# Supplementary material for: Transcriptome profiles of organ tissues from pigs experimentally infected with African swine fever virus in early phase of infection
Source: Emerg Microbes Infect. 2024 Jun 7;13(1):2366406. doi: 10.1080/22221751.2024.2366406 (PMC11210422; doi:10.1080/22221751.2024.2366406)
Supplement: Supplemental Material [file TEMI_A_2366406_SM4725.xls]

## Sheet: Datasets S1
Dastasets S1. Total differential expression genes (DEGs) at cuttof of q < 0.05 and log2 fold change ≥ 1.5 at 1 dpi time-point.
Sheet 1. Total differentially expressed genes (DEGs) at cut-off of q < 0.05 and log2 fold change ≥ 1.5 in the spleen.
Sheet 2. Total differentially expressed genes (DEGs) at cut-off of q < 0.05 and log2 fold change ≥ 1.5 in SLN.
Sheet 3. Total differentially expressed genes (DEGs) at cut-off of q < 0.05 and log2 fold change ≥ 1.5 in MLN.
Sheet 4. Total differentially expressed genes (DEGs) at cut-off of q < 0.05 and log2 fold change ≥ 1.5 in ILN.
Sheet 5. Total differentially expressed genes (DEGs) at cut-off of q < 0.05 and log2 fold change ≥ 1.5 in the tonsil.
Sheet 6. Total differentially expressed genes (DEGs) at cut-off of q < 0.05 and log2 fold change ≥ 1.5 in the lungs.
Sheet 7. Total differentially expressed genes (DEGs) at cut-off of q < 0.05 and log2 fold change ≥ 1.5 in the liver.
Sheet 8. Total differentially expressed genes (DEGs) at cut-off of q < 0.05 and log2 fold change ≥ 1.5 in the kidney.
Sheet 9. Total differentially expressed genes (DEGs) at cut-off of q < 0.05 and log2 fold change ≥ 1.5 in the heart.

## Sheet: Sheet 1
Sheet 1. Total differentially expressed genes (DEGs) at cut-off of q < 0.05 and log2 fold change ≥ 1.5 in the spleen.
	baseMean	log2FoldChange	lfcSE	stat	pvalue	minus_log10_padj	padj	gene_biotype	external_gene_name	description
ENSSSCG00000000892	2.59205	4.98362	2.34715	2.12327	0.0337315	1.44695	0.0357315	protein_coding	HAL	histidine ammonia-lyase [Source:VGNC Symbol;Acc:VGNC:88775]
ENSSSCG00000032353	1.92388	4.89723	2.40973	2.03227	0.0421262	1.3553	0.0441262	protein_coding	ENSSSCG00000032353	theg spermatid protein like [Source:VGNC Symbol;Acc:VGNC:93951]
ENSSSCG00000030879	24.1481	4.87446	1.29672	3.75906	0.000170555	2.66343	0.00217056	protein_coding	MS4A8	membrane spanning 4-domains A8 [Source:VGNC Symbol;Acc:VGNC:108755]
ENSSSCG00000017460	6.95643	4.55789	1.33438	3.41573	0.000636117	2.57904	0.00263612	protein_coding	KRT12	keratin 12 [Source:VGNC Symbol;Acc:VGNC:89578]
ENSSSCG00000015258	2.76735	4.46684	1.90427	2.3457	0.0189914	1.67796	0.0209914	protein_coding	GLB1L2	galactosidase beta 1 like 2 [Source:HGNC Symbol;Acc:HGNC:25129]
ENSSSCG00000035018	2.62679	4.28998	2.05972	2.0828	0.0372699	1.40594	0.0392699	protein_coding	GABRD	gamma-aminobutyric acid type A receptor subunit delta [Source:VGNC Symbol;Acc:VGNC:88309]
ENSSSCG00000035110	4.55266	4.25664	1.65125	2.57783	0.00994216	1.92292	0.0119422	protein_coding	TRAV4	T cell receptor alpha variable 4 [Source:HGNC Symbol;Acc:HGNC:12140]
ENSSSCG00000034778	2.6419	4.08169	1.7636	2.31441	0.020645	1.64503	0.022645	protein_coding	ARTN	artemin [Source:VGNC Symbol;Acc:VGNC:85553]
ENSSSCG00000017667	3.01074	3.89518	1.88877	2.06229	0.0391805	1.38531	0.0411805	protein_coding	PTRH2	peptidyl-tRNA hydrolase 2 [Source:VGNC Symbol;Acc:VGNC:91998]
ENSSSCG00000007332	2.48951	3.89299	1.84633	2.1085	0.0349878	1.43194	0.0369878	protein_coding	GHRH	growth hormone releasing hormone [Source:VGNC Symbol;Acc:VGNC:96322]
ENSSSCG00000007765	2.305	3.83587	1.93668	1.98064	0.0476313	1.30424	0.0496313	protein_coding	PRSS53	serine protease 53 [Source:VGNC Symbol;Acc:VGNC:91885]
ENSSSCG00000003483	83.1856	3.58943	0.422534	8.49502	1.97892e-17	2.69897	0.002	protein_coding	PADI4	peptidyl arginine deiminase 4 [Source:VGNC Symbol;Acc:VGNC:98175]
ENSSSCG00000032691	22.5262	3.58523	1.15579	3.10198	0.00192234	2.40646	0.00392234	protein_coding	ANKRD66	ankyrin repeat domain 66 [Source:HGNC Symbol;Acc:HGNC:44669]
ENSSSCG00000001236	5.9541	3.43866	1.43661	2.39359	0.0166842	1.72852	0.0186842	protein_coding	TRIM40	tripartite motif containing 40 [Source:VGNC Symbol;Acc:VGNC:94413]
ENSSSCG00000011369	6.31053	3.39829	1.33778	2.54025	0.0110774	1.88348	0.0130774	protein_coding	WDR6	WD repeat domain 6 [Source:VGNC Symbol;Acc:VGNC:94931]
ENSSSCG00000038255	3.18261	3.38231	1.64561	2.05536	0.0398442	1.37836	0.0418442	protein_coding	ART1	ADP-ribosyltransferase 1 [Source:VGNC Symbol;Acc:VGNC:85551]
ENSSSCG00000025266	8.83162	3.32204	1.19142	2.78832	0.00529829	2.13678	0.00729829	protein_coding	VWA3A	von Willebrand factor A domain containing 3A [Source:VGNC Symbol;Acc:VGNC:94882]
ENSSSCG00000028587	12.0526	3.24952	1.10353	2.94467	0.00323303	2.28125	0.00523303	protein_coding	PRSS54	serine protease 54 [Source:HGNC Symbol;Acc:HGNC:26336]
ENSSSCG00000029675	107.144	3.17482	1.28886	2.46328	0.0137672	1.80225	0.0157672	protein_coding	MMP8	matrix metallopeptidase 8 [Source:VGNC Symbol;Acc:VGNC:90280]
ENSSSCG00000017637	5.1742	3.05871	1.36157	2.24645	0.0246752	1.57389	0.0266752	protein_coding	MPO	myeloperoxidase [Source:VGNC Symbol;Acc:VGNC:90328]
ENSSSCG00000021460	7.84083	3.0267	1.25574	2.4103	0.0159395	1.74619	0.0179395	protein_coding	NYX	nyctalopin [Source:VGNC Symbol;Acc:VGNC:91004]
ENSSSCG00000039252	162.818	2.94106	1.3277	2.21516	0.0267489	1.54138	0.0287489	protein_coding	TCN1	transcobalamin 1 [Source:VGNC Symbol;Acc:VGNC:93829]
ENSSSCG00000027362	7.74531	2.86152	1.04372	2.74165	0.0061132	2.09081	0.0081132	protein_coding	LEXM	lymphocyte expansion molecule [Source:VGNC Symbol;Acc:VGNC:89689]
ENSSSCG00000013575	30.977	2.85875	0.759796	3.76252	0.000168212	2.6639	0.00216821	protein_coding	RETN	resistin [Source:VGNC Symbol;Acc:VGNC:92221]
ENSSSCG00000009087	8.48223	2.64483	1.05461	2.50789	0.0121455	1.84938	0.0141455	protein_coding	IL21	interleukin 21 [Source:VGNC Symbol;Acc:VGNC:98936]
ENSSSCG00000014389	8.56207	2.46442	1.06107	2.32258	0.0202018	1.65361	0.0222018	protein_coding	RELL2	RELT like 2 [Source:VGNC Symbol;Acc:VGNC:92207]
ENSSSCG00000008228	1248.75	2.42158	0.452364	5.35317	8.64286e-08	2.69895	0.00200009	protein_coding	GNLY	granulysin [Source:VGNC Symbol;Acc:VGNC:102570]
ENSSSCG00000007007	1084.47	2.3369	1.01664	2.29866	0.0215243	1.62848	0.0235243	protein_coding	IDO1	indoleamine 2,3-dioxygenase 1 [Source:VGNC Symbol;Acc:VGNC:96371]
ENSSSCG00000004702	13.8202	2.29827	0.788442	2.91495	0.00355741	2.25513	0.00555741	protein_coding	STRC	stereocilin [Source:VGNC Symbol;Acc:VGNC:103184]
ENSSSCG00000009469	517.376	2.25726	0.852588	2.64754	0.00810792	1.99534	0.0101079	protein_coding	ACOD1	aconitate decarboxylase 1 [Source:VGNC Symbol;Acc:VGNC:85015]
ENSSSCG00000039874	241.865	2.24624	0.757333	2.96599	0.00301712	2.29955	0.00501712	protein_coding	CCL26	C-C motif chemokine ligand 26 [Source:VGNC Symbol;Acc:VGNC:86341]
ENSSSCG00000040934	6.80061	2.17458	1.05995	2.05158	0.0402107	1.37458	0.0422107	protein_coding	ISX	intestine specific homeobox [Source:VGNC Symbol;Acc:VGNC:96164]
ENSSSCG00000032963	70.4787	2.15138	0.56969	3.77641	0.000159107	2.66573	0.00215911	protein_coding	IFNG	interferon gamma [Source:VGNC Symbol;Acc:VGNC:89040]
ENSSSCG00000009281	27.8792	2.15129	0.576234	3.73336	0.000188939	2.65977	0.00218894	protein_coding	ENSSSCG00000009281	sarcoglycan gamma [Source:VGNC Symbol;Acc:VGNC:92791]
ENSSSCG00000029756	58.7961	2.08769	0.54997	3.796	0.000147048	2.66816	0.00214705	protein_coding	ADGRG2	adhesion G protein-coupled receptor G2 [Source:VGNC Symbol;Acc:VGNC:85130]
ENSSSCG00000016449	80.3475	2.03247	0.452276	4.49387	6.99417e-06	2.69745	0.00200699	protein_coding	GIMAP2	GTPase, IMAP family member 2 [Source:VGNC Symbol;Acc:VGNC:88445]
ENSSSCG00000004225	18.6638	2.00954	0.837	2.40088	0.0163557	1.73623	0.0183557	protein_coding	TPD52L1	TPD52 like 1 [Source:VGNC Symbol;Acc:VGNC:94334]
ENSSSCG00000006796	542.05	1.98626	0.437694	4.53801	5.67876e-06	2.69774	0.00200568	protein_coding	CHI3L2	chitinase 3 like 2 [Source:VGNC Symbol;Acc:VGNC:86640]
ENSSSCG00000033191	15.9346	1.9809	0.720054	2.75105	0.00594049	2.10015	0.00794049	protein_coding	BEAN1	brain expressed associated with NEDD4 1 [Source:VGNC Symbol;Acc:VGNC:85797]
ENSSSCG00000033146	5231.63	1.95926	0.801653	2.44403	0.0145242	1.78188	0.0165242	protein_coding	CD163	CD163 molecule [Source:HGNC Symbol;Acc:HGNC:1631]
ENSSSCG00000015223	13.9427	1.95131	0.900989	2.16574	0.0303311	1.49038	0.0323311	protein_coding	DDX25	DEAD-box helicase 25 [Source:VGNC Symbol;Acc:VGNC:87217]
ENSSSCG00000017705	1021.51	1.92321	0.430838	4.46388	8.04893e-06	2.69723	0.00200805	protein_coding	CCL5	0
ENSSSCG00000002803	11.2422	1.91017	0.822652	2.32197	0.0202347	1.65297	0.0222347	protein_coding	CCDC113	coiled-coil domain containing 113 [Source:VGNC Symbol;Acc:VGNC:86247]
ENSSSCG00000009979	22.6318	1.89748	0.717893	2.64312	0.00821454	1.99078	0.0102145	protein_coding	NEFH	neurofilament heavy chain [Source:VGNC Symbol;Acc:VGNC:90669]
ENSSSCG00000001993	159.784	1.84169	0.439025	4.19495	2.72932e-05	2.69308	0.00202729	protein_coding	TGM1	transglutaminase 1 [Source:VGNC Symbol;Acc:VGNC:93936]
ENSSSCG00000022009	23.6544	1.79398	0.787455	2.2782	0.0227148	1.60704	0.0247148	protein_coding	DDC	dopa decarboxylase [Source:VGNC Symbol;Acc:VGNC:87204]
ENSSSCG00000002383	289.893	1.78636	0.752198	2.37485	0.017556	1.70872	0.019556	protein_coding	FOS	Fos proto-oncogene, AP-1 transcription factor subunit [Source:HGNC Symbol;Acc:HGNC:3796]
ENSSSCG00000029879	345.287	1.78474	0.84827	2.10398	0.0353804	1.42736	0.0373804	protein_coding	LTF	lactotransferrin [Source:VGNC Symbol;Acc:VGNC:89891]
ENSSSCG00000030388	213.214	1.75982	0.39965	4.4034	1.06569e-05	2.69666	0.00201066	protein_coding	UPP1	uridine phosphorylase 1 [Source:VGNC Symbol;Acc:VGNC:94725]
ENSSSCG00000039419	87.7248	1.67399	0.511545	3.27242	0.00106631	2.51338	0.00306631	protein_coding	SLCO4A1	solute carrier organic anion transporter family member 4A1 [Source:VGNC Symbol;Acc:VGNC:95500]
ENSSSCG00000011700	2491.45	1.6645	0.336077	4.95274	7.31771e-07	2.69881	0.00200073	protein_coding	CP	ceruloplasmin [Source:VGNC Symbol;Acc:VGNC:103930]
ENSSSCG00000032474	16920	1.62897	0.41208	3.95304	7.71638e-05	2.68253	0.00207716	protein_coding	CXCL10	C-X-C motif chemokine ligand 10 [Source:VGNC Symbol;Acc:VGNC:87101]
ENSSSCG00000014438	17.9558	1.6075	0.746629	2.15301	0.0313176	1.47733	0.0333176	protein_coding	PDE6A	phosphodiesterase 6A [Source:VGNC Symbol;Acc:VGNC:91258]
ENSSSCG00000031616	14.8704	1.60527	0.782712	2.05091	0.0402761	1.3739	0.0422761	protein_coding	FOSB	FosB proto-onco, AP-1 transcription factor subunit [Source:VGNC Symbol;Acc:VGNC:88190]
ENSSSCG00000023706	14.5615	1.57137	0.699096	2.24772	0.024594	1.57522	0.026594	protein_coding	CHIA	chitinase acidic [Source:VGNC Symbol;Acc:VGNC:86641]
ENSSSCG00000032249	18.5076	1.56195	0.62628	2.494	0.0126312	1.83472	0.0146312	protein_coding	GBX1	gastrulation brain homeobox 1 [Source:VGNC Symbol;Acc:VGNC:88376]
ENSSSCG00000007671	16.5634	1.52047	0.755262	2.01316	0.0440975	1.33632	0.0460975	protein_coding	TFR2	transferrin receptor 2 [Source:VGNC Symbol;Acc:VGNC:93924]
ENSSSCG00000011393	20.5922	1.5031	0.682139	2.20351	0.0275591	1.52931	0.0295591	protein_coding	UBA7	ubiquitin like modifier activating enzyme 7 [Source:VGNC Symbol;Acc:VGNC:94631]
ENSSSCG00000011519	83.2185	-1.50141	0.580541	-2.58622	0.00970345	1.93169	0.0117034	protein_coding	GXYLT2	glucoside xylosyltransferase 2 [Source:VGNC Symbol;Acc:VGNC:88757]
ENSSSCG00000005997	1147.78	-1.50557	0.346651	-4.3432	1.40424e-05	2.69593	0.00201404	protein_coding	COL14A1	collagen type XIV alpha 1 chain [Source:VGNC Symbol;Acc:VGNC:97936]
ENSSSCG00000037430	1172.56	-1.50584	0.663997	-2.26784	0.0233389	1.59621	0.0253389	protein_coding	COL6A6	collagen type VI alpha 6 chain [Source:VGNC Symbol;Acc:VGNC:108644]
ENSSSCG00000015270	468.603	-1.50916	0.352835	-4.27724	1.89224e-05	2.69488	0.00201892	protein_coding	FMOD	fibromodulin [Source:HGNC Symbol;Acc:HGNC:3774]
ENSSSCG00000039271	20.4951	-1.50927	0.643885	-2.344	0.0190783	1.67616	0.0210783	protein_coding	ST8SIA2	ST8 alpha-N-acetyl-neuraminide alpha-2,8-sialyltransferase 2 [Source:VGNC Symbol;Acc:VGNC:93517]
ENSSSCG00000032433	34.9296	-1.50968	0.703834	-2.14494	0.0319575	1.46906	0.0339575	protein_coding	PTCHD1	patched domain containing 1 [Source:VGNC Symbol;Acc:VGNC:91942]
ENSSSCG00000026184	40.9073	-1.51426	0.590379	-2.56489	0.0103209	1.90936	0.0123209	protein_coding	MPP4	MAGUK p55 scaffold protein 4 [Source:VGNC Symbol;Acc:VGNC:98135]
ENSSSCG00000006621	45.9788	-1.52255	0.570416	-2.66919	0.00760355	2.01757	0.00960355	protein_coding	ENSSSCG00000006621	cingulin [Source:VGNC Symbol;Acc:VGNC:98753]
ENSSSCG00000035798	100.651	-1.52414	0.45469	-3.35205	0.000802153	2.55251	0.00280215	protein_coding	PRTG	protogenin [Source:VGNC Symbol;Acc:VGNC:103159]
ENSSSCG00000016867	26.7945	-1.5271	0.645889	-2.36433	0.0180627	1.69761	0.0200627	protein_coding	CCDC152	coiled-coil domain containing 152 [Source:VGNC Symbol;Acc:VGNC:86264]
ENSSSCG00000010359	15.3265	-1.52809	0.771247	-1.98133	0.0475543	1.30492	0.0495543	protein_coding	ENSSSCG00000010359	LIM domain binding 3 [Source:VGNC Symbol;Acc:VGNC:107405]
ENSSSCG00000023396	35.3488	-1.5281	0.582774	-2.62211	0.00873874	1.96905	0.0107387	protein_coding	LIX1	limb and CNS expressed 1 [Source:VGNC Symbol;Acc:VGNC:89743]
ENSSSCG00000022846	79.942	-1.53602	0.427939	-3.58934	0.000331516	2.63236	0.00233152	protein_coding	SLC4A3	solute carrier family 4 member 3 [Source:VGNC Symbol;Acc:VGNC:95505]
ENSSSCG00000016959	25.7682	-1.55138	0.624769	-2.48313	0.0130234	1.82323	0.0150234	protein_coding	MARVELD2	MARVEL domain containing 2 [Source:VGNC Symbol;Acc:VGNC:90029]
ENSSSCG00000023746	117.477	-1.55877	0.519987	-2.9977	0.00272023	2.32604	0.00472023	protein_coding	LRP1B	LDL receptor related protein 1B [Source:HGNC Symbol;Acc:HGNC:6693]
ENSSSCG00000032923	92.7679	-1.56129	0.503744	-3.09938	0.00193927	2.40458	0.00393927	protein_coding	PRND	prion like protein doppel [Source:VGNC Symbol;Acc:VGNC:95648]
ENSSSCG00000036755	23.2545	-1.56993	0.578295	-2.71475	0.00663257	2.06386	0.00863257	protein_coding	TENT5B	terminal nucleotidyltransferase 5B [Source:VGNC Symbol;Acc:VGNC:93874]
ENSSSCG00000008397	276.119	-1.57312	0.418662	-3.7575	0.000171619	2.66322	0.00217162	protein_coding	EFEMP1	EGF containing fibulin extracellular matrix protein 1 [Source:VGNC Symbol;Acc:VGNC:102566]
ENSSSCG00000016002	99.1856	-1.57432	0.47775	-3.29528	0.000983252	2.52531	0.00298325	protein_coding	CCDC141	coiled-coil domain containing 141 [Source:VGNC Symbol;Acc:VGNC:109490]
ENSSSCG00000016129	110.379	-1.57487	0.503378	-3.12861	0.00175635	2.42523	0.00375635	protein_coding	CMKLR2	chemerin chemokine-like receptor 2 [Source:VGNC Symbol;Acc:VGNC:96331]
ENSSSCG00000009197	42.1098	-1.57597	0.508516	-3.09915	0.00194076	2.40442	0.00394076	protein_coding	GRID2	glutamate ionotropic receptor delta type subunit 2 [Source:VGNC Symbol;Acc:VGNC:98932]
ENSSSCG00000022919	80.18	-1.58249	0.477589	-3.31349	0.000921385	2.53441	0.00292138	protein_coding	KIF5C	kinesin family member 5C [Source:VGNC Symbol;Acc:VGNC:96394]
ENSSSCG00000025306	74.8591	-1.5843	0.4081	-3.88213	0.000103544	2.67705	0.00210354	protein_coding	PAK3	p21 (RAC1) activated kinase 3 [Source:HGNC Symbol;Acc:HGNC:8592]
ENSSSCG00000027768	24.3909	-1.58592	0.744029	-2.13153	0.0330456	1.45537	0.0350456	protein_coding	SLC29A4	solute carrier family 29 member 4 [Source:VGNC Symbol;Acc:VGNC:93045]
ENSSSCG00000013579	46.7788	-1.5884	0.764385	-2.07801	0.0377085	1.40112	0.0397085	protein_coding	CD209	0
ENSSSCG00000004961	31.6305	-1.5928	0.57489	-2.77062	0.00559496	2.11947	0.00759496	protein_coding	ITGA11	integrin subunit alpha 11 [Source:VGNC Symbol;Acc:VGNC:89233]
ENSSSCG00000005967	92.2993	-1.59306	0.36036	-4.42077	9.8352e-06	2.69684	0.00200984	protein_coding	LRATD2	LRAT domain containing 2 [Source:VGNC Symbol;Acc:VGNC:89800]
ENSSSCG00000007538	37.6492	-1.59461	0.567531	-2.80973	0.00495832	2.1575	0.00695832	protein_coding	GATA5	GATA binding protein 5 [Source:VGNC Symbol;Acc:VGNC:95661]
ENSSSCG00000026425	39.8588	-1.60486	0.552733	-2.9035	0.00369019	2.24487	0.00569019	protein_coding	ADAMTSL2	ADAMTS like 2 [Source:VGNC Symbol;Acc:VGNC:85091]
ENSSSCG00000016983	96.7624	-1.60872	0.431345	-3.72955	0.000191821	2.65919	0.00219182	protein_coding	STC2	stanniocalcin 2 [Source:VGNC Symbol;Acc:VGNC:93543]
ENSSSCG00000034607	571.363	-1.611	0.36289	-4.43934	9.02341e-06	2.69702	0.00200902	protein_coding	OGN	osteoglycin [Source:VGNC Symbol;Acc:VGNC:91028]
ENSSSCG00000003748	12.6987	-1.61254	0.767133	-2.10203	0.0355502	1.42539	0.0375502	protein_coding	CELF4	CUGBP Elav-like family member 4 [Source:VGNC Symbol;Acc:VGNC:86539]
ENSSSCG00000007009	20.9541	-1.61536	0.70325	-2.29699	0.0216193	1.62673	0.0236193	protein_coding	ADAM3A	0
ENSSSCG00000003736	23.5359	-1.61856	0.809042	-2.00059	0.0454371	1.32388	0.0474371	protein_coding	ASXL3	ASXL transcriptional regulator 3 [Source:VGNC Symbol;Acc:VGNC:85596]
ENSSSCG00000018029	21.7451	-1.62907	0.701367	-2.3227	0.0201953	1.65374	0.0221953	protein_coding	ZNF286A	zinc finger protein 286A [Source:HGNC Symbol;Acc:HGNC:13501]
ENSSSCG00000035983	76.2431	-1.63947	0.472361	-3.4708	0.000518915	2.59879	0.00251892	protein_coding	TPPP3	tubulin polymerization promoting protein family member 3 [Source:VGNC Symbol;Acc:VGNC:94346]
ENSSSCG00000033558	38.6318	-1.64345	0.63175	-2.60142	0.0092838	1.94754	0.0112838	protein_coding	GABRB2	gamma-aminobutyric acid type A receptor subunit beta2 [Source:VGNC Symbol;Acc:VGNC:88307]
ENSSSCG00000016555	9.23798	-1.64786	0.816532	-2.01812	0.0435788	1.34124	0.0455788	protein_coding	CPA4	carboxypeptidase A4 [Source:VGNC Symbol;Acc:VGNC:103931]
ENSSSCG00000011129	289.528	-1.65581	0.830546	-1.99364	0.0461919	1.31703	0.0481919	protein_coding	ITIH5	inter-alpha-trypsin inhibitor heavy chain 5 [Source:VGNC Symbol;Acc:VGNC:95966]
ENSSSCG00000010554	650.691	-1.65994	0.328192	-5.05781	4.24093e-07	2.69888	0.00200042	protein_coding	SCD	stearoyl-CoA desaturase [Source:HGNC Symbol;Acc:HGNC:10571]
ENSSSCG00000030655	98.997	-1.66119	0.393923	-4.21704	2.47535e-05	2.69363	0.00202475	protein_coding	MAMDC2	MAM domain containing 2 [Source:VGNC Symbol;Acc:VGNC:89962]
ENSSSCG00000000857	29.6006	-1.66328	0.556846	-2.98697	0.00281754	2.31717	0.00481754	protein_coding	IGF1	insulin like growth factor 1 [Source:VGNC Symbol;Acc:VGNC:98044]
ENSSSCG00000008991	127.845	-1.66825	0.425246	-3.92302	8.74444e-05	2.68039	0.00208744	protein_coding	FRAS1	Fraser extracellular matrix complex subunit 1 [Source:VGNC Symbol;Acc:VGNC:88232]
ENSSSCG00000013512	135.113	-1.68418	0.457761	-3.67917	0.000233994	2.65092	0.00223399	protein_coding	PLIN4	perilipin 4 [Source:VGNC Symbol;Acc:VGNC:91560]
ENSSSCG00000003773	19.4773	-1.69488	0.567913	-2.9844	0.00284136	2.31503	0.00484136	protein_coding	AK5	adenylate kinase 5 [Source:VGNC Symbol;Acc:VGNC:85210]
ENSSSCG00000007463	301.75	-1.70323	0.385562	-4.41752	9.98381e-06	2.69681	0.00200998	protein_coding	PTGIS	prostaglandin I2 synthase [Source:VGNC Symbol;Acc:VGNC:96515]
ENSSSCG00000036499	141.372	-1.71018	0.44395	-3.85218	0.000117069	2.67427	0.00211707	protein_coding	ENSSSCG00000036499	LIM domain only 3 [Source:VGNC Symbol;Acc:VGNC:89766]
ENSSSCG00000032321	11.6439	-1.71147	0.858773	-1.99293	0.0462694	1.31633	0.0482694	protein_coding	MGAT4C	MGAT4 family member C [Source:HGNC Symbol;Acc:HGNC:30871]
ENSSSCG00000000010	304.362	-1.71265	0.457997	-3.73945	0.000184425	2.66066	0.00218442	protein_coding	FBLN1	fibulin 1 [Source:VGNC Symbol;Acc:VGNC:103280]
ENSSSCG00000006969	20.4537	-1.71857	0.794546	-2.16295	0.0305449	1.48752	0.0325449	protein_coding	TRMT9B	tRNA methyltransferase 9B (putative) [Source:VGNC Symbol;Acc:VGNC:108741]
ENSSSCG00000031713	44.2334	-1.72169	0.460569	-3.73817	0.000185361	2.66048	0.00218536	protein_coding	MACROH2A2	macroH2A.2 histone [Source:VGNC Symbol;Acc:VGNC:89937]
ENSSSCG00000005194	117.691	-1.72964	0.383526	-4.50984	6.48771e-06	2.69756	0.00200649	protein_coding	PTPRD	protein tyrosine phosphatase receptor type D [Source:HGNC Symbol;Acc:HGNC:9668]
ENSSSCG00000009361	1117.63	-1.73117	0.334686	-5.1725	2.30981e-07	2.69892	0.00200023	protein_coding	POSTN	periostin [Source:VGNC Symbol;Acc:VGNC:91670]
ENSSSCG00000011522	115.514	-1.73201	0.312171	-5.54826	2.88532e-08	2.69896	0.00200003	protein_coding	CNTN3	contactin 3 [Source:VGNC Symbol;Acc:VGNC:108642]
ENSSSCG00000034440	67.1574	-1.73623	0.459008	-3.78257	0.000155216	2.66651	0.00215522	protein_coding	MMP28	matrix metallopeptidase 28 [Source:VGNC Symbol;Acc:VGNC:90278]
ENSSSCG00000017885	19.0739	-1.74566	0.750186	-2.32697	0.019967	1.65823	0.021967	protein_coding	SMTNL2	smoothelin like 2 [Source:VGNC Symbol;Acc:VGNC:93268]
ENSSSCG00000035736	99.5463	-1.75569	0.472181	-3.71827	0.000200593	2.65746	0.00220059	protein_coding	ENSSSCG00000035736	C-C motif chemokine ligand 24 [Source:VGNC Symbol;Acc:VGNC:86340]
ENSSSCG00000009336	20.0379	-1.76659	0.835674	-2.11397	0.034518	1.43749	0.036518	protein_coding	RXFP2	relaxin family peptide receptor 2 [Source:VGNC Symbol;Acc:VGNC:92526]
ENSSSCG00000007170	86.7695	-1.77178	0.463363	-3.82374	0.000131443	2.67133	0.00213144	protein_coding	CPXM1	carboxypeptidase X, M14 family member 1 [Source:VGNC Symbol;Acc:VGNC:95659]
ENSSSCG00000016153	21.1241	-1.77283	0.708767	-2.50129	0.0123741	1.84242	0.0143741	protein_coding	UNC80	unc-80 homolog, NALCN channel complex subunit [Source:VGNC Symbol;Acc:VGNC:96134]
ENSSSCG00000032931	15.4288	-1.77491	0.721153	-2.46121	0.0138469	1.80006	0.0158469	protein_coding	CDH6	cadherin 6 [Source:HGNC Symbol;Acc:HGNC:1765]
ENSSSCG00000035124	71.2624	-1.78136	0.454644	-3.91813	8.9237e-05	2.68001	0.00208924	protein_coding	ILDR2	immunoglobulin like domain containing receptor 2 [Source:VGNC Symbol;Acc:VGNC:89118]
ENSSSCG00000032849	16.4242	-1.78904	0.725178	-2.46703	0.0136239	1.80621	0.0156239	protein_coding	MLPH	melanophilin [Source:VGNC Symbol;Acc:VGNC:96225]
ENSSSCG00000004052	63.0052	-1.79021	0.485661	-3.68612	0.000227699	2.65214	0.0022277	protein_coding	FNDC1	fibronectin type III domain containing 1 [Source:VGNC Symbol;Acc:VGNC:88181]
ENSSSCG00000040300	19.3239	-1.81157	0.882788	-2.0521	0.0401597	1.3751	0.0421597	protein_coding	RGS13	regulator of G protein signaling 13 [Source:VGNC Symbol;Acc:VGNC:96537]
ENSSSCG00000036452	140.149	-1.8176	0.364424	-4.9876	6.11336e-07	2.69884	0.00200061	protein_coding	LRRC17	leucine rich repeat containing 17 [Source:VGNC Symbol;Acc:VGNC:89828]
ENSSSCG00000029960	10.3364	-1.82621	0.849424	-2.14994	0.0315603	1.47417	0.0335603	protein_coding	LRRC4B	leucine rich repeat containing 4B [Source:VGNC Symbol;Acc:VGNC:89847]
ENSSSCG00000009385	42.1392	-1.84988	0.478664	-3.86468	0.000111235	2.67546	0.00211124	protein_coding	SERPINE3	serpin family E member 3 [Source:VGNC Symbol;Acc:VGNC:92742]
ENSSSCG00000025578	154.512	-1.85879	0.423761	-4.3864	1.15241e-05	2.69647	0.00201152	protein_coding	ALDH1A2	aldehyde dehydrogenase 1 family member A2 [Source:VGNC Symbol;Acc:VGNC:97878]
ENSSSCG00000012182	21.3325	-1.85929	0.743735	-2.49994	0.0124215	1.84099	0.0144215	protein_coding	PCYT1B	phosphate cytidylyltransferase 1B, choline [Source:VGNC Symbol;Acc:VGNC:91237]
ENSSSCG00000031694	25.4593	-1.86014	0.675122	-2.75527	0.00586441	2.10433	0.00786441	protein_coding	DIRAS2	DIRAS family GTPase 2 [Source:VGNC Symbol;Acc:VGNC:87313]
ENSSSCG00000012536	15.5999	-1.86141	0.809086	-2.30063	0.0214125	1.63055	0.0234125	protein_coding	PLP1	proteolipid protein 1 [Source:VGNC Symbol;Acc:VGNC:91569]
ENSSSCG00000006035	132.613	-1.86402	0.498761	-3.7373	0.000186007	2.66035	0.00218601	protein_coding	ANGPT1	angiopoietin 1 [Source:VGNC Symbol;Acc:VGNC:98732]
ENSSSCG00000014221	31.0323	-1.86582	0.61214	-3.04803	0.00230347	2.36618	0.00430347	protein_coding	LVRN	laeverin [Source:VGNC Symbol;Acc:VGNC:89898]
ENSSSCG00000011888	18.5267	-1.87344	0.67726	-2.7662	0.00567133	2.11513	0.00767133	protein_coding	GPR156	G protein-coupled receptor 156 [Source:VGNC Symbol;Acc:VGNC:88610]
ENSSSCG00000010892	53.9703	-1.8762	0.56079	-3.34564	0.000820943	2.54961	0.00282094	protein_coding	KCNT2	potassium sodium-activated channel subfamily T member 2 [Source:VGNC Symbol;Acc:VGNC:89389]
ENSSSCG00000023784	205.026	-1.88202	0.385159	-4.88634	1.02727e-06	2.69875	0.00200103	protein_coding	SEMA3C	semaphorin 3C [Source:VGNC Symbol;Acc:VGNC:92695]
ENSSSCG00000010757	18.8983	-1.89412	0.681821	-2.77803	0.00546903	2.12674	0.00746903	protein_coding	EBF3	EBF transcription factor 3 [Source:VGNC Symbol;Acc:VGNC:87527]
ENSSSCG00000007171	23.6004	-1.90247	0.602894	-3.15557	0.00160187	2.44347	0.00360187	protein_coding	EBF4	EBF family member 4 [Source:VGNC Symbol;Acc:VGNC:96211]
ENSSSCG00000000647	87.4376	-1.93397	0.557888	-3.46659	0.000527111	2.59738	0.00252711	protein_coding	OLR1	oxidized low density lipoprotein receptor 1 [Source:VGNC Symbol;Acc:VGNC:91038]
ENSSSCG00000032814	18.3099	-1.9355	0.738732	-2.62003	0.00879214	1.96689	0.0107921	protein_coding	DNAH7	dynein axonemal heavy chain 7 [Source:HGNC Symbol;Acc:HGNC:18661]
ENSSSCG00000023915	26.1771	-1.93659	0.587503	-3.29631	0.000979646	2.52584	0.00297965	protein_coding	SLC2A4	solute carrier family 2 member 4 [Source:VGNC Symbol;Acc:VGNC:93049]
ENSSSCG00000032151	71.766	-1.94009	0.525804	-3.68975	0.000224471	2.65277	0.00222447	protein_coding	CPZ	carboxypeptidase Z [Source:VGNC Symbol;Acc:VGNC:86970]
ENSSSCG00000033199	10.2456	-1.94367	0.970771	-2.00219	0.0452643	1.32547	0.0472643	protein_coding	TAFA4	TAFA chemokine like family member 4 [Source:VGNC Symbol;Acc:VGNC:93727]
ENSSSCG00000005992	49.5193	-1.94427	0.661197	-2.94054	0.00327645	2.27766	0.00527645	protein_coding	HAS2	hyaluronan synthase 2 [Source:HGNC Symbol;Acc:HGNC:4819]
ENSSSCG00000004218	28.9164	-1.95378	0.65879	-2.96571	0.00301981	2.29931	0.00501981	protein_coding	RSPO3	R-spondin 3 [Source:VGNC Symbol;Acc:VGNC:92485]
ENSSSCG00000000610	28.066	-1.95597	0.559955	-3.49309	0.000477468	2.60599	0.00247747	protein_coding	SMCO3	single-pass membrane protein with coiled-coil domains 3 [Source:VGNC Symbol;Acc:VGNC:93245]
ENSSSCG00000046261	13.8116	-1.971	0.887796	-2.22011	0.0264116	1.5465	0.0284116	protein_coding	TEX26	testis expressed 26 [Source:HGNC Symbol;Acc:HGNC:28622]
ENSSSCG00000011965	32.6085	-2.00756	0.597968	-3.35731	0.000787043	2.55486	0.00278704	protein_coding	TMEM45A	transmembrane protein 45A [Source:VGNC Symbol;Acc:VGNC:94182]
ENSSSCG00000011069	22.4159	-2.00777	0.68784	-2.91894	0.00351219	2.25868	0.00551219	protein_coding	ODAD2	outer dynein arm docking complex subunit 2 [Source:VGNC Symbol;Acc:VGNC:96092]
ENSSSCG00000004644	16.7197	-2.00961	0.720639	-2.78865	0.00529276	2.13711	0.00729276	protein_coding	HDC	histidine decarboxylase [Source:VGNC Symbol;Acc:VGNC:88817]
ENSSSCG00000017609	13.7157	-2.01133	0.812483	-2.47554	0.0133036	1.81521	0.0153036	protein_coding	ANKFN1	ankyrin repeat and fibronectin type III domain containing 1 [Source:VGNC Symbol;Acc:VGNC:85313]
ENSSSCG00000011717	89.2573	-2.01409	0.372133	-5.41228	6.22273e-08	2.69896	0.00200006	protein_coding	IGSF10	immunoglobulin superfamily member 10 [Source:VGNC Symbol;Acc:VGNC:89063]
ENSSSCG00000026130	19.0551	-2.01427	0.722792	-2.78679	0.00532332	2.13529	0.00732332	protein_coding	EPHA3	EPH receptor A3 [Source:VGNC Symbol;Acc:VGNC:87732]
ENSSSCG00000016883	17.9587	-2.03844	0.961568	-2.11991	0.0340138	1.44353	0.0360138	protein_coding	ISL1	ISL LIM homeobox 1 [Source:VGNC Symbol;Acc:VGNC:89225]
ENSSSCG00000000916	135.959	-2.04377	0.392765	-5.20354	1.95526e-07	2.69893	0.0020002	protein_coding	LUM	lumican [Source:VGNC Symbol;Acc:VGNC:89894]
ENSSSCG00000002474	17.0902	-2.04623	0.734543	-2.78572	0.00534088	2.13425	0.00734088	protein_coding	PPP4R4	protein phosphatase 4 regulatory subunit 4 [Source:VGNC Symbol;Acc:VGNC:91759]
ENSSSCG00000012164	13.0793	-2.05535	0.827524	-2.48373	0.0130015	1.82387	0.0150015	protein_coding	CNKSR2	connector enhancer of kinase suppressor of Ras 2 [Source:VGNC Symbol;Acc:VGNC:86822]
ENSSSCG00000015091	16.0013	-2.0609	0.95823	-2.15074	0.0314971	1.47499	0.0334971	protein_coding	MPZL2	myelin protein zero like 2 [Source:VGNC Symbol;Acc:VGNC:90336]
ENSSSCG00000005474	18.734	-2.06899	1.0229	-2.02267	0.0431067	1.34576	0.0451067	protein_coding	SAL1	0
ENSSSCG00000000240	13.9854	-2.07731	1.02489	-2.02686	0.0426772	1.34991	0.0446772	protein_coding	KRT85	keratin 85 [Source:HGNC Symbol;Acc:HGNC:6462]
ENSSSCG00000036544	8.2351	-2.07779	1.01355	-2.05001	0.0403633	1.37301	0.0423633	protein_coding	NKAIN4	sodium/potassium transporting ATPase interacting 4 [Source:VGNC Symbol;Acc:VGNC:95779]
ENSSSCG00000005081	20.43	-2.08123	0.684369	-3.0411	0.00235719	2.36079	0.00435719	protein_coding	LRRC9	leucine rich repeat containing 9 [Source:VGNC Symbol;Acc:VGNC:103120]
ENSSSCG00000003078	51.7714	-2.08289	0.622855	-3.34411	0.000825481	2.54891	0.00282548	protein_coding	CEACAM19	CEA cell adhesion molecule 19 [Source:VGNC Symbol;Acc:VGNC:96944]
ENSSSCG00000012607	13.2617	-2.09071	0.876099	-2.38639	0.0170147	1.72091	0.0190147	protein_coding	TMEM255A	transmembrane protein 255A [Source:VGNC Symbol;Acc:VGNC:104079]
ENSSSCG00000016403	37.7018	-2.09821	0.562948	-3.72718	0.000193634	2.65884	0.00219363	protein_coding	VIPR2	vasoactive intestinal peptide receptor 2 [Source:VGNC Symbol;Acc:VGNC:94828]
ENSSSCG00000039445	6.33145	-2.1047	0.980901	-2.14569	0.0318981	1.46982	0.0338981	protein_coding	LRRC55	leucine rich repeat containing 55 [Source:VGNC Symbol;Acc:VGNC:89850]
ENSSSCG00000031712	55.0465	-2.12749	0.63125	-3.37027	0.00075094	2.56052	0.00275094	protein_coding	MFAP5	microfibril associated protein 5 [Source:VGNC Symbol;Acc:VGNC:90177]
ENSSSCG00000038990	9.58841	-2.12842	0.913912	-2.32891	0.0198637	1.66028	0.0218637	protein_coding	PTPRT	protein tyrosine phosphatase receptor type T [Source:VGNC Symbol;Acc:VGNC:96524]
ENSSSCG00000008081	6.88766	-2.13001	1.02889	-2.07021	0.0384326	1.39327	0.0404326	protein_coding	BARX1	BARX homeobox 1 [Source:VGNC Symbol;Acc:VGNC:85757]
ENSSSCG00000021036	19.4348	-2.13057	0.674129	-3.16048	0.0015751	2.44671	0.0035751	protein_coding	RAB3B	RAB3B, member RAS onco family [Source:VGNC Symbol;Acc:VGNC:98265]
ENSSSCG00000003721	41.7742	-2.15987	0.631213	-3.42178	0.000622118	2.58135	0.00262212	protein_coding	CHST9	carbohydrate sulfotransferase 9 [Source:VGNC Symbol;Acc:VGNC:86683]
ENSSSCG00000013374	10.7977	-2.16466	0.903542	-2.39575	0.0165863	1.73081	0.0185863	protein_coding	KCNC1	potassium voltage-gated channel subfamily C member 1 [Source:VGNC Symbol;Acc:VGNC:89332]
ENSSSCG00000036135	4659.26	-2.18933	0.417415	-5.24497	1.56304e-07	2.69894	0.00200016	protein_coding	COL1A1	collagen type I alpha 1 chain [Source:VGNC Symbol;Acc:VGNC:86870]
ENSSSCG00000004907	88.0178	-2.1947	0.502597	-4.36672	1.26128e-05	2.69624	0.00201261	protein_coding	CCBE1	collagen and calcium binding EGF domains 1 [Source:VGNC Symbol;Acc:VGNC:86240]
ENSSSCG00000006002	44.7797	-2.20938	0.585752	-3.77187	0.000162032	2.66514	0.00216203	protein_coding	CCN3	cellular communication network factor 3 [Source:VGNC Symbol;Acc:VGNC:96575]
ENSSSCG00000040904	62.7867	-2.22439	0.574386	-3.87264	0.000107664	2.6762	0.00210766	protein_coding	CLDN1	claudin 1 [Source:VGNC Symbol;Acc:VGNC:103926]
ENSSSCG00000028284	8.62404	-2.22525	1.05276	-2.11373	0.0345384	1.43725	0.0365384	protein_coding	KCND1	potassium voltage-gated channel subfamily D member 1 [Source:VGNC Symbol;Acc:VGNC:89336]
ENSSSCG00000014987	437.422	-2.2449	0.444064	-5.05535	4.29608e-07	2.69888	0.00200043	protein_coding	MMP12	matrix metallopeptidase 12 [Source:VGNC Symbol;Acc:VGNC:90268]
ENSSSCG00000015748	27.3591	-2.25537	0.703385	-3.20645	0.00134383	2.47576	0.00334383	protein_coding	CSMD1	CUB and Sushi multiple domains 1 [Source:VGNC Symbol;Acc:VGNC:95600]
ENSSSCG00000007710	17.3279	-2.26224	0.797794	-2.83562	0.00457365	2.18219	0.00657365	protein_coding	MLXIPL	MLX interacting protein like [Source:VGNC Symbol;Acc:VGNC:90263]
ENSSSCG00000023328	108.328	-2.27389	0.429222	-5.29769	1.17279e-07	2.69894	0.00200012	protein_coding	GPM6A	glycoprotein M6A [Source:VGNC Symbol;Acc:VGNC:98025]
ENSSSCG00000032094	18.3197	-2.27635	0.907387	-2.50868	0.0121183	1.85022	0.0141183	protein_coding	DKK2	dickkopf WNT signaling pathway inhibitor 2 [Source:VGNC Symbol;Acc:VGNC:87322]
ENSSSCG00000016174	9428.5	-2.27977	0.80909	-2.8177	0.0048369	2.16514	0.0068369	protein_coding	FN1	fibronectin 1 [Source:VGNC Symbol;Acc:VGNC:96305]
ENSSSCG00000040109	12.477	-2.28075	0.812937	-2.80557	0.0050228	2.15349	0.0070228	protein_coding	TNNI3K	TNNI3 interacting kinase [Source:HGNC Symbol;Acc:HGNC:19661]
ENSSSCG00000040554	12.5086	-2.30618	0.811287	-2.84262	0.00447438	2.1888	0.00647438	protein_coding	COL9A3	collagen type IX alpha 3 chain [Source:VGNC Symbol;Acc:VGNC:108713]
ENSSSCG00000023451	9.532	-2.31278	0.963485	-2.40043	0.0163758	1.73575	0.0183758	protein_coding	KCNK2	potassium two pore domain channel subfamily K member 2 [Source:VGNC Symbol;Acc:VGNC:89369]
ENSSSCG00000015898	7.12753	-2.32562	0.97199	-2.39263	0.0167279	1.72751	0.0187279	protein_coding	KCNH7	potassium voltage-gated channel subfamily H member 7 [Source:VGNC Symbol;Acc:VGNC:95897]
ENSSSCG00000000092	29.1135	-2.35149	0.594883	-3.95287	7.72209e-05	2.68252	0.00207722	protein_coding	NPTXR	neuronal pentraxin receptor [Source:VGNC Symbol;Acc:VGNC:98158]
ENSSSCG00000006186	5.33854	-2.39578	1.1897	-2.01377	0.0440334	1.33693	0.0460334	protein_coding	TRPA1	transient receptor potential cation channel subfamily A member 1 [Source:VGNC Symbol;Acc:VGNC:94459]
ENSSSCG00000001844	128.855	-2.44389	1.01054	-2.41839	0.0155894	1.75475	0.0175894	protein_coding	PLIN1	perilipin 1 [Source:VGNC Symbol;Acc:VGNC:91557]
ENSSSCG00000004597	61.1438	-2.45287	1.04335	-2.35095	0.0187256	1.68349	0.0207256	protein_coding	AQP9	aquaporin 9 [Source:VGNC Symbol;Acc:VGNC:85436]
ENSSSCG00000009526	54.6245	-2.49652	0.590441	-4.22823	2.35541e-05	2.69389	0.00202355	protein_coding	ITGBL1	integrin subunit beta like 1 [Source:VGNC Symbol;Acc:VGNC:89247]
ENSSSCG00000000779	21.8174	-2.53004	0.774976	-3.26467	0.00109592	2.50921	0.00309592	protein_coding	KIF21A	kinesin family member 21A [Source:VGNC Symbol;Acc:VGNC:89464]
ENSSSCG00000040631	532.893	-2.53929	0.464661	-5.46482	4.63386e-08	2.69896	0.00200005	protein_coding	LPL	lipoprotein lipase [Source:VGNC Symbol;Acc:VGNC:89795]
ENSSSCG00000005002	9.14682	-2.54087	1.06641	-2.38265	0.0171887	1.71695	0.0191887	protein_coding	MDGA2	MAM domain containing glycosylphosphatidylinositol anchor 2 [Source:VGNC Symbol;Acc:VGNC:90092]
ENSSSCG00000009331	23.014	-2.5525	0.608171	-4.19701	2.70465e-05	2.69314	0.00202705	protein_coding	MEDAG	mesenteric estrogen dependent adiposis [Source:VGNC Symbol;Acc:VGNC:90126]
ENSSSCG00000004309	19.3627	-2.58346	1.00575	-2.56868	0.0102086	1.91333	0.0122086	protein_coding	CNR1	cannabinoid receptor 1 [Source:VGNC Symbol;Acc:VGNC:86843]
ENSSSCG00000035299	23.6838	-2.61703	0.756955	-3.45732	0.000545581	2.59421	0.00254558	protein_coding	SFRP4	secreted frizzled related protein 4 [Source:VGNC Symbol;Acc:VGNC:92776]
ENSSSCG00000035029	8.32248	-2.61927	1.10361	-2.37337	0.0176268	1.70715	0.0196268	protein_coding	NOVA2	NOVA alternative splicing regulator 2 [Source:VGNC Symbol;Acc:VGNC:90828]
ENSSSCG00000015355	12.0612	-2.62533	1.05573	-2.48674	0.0128918	1.82705	0.0148918	protein_coding	DGKB	diacylglycerol kinase beta [Source:VGNC Symbol;Acc:VGNC:87270]
ENSSSCG00000015268	18.98	-2.67509	0.969581	-2.75901	0.00579762	2.10804	0.00779762	protein_coding	FMO1	flavin containing dimethylaniline monoxygenase 1 [Source:VGNC Symbol;Acc:VGNC:88170]
ENSSSCG00000010190	5.36589	-2.73766	1.31544	-2.08117	0.0374182	1.4043	0.0394182	protein_coding	ACTA1	actin alpha 1, skeletal muscle [Source:HGNC Symbol;Acc:HGNC:129]
ENSSSCG00000011557	40.3618	-2.80105	0.702534	-3.98707	6.68935e-05	2.68468	0.00206689	protein_coding	CIDEC	cell death inducing DFFA like effector c [Source:VGNC Symbol;Acc:VGNC:86700]
ENSSSCG00000012371	12.9059	-2.80216	0.850246	-3.2957	0.00098176	2.52553	0.00298176	protein_coding	AR	androgen receptor [Source:VGNC Symbol;Acc:VGNC:103903]
ENSSSCG00000039103	370.011	-2.83459	1.2506	-2.26658	0.0234156	1.5949	0.0254156	protein_coding	ADIPOQ	adiponectin, C1Q and collagen domain containing [Source:VGNC Symbol;Acc:VGNC:85140]
ENSSSCG00000011640	82.3645	-2.85162	0.472519	-6.03494	1.59021e-09	2.69897	0.002	protein_coding	TF	transferrin [Source:VGNC Symbol;Acc:VGNC:108319]
ENSSSCG00000004181	33.5289	-2.90429	0.782708	-3.71057	0.000206791	2.65624	0.00220679	protein_coding	VNN1	vanin 1 [Source:VGNC Symbol;Acc:VGNC:109547]
ENSSSCG00000024325	22.4124	-2.91783	0.658109	-4.43365	9.26496e-06	2.69696	0.00200926	protein_coding	SGK2	serum/glucocorticoid regulated kinase 2 [Source:VGNC Symbol;Acc:VGNC:95597]
ENSSSCG00000003423	4.75342	-3.02178	1.51271	-1.9976	0.0457605	1.32093	0.0477605	protein_coding	DRAXIN	dorsal inhibitory axon guidance protein [Source:VGNC Symbol;Acc:VGNC:87439]
ENSSSCG00000015911	11.5189	-3.02241	1.03366	-2.924	0.0034557	2.26315	0.0054557	protein_coding	SCN3A	sodium voltage-gated channel alpha subunit 3 [Source:VGNC Symbol;Acc:VGNC:95479]
ENSSSCG00000017076	5.10805	-3.06637	1.54476	-1.98501	0.0471432	1.30854	0.0491432	protein_coding	NMUR2	neuromedin U receptor 2 [Source:VGNC Symbol;Acc:VGNC:90804]
ENSSSCG00000006836	24.7194	-3.07792	0.860078	-3.57865	0.000345376	2.62979	0.00234538	protein_coding	ELAPOR1	endosome-lysosome associated apoptosis and autophagy regulator 1 [Source:VGNC Symbol;Acc:VGNC:89442]
ENSSSCG00000040681	191.311	-3.20309	1.22153	-2.62219	0.00873656	1.96913	0.0107366	protein_coding	FABP4	fatty acid binding protein 4 [Source:VGNC Symbol;Acc:VGNC:109628]
ENSSSCG00000004890	32.9381	-3.23113	1.44826	-2.23104	0.0256785	1.55786	0.0276785	protein_coding	SERPINB2	serpin family B member 2 [Source:VGNC Symbol;Acc:VGNC:92737]
ENSSSCG00000039651	21.4642	-3.25684	0.991399	-3.28509	0.0010195	2.52007	0.0030195	protein_coding	SLC2A5	solute carrier family 2 member 5 [Source:VGNC Symbol;Acc:VGNC:93050]
ENSSSCG00000006243	4.29531	-3.2632	1.56584	-2.084	0.0371603	1.40715	0.0391603	protein_coding	PENK	proenkephalin [Source:VGNC Symbol;Acc:VGNC:91312]
ENSSSCG00000016617	47.1868	-3.28241	0.716352	-4.58211	4.60298e-06	2.69797	0.0020046	protein_coding	WNT16	Wnt family member 16 [Source:VGNC Symbol;Acc:VGNC:94967]
ENSSSCG00000038185	4.73689	-3.32823	1.50781	-2.20733	0.0272912	1.53326	0.0292912	protein_coding	EREG	epiregulin [Source:VGNC Symbol;Acc:VGNC:87766]
ENSSSCG00000035937	41.4525	-3.34068	1.23815	-2.69812	0.00697315	2.04706	0.00897315	protein_coding	DPT	dermatopontin [Source:VGNC Symbol;Acc:VGNC:98784]
ENSSSCG00000009655	20.6678	-3.34882	0.881937	-3.79712	0.000146386	2.66829	0.00214639	protein_coding	EBF2	EBF transcription factor 2 [Source:VGNC Symbol;Acc:VGNC:87526]
ENSSSCG00000015711	7.89215	-3.35219	1.24536	-2.69175	0.00710784	2.04058	0.00910784	protein_coding	DPP10	dipeptidyl peptidase like 10 [Source:VGNC Symbol;Acc:VGNC:95949]
ENSSSCG00000012161	24.7791	-3.36487	0.831367	-4.04739	5.17914e-05	2.68787	0.00205179	protein_coding	MAP7D2	MAP7 domain containing 2 [Source:VGNC Symbol;Acc:VGNC:89994]
ENSSSCG00000008524	4.2945	-3.37218	1.54598	-2.18125	0.0291648	1.50634	0.0311648	protein_coding	GALNT14	polypeptide N-acetylgalactosaminyltransferase 14 [Source:VGNC Symbol;Acc:VGNC:88330]
ENSSSCG00000039270	6.03953	-3.37419	1.3791	-2.44666	0.0144187	1.78466	0.0164187	protein_coding	TREM2	triggering receptor expressed on myeloid cells 2 [Source:VGNC Symbol;Acc:VGNC:94384]
ENSSSCG00000001487	4.58547	-3.38385	1.31983	-2.56386	0.0103516	1.90828	0.0123516	protein_coding	KLHL31	kelch like family member 31 [Source:VGNC Symbol;Acc:VGNC:89526]
ENSSSCG00000026842	4.84567	-3.39782	1.31694	-2.58009	0.00987743	1.92528	0.0118774	protein_coding	CDH18	cadherin 18 [Source:VGNC Symbol;Acc:VGNC:86481]
ENSSSCG00000029515	5.66829	-3.43568	1.609	-2.13529	0.0327376	1.4592	0.0347376	protein_coding	PON3	paraoxonase 3 [Source:VGNC Symbol;Acc:VGNC:108608]
ENSSSCG00000011287	4.67865	-3.44533	1.35093	-2.55034	0.0107617	1.89409	0.0127617	protein_coding	HHATL	hedgehog acyltransferase like [Source:VGNC Symbol;Acc:VGNC:88874]
ENSSSCG00000039218	5.9757	-3.48529	1.51117	-2.30636	0.0210905	1.63657	0.0230905	protein_coding	SLC38A8	solute carrier family 38 member 8 [Source:VGNC Symbol;Acc:VGNC:93099]
ENSSSCG00000010512	5.51809	-3.63395	1.40617	-2.58429	0.00975808	1.92966	0.0117581	protein_coding	SLIT1	slit guidance ligand 1 [Source:VGNC Symbol;Acc:VGNC:107171]
ENSSSCG00000012773	6.55702	-3.73905	1.32297	-2.82625	0.00470971	2.1733	0.00670971	protein_coding	PNCK	pregnancy up-regulated nonubiquitous CaM kinase [Source:VGNC Symbol;Acc:VGNC:91593]
ENSSSCG00000010530	3.04603	-3.79107	1.90627	-1.98873	0.0467305	1.3122	0.0487305	protein_coding	CRTAC1	cartilage acidic protein 1 [Source:VGNC Symbol;Acc:VGNC:87004]
ENSSSCG00000001428	3.55097	-3.80996	1.69102	-2.25305	0.0242559	1.58077	0.0262559	protein_coding	CYP21A2	cytochrome P450 family 21 subfamily A member 1 [Source:VGNC Symbol;Acc:VGNC:103369]
ENSSSCG00000001729	4.90712	-3.83767	1.6481	-2.32854	0.0198835	1.65988	0.0218835	protein_coding	PTCHD4	patched domain containing 4 [Source:VGNC Symbol;Acc:VGNC:91943]
ENSSSCG00000017801	46.4112	-3.83878	1.16608	-3.29204	0.000994622	2.52366	0.00299462	protein_coding	TRARG1	0
ENSSSCG00000006025	32.4512	-3.92643	0.84843	-4.62788	3.69436e-06	2.69817	0.00200369	protein_coding	PKHD1L1	PKHD1 like 1 [Source:HGNC Symbol;Acc:HGNC:20313]
ENSSSCG00000036607	17.2278	-3.94589	1.06932	-3.6901	0.000224163	2.65283	0.00222416	protein_coding	NKAIN2	sodium/potassium transporting ATPase interacting 2 [Source:VGNC Symbol;Acc:VGNC:103141]
ENSSSCG00000023743	4.17982	-3.95264	1.71322	-2.30714	0.0210471	1.63738	0.0230471	protein_coding	CLDN6	claudin 6 [Source:VGNC Symbol;Acc:VGNC:86739]
ENSSSCG00000034686	5.01913	-3.9574	1.52105	-2.60175	0.00927481	1.94789	0.0112748	protein_coding	TAFA2	TAFA chemokine like family member 2 [Source:VGNC Symbol;Acc:VGNC:93726]
ENSSSCG00000035933	2.87465	-3.96279	1.93588	-2.04702	0.0406559	1.37002	0.0426559	protein_coding	MAPK15	mitogen-activated protein kinase 15 [Source:VGNC Symbol;Acc:VGNC:90001]
ENSSSCG00000021933	32.181	-3.96689	1.3438	-2.95201	0.00315717	2.28759	0.00515717	protein_coding	CLEC5A	C-type lectin domain containing 5A [Source:VGNC Symbol;Acc:VGNC:86757]
ENSSSCG00000003894	4.3824	-4.03447	1.58034	-2.55291	0.0106826	1.89679	0.0126826	protein_coding	CYP4B1	cytochrome P450 family 4 subfamily B member 1 [Source:VGNC Symbol;Acc:VGNC:104200]
ENSSSCG00000008834	4.06436	-4.03869	1.84929	-2.18392	0.0289682	1.50908	0.0309682	protein_coding	SPATA18	spermatosis associated 18 [Source:VGNC Symbol;Acc:VGNC:98966]
ENSSSCG00000021897	4.25124	-4.11722	1.71894	-2.39521	0.0166108	1.73024	0.0186108	protein_coding	CRB1	crumbs cell polarity complex component 1 [Source:VGNC Symbol;Acc:VGNC:96002]
ENSSSCG00000006149	3.69371	-4.12017	1.68247	-2.44888	0.01433	1.78701	0.01633	protein_coding	RALYL	RALY RNA binding protein like [Source:HGNC Symbol;Acc:HGNC:27036]
ENSSSCG00000035102	36.2143	-4.12384	0.762346	-5.4094	6.32353e-08	2.69896	0.00200006	protein_coding	LYPD1	LY6/PLAUR domain containing 1 [Source:VGNC Symbol;Acc:VGNC:96176]
ENSSSCG00000013375	2.29492	-4.13671	2.07852	-1.99022	0.0465663	1.31367	0.0485663	protein_coding	MYOD1	myogenic differentiation 1 [Source:VGNC Symbol;Acc:VGNC:90537]
ENSSSCG00000017464	3.69434	-4.1508	1.65895	-2.50206	0.0123474	1.84323	0.0143474	protein_coding	KRT25	keratin 25 [Source:VGNC Symbol;Acc:VGNC:89584]
ENSSSCG00000026796	3.45936	-4.1545	1.67027	-2.48733	0.0128705	1.82767	0.0148705	protein_coding	MS4A5	membrane spanning 4-domains A5 [Source:VGNC Symbol;Acc:VGNC:90412]
ENSSSCG00000023169	4.76999	-4.25125	1.6543	-2.56981	0.0101754	1.91452	0.0121754	protein_coding	CA10	carbonic anhydrase 10 [Source:VGNC Symbol;Acc:VGNC:86096]
ENSSSCG00000022140	3.34278	-4.27907	1.8156	-2.35683	0.0184315	1.6897	0.0204315	protein_coding	TMPRSS11E	transmembrane serine protease 11E [Source:HGNC Symbol;Acc:HGNC:24465]
ENSSSCG00000038703	3.5409	-4.33534	1.84349	-2.35171	0.0186874	1.68429	0.0206874	protein_coding	CCDC178	coiled-coil domain containing 178 [Source:VGNC Symbol;Acc:VGNC:86276]
ENSSSCG00000005130	2.16447	-4.34837	2.13525	-2.03647	0.0417035	1.35948	0.0437035	protein_coding	ELAVL2	ELAV like RNA binding protein 2 [Source:VGNC Symbol;Acc:VGNC:87639]
ENSSSCG00000014281	2.89085	-4.34984	2.18533	-1.99047	0.0465389	1.31391	0.0485389	protein_coding	IL13	interleukin 13 [Source:VGNC Symbol;Acc:VGNC:99763]
ENSSSCG00000002864	6.24189	-4.37672	1.45746	-3.00297	0.00267361	2.33035	0.00467361	protein_coding	SLC7A10	solute carrier family 7 member 10 [Source:VGNC Symbol;Acc:VGNC:93170]
ENSSSCG00000012590	5.07049	-4.40149	1.65515	-2.65926	0.00783119	2.00739	0.00983119	protein_coding	LHFPL1	LHFPL tetraspan subfamily member 1 [Source:VGNC Symbol;Acc:VGNC:89704]
ENSSSCG00000020845	3.36938	-4.45005	1.98141	-2.2459	0.0247102	1.57332	0.0267102	protein_coding	CDH9	cadherin 9 [Source:VGNC Symbol;Acc:VGNC:86488]
ENSSSCG00000001823	4.41395	-4.45849	1.6333	-2.72975	0.00633825	2.07893	0.00833825	protein_coding	UROC1	urocanate hydratase 1 [Source:VGNC Symbol;Acc:VGNC:94733]
ENSSSCG00000033348	2.91518	-4.49511	1.96527	-2.28728	0.0221797	1.61655	0.0241797	protein_coding	ISL2	ISL LIM homeobox 2 [Source:VGNC Symbol;Acc:VGNC:89226]
ENSSSCG00000025721	2.61807	-4.59864	2.25226	-2.04179	0.041172	1.3648	0.043172	protein_coding	TMPRSS7	transmembrane serine protease 7 [Source:VGNC Symbol;Acc:VGNC:94239]
ENSSSCG00000027926	1.75674	-4.60516	2.26946	-2.02919	0.0424391	1.35223	0.0444391	protein_coding	FTCD	formimidoyltransferase cyclodeaminase [Source:HGNC Symbol;Acc:HGNC:3974]
ENSSSCG00000009004	37.0012	-4.62381	1.26622	-3.65167	0.000260542	2.64579	0.00226054	protein_coding	SFRP2	secreted frizzled related protein 2 [Source:VGNC Symbol;Acc:VGNC:92775]
ENSSSCG00000040224	2.22291	-4.66665	1.95715	-2.38441	0.0171063	1.71882	0.0191063	protein_coding	RSPH1	radial spoke head component 1 [Source:VGNC Symbol;Acc:VGNC:92478]
ENSSSCG00000010479	13.0448	-4.68505	1.27926	-3.66233	0.000249936	2.64783	0.00224994	protein_coding	RBP4	retinol binding protein 4 [Source:VGNC Symbol;Acc:VGNC:92164]
ENSSSCG00000011703	3.86213	-4.79773	1.68833	-2.8417	0.00448733	2.18793	0.00648733	protein_coding	TM4SF4	transmembrane 4 L six family member 4 [Source:VGNC Symbol;Acc:VGNC:94032]
ENSSSCG00000016047	5.09808	-4.81608	1.63527	-2.94512	0.00322827	2.28164	0.00522827	protein_coding	MSTN	myostatin [Source:VGNC Symbol;Acc:VGNC:96320]
ENSSSCG00000017109	2.33226	-4.87452	2.08005	-2.34347	0.0191055	1.6756	0.0211055	protein_coding	ADAMTS16	ADAM metallopeptidase with thrombospondin type 1 motif 16 [Source:VGNC Symbol;Acc:VGNC:85078]
ENSSSCG00000031946	4.02278	-4.8789	1.853	-2.63298	0.00846394	1.9803	0.0104639	protein_coding	GPC5	glypican 5 [Source:VGNC Symbol;Acc:VGNC:88582]
ENSSSCG00000004990	13.8273	-4.88523	1.27227	-3.83977	0.000123151	2.67302	0.00212315	protein_coding	LRFN5	leucine rich repeat and fibronectin type III domain containing 5 [Source:VGNC Symbol;Acc:VGNC:89807]
ENSSSCG00000039994	5.13847	-4.90719	1.65815	-2.95943	0.00308211	2.29396	0.00508211	protein_coding	ACTRT3	actin related protein T3 [Source:VGNC Symbol;Acc:VGNC:85055]
ENSSSCG00000013754	2.19943	-4.91481	2.05928	-2.38667	0.017002	1.7212	0.019002	protein_coding	CACNA1A	calcium voltage-gated channel subunit alpha1 A [Source:VGNC Symbol;Acc:VGNC:99705]
ENSSSCG00000006141	65.8055	-4.94657	1.59398	-3.10327	0.00191394	2.40739	0.00391394	protein_coding	CA3	carbonic anhydrase 3 [Source:VGNC Symbol;Acc:VGNC:86099]
ENSSSCG00000001808	4.12019	-4.99154	1.73939	-2.86972	0.00410842	2.21407	0.00610842	protein_coding	CPEB1	cytoplasmic polyadenylation element binding protein 1 [Source:HGNC Symbol;Acc:HGNC:21744]
ENSSSCG00000000577	2.26813	-4.99381	2.00654	-2.48877	0.0128187	1.82919	0.0148187	protein_coding	GYS2	glycogen synthase 2 [Source:VGNC Symbol;Acc:VGNC:88761]
ENSSSCG00000002967	2.07816	-5.02415	2.11976	-2.37015	0.0177809	1.70375	0.0197809	protein_coding	CAPN12	calpain 12 [Source:VGNC Symbol;Acc:VGNC:86172]
ENSSSCG00000004302	2.80538	-5.07266	1.99038	-2.54859	0.010816	1.89225	0.012816	protein_coding	CFAP206	cilia and flagella associated protein 206 [Source:VGNC Symbol;Acc:VGNC:103048]
ENSSSCG00000017351	4.62562	-5.07926	1.59538	-3.18373	0.00145389	2.46169	0.00345389	protein_coding	MEIOC	meiosis specific with coiled-coil domain [Source:VGNC Symbol;Acc:VGNC:99014]
ENSSSCG00000031324	2.51278	-5.0807	2.15397	-2.35876	0.0183359	1.69174	0.0203359	protein_coding	ZYG11A	zyg-11 family member A, cell cycle regulator [Source:VGNC Symbol;Acc:VGNC:95344]
ENSSSCG00000016256	9.6	-5.08277	1.57408	-3.22905	0.00124204	2.48918	0.00324204	protein_coding	SPHKAP	SPHK1 interactor, AKAP domain containing [Source:VGNC Symbol;Acc:VGNC:96245]
ENSSSCG00000039985	5.33135	-5.13933	1.79637	-2.86096	0.00422362	2.20596	0.00622362	protein_coding	CES1	carboxylesterase 1 [Source:HGNC Symbol;Acc:HGNC:1863]
ENSSSCG00000021852	4.23676	-5.17941	1.68505	-3.07374	0.00211394	2.38574	0.00411394	protein_coding	FAM124B	family with sequence similarity 124 member B [Source:HGNC Symbol;Acc:HGNC:26224]
ENSSSCG00000008501	3.31394	-5.19736	1.73524	-2.99518	0.00274279	2.32397	0.00474279	protein_coding	VIT	vitrin [Source:VGNC Symbol;Acc:VGNC:94830]
ENSSSCG00000043251	3.12262	-5.26118	2.08346	-2.52521	0.0115628	1.86765	0.0135628	protein_coding	OR51G2	olfactory receptor family 51 subfamily G member 2 [Source:HGNC Symbol;Acc:HGNC:15198]
ENSSSCG00000022337	9.75454	-5.28065	1.55317	-3.39991	0.00067409	2.57282	0.00267409	protein_coding	SERPINB11	serpin family B member 11 [Source:VGNC Symbol;Acc:VGNC:99748]
ENSSSCG00000007501	30.7901	-5.6592	1.01597	-5.57027	2.54349e-08	2.69896	0.00200003	protein_coding	BMP7	bone morphotic protein 7 [Source:VGNC Symbol;Acc:VGNC:95491]
ENSSSCG00000006472	4.22708	-5.75088	1.81106	-3.17543	0.00149616	2.45641	0.00349616	protein_coding	CRABP2	cellular retinoic acid binding protein 2 [Source:VGNC Symbol;Acc:VGNC:86972]
ENSSSCG00000033822	119.374	-5.80585	1.15805	-5.01349	5.34514e-07	2.69885	0.00200053	protein_coding	THRSP	thyroid hormone responsive [Source:VGNC Symbol;Acc:VGNC:104072]
ENSSSCG00000031700	4.56955	-5.98281	1.91583	-3.12283	0.00179121	2.42122	0.00379121	protein_coding	SLC2A9	solute carrier family 2 member 9 [Source:VGNC Symbol;Acc:VGNC:93054]
ENSSSCG00000012179	449.013	-6.14971	1.5274	-4.02626	5.66698e-05	2.68684	0.00205667	protein_coding	ZFY	zinc finger protein Y-linked [Source:HGNC Symbol;Acc:HGNC:12870]
ENSSSCG00000034139	11.6734	-6.38692	1.59126	-4.01374	5.97649e-05	2.68618	0.00205976	protein_coding	EYA4	EYA transcriptional coactivator and phosphatase 4 [Source:VGNC Symbol;Acc:VGNC:87853]
ENSSSCG00000037509	148.608	-6.89872	2.42229	-2.84802	0.00439918	2.19388	0.00639918	protein_coding	EIF1AY	eukaryotic translation initiation factor 1A Y-linked [Source:HGNC Symbol;Acc:HGNC:3252]
ENSSSCG00000032354	280.829	-12.1839	1.2185	-9.99913	1.53748e-23	2.69897	0.002	protein_coding	KDM5D	lysine demethylase 5D [Source:HGNC Symbol;Acc:HGNC:11115]

## Sheet: Sheet 2
Sheet 2. Total differentially expressed genes (DEGs) at cut-off of q < 0.05 and log2 fold change ≥ 1.5 in SLN.
	baseMean	log2FoldChange	lfcSE	stat	pvalue	padj	minus_log10_padj	gene_biotype	external_gene_name	description
ENSSSCG00000039416	1084.58	7.08924	0.968027	7.32339	2.41775e-13	1.29364e-10	9.88819	protein_coding	CXCR4	C-X-C motif chemokine receptor 4 [Source:VGNC Symbol;Acc:VGNC:96094]
ENSSSCG00000003391	325.014	6.58713	2.40162	2.74278	0.00609209	0.0179357	1.74628	protein_coding	CA6	carbonic anhydrase 6 [Source:VGNC Symbol;Acc:VGNC:86103]
ENSSSCG00000047900	204.242	6.2757	1.11106	5.64838	1.61967e-08	9.5024e-07	6.02217	protein_coding	H2AC25	H2A.W histone [Source:HGNC Symbol;Acc:HGNC:20507]
ENSSSCG00000016657	14.8762	5.92624	1.67262	3.54309	0.000395467	0.00221802	2.65404	protein_coding	AOAH	acyloxyacyl hydrolase [Source:VGNC Symbol;Acc:VGNC:85374]
ENSSSCG00000041835	13.092	5.49097	1.49775	3.66614	0.000246237	0.00154066	2.81229	protein_coding	UFSP1	UFM1 specific peptidase 1 (inactive) [Source:HGNC Symbol;Acc:HGNC:33821]
ENSSSCG00000025010	104.872	5.46306	1.18979	4.59161	4.39836e-06	7.33142e-05	4.13481	protein_coding	UNC50	unc-50 inner nuclear membrane RNA binding protein [Source:VGNC Symbol;Acc:VGNC:94706]
ENSSSCG00000004480	323.177	5.36416	0.888027	6.04053	1.53607e-09	1.46243e-07	6.83492	protein_coding	COX7A2	cytochrome c oxidase subunit 7A2 [Source:VGNC Symbol;Acc:VGNC:103050]
ENSSSCG00000012042	581.884	5.33382	0.932143	5.72211	1.0521e-08	6.76608e-07	6.16966	protein_coding	ATP5PO	0
ENSSSCG00000016075	7143.06	5.1561	0.663897	7.76642	8.07373e-15	1.02856e-11	10.9878	protein_coding	ENSSSCG00000016075	splicing factor 3b subunit 1 [Source:VGNC Symbol;Acc:VGNC:95492]
ENSSSCG00000004489	33670.8	5.08957	0.653459	7.78867	6.77199e-15	9.53532e-12	11.0207	protein_coding	ENSSSCG00000004489	eukaryotic translation elongation factor 1 alpha 1 [Source:HGNC Symbol;Acc:HGNC:3189]
ENSSSCG00000039582	831.267	5.04142	0.93599	5.38619	7.19673e-08	3.0761e-06	5.512	protein_coding	PSMA2	proteasome 20S subunit alpha 2 [Source:HGNC Symbol;Acc:HGNC:9531]
ENSSSCG00000034598	813.062	5.00305	0.804292	6.22045	4.95744e-10	5.75354e-08	7.24006	protein_coding	H2AC20	H2A clustered histone 20 [Source:HGNC Symbol;Acc:HGNC:4738]
ENSSSCG00000049878	12.4111	4.90073	2.02995	2.41421	0.0157694	0.0375104	1.42585	protein_coding	TRBV9	T cell receptor beta variable 9 [Source:HGNC Symbol;Acc:HGNC:12246]
ENSSSCG00000029724	7397.95	4.85168	0.678508	7.15051	8.64546e-13	3.73052e-10	9.42823	protein_coding	RACK1	receptor for activated C kinase 1 [Source:VGNC Symbol;Acc:VGNC:100848]
ENSSSCG00000037501	12.9229	4.83368	1.56184	3.09486	0.00196908	0.00750624	2.12458	protein_coding	FANCF	FA complementation group F [Source:VGNC Symbol;Acc:VGNC:88004]
ENSSSCG00000039295	102.207	4.81963	1.19069	4.04775	5.17122e-05	0.000470084	3.32782	protein_coding	MRPL34	mitochondrial ribosomal protein L34 [Source:VGNC Symbol;Acc:VGNC:100173]
ENSSSCG00000001502	3392.67	4.79993	0.735797	6.52345	6.87089e-11	1.25902e-08	7.89997	protein_coding	RPS18	ribosomal protein S18 [Source:VGNC Symbol;Acc:VGNC:109573]
ENSSSCG00000026583	256.507	4.7956	1.15113	4.16598	3.10013e-05	0.000318013	3.49756	protein_coding	TLR1	toll like receptor 1 [Source:VGNC Symbol;Acc:VGNC:94022]
ENSSSCG00000039221	2484.04	4.7886	0.64791	7.39085	1.45893e-13	9.27533e-11	10.0327	protein_coding	MOB1A	MOB kinase activator 1A [Source:VGNC Symbol;Acc:VGNC:90290]
ENSSSCG00000038056	6.90777	4.77911	1.86033	2.56896	0.0102004	0.0265924	1.57524	protein_coding	ENSSSCG00000038056	beta-1,3-galactosyltransferase 5 [Source:VGNC Symbol;Acc:VGNC:85717]
ENSSSCG00000012403	3417.6	4.75579	0.577761	8.23142	1.85014e-16	6.1871e-13	12.2085	protein_coding	OGT	O-linked N-acetylglucosamine (GlcNAc) transferase [Source:HGNC Symbol;Acc:HGNC:8127]
ENSSSCG00000016128	2503.18	4.72873	0.64208	7.36471	1.77537e-13	1.03253e-10	9.9861	protein_coding	EEF1B2	eukaryotic translation elongation factor 1 beta 2 [Source:HGNC Symbol;Acc:HGNC:3208]
ENSSSCG00000023971	1002.16	4.72732	0.897307	5.26834	1.37665e-07	4.95688e-06	5.30479	protein_coding	H3-3A	H3.3 histone A [Source:HGNC Symbol;Acc:HGNC:4764]
ENSSSCG00000035811	3261.61	4.72534	0.593397	7.9632	1.67645e-15	3.45001e-12	11.4622	protein_coding	RPL32	ribosomal protein L32 [Source:HGNC Symbol;Acc:HGNC:10336]
ENSSSCG00000023886	380.759	4.68659	1.02808	4.55858	5.15009e-06	8.24539e-05	4.08379	protein_coding	RPA3	replication protein A3 [Source:VGNC Symbol;Acc:VGNC:92415]
ENSSSCG00000006033	2501.41	4.65347	0.680843	6.83486	8.2084e-12	2.21818e-09	8.654	protein_coding	EIF3E	eukaryotic translation initiation factor 3 subunit E [Source:VGNC Symbol;Acc:VGNC:87617]
ENSSSCG00000006800	2124.89	4.62799	0.60675	7.62751	2.39323e-14	2.46254e-11	10.6086	protein_coding	CD53	CD53 molecule [Source:VGNC Symbol;Acc:VGNC:86421]
ENSSSCG00000009146	2850.29	4.56982	0.735382	6.21421	5.15837e-10	5.92282e-08	7.22747	protein_coding	RPL34	ribosomal protein L34 [Source:VGNC Symbol;Acc:VGNC:98957]
ENSSSCG00000006081	2545.29	4.541	0.656655	6.91535	4.66704e-12	1.41831e-09	8.84823	protein_coding	ENSSSCG00000006081	ribosomal protein L30 [Source:VGNC Symbol;Acc:VGNC:98849]
ENSSSCG00000011952	2404.05	4.51862	0.677148	6.67302	2.50598e-11	5.5407e-09	8.25644	protein_coding	RPL24	ribosomal protein L24 [Source:VGNC Symbol;Acc:VGNC:104047]
ENSSSCG00000034197	1904.23	4.50154	0.718343	6.26656	3.691e-10	4.81685e-08	7.31724	protein_coding	EDEM1	ER degradation enhancing alpha-mannosidase like protein 1 [Source:VGNC Symbol;Acc:VGNC:87545]
ENSSSCG00000003520	1950.5	4.48086	0.611838	7.32361	2.41381e-13	1.29364e-10	9.88819	protein_coding	CDC42	cell division cycle 42 [Source:HGNC Symbol;Acc:HGNC:1736]
ENSSSCG00000036658	437.971	4.46593	0.717982	6.22011	4.96792e-10	5.75354e-08	7.24006	protein_coding	PSMD8	proteasome 26S subunit, non-ATPase 8 [Source:VGNC Symbol;Acc:VGNC:98544]
ENSSSCG00000027358	3465.86	4.40144	0.577422	7.62256	2.48691e-14	2.46416e-11	10.6083	protein_coding	RPS17	ribosomal protein S17 [Source:NCBI gene (formerly Entrezgene);Acc:414392]
ENSSSCG00000040920	1608.23	4.40009	0.810609	5.42813	5.69477e-08	2.56054e-06	5.59167	protein_coding	PRKACB	protein kinase cAMP-activated catalytic subunit beta [Source:VGNC Symbol;Acc:VGNC:91800]
ENSSSCG00000027372	5056.34	4.30022	0.886736	4.84949	1.23778e-06	2.79209e-05	4.55407	protein_coding	SAMD9	sterile alpha motif domain containing 9 [Source:HGNC Symbol;Acc:HGNC:1348]
ENSSSCG00000011081	221.978	4.2905	0.737009	5.8215	5.83201e-09	4.12761e-07	6.3843	protein_coding	BMI1	BMI1 proto-onco, polycomb ring finger [Source:VGNC Symbol;Acc:VGNC:108265]
ENSSSCG00000028167	49.6583	4.2876	1.34019	3.19924	0.00137788	0.0057311	2.24176	protein_coding	ENSSSCG00000028167	SRA stem-loop interacting RNA binding protein [Source:VGNC Symbol;Acc:VGNC:93203]
ENSSSCG00000031476	1415.19	4.28355	0.572015	7.48854	6.9645e-14	5.6461e-11	10.2483	protein_coding	ENSSSCG00000031476	kelch like family member 6 [Source:VGNC Symbol;Acc:VGNC:108670]
ENSSSCG00000023276	945.276	4.26399	0.667416	6.38881	1.67185e-10	2.64657e-08	7.57732	protein_coding	ZNF24	zinc finger protein 24 [Source:VGNC Symbol;Acc:VGNC:98422]
ENSSSCG00000010113	4.89932	4.25596	1.82905	2.32687	0.0199722	0.0450072	1.34672	protein_coding	TSSK2	testis specific serine kinase 2 [Source:VGNC Symbol;Acc:VGNC:94525]
ENSSSCG00000006220	305.811	4.24822	0.686642	6.18695	6.1341e-10	6.82014e-08	7.16621	protein_coding	ARMC1	armadillo repeat containing 1 [Source:VGNC Symbol;Acc:VGNC:85526]
ENSSSCG00000036960	169.612	4.2437	0.978837	4.33546	1.45458e-05	0.000180183	3.74429	protein_coding	NOP10	NOP10 ribonucleoprotein [Source:VGNC Symbol;Acc:VGNC:90819]
ENSSSCG00000013381	551.292	4.23593	0.667107	6.34969	2.15746e-10	3.27947e-08	7.4842	protein_coding	RPS13	ribosomal protein S13 [Source:VGNC Symbol;Acc:VGNC:100853]
ENSSSCG00000039265	577.443	4.23321	0.675935	6.26275	3.78243e-10	4.82241e-08	7.31674	protein_coding	COX6A1	cytochrome c oxidase subunit 6A1 [Source:VGNC Symbol;Acc:VGNC:86925]
ENSSSCG00000012173	2097.28	4.22266	0.733708	5.75523	8.65245e-09	5.78697e-07	6.23755	protein_coding	SAT1	spermidine/spermine N1-acetyltransferase 1 [Source:HGNC Symbol;Acc:HGNC:10540]
ENSSSCG00000023331	281.041	4.19126	0.61284	6.83907	7.97078e-12	2.17594e-09	8.66235	protein_coding	UBL5	ubiquitin like 5 [Source:HGNC Symbol;Acc:HGNC:13736]
ENSSSCG00000017239	1982.98	4.18443	0.717978	5.82807	5.60717e-09	4.00708e-07	6.39717	protein_coding	RPL38	ribosomal protein L38 [Source:VGNC Symbol;Acc:VGNC:99036]
ENSSSCG00000013992	1961.66	4.17768	0.564039	7.40673	1.29452e-13	8.65244e-11	10.0629	protein_coding	ENSSSCG00000013992	ADP ribosylation factor 1 [Source:VGNC Symbol;Acc:VGNC:96793]
ENSSSCG00000040929	11996.4	4.17355	0.597571	6.9842	2.86482e-12	9.85552e-10	9.00632	protein_coding	TPT1	tumor protein, translationally-controlled 1 [Source:HGNC Symbol;Acc:HGNC:12022]
ENSSSCG00000023562	389	4.1641	0.76575	5.43794	5.39003e-08	2.45655e-06	5.60967	protein_coding	SNRPE	small nuclear ribonucleoprotein polypeptide E [Source:VGNC Symbol;Acc:VGNC:104060]
ENSSSCG00000024392	298.462	4.15925	0.898393	4.62966	3.66268e-06	6.34177e-05	4.19779	protein_coding	THEMIS	thymocyte selection associated [Source:VGNC Symbol;Acc:VGNC:98369]
ENSSSCG00000011720	3734.3	4.158	0.593527	7.00558	2.4596e-12	9.01393e-10	9.04509	protein_coding	MBNL1	muscleblind like splicing regulator 1 [Source:VGNC Symbol;Acc:VGNC:90054]
ENSSSCG00000035134	8.91318	4.15638	1.6581	2.50671	0.0121861	0.0305916	1.5144	protein_coding	MRPS7	mitochondrial ribosomal protein S7 [Source:VGNC Symbol;Acc:VGNC:90400]
ENSSSCG00000017473	2150.15	4.14004	0.686516	6.03051	1.63448e-09	1.53429e-07	6.81409	protein_coding	TOP2A	DNA topoisomerase II alpha [Source:VGNC Symbol;Acc:VGNC:94310]
ENSSSCG00000011201	1378.41	4.13798	0.920665	4.49455	6.97174e-06	0.000103756	3.98399	protein_coding	SATB1	SATB homeobox 1 [Source:VGNC Symbol;Acc:VGNC:92587]
ENSSSCG00000012643	420.436	4.13313	0.921591	4.48478	7.29905e-06	0.000107647	3.968	protein_coding	SH2D1A	SH2 domain containing 1A [Source:HGNC Symbol;Acc:HGNC:10820]
ENSSSCG00000010430	615.615	4.12865	0.763784	5.40552	6.4621e-08	2.80568e-06	5.55196	protein_coding	CSTF2T	cleavage stimulation factor subunit 2 tau variant [Source:VGNC Symbol;Acc:VGNC:87051]
ENSSSCG00000006379	1017.57	4.11339	0.870724	4.72411	2.31128e-06	4.44527e-05	4.3521	protein_coding	CD48	CD48 molecule [Source:VGNC Symbol;Acc:VGNC:86419]
ENSSSCG00000015097	2810.66	4.10761	0.56513	7.26843	3.63691e-13	1.80182e-10	9.74429	protein_coding	DDX6	DEAD-box helicase 6 [Source:VGNC Symbol;Acc:VGNC:87233]
ENSSSCG00000006752	2944.17	4.10065	0.618326	6.63185	3.31506e-11	6.98328e-09	8.15594	protein_coding	CSDE1	cold shock domain containing E1 [Source:VGNC Symbol;Acc:VGNC:87029]
ENSSSCG00000032092	9111.33	4.08033	0.658931	6.19235	5.92748e-10	6.69105e-08	7.17451	protein_coding	DDX5	DEAD-box helicase 5 [Source:VGNC Symbol;Acc:VGNC:87226]
ENSSSCG00000003612	322.32	4.07286	0.631122	6.45337	1.09388e-10	1.87593e-08	7.72678	protein_coding	ENSSSCG00000003612	eukaryotic translation initiation factor 3 subunit I [Source:VGNC Symbol;Acc:VGNC:97046]
ENSSSCG00000038880	5282.35	4.07085	0.836374	4.86726	1.13154e-06	2.60517e-05	4.58416	protein_coding	RPL23	0
ENSSSCG00000025042	488.08	4.04263	0.795455	5.08217	3.73155e-07	1.11418e-05	4.95305	protein_coding	ICOS	inducible T cell costimulator [Source:VGNC Symbol;Acc:VGNC:103966]
ENSSSCG00000016842	1507.56	4.04199	0.673741	5.99932	1.98144e-09	1.80304e-07	6.74399	protein_coding	NIPBL	NIPBL cohesin loading factor [Source:VGNC Symbol;Acc:VGNC:90752]
ENSSSCG00000015697	814.385	4.04046	0.77292	5.22752	1.71795e-07	5.87728e-06	5.23082	protein_coding	CCNT2	cyclin T2 [Source:VGNC Symbol;Acc:VGNC:103916]
ENSSSCG00000001564	1238.24	4.04	0.604208	6.68643	2.28678e-11	5.09818e-09	8.29258	protein_coding	SRSF3	serine and arginine rich splicing factor 3 [Source:VGNC Symbol;Acc:VGNC:93475]
ENSSSCG00000040273	2850.85	4.03856	0.602091	6.70756	1.97904e-11	4.48689e-09	8.34805	protein_coding	RPL35A	ribosomal protein L35a [Source:HGNC Symbol;Acc:HGNC:10345]
ENSSSCG00000035033	47.5493	4.034	1.63873	2.46166	0.0138297	0.0337703	1.47147	protein_coding	ENSSSCG00000035033	prolactin induced protein [Source:VGNC Symbol;Acc:VGNC:91453]
ENSSSCG00000039659	90.0333	3.99796	1.02487	3.90096	9.58112e-05	0.000749704	3.12511	protein_coding	TIMM10	translocase of inner mitochondrial membrane 10 [Source:HGNC Symbol;Acc:HGNC:11814]
ENSSSCG00000015095	9.26098	3.99683	1.74588	2.28929	0.0220626	0.0485796	1.31355	protein_coding	UBE4A	ubiquitination factor E4A [Source:VGNC Symbol;Acc:VGNC:94656]
ENSSSCG00000024550	234.038	3.97809	0.748173	5.31707	1.0545e-07	4.03015e-06	5.39468	protein_coding	UQCR10	ubiquinol-cytochrome c reductase, complex III subunit X [Source:VGNC Symbol;Acc:VGNC:94727]
ENSSSCG00000000886	895.149	3.97312	0.524709	7.57204	3.67398e-14	3.27633e-11	10.4846	protein_coding	SLC25A3	solute carrier family 25 member 3 [Source:VGNC Symbol;Acc:VGNC:93007]
ENSSSCG00000022659	2577.5	3.95554	0.552883	7.1544	8.40389e-13	3.68572e-10	9.43348	protein_coding	CLTC	clathrin heavy chain [Source:VGNC Symbol;Acc:VGNC:86789]
ENSSSCG00000021825	1501.12	3.94977	0.599561	6.58777	4.4649e-11	8.68964e-09	8.061	protein_coding	RPS21	ribosomal protein S21 [Source:VGNC Symbol;Acc:VGNC:108734]
ENSSSCG00000027257	567.584	3.94937	0.66531	5.93613	2.9182e-09	2.42456e-07	6.61537	protein_coding	PSMB1	proteasome 20S subunit beta 1 [Source:VGNC Symbol;Acc:VGNC:91903]
ENSSSCG00000037030	2920.8	3.94836	0.624174	6.32573	2.52035e-10	3.64469e-08	7.43834	protein_coding	RPL15	ribosomal protein L15 [Source:HGNC Symbol;Acc:HGNC:10306]
ENSSSCG00000031262	2900.74	3.94382	0.452398	8.7176	2.84172e-18	1.90062e-14	13.7211	protein_coding	TXNIP	thioredoxin interacting protein [Source:VGNC Symbol;Acc:VGNC:94610]
ENSSSCG00000013046	370.408	3.94135	0.803335	4.90623	9.28437e-07	2.2377e-05	4.6502	protein_coding	COX8A	cytochrome c oxidase subunit 8A [Source:VGNC Symbol;Acc:VGNC:97940]
ENSSSCG00000015384	59.2512	3.92769	1.11931	3.50903	0.000449745	0.00244554	2.61163	protein_coding	TOMM7	translocase of outer mitochondrial membrane 7 [Source:VGNC Symbol;Acc:VGNC:107175]
ENSSSCG00000038003	1131.47	3.92482	0.740527	5.30004	1.15776e-07	4.31988e-06	5.36453	protein_coding	ITK	IL2 inducible T cell kinase [Source:VGNC Symbol;Acc:VGNC:89249]
ENSSSCG00000004392	632.914	3.92363	0.714071	5.49473	3.91312e-08	1.93866e-06	5.7125	protein_coding	ENSSSCG00000004392	adenosylmethionine decarboxylase 1 [Source:VGNC Symbol;Acc:VGNC:103024]
ENSSSCG00000013597	636.979	3.91774	0.700574	5.59219	2.24217e-08	1.21673e-06	5.91481	protein_coding	RPS28	ribosomal protein S28 [Source:VGNC Symbol;Acc:VGNC:100854]
ENSSSCG00000016067	3681.61	3.90909	0.628349	6.22121	4.93339e-10	5.75354e-08	7.24006	protein_coding	STK17B	serine/threonine kinase 17b [Source:VGNC Symbol;Acc:VGNC:95527]
ENSSSCG00000034321	1038.07	3.90747	0.618469	6.31796	2.65032e-10	3.79166e-08	7.42117	protein_coding	TP53INP1	tumor protein p53 inducible nuclear protein 1 [Source:VGNC Symbol;Acc:VGNC:94329]
ENSSSCG00000040060	303.221	3.89936	0.729043	5.3486	8.86369e-08	3.59288e-06	5.44456	protein_coding	APEX1	apurinic/apyrimidinic endodeoxyribonuclease 1 [Source:VGNC Symbol;Acc:VGNC:103896]
ENSSSCG00000005312	778.797	3.89488	0.581918	6.69318	2.18379e-11	4.9095e-09	8.30896	protein_coding	SIT1	signaling threshold regulating transmembrane adaptor 1 [Source:VGNC Symbol;Acc:VGNC:92891]
ENSSSCG00000023374	2719.79	3.88627	0.617725	6.29127	3.14881e-10	4.28249e-08	7.3683	protein_coding	SRGN	serglycin [Source:VGNC Symbol;Acc:VGNC:93456]
ENSSSCG00000015671	1017.39	3.88383	0.730423	5.31723	1.05357e-07	4.03015e-06	5.39468	protein_coding	ARHGAP15	Rho GTPase activating protein 15 [Source:VGNC Symbol;Acc:VGNC:95959]
ENSSSCG00000010908	7353.64	3.8772	0.556846	6.9628	3.3358e-12	1.08832e-09	8.96324	protein_coding	PTPRC	protein tyrosine phosphatase receptor type C [Source:VGNC Symbol;Acc:VGNC:108280]
ENSSSCG00000007743	786.561	3.87332	0.692704	5.5916	2.24987e-08	1.21844e-06	5.9142	protein_coding	CHCHD2	coiled-coil-helix-coiled-coil-helix domain containing 2 [Source:HGNC Symbol;Acc:HGNC:21645]
ENSSSCG00000040494	5681.77	3.87135	0.655968	5.90174	3.59696e-09	2.83863e-07	6.54689	protein_coding	RPL3	ribosomal protein L3 [Source:VGNC Symbol;Acc:VGNC:92427]
ENSSSCG00000009864	1574.05	3.86959	0.774131	4.99862	5.77424e-07	1.55099e-05	4.80939	protein_coding	MED13L	mediator complex subunit 13L [Source:VGNC Symbol;Acc:VGNC:90107]
ENSSSCG00000039336	1317.31	3.86622	0.601225	6.43057	1.27128e-10	2.09942e-08	7.6779	protein_coding	GNA13	G protein subunit alpha 13 [Source:VGNC Symbol;Acc:VGNC:98997]
ENSSSCG00000032583	560.683	3.85522	0.670056	5.75358	8.73745e-09	5.81475e-07	6.23547	protein_coding	SRSF5	serine and arginine rich splicing factor 5 [Source:VGNC Symbol;Acc:VGNC:93476]
ENSSSCG00000032416	453.374	3.84771	0.848389	4.53531	5.75179e-06	8.95158e-05	4.0481	protein_coding	RGS1	regulator of G protein signaling 1 [Source:VGNC Symbol;Acc:VGNC:96536]
ENSSSCG00000040325	683.247	3.8382	0.763727	5.02562	5.01813e-07	1.39844e-05	4.85436	protein_coding	COX7C	cytochrome c oxidase subunit 7C [Source:VGNC Symbol;Acc:VGNC:99628]
ENSSSCG00000024260	4282.14	3.83509	0.509263	7.53066	5.04855e-14	4.3569e-11	10.3608	protein_coding	RPL11	ribosomal protein L11 [Source:VGNC Symbol;Acc:VGNC:98603]
ENSSSCG00000003930	9740.09	3.83456	0.822245	4.66352	3.1084e-06	5.58113e-05	4.25328	protein_coding	ENSSSCG00000003930	ribosomal protein S8 [Source:VGNC Symbol;Acc:VGNC:98607]
ENSSSCG00000036296	3767.95	3.83094	0.663251	5.77599	7.64997e-09	5.1944e-07	6.28446	protein_coding	RPS25	ribosomal protein S25 [Source:VGNC Symbol;Acc:VGNC:108615]
ENSSSCG00000002704	1489.73	3.82371	0.531285	7.19709	6.15099e-13	2.82668e-10	9.54872	protein_coding	KARS1	lysyl-tRNA synthetase 1 [Source:VGNC Symbol;Acc:VGNC:89302]
ENSSSCG00000027529	4566.85	3.82012	0.55528	6.87962	6.00114e-12	1.70796e-09	8.76752	protein_coding	BIRC3	baculoviral IAP repeat containing 3 [Source:HGNC Symbol;Acc:HGNC:591]
ENSSSCG00000029652	2270.45	3.80844	0.476041	8.00024	1.24175e-15	3.17116e-12	11.4988	protein_coding	TMBIM6	transmembrane BAX inhibitor motif containing 6 [Source:VGNC Symbol;Acc:VGNC:98374]
ENSSSCG00000025928	2058.32	3.80356	0.658134	5.7793	7.50123e-09	5.1194e-07	6.29078	protein_coding	ENSSSCG00000025928	ribosomal protein L18 [Source:VGNC Symbol;Acc:VGNC:109494]
ENSSSCG00000006501	1330.09	3.80331	0.535914	7.09687	1.27615e-12	5.17286e-10	9.28627	protein_coding	SSR2	signal sequence receptor subunit 2 [Source:VGNC Symbol;Acc:VGNC:93491]
ENSSSCG00000008358	2185.63	3.78697	0.706912	5.35706	8.45871e-08	3.47038e-06	5.45962	protein_coding	ACTR2	actin related protein 2 [Source:VGNC Symbol;Acc:VGNC:85051]
ENSSSCG00000008756	1547.83	3.78635	0.646056	5.86071	4.60894e-09	3.41559e-07	6.46653	protein_coding	DHX15	DEAH-box helicase 15 [Source:VGNC Symbol;Acc:VGNC:87286]
ENSSSCG00000014343	3248.94	3.78507	0.625332	6.0529	1.42265e-09	1.39264e-07	6.85616	protein_coding	MATR3	matrin 3 [Source:HGNC Symbol;Acc:HGNC:6912]
ENSSSCG00000006062	3147.59	3.78357	0.581833	6.50284	7.88182e-11	1.41518e-08	7.84919	protein_coding	YWHAZ	tyrosine 3-monooxygenase/tryptophan 5-monooxygenase activation protein zeta [Source:VGNC Symbol;Acc:VGNC:95047]
ENSSSCG00000004970	8157.61	3.77713	0.818891	4.6125	3.97859e-06	6.7452e-05	4.171	protein_coding	RPLP1	ribosomal protein lateral stalk subunit P1 [Source:NCBI gene (formerly Entrezgene);Acc:100170119]
ENSSSCG00000028850	766.137	3.77391	0.974124	3.87416	0.000106992	0.00081549	3.08858	protein_coding	RPL26	ribosomal protein L26 [Source:HGNC Symbol;Acc:HGNC:10327]
ENSSSCG00000035901	456.09	3.76779	0.659859	5.70999	1.1298e-08	7.07855e-07	6.15006	protein_coding	ENSSSCG00000035901	spindlin 1 [Source:VGNC Symbol;Acc:VGNC:101495]
ENSSSCG00000001379	3075.61	3.7584	0.622684	6.03581	1.58167e-09	1.49521e-07	6.8253	protein_coding	TUBB	tubulin beta class I [Source:VGNC Symbol;Acc:VGNC:94578]
ENSSSCG00000006862	3094.65	3.75588	0.732763	5.12564	2.96534e-07	9.2139e-06	5.03556	protein_coding	VCAM1	vascular cell adhesion molecule 1 [Source:VGNC Symbol;Acc:VGNC:94811]
ENSSSCG00000026806	2408.68	3.74217	0.5838	6.41002	1.45504e-10	2.33093e-08	7.63247	protein_coding	DHX9	DExH-box helicase 9 [Source:VGNC Symbol;Acc:VGNC:87299]
ENSSSCG00000032028	3647.23	3.74175	0.475084	7.87598	3.38069e-15	6.01928e-12	11.2205	protein_coding	EIF4B	eukaryotic translation initiation factor 4B [Source:HGNC Symbol;Acc:HGNC:3285]
ENSSSCG00000028485	2101.95	3.74005	0.516075	7.2471	4.25789e-13	2.07112e-10	9.6838	protein_coding	YBX1	Y-box binding protein 1 [Source:VGNC Symbol;Acc:VGNC:98681]
ENSSSCG00000032081	139.439	3.73538	0.921626	4.05304	5.05566e-05	0.000462091	3.33527	protein_coding	NDUFS3	NADH:ubiquinone oxidoreductase core subunit S3 [Source:VGNC Symbol;Acc:VGNC:90651]
ENSSSCG00000002015	14.2207	3.73207	1.42412	2.62062	0.00877692	0.0237229	1.62483	protein_coding	AP1G2	adaptor related protein complex 1 subunit gamma 2 [Source:VGNC Symbol;Acc:VGNC:85379]
ENSSSCG00000008794	1424.42	3.73032	0.597508	6.24313	4.28907e-10	5.23952e-08	7.28071	protein_coding	RHOH	ras homolog family member H [Source:VGNC Symbol;Acc:VGNC:92290]
ENSSSCG00000022845	933.8	3.7208	0.563213	6.60637	3.93847e-11	7.98226e-09	8.09787	protein_coding	PJA2	praja ring finger ubiquitin ligase 2 [Source:VGNC Symbol;Acc:VGNC:91470]
ENSSSCG00000004945	7723.72	3.71572	0.620243	5.99076	2.08868e-09	1.86261e-07	6.72988	protein_coding	RPL4	ribosomal protein L4 [Source:VGNC Symbol;Acc:VGNC:109409]
ENSSSCG00000007309	2734.69	3.70742	0.590672	6.27662	3.46003e-10	4.60528e-08	7.33674	protein_coding	RBM39	RNA binding motif protein 39 [Source:VGNC Symbol;Acc:VGNC:95711]
ENSSSCG00000016009	1794.21	3.69981	0.627454	5.89654	3.71203e-09	2.92082e-07	6.53449	protein_coding	ITGA4	integrin subunit alpha 4 [Source:VGNC Symbol;Acc:VGNC:96377]
ENSSSCG00000014173	2474.39	3.69606	0.659928	5.6007	2.13482e-08	1.16795e-06	5.93258	protein_coding	LNPEP	leucyl and cystinyl aminopeptidase [Source:VGNC Symbol;Acc:VGNC:89772]
ENSSSCG00000017308	779.591	3.69327	0.796611	4.63623	3.54829e-06	6.17214e-05	4.20956	protein_coding	CDC27	cell division cycle 27 [Source:VGNC Symbol;Acc:VGNC:86448]
ENSSSCG00000032650	330.382	3.69305	0.702495	5.25704	1.46389e-07	5.18035e-06	5.28564	protein_coding	SUB1	SUB1 regulator of transcription [Source:HGNC Symbol;Acc:HGNC:19985]
ENSSSCG00000039130	7491.78	3.69058	0.574375	6.42538	1.31538e-10	2.14575e-08	7.66842	protein_coding	RPL6	ribosomal protein L6 [Source:HGNC Symbol;Acc:HGNC:10362]
ENSSSCG00000028553	1220.03	3.6861	0.597091	6.17343	6.68256e-10	7.26742e-08	7.13862	protein_coding	ILF2	interleukin enhancer binding factor 2 [Source:VGNC Symbol;Acc:VGNC:89119]
ENSSSCG00000016832	392.422	3.68298	0.68445	5.38094	7.40997e-08	3.14166e-06	5.50284	protein_coding	IL7R	interleukin 7 receptor [Source:VGNC Symbol;Acc:VGNC:89114]
ENSSSCG00000032474	3408.3	3.68074	0.743281	4.95201	7.34495e-07	1.86786e-05	4.72865	protein_coding	CXCL10	C-X-C motif chemokine ligand 10 [Source:VGNC Symbol;Acc:VGNC:87101]
ENSSSCG00000033057	144.908	3.68041	0.761233	4.83479	1.33284e-06	2.95423e-05	4.52956	protein_coding	ANAPC13	anaphase promoting complex subunit 13 [Source:VGNC Symbol;Acc:VGNC:85294]
ENSSSCG00000002799	2387.94	3.67813	0.57967	6.34521	2.22129e-10	3.35741e-08	7.474	protein_coding	CNOT1	CCR4-NOT transcription complex subunit 1 [Source:VGNC Symbol;Acc:VGNC:86831]
ENSSSCG00000031541	1292.41	3.67773	0.761335	4.83063	1.36099e-06	2.99184e-05	4.52406	protein_coding	ARL5A	ADP ribosylation factor like GTPase 5A [Source:VGNC Symbol;Acc:VGNC:96418]
ENSSSCG00000020817	2833.02	3.6764	0.794383	4.628	3.69212e-06	6.36849e-05	4.19596	protein_coding	RPS16	ribosomal protein S16 [Source:VGNC Symbol;Acc:VGNC:98606]
ENSSSCG00000021411	76.4303	3.67008	1.17098	3.13418	0.00172334	0.00679005	2.16813	protein_coding	HIST1H2BD	H2B clustered histone 5 [Source:HGNC Symbol;Acc:HGNC:4747]
ENSSSCG00000000190	2580.38	3.6673	0.643734	5.69692	1.21991e-08	7.55467e-07	6.12178	protein_coding	TUBA1B	tubulin alpha 1b [Source:HGNC Symbol;Acc:HGNC:18809]
ENSSSCG00000003914	1313.28	3.66301	0.52587	6.96562	3.26972e-12	1.07994e-09	8.9666	protein_coding	PRDX1	peroxiredoxin 1 [Source:VGNC Symbol;Acc:VGNC:98542]
ENSSSCG00000039874	221.051	3.65649	0.664261	5.50459	3.70026e-08	1.86428e-06	5.72949	protein_coding	CCL26	C-C motif chemokine ligand 26 [Source:VGNC Symbol;Acc:VGNC:86341]
ENSSSCG00000024385	577.005	3.64392	1.00829	3.61395	0.00030157	0.00179508	2.74592	protein_coding	RNASEH2B	ribonuclease H2 subunit B [Source:VGNC Symbol;Acc:VGNC:92339]
ENSSSCG00000007732	433.997	3.64373	0.560197	6.50438	7.80155e-11	1.41024e-08	7.85071	protein_coding	SBDS	SBDS ribosome maturation factor [Source:VGNC Symbol;Acc:VGNC:92592]
ENSSSCG00000024881	482.447	3.64344	0.693271	5.25543	1.47679e-07	5.19848e-06	5.28412	protein_coding	TCP11L2	t-complex 11 like 2 [Source:VGNC Symbol;Acc:VGNC:93835]
ENSSSCG00000000895	77.7556	3.63171	0.931352	3.8994	9.64312e-05	0.000752983	3.12321	protein_coding	SNRPF	small nuclear ribonucleoprotein polypeptide F [Source:VGNC Symbol;Acc:VGNC:108511]
ENSSSCG00000004600	1343.61	3.6241	0.831726	4.35733	1.31661e-05	0.00016773	3.77539	protein_coding	TCF12	transcription factor 12 [Source:VGNC Symbol;Acc:VGNC:93817]
ENSSSCG00000009774	23.997	3.62193	1.34729	2.6883	0.00718165	0.0203077	1.69234	protein_coding	MTRFR	mitochondrial translation release factor in rescue [Source:VGNC Symbol;Acc:VGNC:85945]
ENSSSCG00000039191	612.309	3.6073	0.724083	4.98189	6.29656e-07	1.65128e-05	4.78218	protein_coding	CBX5	chromobox 5 [Source:VGNC Symbol;Acc:VGNC:86232]
ENSSSCG00000006878	496.416	3.58658	0.797303	4.49839	6.84704e-06	0.000102449	3.98949	protein_coding	DPYD	dihydropyrimidine dehydrogenase [Source:VGNC Symbol;Acc:VGNC:98787]
ENSSSCG00000006014	1544.79	3.58565	0.632082	5.67276	1.40519e-08	8.56334e-07	6.06736	protein_coding	RAD21	RAD21 cohesin complex component [Source:VGNC Symbol;Acc:VGNC:92054]
ENSSSCG00000033337	1456.19	3.58411	0.624232	5.74164	9.37657e-09	6.19208e-07	6.20816	protein_coding	ARHGDIB	Rho GDP dissociation inhibitor beta [Source:VGNC Symbol;Acc:VGNC:85484]
ENSSSCG00000035790	1465.27	3.58334	0.509484	7.03327	2.01752e-12	7.49647e-10	9.12514	protein_coding	BTG1	BTG anti-proliferation factor 1 [Source:VGNC Symbol;Acc:VGNC:103907]
ENSSSCG00000004177	4195.37	3.5763	0.52851	6.76676	1.31701e-11	3.23246e-09	8.49047	protein_coding	RPS12	ribosomal protein S12 [Source:VGNC Symbol;Acc:VGNC:103165]
ENSSSCG00000022760	2684.45	3.56466	0.679037	5.24959	1.52441e-07	5.30793e-06	5.27507	protein_coding	HNRNPK	heteroous nuclear ribonucleoprotein K [Source:VGNC Symbol;Acc:VGNC:103963]
ENSSSCG00000003165	4282.84	3.56234	0.853335	4.17461	2.98495e-05	0.00030952	3.50931	protein_coding	RPS11	ribosomal protein S11 [Source:VGNC Symbol;Acc:VGNC:98605]
ENSSSCG00000000104	6825.33	3.56148	0.563809	6.31683	2.66983e-10	3.79925e-08	7.4203	protein_coding	ENSSSCG00000000104	DEAD-box helicase 17 [Source:VGNC Symbol;Acc:VGNC:103229]
ENSSSCG00000008382	1711.06	3.56088	0.702818	5.06658	4.05029e-07	1.18553e-05	4.92609	protein_coding	USP34	ubiquitin specific peptidase 34 [Source:VGNC Symbol;Acc:VGNC:94759]
ENSSSCG00000002283	622.183	3.55825	0.719439	4.94587	7.58044e-07	1.91682e-05	4.71742	protein_coding	FUT8	fucosyltransferase 8 [Source:VGNC Symbol;Acc:VGNC:109455]
ENSSSCG00000002703	360.468	3.54804	0.671473	5.28396	1.26418e-07	4.60771e-06	5.33651	protein_coding	TERF2IP	TERF2 interacting protein [Source:VGNC Symbol;Acc:VGNC:98654]
ENSSSCG00000033326	3407.73	3.54777	0.658327	5.38907	7.0823e-08	3.0413e-06	5.51694	protein_coding	RPL37	ribosomal protein L37 [Source:VGNC Symbol;Acc:VGNC:99728]
ENSSSCG00000016395	1421.83	3.54346	0.66487	5.32956	9.8452e-08	3.86201e-06	5.41319	protein_coding	RIF1	replication timing regulatory factor 1 [Source:VGNC Symbol;Acc:VGNC:95990]
ENSSSCG00000015781	252.391	3.53807	0.939747	3.76492	0.000166602	0.00113933	2.94335	protein_coding	ENPP6	ectonucleotide pyrophosphatase/phosphodiesterase 6 [Source:VGNC Symbol;Acc:VGNC:95999]
ENSSSCG00000007237	259.886	3.53686	0.771504	4.58438	4.55342e-06	7.55692e-05	4.12166	protein_coding	PDRG1	p53 and DNA damage regulated 1 [Source:VGNC Symbol;Acc:VGNC:95745]
ENSSSCG00000000272	597.788	3.53636	0.586469	6.02992	1.64036e-09	1.53443e-07	6.81405	protein_coding	SP1	Sp1 transcription factor [Source:VGNC Symbol;Acc:VGNC:93360]
ENSSSCG00000035684	1180.87	3.51821	0.555377	6.33483	2.37609e-10	3.51731e-08	7.45379	protein_coding	TMED10	transmembrane p24 trafficking protein 10 [Source:VGNC Symbol;Acc:VGNC:94054]
ENSSSCG00000025034	2389.14	3.51338	0.648506	5.41765	6.03859e-08	2.66354e-06	5.57454	protein_coding	LAPTM5	lysosomal protein transmembrane 5 [Source:VGNC Symbol;Acc:VGNC:89638]
ENSSSCG00000017672	2230.04	3.50734	0.666488	5.26242	1.42172e-07	5.07138e-06	5.29487	protein_coding	MED13	mediator complex subunit 13 [Source:VGNC Symbol;Acc:VGNC:90106]
ENSSSCG00000004739	1661.6	3.50491	0.566534	6.18659	6.14784e-10	6.82014e-08	7.16621	protein_coding	MGA	MAX dimerization protein MGA [Source:VGNC Symbol;Acc:VGNC:90195]
ENSSSCG00000014569	3786.58	3.50386	0.53752	6.51857	7.0982e-11	1.29182e-08	7.8888	protein_coding	ENSSSCG00000014569	ribosomal protein L27a [Source:HGNC Symbol;Acc:HGNC:10329]
ENSSSCG00000022674	1077.85	3.49947	0.560298	6.24572	4.21858e-10	5.18935e-08	7.28489	protein_coding	DAZAP2	DAZ associated protein 2 [Source:VGNC Symbol;Acc:VGNC:87162]
ENSSSCG00000012405	3833.65	3.48997	0.587135	5.94407	2.78038e-09	2.35391e-07	6.62821	protein_coding	RPS4X	ribosomal protein S4 X-linked [Source:HGNC Symbol;Acc:HGNC:10424]
ENSSSCG00000012623	233.917	3.48781	0.67026	5.20367	1.95387e-07	6.53246e-06	5.18492	protein_coding	SLC25A5	solute carrier family 25 member 5 [Source:VGNC Symbol;Acc:VGNC:93022]
ENSSSCG00000007907	841.022	3.48735	0.504848	6.90773	4.92473e-12	1.46221e-09	8.83499	protein_coding	USP7	ubiquitin specific peptidase 7 [Source:VGNC Symbol;Acc:VGNC:94777]
ENSSSCG00000009746	1689.04	3.4869	0.597318	5.83759	5.29608e-09	3.82935e-07	6.41687	protein_coding	RAN	RAN, member RAS onco family [Source:VGNC Symbol;Acc:VGNC:104045]
ENSSSCG00000006063	2413.87	3.47934	0.583965	5.95814	2.55133e-09	2.20892e-07	6.65582	protein_coding	PABPC1	poly(A) binding protein cytoplasmic 1 [Source:VGNC Symbol;Acc:VGNC:98829]
ENSSSCG00000021812	1183.92	3.47835	0.997039	3.48868	0.000485411	0.00259558	2.58577	protein_coding	MS4A1	membrane spanning 4-domains A1 [Source:VGNC Symbol;Acc:VGNC:90406]
ENSSSCG00000001527	715.062	3.46987	0.507856	6.83239	8.35133e-12	2.23234e-09	8.65124	protein_coding	ILRUN	inflammation and lipid regulator with UBA-like and NBR1-like domains [Source:VGNC Symbol;Acc:VGNC:89122]
ENSSSCG00000007109	737.151	3.46285	0.566113	6.11689	9.5421e-10	9.81846e-08	7.00796	protein_coding	XRN2	5'-3' exoribonuclease 2 [Source:VGNC Symbol;Acc:VGNC:95571]
ENSSSCG00000029753	1505.01	3.45944	0.894167	3.8689	0.000109329	0.000828341	3.08179	protein_coding	CYTIP	cytohesin 1 interacting protein [Source:VGNC Symbol;Acc:VGNC:96507]
ENSSSCG00000036445	940.576	3.45317	0.944466	3.65621	0.000255971	0.00158445	2.80012	protein_coding	ENSSSCG00000036445	C-X-C motif chemokine ligand 13 [Source:VGNC Symbol;Acc:VGNC:87104]
ENSSSCG00000004002	1804.1	3.45106	0.522224	6.60838	3.88538e-11	7.93477e-09	8.10047	protein_coding	RPS5	ribosomal protein S5 [Source:VGNC Symbol;Acc:VGNC:92439]
ENSSSCG00000010471	622.031	3.44929	0.728572	4.73432	2.19788e-06	4.28884e-05	4.36766	protein_coding	KIF11	kinesin family member 11 [Source:VGNC Symbol;Acc:VGNC:89452]
ENSSSCG00000028097	1053.98	3.44206	0.640626	5.37296	7.74548e-08	3.25298e-06	5.48772	protein_coding	GPBP1L1	GC-rich promoter binding protein 1 like 1 [Source:VGNC Symbol;Acc:VGNC:97067]
ENSSSCG00000005038	652.111	3.44112	0.65732	5.23507	1.64921e-07	5.70041e-06	5.24409	protein_coding	PSMC6	proteasome 26S subunit, ATPase 6 [Source:VGNC Symbol;Acc:VGNC:91917]
ENSSSCG00000031913	211.104	3.44054	0.692719	4.96671	6.80972e-07	1.7585e-05	4.75486	protein_coding	NDUFB4	NADH:ubiquinone oxidoreductase subunit B4 [Source:VGNC Symbol;Acc:VGNC:90647]
ENSSSCG00000032129	472.344	3.43656	0.744427	4.61638	3.90494e-06	6.63716e-05	4.17802	protein_coding	ENSSSCG00000032129	cytochrome c oxidase subunit 7B [Source:VGNC Symbol;Acc:VGNC:106446]
ENSSSCG00000008792	928.989	3.43652	0.655352	5.24377	1.57324e-07	5.45902e-06	5.26289	protein_coding	N4BP2	NEDD4 binding protein 2 [Source:VGNC Symbol;Acc:VGNC:90554]
ENSSSCG00000015883	777.485	3.43413	0.674558	5.09093	3.56313e-07	1.07227e-05	4.9697	protein_coding	MARCHF7	membrane associated ring-CH-type finger 7 [Source:VGNC Symbol;Acc:VGNC:95849]
ENSSSCG00000008768	1777.11	3.4326	0.726609	4.72414	2.31096e-06	4.44527e-05	4.3521	protein_coding	ARAP2	ArfGAP with RhoGAP domain, ankyrin repeat and PH domain 2 [Source:VGNC Symbol;Acc:VGNC:85440]
ENSSSCG00000038507	3290.08	3.42731	0.62603	5.47467	4.38337e-08	2.10589e-06	5.67656	protein_coding	RPS29	ribosomal protein S29 [Source:VGNC Symbol;Acc:VGNC:109542]
ENSSSCG00000006775	1285.78	3.42513	0.802799	4.26648	1.98579e-05	0.000228793	3.64056	protein_coding	CAPZA1	capping actin protein of muscle Z-line subunit alpha 1 [Source:VGNC Symbol;Acc:VGNC:86183]
ENSSSCG00000033402	437.459	3.42308	0.612961	5.5845	2.34371e-08	1.25654e-06	5.90082	protein_coding	SARAF	store-operated calcium entry associated regulatory factor [Source:VGNC Symbol;Acc:VGNC:96187]
ENSSSCG00000002307	275.558	3.42285	0.653965	5.23399	1.65889e-07	5.71176e-06	5.24323	protein_coding	ERH	ERH mRNA splicing and mitosis factor [Source:VGNC Symbol;Acc:VGNC:87772]
ENSSSCG00000003787	1039.34	3.42208	0.70985	4.82085	1.42946e-06	3.10661e-05	4.50771	protein_coding	ZRANB2	zinc finger RANBP2-type containing 2 [Source:VGNC Symbol;Acc:VGNC:95323]
ENSSSCG00000017743	1341.25	3.42086	0.577435	5.92424	3.13745e-09	2.56685e-07	6.5906	protein_coding	CRLF3	cytokine receptor like factor 3 [Source:VGNC Symbol;Acc:VGNC:86999]
ENSSSCG00000040571	105.601	3.41431	0.74584	4.57781	4.69867e-06	7.70714e-05	4.11311	protein_coding	ENSSSCG00000040571	small integral membrane protein 20 [Source:VGNC Symbol;Acc:VGNC:98965]
ENSSSCG00000008398	1393.56	3.41259	0.585676	5.82675	5.65162e-09	4.02122e-07	6.39564	protein_coding	PPP4R3B	protein phosphatase 4 regulatory subunit 3B [Source:VGNC Symbol;Acc:VGNC:91758]
ENSSSCG00000000808	1786.11	3.41234	0.589187	5.7916	6.97181e-09	4.80714e-07	6.31811	protein_coding	SLC38A2	solute carrier family 38 member 2 [Source:VGNC Symbol;Acc:VGNC:93094]
ENSSSCG00000006590	43.6214	3.40935	1.18716	2.87185	0.00408072	0.0132105	1.87908	protein_coding	S100A8	S100 calcium binding protein A8 [Source:VGNC Symbol;Acc:VGNC:92546]
ENSSSCG00000033706	450.978	3.40718	0.739917	4.60481	4.12847e-06	6.95035e-05	4.15799	protein_coding	NUP88	nucleoporin 88 [Source:VGNC Symbol;Acc:VGNC:90986]
ENSSSCG00000032180	696.218	3.40457	0.545661	6.23936	4.39356e-10	5.34277e-08	7.27223	protein_coding	MCM7	minichromosome maintenance complex component 7 [Source:VGNC Symbol;Acc:VGNC:90076]
ENSSSCG00000017785	980.299	3.40094	0.593089	5.73428	9.79261e-09	6.40542e-07	6.19345	protein_coding	NUFIP2	nuclear FMR1 interacting protein 2 [Source:VGNC Symbol;Acc:VGNC:90967]
ENSSSCG00000015311	278.813	3.3988	0.699182	4.86111	1.16729e-06	2.6714e-05	4.57326	protein_coding	CYP51A1	cytochrome P450 family 51 subfamily A member 1 [Source:VGNC Symbol;Acc:VGNC:103377]
ENSSSCG00000036014	9894.39	3.38842	0.781593	4.33527	1.45582e-05	0.00018023	3.74417	protein_coding	RPLP0	0
ENSSSCG00000015879	117.478	3.38793	0.944455	3.58718	0.000334269	0.00194111	2.71195	protein_coding	DAPL1	death associated protein like 1 [Source:HGNC Symbol;Acc:HGNC:21490]
ENSSSCG00000013366	1120.96	3.38747	0.604051	5.60792	2.04772e-08	1.13422e-06	5.9453	protein_coding	LDHA	lactate dehydrogenase A [Source:VGNC Symbol;Acc:VGNC:99784]
ENSSSCG00000028423	1695.79	3.37958	0.601446	5.6191	1.91953e-08	1.07433e-06	5.96886	protein_coding	ENSSSCG00000028423	RB binding protein 4, chromatin remodeling factor [Source:VGNC Symbol;Acc:VGNC:98598]
ENSSSCG00000037697	515.902	3.37205	0.550097	6.12991	8.79268e-10	9.18869e-08	7.03675	protein_coding	MGP	matrix Gla protein [Source:VGNC Symbol;Acc:VGNC:90201]
ENSSSCG00000005240	2930.28	3.36589	0.460812	7.30426	2.78793e-13	1.43434e-10	9.84335	protein_coding	DOCK8	dedicator of cytokinesis 8 [Source:VGNC Symbol;Acc:VGNC:87398]
ENSSSCG00000036592	990.877	3.36373	0.486277	6.91732	4.60263e-12	1.41534e-09	8.84914	protein_coding	SRSF2	serine and arginine rich splicing factor 2 [Source:VGNC Symbol;Acc:VGNC:99085]
ENSSSCG00000021956	971.814	3.36274	0.804959	4.17753	2.94689e-05	0.000306405	3.5137	protein_coding	LY75	lymphocyte antigen 75 [Source:HGNC Symbol;Acc:HGNC:6729]
ENSSSCG00000010625	1053.84	3.36024	0.921566	3.64622	0.000266122	0.00162924	2.78801	protein_coding	SMC3	structural maintenance of chromosomes 3 [Source:VGNC Symbol;Acc:VGNC:93239]
ENSSSCG00000004106	572.219	3.35936	0.625095	5.37416	7.69398e-08	3.24153e-06	5.48925	protein_coding	LATS1	large tumor suppressor kinase 1 [Source:VGNC Symbol;Acc:VGNC:89648]
ENSSSCG00000014022	3566.48	3.35717	0.57197	5.8695	4.37116e-09	3.30344e-07	6.48103	protein_coding	HNRNPH1	heteroous nuclear ribonucleoprotein H1 [Source:VGNC Symbol;Acc:VGNC:88920]
ENSSSCG00000034984	720.817	3.35135	0.559381	5.99117	2.0834e-09	1.86261e-07	6.72988	protein_coding	PSMB4	proteasome 20S subunit beta 4 [Source:VGNC Symbol;Acc:VGNC:91907]
ENSSSCG00000011621	1104.13	3.34973	0.441647	7.58462	3.33467e-14	3.07629e-11	10.512	protein_coding	SEC61A1	SEC61 translocon subunit alpha 1 [Source:VGNC Symbol;Acc:VGNC:92682]
ENSSSCG00000012642	1911.91	3.34946	0.566598	5.91153	3.38938e-09	2.71486e-07	6.56625	protein_coding	STAG2	stromal antigen 2 [Source:VGNC Symbol;Acc:VGNC:93525]
ENSSSCG00000004237	1034.08	3.34769	0.635428	5.2684	1.37616e-07	4.95688e-06	5.30479	protein_coding	SERINC1	serine incorporator 1 [Source:VGNC Symbol;Acc:VGNC:92728]
ENSSSCG00000035281	1311.59	3.34658	0.630938	5.30413	1.13212e-07	4.25964e-06	5.37063	protein_coding	ZNF292	zinc finger protein 292 [Source:VGNC Symbol;Acc:VGNC:95218]
ENSSSCG00000008513	3408.52	3.34233	0.56059	5.96216	2.48933e-09	2.16854e-07	6.66383	protein_coding	BIRC6	baculoviral IAP repeat containing 6 [Source:VGNC Symbol;Acc:VGNC:97038]
ENSSSCG00000002743	628.799	3.34145	0.665439	5.02143	5.12883e-07	1.4165e-05	4.84878	protein_coding	IST1	IST1 factor associated with ESCRT-III [Source:VGNC Symbol;Acc:VGNC:98480]
ENSSSCG00000009378	345.494	3.33943	0.665462	5.01822	5.2153e-07	1.43397e-05	4.84346	protein_coding	CKAP2	cytoskeleton associated protein 2 [Source:VGNC Symbol;Acc:VGNC:86714]
ENSSSCG00000027157	1104.55	3.3308	0.562954	5.91666	3.2855e-09	2.66354e-07	6.57454	protein_coding	SLC40A1	solute carrier family 40 member 1 [Source:VGNC Symbol;Acc:VGNC:95497]
ENSSSCG00000032777	5432.05	3.32955	0.799844	4.16275	3.14436e-05	0.000321809	3.4924	protein_coding	CXCL9	C-X-C motif chemokine ligand 9 [Source:VGNC Symbol;Acc:VGNC:87107]
ENSSSCG00000008600	1472.83	3.32856	0.618343	5.38302	7.32453e-08	3.11531e-06	5.5065	protein_coding	PUM2	pumilio RNA binding family member 2 [Source:VGNC Symbol;Acc:VGNC:92002]
ENSSSCG00000021591	565.485	3.31792	0.564309	5.87961	4.11222e-09	3.14326e-07	6.50262	protein_coding	ENSSSCG00000021591	RNA binding motif protein 3 [Source:HGNC Symbol;Acc:HGNC:9900]
ENSSSCG00000002366	539.256	3.31525	0.464165	7.1424	9.17167e-13	3.89476e-10	9.40952	protein_coding	NPC2	NPC intracellular cholesterol transporter 2 [Source:VGNC Symbol;Acc:VGNC:90843]
ENSSSCG00000014855	5597.33	3.31399	0.768439	4.31263	1.61324e-05	0.000193712	3.71284	protein_coding	RPS3	ribosomal protein S3 [Source:VGNC Symbol;Acc:VGNC:104049]
ENSSSCG00000037772	917.794	3.31316	0.558089	5.93663	2.90949e-09	2.42456e-07	6.61537	protein_coding	ATP5PB	ATP synthase peripheral stalk-membrane subunit b [Source:VGNC Symbol;Acc:VGNC:85659]
ENSSSCG00000015581	1391.99	3.30925	0.62626	5.28414	1.26298e-07	4.60771e-06	5.33651	protein_coding	CENPF	centromere protein F [Source:VGNC Symbol;Acc:VGNC:86548]
ENSSSCG00000033606	1740.2	3.3079	0.672639	4.9178	8.75235e-07	2.14033e-05	4.66952	protein_coding	ENSSSCG00000033606	H2A clustered histone 8 [Source:HGNC Symbol;Acc:HGNC:4724]
ENSSSCG00000012784	628.063	3.30595	0.52451	6.30294	2.92056e-10	4.07844e-08	7.38951	protein_coding	SSR4	signal sequence receptor subunit 4 [Source:VGNC Symbol;Acc:VGNC:93493]
ENSSSCG00000004542	844.605	3.30421	0.551117	5.99548	2.02883e-09	1.8337e-07	6.73667	protein_coding	NARS1	asparaginyl-tRNA synthetase 1 [Source:VGNC Symbol;Acc:VGNC:90583]
ENSSSCG00000004294	1053	3.29343	0.711988	4.62568	3.73377e-06	6.41964e-05	4.19249	protein_coding	SYNCRIP	synaptotagmin binding cytoplasmic RNA interacting protein [Source:VGNC Symbol;Acc:VGNC:103185]
ENSSSCG00000013392	985.168	3.29002	0.659319	4.99003	6.03711e-07	1.60229e-05	4.79526	protein_coding	COPB1	COPI coat complex subunit beta 1 [Source:VGNC Symbol;Acc:VGNC:99622]
ENSSSCG00000014071	1253.7	3.28067	0.533856	6.14523	7.98472e-10	8.5036e-08	7.0704	protein_coding	ENSSSCG00000014071	basic transcription factor 3 [Source:VGNC Symbol;Acc:VGNC:99597]
ENSSSCG00000008245	6106.83	3.2775	0.908832	3.60628	0.000310621	0.00183648	2.73601	protein_coding	TMSB10	0
ENSSSCG00000016473	254.297	3.27444	0.900205	3.63744	0.000275363	0.00167461	2.77609	protein_coding	EPHB6	EPH receptor B6 [Source:VGNC Symbol;Acc:VGNC:87740]
ENSSSCG00000033411	457.797	3.27017	0.708356	4.61656	3.90146e-06	6.63545e-05	4.17813	protein_coding	ZBED5	zinc finger BED-type containing 5 [Source:VGNC Symbol;Acc:VGNC:98418]
ENSSSCG00000035379	4397.54	3.26937	0.674428	4.84762	1.24953e-06	2.80914e-05	4.55143	protein_coding	JCHAIN	joining chain of multimeric IgA and IgM [Source:VGNC Symbol;Acc:VGNC:89281]
ENSSSCG00000025941	320.637	3.26627	0.953272	3.42637	0.000611696	0.00309235	2.50971	protein_coding	PTP4A1	protein tyrosine phosphatase 4A1 [Source:HGNC Symbol;Acc:HGNC:9634]
ENSSSCG00000008363	887.281	3.26469	0.558518	5.84528	5.05706e-09	3.7168e-07	6.42983	protein_coding	AFTPH	aftiphilin [Source:VGNC Symbol;Acc:VGNC:85173]
ENSSSCG00000029518	553.307	3.26377	0.707879	4.61064	4.01427e-06	6.80139e-05	4.1674	protein_coding	RIOK3	RIO kinase 3 [Source:VGNC Symbol;Acc:VGNC:92316]
ENSSSCG00000036716	2332.92	3.26355	0.611355	5.33823	9.38607e-08	3.74784e-06	5.42622	protein_coding	ENSSSCG00000036716	ribosomal protein L37a [Source:VGNC Symbol;Acc:VGNC:98296]
ENSSSCG00000040981	482.313	3.26194	0.56904	5.73236	9.90441e-09	6.44703e-07	6.19064	protein_coding	GMFG	glia maturation factor gamma [Source:VGNC Symbol;Acc:VGNC:88510]
ENSSSCG00000010651	1811.17	3.25798	0.522718	6.23277	4.58253e-10	5.52237e-08	7.25787	protein_coding	ABLIM1	actin binding LIM protein 1 [Source:VGNC Symbol;Acc:VGNC:84986]
ENSSSCG00000006830	397.379	3.2562	0.651552	4.9976	5.80467e-07	1.55448e-05	4.80842	protein_coding	PSMA5	proteasome 20S subunit alpha 5 [Source:VGNC Symbol;Acc:VGNC:98838]
ENSSSCG00000013405	4949.34	3.25068	0.556799	5.83815	5.27823e-09	3.82935e-07	6.41687	protein_coding	EIF4G2	eukaryotic translation initiation factor 4 gamma 2 [Source:VGNC Symbol;Acc:VGNC:99645]
ENSSSCG00000037245	1450.62	3.24389	0.616408	5.26258	1.42051e-07	5.07138e-06	5.29487	protein_coding	HNRNPDL	heteroous nuclear ribonucleoprotein D like [Source:VGNC Symbol;Acc:VGNC:109493]
ENSSSCG00000000612	1359.18	3.24058	0.614181	5.27626	1.31844e-07	4.77942e-06	5.32062	protein_coding	ATF7IP	activating transcription factor 7 interacting protein [Source:VGNC Symbol;Acc:VGNC:85611]
ENSSSCG00000004524	756.189	3.23421	0.595199	5.43383	5.5158e-08	2.49747e-06	5.6025	protein_coding	SMAD4	SMAD family member 4 [Source:VGNC Symbol;Acc:VGNC:93218]
ENSSSCG00000028538	328.838	3.23397	0.737012	4.38795	1.14423e-05	0.000150943	3.82119	protein_coding	RLIM	ring finger protein, LIM domain interacting [Source:HGNC Symbol;Acc:HGNC:13429]
ENSSSCG00000020725	2663.4	3.23302	0.522062	6.19278	5.91106e-10	6.69105e-08	7.17451	protein_coding	ERBB3	erb-b2 receptor tyrosine kinase 3 [Source:VGNC Symbol;Acc:VGNC:87760]
ENSSSCG00000000058	539.505	3.231	0.550763	5.86641	4.45344e-09	3.32801e-07	6.47782	protein_coding	SNU13	0
ENSSSCG00000009944	527.581	3.22948	0.67125	4.81114	1.5007e-06	3.22475e-05	4.4915	protein_coding	CORO1C	coronin 1C [Source:VGNC Symbol;Acc:VGNC:86914]
ENSSSCG00000000393	616.658	3.22463	0.435013	7.41271	1.23745e-13	8.48857e-11	10.0712	protein_coding	PAN2	poly(A) specific ribonuclease subunit PAN2 [Source:VGNC Symbol;Acc:VGNC:109558]
ENSSSCG00000017817	1708.35	3.22271	0.431049	7.47643	7.63675e-14	5.83732e-11	10.2338	protein_coding	PRPF8	pre-mRNA processing factor 8 [Source:VGNC Symbol;Acc:VGNC:91846]
ENSSSCG00000011803	4997.24	3.22248	0.488578	6.59563	4.23448e-11	8.39149e-09	8.07616	protein_coding	ENSSSCG00000011803	eukaryotic translation initiation factor 4A2 [Source:VGNC Symbol;Acc:VGNC:87624]
ENSSSCG00000023112	1606.05	3.21702	0.561709	5.7272	1.02101e-08	6.61381e-07	6.17955	protein_coding	PDS5A	PDS5 cohesin associated factor A [Source:HGNC Symbol;Acc:HGNC:29088]
ENSSSCG00000004996	570.347	3.21419	0.721219	4.45661	8.32676e-06	0.000118682	3.92562	protein_coding	KLHL28	kelch like family member 28 [Source:VGNC Symbol;Acc:VGNC:89523]
ENSSSCG00000007853	48.5696	3.21295	1.17289	2.73935	0.00615607	0.0180882	1.7426	protein_coding	LYRM1	LYR motif containing 1 [Source:VGNC Symbol;Acc:VGNC:89915]
ENSSSCG00000012434	1505.77	3.2115	0.599112	5.36043	8.30249e-08	3.43302e-06	5.46432	protein_coding	ATRX	ATRX chromatin remodeler [Source:VGNC Symbol;Acc:VGNC:85686]
ENSSSCG00000031593	3622.39	3.2105	0.593331	5.41099	6.26788e-08	2.73994e-06	5.56226	protein_coding	NUDT3	nudix hydrolase 3 [Source:HGNC Symbol;Acc:HGNC:8050]
ENSSSCG00000030295	397.015	3.20969	0.531522	6.03868	1.55381e-09	1.47408e-07	6.83148	protein_coding	NUTF2	nuclear transport factor 2 [Source:VGNC Symbol;Acc:VGNC:98524]
ENSSSCG00000011763	150.705	3.2067	1.06245	3.01823	0.00254257	0.00914144	2.03899	protein_coding	MRPL47	mitochondrial ribosomal protein L47 [Source:VGNC Symbol;Acc:VGNC:90371]
ENSSSCG00000025675	10102.6	3.2059	0.865925	3.70228	0.000213669	0.00138174	2.85957	protein_coding	EEF2	eukaryotic translation elongation factor 2 [Source:VGNC Symbol;Acc:VGNC:87556]
ENSSSCG00000038914	361.668	3.20506	0.693418	4.62212	3.79836e-06	6.49728e-05	4.18727	protein_coding	SEC61B	SEC61 translocon subunit beta [Source:VGNC Symbol;Acc:VGNC:92683]
ENSSSCG00000007253	1125.14	3.19598	0.6254	5.11029	3.21667e-07	9.84617e-06	5.00673	protein_coding	MAPRE1	microtubule associated protein RP/EB family member 1 [Source:VGNC Symbol;Acc:VGNC:96410]
ENSSSCG00000015140	11313.6	3.19563	0.686883	4.65237	3.28149e-06	5.82917e-05	4.23439	protein_coding	HSPA8	heat shock protein family A (Hsp70) member 8 [Source:VGNC Symbol;Acc:VGNC:108591]
ENSSSCG00000026761	1202.93	3.19558	0.667627	4.78647	1.69741e-06	3.54496e-05	4.45039	protein_coding	CCT8	chaperonin containing TCP1 subunit 8 [Source:VGNC Symbol;Acc:VGNC:86386]
ENSSSCG00000004636	1447.96	3.19528	0.640086	4.99195	5.97736e-07	1.59117e-05	4.79828	protein_coding	TRPM7	transient receptor potential cation channel subfamily M member 7 [Source:VGNC Symbol;Acc:VGNC:94470]
ENSSSCG00000014331	121.304	3.193	0.64716	4.93386	8.06207e-07	2.00824e-05	4.69718	protein_coding	KDM3B	lysine demethylase 3B [Source:VGNC Symbol;Acc:VGNC:89412]
ENSSSCG00000015560	1420.66	3.18805	0.656673	4.85486	1.20474e-06	2.73371e-05	4.56325	protein_coding	ARPC5	actin related protein 2/3 complex subunit 5 [Source:VGNC Symbol;Acc:VGNC:85539]
ENSSSCG00000038181	705.61	3.18664	0.564976	5.64032	1.69736e-08	9.80766e-07	6.00843	protein_coding	CCNT1	cyclin T1 [Source:VGNC Symbol;Acc:VGNC:86366]
ENSSSCG00000006146	359.328	3.18557	0.77723	4.09862	4.15621e-05	0.000401267	3.39657	protein_coding	LRRCC1	leucine rich repeat and coiled-coil centrosomal protein 1 [Source:VGNC Symbol;Acc:VGNC:98816]
ENSSSCG00000002426	808.806	3.18249	0.692215	4.59754	4.27505e-06	7.14814e-05	4.14581	protein_coding	ZC3H14	zinc finger CCCH-type containing 14 [Source:VGNC Symbol;Acc:VGNC:95094]
ENSSSCG00000021161	177.75	3.18045	0.827111	3.84525	0.00012043	0.000892355	3.04946	protein_coding	ENSSSCG00000021161	CDC28 protein kinase regulatory subunit 2 [Source:VGNC Symbol;Acc:VGNC:103924]
ENSSSCG00000034012	356.771	3.17513	0.626617	5.06709	4.03948e-07	1.18478e-05	4.92636	protein_coding	CASP3	caspase 3 [Source:VGNC Symbol;Acc:VGNC:103911]
ENSSSCG00000016692	1386.78	3.17444	0.523466	6.06426	1.32559e-09	1.30861e-07	6.88319	protein_coding	TAX1BP1	Tax1 binding protein 1 [Source:VGNC Symbol;Acc:VGNC:93754]
ENSSSCG00000036129	762.949	3.1694	0.461759	6.86374	6.70787e-12	1.88901e-09	8.72377	protein_coding	RNF114	ring finger protein 114 [Source:VGNC Symbol;Acc:VGNC:108733]
ENSSSCG00000025653	426.255	3.16936	0.679471	4.66446	3.09427e-06	5.56698e-05	4.25438	protein_coding	THOC1	THO complex 1 [Source:VGNC Symbol;Acc:VGNC:93956]
ENSSSCG00000023842	575.873	3.16595	0.719115	4.40257	1.06978e-05	0.000143293	3.84377	protein_coding	TRAT1	T cell receptor associated transmembrane adaptor 1 [Source:VGNC Symbol;Acc:VGNC:94381]
ENSSSCG00000020808	1016.33	3.16431	0.680405	4.65063	3.30927e-06	5.86699e-05	4.23158	protein_coding	ENSSSCG00000020808	chaperonin containing TCP1 subunit 6A [Source:VGNC Symbol;Acc:VGNC:106569]
ENSSSCG00000009509	1452.49	3.16286	0.521788	6.06157	1.34796e-09	1.32581e-07	6.87752	protein_coding	IPO5	importin 5 [Source:VGNC Symbol;Acc:VGNC:89179]
ENSSSCG00000031954	579.292	3.15996	0.917355	3.44464	0.000571821	0.00294248	2.53129	protein_coding	SLC39A10	solute carrier family 39 member 10 [Source:VGNC Symbol;Acc:VGNC:95952]
ENSSSCG00000006648	4437.66	3.15144	0.615657	5.11882	3.07446e-07	9.49782e-06	5.02238	protein_coding	CTSS	cathepsin S [Source:VGNC Symbol;Acc:VGNC:87079]
ENSSSCG00000015576	2539.92	3.1475	0.549831	5.72449	1.03743e-08	6.70393e-07	6.17367	protein_coding	TPR	translocated promoter region, nuclear basket protein [Source:VGNC Symbol;Acc:VGNC:108623]
ENSSSCG00000003672	781.885	3.147	0.662842	4.74774	2.05705e-06	4.07646e-05	4.38972	protein_coding	CAP1	cyclase associated actin cytoskeleton regulatory protein 1 [Source:VGNC Symbol;Acc:VGNC:96936]
ENSSSCG00000003885	227.63	3.14544	0.954732	3.29458	0.000985676	0.00444211	2.35241	protein_coding	CMPK1	cytidine/uridine monophosphate kinase 1 [Source:VGNC Symbol;Acc:VGNC:96953]
ENSSSCG00000009331	29.1669	3.14371	1.33244	2.35936	0.0183065	0.042021	1.37653	protein_coding	MEDAG	mesenteric estrogen dependent adiposis [Source:VGNC Symbol;Acc:VGNC:90126]
ENSSSCG00000007381	1377.81	3.13904	0.535027	5.86706	4.4359e-09	3.32719e-07	6.47792	protein_coding	YWHAB	tyrosine 3-monooxygenase/tryptophan 5-monooxygenase activation protein beta [Source:VGNC Symbol;Acc:VGNC:98417]
ENSSSCG00000037019	1039.98	3.13835	0.859476	3.65147	0.000260745	0.00160624	2.79419	protein_coding	CAMK4	calcium/calmodulin dependent protein kinase IV [Source:VGNC Symbol;Acc:VGNC:99602]
ENSSSCG00000006760	373.933	3.13727	0.518983	6.04504	1.49373e-09	1.43094e-07	6.84438	protein_coding	HIPK1	homeodomain interacting protein kinase 1 [Source:VGNC Symbol;Acc:VGNC:88887]
ENSSSCG00000010260	319.903	3.13461	0.889176	3.5253	0.000422998	0.00233191	2.63229	protein_coding	SAR1A	secretion associated Ras related GTPase 1A [Source:VGNC Symbol;Acc:VGNC:92579]
ENSSSCG00000003369	2497.75	3.12851	0.606598	5.15746	2.50316e-07	7.9913e-06	5.09738	protein_coding	ICMT	isoprenylcysteine carboxyl methyltransferase [Source:VGNC Symbol;Acc:VGNC:89022]
ENSSSCG00000022830	189.112	3.12504	0.858195	3.64141	0.000271148	0.00165428	2.78139	protein_coding	KANSL1L	KAT8 regulatory NSL complex subunit 1 like [Source:HGNC Symbol;Acc:HGNC:26310]
ENSSSCG00000002776	323.067	3.1236	0.452444	6.90385	5.06134e-12	1.47181e-09	8.83215	protein_coding	ATP6V0D1	ATPase H+ transporting V0 subunit d1 [Source:VGNC Symbol;Acc:VGNC:85667]
ENSSSCG00000016164	1468.69	3.12303	0.713924	4.37446	1.21733e-05	0.000157937	3.80152	protein_coding	IKZF2	IKAROS family zinc finger 2 [Source:VGNC Symbol;Acc:VGNC:95576]
ENSSSCG00000005220	26.6195	3.11925	1.07762	2.89458	0.00379665	0.0124834	1.90367	protein_coding	PLPP6	phospholipid phosphatase 6 [Source:HGNC Symbol;Acc:HGNC:23682]
ENSSSCG00000005169	6078.21	3.11894	0.545406	5.71857	1.07423e-08	6.81013e-07	6.16684	protein_coding	RPS6	ribosomal protein S6 [Source:VGNC Symbol;Acc:VGNC:103166]
ENSSSCG00000036350	3300.78	3.11511	0.582697	5.34603	8.99064e-08	3.63883e-06	5.43904	protein_coding	HNRNPA2B1	heterogeneous nuclear ribonucleoprotein A2/B1 [Source:HGNC Symbol;Acc:HGNC:5033]
ENSSSCG00000029352	1549.44	3.10852	0.630199	4.93259	8.11454e-07	2.01755e-05	4.69518	protein_coding	CCNL1	cyclin L1 [Source:VGNC Symbol;Acc:VGNC:86363]
ENSSSCG00000012435	530.832	3.1078	0.66632	4.66412	3.09934e-06	5.57236e-05	4.25396	protein_coding	MAGT1	magnesium transporter 1 [Source:VGNC Symbol;Acc:VGNC:89957]
ENSSSCG00000001814	4466.53	3.10645	0.421685	7.36674	1.74846e-13	1.03253e-10	9.9861	protein_coding	IQGAP1	IQ motif containing GTPase activating protein 1 [Source:HGNC Symbol;Acc:HGNC:6110]
ENSSSCG00000002802	67.7882	3.10551	0.980836	3.16618	0.00154453	0.00623239	2.20535	protein_coding	GINS3	GINS complex subunit 3 [Source:VGNC Symbol;Acc:VGNC:88452]
ENSSSCG00000012397	576.574	3.10412	0.457266	6.78844	1.13354e-11	2.8609e-09	8.5435	protein_coding	IL2RG	interleukin 2 receptor subunit gamma [Source:HGNC Symbol;Acc:HGNC:6010]
ENSSSCG00000033010	2431.81	3.09891	0.716722	4.32373	1.53413e-05	0.000186388	3.72958	protein_coding	ENSSSCG00000033010	AHNAK nucleoprotein [Source:VGNC Symbol;Acc:VGNC:96790]
ENSSSCG00000027652	257.409	3.09704	0.762936	4.05937	4.92047e-05	0.000453297	3.34362	protein_coding	KLHL15	kelch like family member 15 [Source:VGNC Symbol;Acc:VGNC:89516]
ENSSSCG00000011290	284.944	3.09067	0.759439	4.06968	4.70783e-05	0.000439151	3.35739	protein_coding	HIGD1A	HIG1 hypoxia inducible domain family member 1A [Source:VGNC Symbol;Acc:VGNC:106449]
ENSSSCG00000008217	586.381	3.08704	0.950833	3.24667	0.00116764	0.00505711	2.2961	protein_coding	CD8A	CD8a molecule [Source:VGNC Symbol;Acc:VGNC:86436]
ENSSSCG00000010682	341.763	3.08402	0.651486	4.73382	2.20334e-06	4.29636e-05	4.3669	protein_coding	PRDX3	peroxiredoxin 3 [Source:VGNC Symbol;Acc:VGNC:91782]
ENSSSCG00000029538	575.543	3.08319	0.5764	5.34905	8.84173e-08	3.58942e-06	5.44498	protein_coding	PPP2R1B	protein phosphatase 2 scaffold subunit Abeta [Source:VGNC Symbol;Acc:VGNC:91747]
ENSSSCG00000015455	865.276	3.08299	0.560711	5.49836	3.83331e-08	1.91329e-06	5.71822	protein_coding	CUL1	cullin 1 [Source:VGNC Symbol;Acc:VGNC:87087]
ENSSSCG00000015135	2344.55	3.07606	0.606771	5.06956	3.98733e-07	1.17223e-05	4.93099	protein_coding	SORL1	sortilin related receptor 1 [Source:VGNC Symbol;Acc:VGNC:108617]
ENSSSCG00000008614	2548.97	3.07566	0.601638	5.11215	3.18517e-07	9.76091e-06	5.01051	protein_coding	SMC6	structural maintenance of chromosomes 6 [Source:VGNC Symbol;Acc:VGNC:93241]
ENSSSCG00000000252	193.432	3.07209	1.11577	2.75333	0.0058992	0.0175007	1.75694	protein_coding	KRT8	keratin 8 [Source:VGNC Symbol;Acc:VGNC:89596]
ENSSSCG00000042208	630.66	3.0708	0.556896	5.51414	3.50489e-08	1.76918e-06	5.75223	protein_coding	H2AX	H2A.X variant histone [Source:HGNC Symbol;Acc:HGNC:4739]
ENSSSCG00000024373	2113.54	3.06912	0.41862	7.33152	2.27554e-13	1.26828e-10	9.89678	protein_coding	TRIP12	thyroid hormone receptor interactor 12 [Source:VGNC Symbol;Acc:VGNC:95555]
ENSSSCG00000025507	912.425	3.06875	0.555315	5.52614	3.27345e-08	1.66809e-06	5.77778	protein_coding	RPL27	ribosomal protein L27 [Source:VGNC Symbol;Acc:VGNC:99035]
ENSSSCG00000015730	420.874	3.06565	0.699802	4.38074	1.18278e-05	0.000154809	3.8102	protein_coding	NIFK	nucleolar protein interacting with the FHA domain of MKI67 [Source:VGNC Symbol;Acc:VGNC:99725]
ENSSSCG00000006273	423.84	3.06439	0.545046	5.62227	1.88464e-08	1.06147e-06	5.97409	protein_coding	MCM4	minichromosome maintenance complex component 4 [Source:VGNC Symbol;Acc:VGNC:90075]
ENSSSCG00000023296	1037.06	3.05992	0.61591	4.96813	6.76014e-07	1.74907e-05	4.75719	protein_coding	CENPE	centromere protein E [Source:VGNC Symbol;Acc:VGNC:86547]
ENSSSCG00000010261	447.577	3.05961	0.622272	4.91684	8.79523e-07	2.14885e-05	4.66779	protein_coding	PPA1	inorganic pyrophosphatase 1 [Source:VGNC Symbol;Acc:VGNC:96757]
ENSSSCG00000003591	744.786	3.05776	0.535765	5.70727	1.14801e-08	7.17587e-07	6.14413	protein_coding	PUM1	pumilio RNA binding family member 1 [Source:VGNC Symbol;Acc:VGNC:92001]
ENSSSCG00000032477	620.122	3.05512	0.662915	4.60861	4.05374e-06	6.85089e-05	4.16425	protein_coding	NRAS	NRAS proto-onco, GTPase [Source:VGNC Symbol;Acc:VGNC:98827]
ENSSSCG00000026606	498.513	3.05298	0.742986	4.10906	3.97264e-05	0.000387177	3.41209	protein_coding	PAIP2	poly(A) binding protein interacting protein 2 [Source:VGNC Symbol;Acc:VGNC:96618]
ENSSSCG00000011332	1570.85	3.05286	0.51608	5.91548	3.30911e-09	2.66652e-07	6.57405	protein_coding	SETD2	SET domain containing 2, histone lysine methyltransferase [Source:VGNC Symbol;Acc:VGNC:92757]
ENSSSCG00000000522	2283.81	3.05148	0.651425	4.68432	2.80885e-06	5.16462e-05	4.28696	protein_coding	NAP1L1	nucleosome assembly protein 1 like 1 [Source:VGNC Symbol;Acc:VGNC:90576]
ENSSSCG00000012634	1479.38	3.05096	0.54169	5.6323	1.77821e-08	1.01502e-06	5.99352	protein_coding	DOCK11	dedicator of cytokinesis 11 [Source:VGNC Symbol;Acc:VGNC:87391]
ENSSSCG00000036293	2017.1	3.05066	0.719226	4.24158	2.21953e-05	0.000248969	3.60385	protein_coding	SRSF10	serine and arginine rich splicing factor 10 [Source:VGNC Symbol;Acc:VGNC:93472]
ENSSSCG00000007108	121.177	3.04705	0.63612	4.79005	1.66738e-06	3.49863e-05	4.4561	protein_coding	KIZ	kizuna centrosomal protein [Source:VGNC Symbol;Acc:VGNC:95680]
ENSSSCG00000011318	43.2526	3.0404	0.877796	3.46367	0.000532854	0.00278047	2.55588	protein_coding	CXCR6	C-X-C motif chemokine receptor 6 [Source:VGNC Symbol;Acc:VGNC:87110]
ENSSSCG00000016922	1225.56	3.03973	0.577851	5.26041	1.43738e-07	5.10679e-06	5.29185	protein_coding	GPBP1	GC-rich promoter binding protein 1 [Source:VGNC Symbol;Acc:VGNC:88578]
ENSSSCG00000012267	240.664	3.03757	0.708179	4.28927	1.79265e-05	0.000210069	3.67764	protein_coding	JADE3	jade family PHD finger 3 [Source:VGNC Symbol;Acc:VGNC:89268]
ENSSSCG00000022147	442.005	3.03623	0.769945	3.94344	8.03228e-05	0.000659569	3.18074	protein_coding	CHURC1	churchill domain containing 1 [Source:VGNC Symbol;Acc:VGNC:86689]
ENSSSCG00000004700	1771.78	3.0328	0.573572	5.28757	1.23954e-07	4.54889e-06	5.34209	protein_coding	PDIA3	protein disulfide isomerase family A member 3 [Source:VGNC Symbol;Acc:VGNC:91272]
ENSSSCG00000010226	1659.64	3.03001	0.557997	5.43016	5.63048e-08	2.53589e-06	5.59587	protein_coding	JMJD1C	jumonji domain containing 1C [Source:VGNC Symbol;Acc:VGNC:89285]
ENSSSCG00000005029	450.006	3.02991	0.686198	4.41551	1.00772e-05	0.000137408	3.86199	protein_coding	RTRAF	RNA transcription, translation and transport factor [Source:VGNC Symbol;Acc:VGNC:92507]
ENSSSCG00000003771	1450.64	3.02446	0.650777	4.64747	3.36032e-06	5.92999e-05	4.22695	protein_coding	FUBP1	far upstream element binding protein 1 [Source:VGNC Symbol;Acc:VGNC:96781]
ENSSSCG00000027778	157.663	3.02114	0.840612	3.59398	0.000325664	0.00190271	2.72063	protein_coding	GLO1	glyoxalase I [Source:HGNC Symbol;Acc:HGNC:4323]
ENSSSCG00000021664	595.279	3.02106	0.514838	5.86797	4.4115e-09	3.32453e-07	6.47827	protein_coding	MAU2	MAU2 sister chromatid cohesion factor [Source:VGNC Symbol;Acc:VGNC:90045]
ENSSSCG00000014156	1127.96	3.01891	0.648733	4.65354	3.26283e-06	5.81936e-05	4.23512	protein_coding	ARRDC3	arrestin domain containing 3 [Source:VGNC Symbol;Acc:VGNC:85546]
ENSSSCG00000013517	644.592	3.0186	0.74388	4.05791	4.95128e-05	0.000455194	3.3418	protein_coding	UHRF1	ubiquitin like with PHD and ring finger domains 1 [Source:VGNC Symbol;Acc:VGNC:94689]
ENSSSCG00000012625	361.712	3.0151	0.548932	5.49267	3.95893e-08	1.95052e-06	5.70985	protein_coding	PGRMC1	progesterone receptor membrane component 1 [Source:VGNC Symbol;Acc:VGNC:91363]
ENSSSCG00000002004	200.707	3.01453	0.722342	4.17327	3.00255e-05	0.000310503	3.50793	protein_coding	PSME2	proteasome activator subunit 2 [Source:HGNC Symbol;Acc:HGNC:9569]
ENSSSCG00000013421	1465.61	3.01425	0.522105	5.77325	7.77547e-09	5.26626e-07	6.2785	protein_coding	PTBP1	polypyrimidine tract binding protein 1 [Source:VGNC Symbol;Acc:VGNC:100330]
ENSSSCG00000016998	3200.11	3.01323	0.555767	5.42176	5.90161e-08	2.62705e-06	5.58053	protein_coding	NPM1	nucleophosmin 1 [Source:VGNC Symbol;Acc:VGNC:104010]
ENSSSCG00000010122	222.014	3.00859	0.611636	4.91892	8.70225e-07	2.13197e-05	4.67122	protein_coding	CDC45	cell division cycle 45 [Source:VGNC Symbol;Acc:VGNC:86462]
ENSSSCG00000008901	237.348	3.00833	0.946051	3.17988	0.00147335	0.00602699	2.2199	protein_coding	PAICS	phosphoribosylaminoimidazole carboxylase and phosphoribosylaminoimidazolesuccinocarboxamide synthase [Source:VGNC Symbol;Acc:VGNC:91156]
ENSSSCG00000022801	558.004	3.00791	0.599023	5.02136	5.1306e-07	1.4165e-05	4.84878	protein_coding	S100PBP	S100P binding protein [Source:VGNC Symbol;Acc:VGNC:92549]
ENSSSCG00000015962	1276.46	3.00543	0.553254	5.43229	5.56364e-08	2.51002e-06	5.60032	protein_coding	SP3	Sp3 transcription factor [Source:VGNC Symbol;Acc:VGNC:95511]
ENSSSCG00000001400	2080.87	3.00541	0.388004	7.74582	9.49663e-15	1.15483e-11	10.9375	protein_coding	DDX39B	DExD-box helicase 39B [Source:VGNC Symbol;Acc:VGNC:109422]
ENSSSCG00000023269	793.041	2.999	0.524004	5.72324	1.04511e-08	6.7373e-07	6.17151	protein_coding	EXOC1	exocyst complex component 1 [Source:VGNC Symbol;Acc:VGNC:97992]
ENSSSCG00000037236	4685.84	2.99406	0.632371	4.73466	2.19427e-06	4.28491e-05	4.36806	protein_coding	RPSA	0
ENSSSCG00000004470	314.314	2.98968	0.769284	3.88632	0.000101777	0.000783699	3.10585	protein_coding	HMGN3	high mobility group nucleosomal binding domain 3 [Source:VGNC Symbol;Acc:VGNC:88908]
ENSSSCG00000017259	1495.54	2.98541	0.475418	6.27956	3.39535e-10	4.54179e-08	7.34277	protein_coding	PRKAR1A	protein kinase cAMP-dependent type I regulatory subunit alpha [Source:VGNC Symbol;Acc:VGNC:91802]
ENSSSCG00000011767	1155.49	2.98452	0.748482	3.98743	6.67927e-05	0.0005713	3.24314	protein_coding	TTC14	tetratricopeptide repeat domain 14 [Source:VGNC Symbol;Acc:VGNC:94535]
ENSSSCG00000005724	3068.76	2.98218	0.502333	5.93665	2.90898e-09	2.42456e-07	6.61537	protein_coding	SETX	senataxin [Source:VGNC Symbol;Acc:VGNC:92766]
ENSSSCG00000011843	879.573	2.98209	0.634019	4.70347	2.55781e-06	4.80203e-05	4.31857	protein_coding	PAK2	p21 (RAC1) activated kinase 2 [Source:HGNC Symbol;Acc:HGNC:8591]
ENSSSCG00000030493	134.589	2.98189	0.686756	4.34199	1.41196e-05	0.000176186	3.75403	protein_coding	UTP23	UTP23 small subunit processome component [Source:VGNC Symbol;Acc:VGNC:94785]
ENSSSCG00000012007	324.461	2.97821	0.844009	3.52865	0.000417691	0.00231548	2.63536	protein_coding	HSPA13	heat shock protein family A (Hsp70) member 13 [Source:VGNC Symbol;Acc:VGNC:108663]
ENSSSCG00000015247	879.08	2.97394	0.6978	4.26188	2.02715e-05	0.000233357	3.63198	protein_coding	ZBTB44	zinc finger and BTB domain containing 44 [Source:VGNC Symbol;Acc:VGNC:95076]
ENSSSCG00000011565	442.729	2.9725	0.419139	7.09192	1.32261e-12	5.25577e-10	9.27936	protein_coding	BRK1	BRICK1 subunit of SCAR/WAVE actin nucleating complex [Source:VGNC Symbol;Acc:VGNC:85884]
ENSSSCG00000025323	1539.19	2.97232	0.472263	6.29377	3.0984e-10	4.25084e-08	7.37153	protein_coding	SF3B3	splicing factor 3b subunit 3 [Source:VGNC Symbol;Acc:VGNC:92772]
ENSSSCG00000030546	1619.64	2.97119	0.477435	6.22325	4.86963e-10	5.71391e-08	7.24307	protein_coding	HSD11B1L	hydroxysteroid 11-beta dehydrogenase 1 like [Source:VGNC Symbol;Acc:VGNC:88984]
ENSSSCG00000033167	337.073	2.96919	0.514807	5.76758	8.04158e-09	5.42827e-07	6.26534	protein_coding	SLC7A6OS	solute carrier family 7 member 6 opposite strand [Source:VGNC Symbol;Acc:VGNC:96632]
ENSSSCG00000035539	614.473	2.96773	0.645919	4.59459	4.33602e-06	7.24556e-05	4.13993	protein_coding	ST8SIA4	ST8 alpha-N-acetyl-neuraminide alpha-2,8-sialyltransferase 4 [Source:VGNC Symbol;Acc:VGNC:93519]
ENSSSCG00000006016	1626.58	2.96157	0.527534	5.614	1.97704e-08	1.10191e-06	5.95785	protein_coding	EIF3H	eukaryotic translation initiation factor 3 subunit H [Source:VGNC Symbol;Acc:VGNC:87620]
ENSSSCG00000010904	503.968	2.95972	0.549505	5.38616	7.19784e-08	3.0761e-06	5.512	protein_coding	NEK7	NIMA related kinase 7 [Source:VGNC Symbol;Acc:VGNC:98152]
ENSSSCG00000026427	257.244	2.95909	1.04126	2.84182	0.0044857	0.014149	1.84927	protein_coding	RORC	RAR related orphan receptor C [Source:VGNC Symbol;Acc:VGNC:92410]
ENSSSCG00000002740	688.547	2.95908	0.629231	4.70269	2.56762e-06	4.81708e-05	4.31722	protein_coding	AP1G1	adaptor related protein complex 1 subunit gamma 1 [Source:VGNC Symbol;Acc:VGNC:85378]
ENSSSCG00000011261	617.787	2.95869	0.688888	4.29487	1.74795e-05	0.000206095	3.68593	protein_coding	WDR48	WD repeat domain 48 [Source:VGNC Symbol;Acc:VGNC:94925]
ENSSSCG00000030246	225.303	2.95718	0.947487	3.12108	0.0018019	0.00701285	2.15411	protein_coding	FCRLA	Fc receptor like A [Source:VGNC Symbol;Acc:VGNC:88073]
ENSSSCG00000011310	26.0209	2.9568	1.20714	2.44943	0.0143082	0.0347514	1.45903	protein_coding	ZNF660	zinc finger protein 660 [Source:HGNC Symbol;Acc:HGNC:26720]
ENSSSCG00000047083	504.737	2.95664	0.717236	4.12227	3.75156e-05	0.00036899	3.43298	protein_coding	ENSSSCG00000047083	H2B clustered histone 21 [Source:HGNC Symbol;Acc:HGNC:4760]
ENSSSCG00000010151	1679.03	2.95559	0.50008	5.91023	3.41637e-09	2.7283e-07	6.56411	protein_coding	LYST	lysosomal trafficking regulator [Source:VGNC Symbol;Acc:VGNC:89921]
ENSSSCG00000003596	175.63	2.94085	0.685477	4.29022	1.78494e-05	0.000209257	3.67932	protein_coding	SNRNP40	small nuclear ribonucleoprotein U5 subunit 40 [Source:VGNC Symbol;Acc:VGNC:93294]
ENSSSCG00000006879	208.563	2.93449	1.02445	2.86444	0.00417744	0.013431	1.87189	protein_coding	PTBP2	polypyrimidine tract binding protein 2 [Source:VGNC Symbol;Acc:VGNC:91937]
ENSSSCG00000016237	2048.4	2.93385	0.522629	5.61362	1.98133e-08	1.102e-06	5.95782	protein_coding	DOCK10	dedicator of cytokinesis 10 [Source:VGNC Symbol;Acc:VGNC:96007]
ENSSSCG00000032241	1117.93	2.93356	0.608291	4.82262	1.41682e-06	3.08415e-05	4.51087	protein_coding	GPNMB	glycoprotein nmb [Source:VGNC Symbol;Acc:VGNC:88593]
ENSSSCG00000033500	451.653	2.93315	0.701816	4.17937	2.92313e-05	0.000304764	3.51604	protein_coding	SNRPD2	small nuclear ribonucleoprotein D2 polypeptide [Source:VGNC Symbol;Acc:VGNC:98618]
ENSSSCG00000036081	664.797	2.93067	0.561707	5.21744	1.81414e-07	6.15128e-06	5.21103	protein_coding	TBC1D20	TBC1 domain family member 20 [Source:VGNC Symbol;Acc:VGNC:95752]
ENSSSCG00000023715	1369.55	2.92567	0.473685	6.17641	6.55769e-10	7.16073e-08	7.14504	protein_coding	GNS	glucosamine (N-acetyl)-6-sulfatase [Source:VGNC Symbol;Acc:VGNC:103284]
ENSSSCG00000013305	1735.59	2.91619	0.61198	4.76517	1.88693e-06	3.83595e-05	4.41613	protein_coding	CAPRIN1	cell cycle associated protein 1 [Source:VGNC Symbol;Acc:VGNC:86178]
ENSSSCG00000014338	756.106	2.91495	0.551227	5.28812	1.23578e-07	4.54134e-06	5.34282	protein_coding	HSPA9	heat shock protein family A (Hsp70) member 9 [Source:VGNC Symbol;Acc:VGNC:99761]
ENSSSCG00000014401	1066	2.91388	0.530927	5.48829	4.05838e-08	1.9849e-06	5.70226	protein_coding	NR3C1	nuclear receptor subfamily 3 group C member 1 [Source:VGNC Symbol;Acc:VGNC:90883]
ENSSSCG00000035673	401.245	2.90972	0.534933	5.43941	5.34586e-08	2.44058e-06	5.61251	protein_coding	HBP1	HMG-box transcription factor 1 [Source:VGNC Symbol;Acc:VGNC:88794]
ENSSSCG00000015235	3680.39	2.9087	0.689531	4.21837	2.46073e-05	0.000267718	3.57232	protein_coding	ETS1	ETS proto-onco 1, transcription factor [Source:VGNC Symbol;Acc:VGNC:87808]
ENSSSCG00000015755	523.341	2.9081	0.776219	3.7465	0.00017932	0.00120325	2.91965	protein_coding	AGPAT5	1-acylglycerol-3-phosphate O-acyltransferase 5 [Source:VGNC Symbol;Acc:VGNC:95954]
ENSSSCG00000037413	48.8252	2.90764	0.932285	3.11883	0.00181568	0.00705926	2.15124	protein_coding	ENSSSCG00000037413	kelch repeat and BTB domain containing 7 [Source:VGNC Symbol;Acc:VGNC:89320]
ENSSSCG00000017054	1270.34	2.90564	0.537909	5.40173	6.60001e-08	2.85712e-06	5.54407	protein_coding	CYFIP2	cytoplasmic FMR1 interacting protein 2 [Source:VGNC Symbol;Acc:VGNC:87127]
ENSSSCG00000013638	1705.08	2.90299	0.46613	6.22785	4.72867e-10	5.57296e-08	7.25391	protein_coding	ILF3	interleukin enhancer binding factor 3 [Source:VGNC Symbol;Acc:VGNC:89120]
ENSSSCG00000013293	138.696	2.90298	0.608812	4.76827	1.85816e-06	3.79187e-05	4.42115	protein_coding	COMMD9	COMM domain containing 9 [Source:VGNC Symbol;Acc:VGNC:86891]
ENSSSCG00000023126	996.367	2.8952	0.528766	5.47538	4.36574e-08	2.10444e-06	5.67686	protein_coding	TARDBP	TAR DNA binding protein [Source:VGNC Symbol;Acc:VGNC:98624]
ENSSSCG00000017155	518.542	2.89453	0.566846	5.10638	3.28394e-07	1.00177e-05	4.99923	protein_coding	EIF4A3	eukaryotic translation initiation factor 4A3 [Source:VGNC Symbol;Acc:VGNC:87625]
ENSSSCG00000021355	546.283	2.89438	0.53483	5.41178	6.24026e-08	2.73234e-06	5.56347	protein_coding	SOD1	superoxide dismutase 1 [Source:VGNC Symbol;Acc:VGNC:108694]
ENSSSCG00000000253	79.3881	2.89314	1.20371	2.40351	0.0162386	0.0383637	1.41608	protein_coding	KRT18	keratin 18 [Source:VGNC Symbol;Acc:VGNC:89580]
ENSSSCG00000006358	436.364	2.88932	0.513001	5.63218	1.77941e-08	1.01502e-06	5.99352	protein_coding	NDUFS2	NADH:ubiquinone oxidoreductase core subunit S2 [Source:VGNC Symbol;Acc:VGNC:90650]
ENSSSCG00000007289	367.904	2.88683	0.455864	6.33265	2.40988e-10	3.5424e-08	7.4507	protein_coding	TRPC4AP	transient receptor potential cation channel subfamily C member 4 associated protein [Source:VGNC Symbol;Acc:VGNC:95774]
ENSSSCG00000001252	790.336	2.88631	0.708616	4.07316	4.63794e-05	0.000433993	3.36252	protein_coding	UBD	ubiquitin D [Source:HGNC Symbol;Acc:HGNC:18795]
ENSSSCG00000012703	1618.96	2.886	0.532591	5.41878	6.00059e-08	2.65543e-06	5.57587	protein_coding	ENSSSCG00000012703	RBMX like 1 [Source:HGNC Symbol;Acc:HGNC:25073]
ENSSSCG00000001801	206.015	2.8841	0.567083	5.08586	3.65966e-07	1.09666e-05	4.95993	protein_coding	BTBD1	BTB domain containing 1 [Source:VGNC Symbol;Acc:VGNC:85900]
ENSSSCG00000010594	1356.56	2.88377	0.574361	5.02084	5.14466e-07	1.41892e-05	4.84804	protein_coding	NT5C2	5'-nucleotidase, cytosolic II [Source:VGNC Symbol;Acc:VGNC:90920]
ENSSSCG00000011373	1144.94	2.88187	0.458586	6.28425	3.2945e-10	4.42903e-08	7.35369	protein_coding	IMPDH2	glutamine rich 1 [Source:VGNC Symbol;Acc:VGNC:92030]
ENSSSCG00000004473	1341.83	2.88105	0.619517	4.65049	3.31155e-06	5.86714e-05	4.23157	protein_coding	PHIP	pleckstrin homology domain interacting protein [Source:VGNC Symbol;Acc:VGNC:91392]
ENSSSCG00000009821	900.824	2.87812	0.749047	3.84238	0.000121848	0.000900251	3.04564	protein_coding	ARPC3	actin related protein 2/3 complex subunit 3 [Source:VGNC Symbol;Acc:VGNC:85538]
ENSSSCG00000013983	226.424	2.87661	0.477847	6.01995	1.74476e-09	1.62075e-07	6.79028	protein_coding	JMJD4	jumonji domain containing 4 [Source:VGNC Symbol;Acc:VGNC:89286]
ENSSSCG00000011449	419.57	2.87392	0.667267	4.307	1.65481e-05	0.000197992	3.70335	protein_coding	GNL3	G protein nucleolar 3 [Source:VGNC Symbol;Acc:VGNC:88540]
ENSSSCG00000036438	370.715	2.87278	0.810349	3.54512	0.000392434	0.00220556	2.65648	protein_coding	GPX3	glutathione peroxidase 3 [Source:VGNC Symbol;Acc:VGNC:98026]
ENSSSCG00000026960	491.565	2.86971	0.818106	3.50775	0.000451908	0.0024553	2.6099	protein_coding	ZNF280D	zinc finger protein 280D [Source:VGNC Symbol;Acc:VGNC:103206]
ENSSSCG00000005514	58.0351	2.86901	1.05276	2.72522	0.00642593	0.0187086	1.72796	protein_coding	RAB14	RAB14, member RAS onco family [Source:VGNC Symbol;Acc:VGNC:98238]
ENSSSCG00000008602	520.934	2.86763	0.47224	6.0724	1.26009e-09	1.24856e-07	6.90359	protein_coding	LAPTM4A	lysosomal protein transmembrane 4 alpha [Source:VGNC Symbol;Acc:VGNC:89636]
ENSSSCG00000014956	155.837	2.86756	0.608235	4.71456	2.42228e-06	4.59597e-05	4.33762	protein_coding	ANKRD49	ankyrin repeat domain 49 [Source:VGNC Symbol;Acc:VGNC:85340]
ENSSSCG00000003949	223.992	2.86538	0.721646	3.97062	7.16862e-05	0.000602709	3.21989	protein_coding	CDC20	cell division cycle 20 [Source:VGNC Symbol;Acc:VGNC:86444]
ENSSSCG00000038628	925.085	2.86506	0.564479	5.07558	3.8631e-07	1.14301e-05	4.94195	protein_coding	ENSSSCG00000038628	S-phase kinase associated protein 1 [Source:VGNC Symbol;Acc:VGNC:100859]
ENSSSCG00000010058	396.309	2.86481	0.70504	4.06332	4.83793e-05	0.000448007	3.34872	protein_coding	ENSSSCG00000010058	small nuclear ribonucleoprotein D3 polypeptide [Source:VGNC Symbol;Acc:VGNC:93296]
ENSSSCG00000033169	4194.99	2.85915	0.759924	3.76241	0.000168282	0.00114797	2.94007	protein_coding	RPS15	ribosomal protein S15 [Source:HGNC Symbol;Acc:HGNC:10388]
ENSSSCG00000038362	174.232	2.85902	0.705079	4.05489	5.01573e-05	0.000459753	3.33748	protein_coding	ENSSSCG00000038362	CKLF like MARVEL transmembrane domain containing 6 [Source:VGNC Symbol;Acc:VGNC:86806]
ENSSSCG00000030677	612.127	2.85747	0.535178	5.33929	9.33115e-08	3.73707e-06	5.42747	protein_coding	GART	phosphoribosylglycinamide formyltransferase, phosphoribosylglycinamide synthetase, phosphoribosylaminoimidazole synthetase [Source:VGNC Symbol;Acc:VGNC:88353]
ENSSSCG00000023761	933.89	2.85741	0.615829	4.63994	3.48511e-06	6.1059e-05	4.21425	protein_coding	HNRNPR	heteroous nuclear ribonucleoprotein R [Source:VGNC Symbol;Acc:VGNC:88925]
ENSSSCG00000001871	377.088	2.85477	0.525441	5.43309	5.53878e-08	2.50302e-06	5.60153	protein_coding	HMG20A	high mobility group 20A [Source:VGNC Symbol;Acc:VGNC:88900]
ENSSSCG00000035544	408.461	2.85336	0.621977	4.58757	4.48432e-06	7.4654e-05	4.12695	protein_coding	NUSAP1	nucleolar and spindle associated protein 1 [Source:VGNC Symbol;Acc:VGNC:103143]
ENSSSCG00000006471	260.187	2.85279	0.598631	4.76552	1.88363e-06	3.83506e-05	4.41623	protein_coding	ISG20L2	interferon stimulated exonuclease 20 like 2 [Source:VGNC Symbol;Acc:VGNC:89224]
ENSSSCG00000000288	1493.8	2.8498	0.530523	5.37168	7.80077e-08	3.26595e-06	5.48599	protein_coding	HNRNPA1	heteroous nuclear ribonucleoprotein A1 [Source:VGNC Symbol;Acc:VGNC:88918]
ENSSSCG00000005300	1624.47	2.84902	0.417601	6.82233	8.9575e-12	2.3266e-09	8.63328	protein_coding	VCP	valosin containing protein [Source:VGNC Symbol;Acc:VGNC:109420]
ENSSSCG00000036083	708.593	2.84655	0.805931	3.532	0.000412432	0.00229155	2.63987	protein_coding	ENSSSCG00000036083	polycomb group ring finger 5 [Source:VGNC Symbol;Acc:VGNC:104016]
ENSSSCG00000035264	126.475	2.84651	0.606345	4.69453	2.67217e-06	4.96794e-05	4.30382	protein_coding	UBQLN2	ubiquilin 2 [Source:VGNC Symbol;Acc:VGNC:94665]
ENSSSCG00000035357	350.952	2.84588	0.668129	4.25947	2.0491e-05	0.000234873	3.62917	protein_coding	BCL2L1	BCL2 like 1 [Source:VGNC Symbol;Acc:VGNC:96535]
ENSSSCG00000013889	2071.87	2.84572	0.626974	4.53882	5.65699e-06	8.84004e-05	4.05355	protein_coding	RPL18A	ribosomal protein L18a [Source:HGNC Symbol;Acc:HGNC:10311]
ENSSSCG00000037606	347.251	2.84419	0.649762	4.37727	1.20173e-05	0.000156447	3.80563	protein_coding	PSMB3	proteasome 20S subunit beta 3 [Source:VGNC Symbol;Acc:VGNC:91906]
ENSSSCG00000020945	75.9327	2.84276	0.772268	3.68106	0.000232267	0.00147527	2.83113	protein_coding	SMDT1	single-pass membrane protein with aspartate rich tail 1 [Source:VGNC Symbol;Acc:VGNC:93247]
ENSSSCG00000003653	340.015	2.83874	0.694883	4.08521	4.40374e-05	0.000417777	3.37906	protein_coding	NDUFS5	NADH:ubiquinone oxidoreductase subunit S5 [Source:VGNC Symbol;Acc:VGNC:90653]
ENSSSCG00000007623	265.445	2.83759	0.569341	4.98399	6.22847e-07	1.63985e-05	4.78519	protein_coding	BUD31	BUD31 homolog [Source:VGNC Symbol;Acc:VGNC:85921]
ENSSSCG00000011309	403.039	2.83676	0.766638	3.70026	0.000215377	0.00138977	2.85706	protein_coding	KIF15	kinesin family member 15 [Source:VGNC Symbol;Acc:VGNC:89456]
ENSSSCG00000024384	252.097	2.83483	0.526697	5.38229	7.35453e-08	3.12311e-06	5.50541	protein_coding	DCAF12	DDB1 and CUL4 associated factor 12 [Source:VGNC Symbol;Acc:VGNC:95927]
ENSSSCG00000009925	966.208	2.83438	0.433837	6.53329	6.43397e-11	1.19533e-08	7.92251	protein_coding	GIT2	GIT ArfGAP 2 [Source:VGNC Symbol;Acc:VGNC:88458]
ENSSSCG00000040984	203.551	2.82905	0.727128	3.89072	9.99491e-05	0.000771631	3.11259	protein_coding	PPIL1	peptidylprolyl isomerase like 1 [Source:VGNC Symbol;Acc:VGNC:104033]
ENSSSCG00000000704	29.9065	2.82733	1.04239	2.71234	0.00668093	0.0192438	1.71571	protein_coding	TAPBPL	TAP binding protein like [Source:VGNC Symbol;Acc:VGNC:93735]
ENSSSCG00000008303	1115.59	2.8262	0.586623	4.81775	1.45187e-06	3.13746e-05	4.50342	protein_coding	CCT7	chaperonin containing TCP1 subunit 7 [Source:VGNC Symbol;Acc:VGNC:86385]
ENSSSCG00000017723	228.399	2.82457	1.0261	2.75272	0.00591016	0.0175235	1.75638	protein_coding	CCL2	C-C motif chemokine ligand 2 [Source:HGNC Symbol;Acc:HGNC:10618]
ENSSSCG00000029989	394	2.8241	0.634197	4.45303	8.4667e-06	0.000120164	3.92022	protein_coding	MED28	mediator complex subunit 28 [Source:VGNC Symbol;Acc:VGNC:90118]
ENSSSCG00000011746	487.396	2.82214	0.779431	3.62077	0.000293726	0.00175874	2.7548	protein_coding	SKIL	SKI like proto-onco [Source:VGNC Symbol;Acc:VGNC:92903]
ENSSSCG00000039290	628.209	2.81928	0.520293	5.41865	6.00506e-08	2.65543e-06	5.57587	protein_coding	MTPN	myotrophin [Source:VGNC Symbol;Acc:VGNC:90467]
ENSSSCG00000032909	169.788	2.81754	0.603076	4.67195	2.9835e-06	5.4187e-05	4.2661	protein_coding	CDCA8	cell division cycle associated 8 [Source:VGNC Symbol;Acc:VGNC:86470]
ENSSSCG00000021042	1602.33	2.81593	0.547096	5.14705	2.64613e-07	8.35797e-06	5.0779	protein_coding	BRWD1	bromodomain and WD repeat domain containing 1 [Source:VGNC Symbol;Acc:VGNC:108153]
ENSSSCG00000015310	1801.84	2.8127	0.594996	4.72726	2.27572e-06	4.40219e-05	4.35633	protein_coding	AKAP9	A-kinase anchoring protein 9 [Source:VGNC Symbol;Acc:VGNC:85225]
ENSSSCG00000015424	619.679	2.81096	0.600744	4.67913	2.88092e-06	5.25738e-05	4.27923	protein_coding	PSMC2	proteasome 26S subunit, ATPase 2 [Source:VGNC Symbol;Acc:VGNC:91913]
ENSSSCG00000009791	858.738	2.8098	0.585379	4.79996	1.58694e-06	3.37215e-05	4.47209	protein_coding	RSRC2	arginine and serine rich coiled-coil 2 [Source:VGNC Symbol;Acc:VGNC:92488]
ENSSSCG00000006508	1301.38	2.80947	0.511339	5.49433	3.92186e-08	1.9394e-06	5.71233	protein_coding	ASH1L	ASH1 like histone lysine methyltransferase [Source:VGNC Symbol;Acc:VGNC:85577]
ENSSSCG00000028679	751.802	2.80494	0.541521	5.17974	2.22193e-07	7.25805e-06	5.13918	protein_coding	PLEKHB2	pleckstrin homology domain containing B2 [Source:VGNC Symbol;Acc:VGNC:95907]
ENSSSCG00000025187	111.132	2.80267	0.9218	3.04043	0.00236239	0.00863046	2.06397	protein_coding	TMEM126A	transmembrane protein 126A [Source:VGNC Symbol;Acc:VGNC:104077]
ENSSSCG00000024052	659.31	2.80236	0.540945	5.18049	2.21301e-07	7.23814e-06	5.14037	protein_coding	GPX4	glutathione peroxidase 4 [Source:VGNC Symbol;Acc:VGNC:99753]
ENSSSCG00000011229	919.81	2.80202	0.625446	4.48003	7.4634e-06	0.000109648	3.96	protein_coding	STT3B	STT3 oligosaccharyltransferase complex catalytic subunit B [Source:VGNC Symbol;Acc:VGNC:93582]
ENSSSCG00000001779	369.755	2.80194	0.632512	4.42985	9.42969e-06	0.000130373	3.88481	protein_coding	ZFAND6	zinc finger AN1-type containing 6 [Source:VGNC Symbol;Acc:VGNC:104102]
ENSSSCG00000037582	25.4334	2.79895	1.11995	2.49916	0.0124487	0.0310933	1.50733	protein_coding	F2RL2	coagulation factor II thrombin receptor like 2 [Source:VGNC Symbol;Acc:VGNC:87862]
ENSSSCG00000030460	904.041	2.79771	0.505784	5.53144	3.17618e-08	1.62471e-06	5.78922	protein_coding	ARHGEF6	Rac/Cdc42 guanine nucleotide exchange factor 6 [Source:VGNC Symbol;Acc:VGNC:85502]
ENSSSCG00000025295	512.639	2.79694	0.470718	5.94186	2.81806e-09	2.37511e-07	6.62432	protein_coding	NDFIP1	Nedd4 family interacting protein 1 [Source:VGNC Symbol;Acc:VGNC:90626]
ENSSSCG00000015867	1513.79	2.79213	0.659729	4.23224	2.31374e-05	0.000255995	3.59177	protein_coding	PRPF40A	pre-mRNA processing factor 40 homolog A [Source:VGNC Symbol;Acc:VGNC:98222]
ENSSSCG00000035995	161.427	2.79195	0.651471	4.28561	1.82242e-05	0.000212719	3.67219	protein_coding	ITPA	inosine triphosphatase [Source:VGNC Symbol;Acc:VGNC:96384]
ENSSSCG00000039542	1360.43	2.7912	0.662331	4.21421	2.50657e-05	0.000271821	3.56572	protein_coding	CNN2	calponin 2 [Source:VGNC Symbol;Acc:VGNC:99619]
ENSSSCG00000030423	1139.95	2.79022	0.764889	3.64787	0.00026442	0.00162137	2.79012	protein_coding	MIER1	MIER1 transcriptional regulator [Source:VGNC Symbol;Acc:VGNC:90219]
ENSSSCG00000039080	502.245	2.78963	0.664663	4.19706	2.70402e-05	0.000287432	3.54146	protein_coding	TRIB2	tribbles pseudokinase 2 [Source:VGNC Symbol;Acc:VGNC:94392]
ENSSSCG00000011270	126.138	2.78673	0.800161	3.48271	0.000496359	0.00263945	2.57849	protein_coding	EIF1B	eukaryotic translation initiation factor 1B [Source:VGNC Symbol;Acc:VGNC:87604]
ENSSSCG00000028092	551.086	2.78613	0.552138	5.04607	4.50981e-07	1.28763e-05	4.89021	protein_coding	ENSSSCG00000028092	G protein subunit gamma 2 [Source:VGNC Symbol;Acc:VGNC:88536]
ENSSSCG00000010247	1568.53	2.78524	0.478684	5.81854	5.93633e-09	4.17933e-07	6.37889	protein_coding	DDX21	DExD-box helicase 21 [Source:VGNC Symbol;Acc:VGNC:87215]
ENSSSCG00000017752	1294.06	2.78509	0.37353	7.45612	8.91091e-14	6.44935e-11	10.1905	protein_coding	WSB1	WD repeat and SOCS box containing 1 [Source:VGNC Symbol;Acc:VGNC:94981]
ENSSSCG00000012284	183.49	2.78435	0.640976	4.34392	1.39963e-05	0.000175056	3.75682	protein_coding	ZNF182	zinc finger protein 182 [Source:VGNC Symbol;Acc:VGNC:95199]
ENSSSCG00000002804	506.778	2.78245	0.51363	5.41722	6.05326e-08	2.66354e-06	5.57454	protein_coding	CSNK2A2	casein kinase 2 alpha 2 [Source:VGNC Symbol;Acc:VGNC:87042]
ENSSSCG00000006309	1646.47	2.78227	0.72395	3.84318	0.000121452	0.000898316	3.04657	protein_coding	CD247	CD247 molecule [Source:VGNC Symbol;Acc:VGNC:86401]
ENSSSCG00000031088	6592.05	2.78196	0.861376	3.22966	0.00123936	0.00529234	2.27635	protein_coding	RPS7	ribosomal protein S7 [Source:VGNC Symbol;Acc:VGNC:104050]
ENSSSCG00000009142	406.233	2.78146	0.752624	3.69568	0.000219296	0.00140732	2.85161	protein_coding	SEC24B	SEC24 homolog B, COPII coat complex component [Source:VGNC Symbol;Acc:VGNC:92677]
ENSSSCG00000009145	250.512	2.77709	0.944711	2.93961	0.00328622	0.0111132	1.95416	protein_coding	OSTC	oligosaccharyltransferase complex non-catalytic subunit [Source:VGNC Symbol;Acc:VGNC:98951]
ENSSSCG00000011213	2791.26	2.7747	0.544664	5.09434	3.49955e-07	1.05432e-05	4.97703	protein_coding	TOP2B	DNA topoisomerase II beta [Source:VGNC Symbol;Acc:VGNC:94311]
ENSSSCG00000031572	474.503	2.77376	0.627844	4.41791	9.96583e-06	0.000136098	3.86615	protein_coding	MFF	mitochondrial fission factor [Source:VGNC Symbol;Acc:VGNC:103985]
ENSSSCG00000001453	5328.65	2.77287	0.518307	5.34986	8.80207e-08	3.57984e-06	5.44614	protein_coding	HLA-DRA	major histocompatibility complex, class II, DR alpha [Source:HGNC Symbol;Acc:HGNC:4947]
ENSSSCG00000017419	511.39	2.77207	0.464172	5.97208	2.34254e-09	2.05476e-07	6.68724	protein_coding	DNAJC7	DnaJ heat shock protein family (Hsp40) member C7 [Source:VGNC Symbol;Acc:VGNC:98987]
ENSSSCG00000037439	145.485	2.77143	0.58791	4.71403	2.42861e-06	4.60471e-05	4.3368	protein_coding	TRAPPC4	trafficking protein particle complex subunit 4 [Source:VGNC Symbol;Acc:VGNC:94376]
ENSSSCG00000013906	2040.33	2.76845	0.4512	6.13575	8.47577e-10	8.89224e-08	7.05099	protein_coding	KXD1	KxDL motif containing 1 [Source:HGNC Symbol;Acc:HGNC:28420]
ENSSSCG00000013592	564.045	2.76744	0.470248	5.88506	3.97917e-09	3.05028e-07	6.51566	protein_coding	ELAVL1	ELAV like RNA binding protein 1 [Source:VGNC Symbol;Acc:VGNC:87638]
ENSSSCG00000027121	751.89	2.76567	0.608266	4.5468	5.44665e-06	8.61194e-05	4.0649	protein_coding	ODC1	ornithine decarboxylase 1 [Source:VGNC Symbol;Acc:VGNC:104014]
ENSSSCG00000005666	36.7586	2.76504	1.06903	2.58649	0.00969598	0.0255815	1.59207	protein_coding	DOLK	dolichol kinase [Source:VGNC Symbol;Acc:VGNC:87406]
ENSSSCG00000037241	181.684	2.76288	0.575265	4.80279	1.56472e-06	3.33553e-05	4.47684	protein_coding	RGS2	regulator of G protein signaling 2 [Source:VGNC Symbol;Acc:VGNC:96538]
ENSSSCG00000009540	166.026	2.76204	0.743661	3.71411	0.000203923	0.00133004	2.87614	protein_coding	LIG4	DNA ligase 4 [Source:VGNC Symbol;Acc:VGNC:89722]
ENSSSCG00000005198	825.227	2.76184	0.600388	4.60009	4.22309e-06	7.0701e-05	4.15057	protein_coding	KDM4C	lysine demethylase 4C [Source:VGNC Symbol;Acc:VGNC:89414]
ENSSSCG00000032942	332.566	2.76081	0.542845	5.08581	3.66058e-07	1.09666e-05	4.95993	protein_coding	DAP	death associated protein [Source:VGNC Symbol;Acc:VGNC:106447]
ENSSSCG00000006166	318.268	2.75965	0.593077	4.65311	3.26968e-06	5.8277e-05	4.2345	protein_coding	NDUFB8	NADH:ubiquinone oxidoreductase subunit B8 [Source:HGNC Symbol;Acc:HGNC:7703]
ENSSSCG00000013391	634.836	2.75694	0.723707	3.80947	0.000139262	0.000994675	3.00232	protein_coding	PSMA1	proteasome 20S subunit alpha 1 [Source:VGNC Symbol;Acc:VGNC:108509]
ENSSSCG00000008190	771.834	2.75587	0.605773	4.54935	5.38124e-06	8.52869e-05	4.06912	protein_coding	INPP4A	inositol polyphosphate-4-phosphatase type I A [Source:VGNC Symbol;Acc:VGNC:89140]
ENSSSCG00000014267	1267.96	2.75485	0.551052	4.99926	5.75493e-07	1.54735e-05	4.81041	protein_coding	RAPGEF6	Rap guanine nucleotide exchange factor 6 [Source:HGNC Symbol;Acc:HGNC:20655]
ENSSSCG00000002127	1495.07	2.75414	0.414059	6.65157	2.89989e-11	6.20645e-09	8.20716	protein_coding	CHD8	chromodomain helicase DNA binding protein 8 [Source:VGNC Symbol;Acc:VGNC:86634]
ENSSSCG00000017346	757.152	2.75306	0.409445	6.72387	1.76963e-11	4.11678e-09	8.38544	protein_coding	EFTUD2	elongation factor Tu GTP binding domain containing 2 [Source:VGNC Symbol;Acc:VGNC:87582]
ENSSSCG00000014101	877.779	2.74622	0.606253	4.52982	5.90337e-06	9.10801e-05	4.04058	protein_coding	AP3B1	adaptor related protein complex 3 subunit beta 1 [Source:VGNC Symbol;Acc:VGNC:85387]
ENSSSCG00000024916	569.558	2.74599	0.6983	3.93239	8.41038e-05	0.000682034	3.16619	protein_coding	DHX36	DEAH-box helicase 36 [Source:VGNC Symbol;Acc:VGNC:87292]
ENSSSCG00000040275	89.3216	2.74549	0.769272	3.56895	0.00035842	0.0020545	2.68729	protein_coding	HEBP1	heme binding protein 1 [Source:VGNC Symbol;Acc:VGNC:88830]
ENSSSCG00000000660	2791.36	2.74501	1.06822	2.56971	0.0101783	0.0265599	1.57577	protein_coding	A2M	alpha-2-macroglobulin [Source:VGNC Symbol;Acc:VGNC:103209]
ENSSSCG00000000361	736.532	2.74407	0.526408	5.21282	1.85987e-07	6.27454e-06	5.20242	protein_coding	CD63	CD63 molecule [Source:VGNC Symbol;Acc:VGNC:86424]
ENSSSCG00000026257	1334.38	2.74287	0.806676	3.40021	0.000673342	0.00332176	2.47863	protein_coding	STMN1	stathmin 1 [Source:VGNC Symbol;Acc:VGNC:93560]
ENSSSCG00000029593	438.193	2.74132	0.711394	3.85345	0.000116466	0.000869856	3.06055	protein_coding	FOXN2	forkhead box N2 [Source:VGNC Symbol;Acc:VGNC:88219]
ENSSSCG00000004699	596.442	2.74094	0.944252	2.90277	0.00369884	0.0122167	1.91305	protein_coding	ELL3	elongation factor for RNA polymerase II 3 [Source:VGNC Symbol;Acc:VGNC:87650]
ENSSSCG00000038399	325.523	2.73997	0.626277	4.37501	1.21425e-05	0.000157617	3.8024	protein_coding	ATP5PF	ATP synthase peripheral stalk subunit F6 [Source:VGNC Symbol;Acc:VGNC:108631]
ENSSSCG00000011233	353.186	2.73978	0.685187	3.99859	6.37203e-05	0.000551864	3.25817	protein_coding	DYNC1LI1	dynein cytoplasmic 1 light intermediate chain 1 [Source:VGNC Symbol;Acc:VGNC:87497]
ENSSSCG00000022932	565.361	2.73953	0.726007	3.77341	0.000161029	0.00110974	2.95478	protein_coding	SNW1	SNW domain containing 1 [Source:VGNC Symbol;Acc:VGNC:93302]
ENSSSCG00000000267	42.5365	2.73767	1.06756	2.56443	0.0103346	0.0268664	1.57079	protein_coding	PFDN5	MYG1 exonuclease [Source:VGNC Symbol;Acc:VGNC:90509]
ENSSSCG00000017008	2246.59	2.73753	0.467306	5.85811	4.68152e-09	3.4598e-07	6.46095	protein_coding	DOCK2	dedicator of cytokinesis 2 [Source:VGNC Symbol;Acc:VGNC:87392]
ENSSSCG00000034230	451.94	2.7371	0.660512	4.14391	3.41427e-05	0.000341849	3.46617	protein_coding	RBX1	ring-box 1 [Source:VGNC Symbol;Acc:VGNC:106456]
ENSSSCG00000047420	911.187	2.73621	0.525226	5.20959	1.89262e-07	6.36896e-06	5.19593	protein_coding	RBM12	RNA binding motif protein 12 [Source:HGNC Symbol;Acc:HGNC:9898]
ENSSSCG00000034019	312.655	2.73493	0.867203	3.15374	0.00161194	0.00644128	2.19103	protein_coding	ENSSSCG00000034019	ATP synthase membrane subunit f [Source:VGNC Symbol;Acc:VGNC:97036]
ENSSSCG00000003505	613.429	2.73373	0.504109	5.42291	5.86378e-08	2.61893e-06	5.58188	protein_coding	DDOST	dolichyl-diphosphooligosaccharide--protein glycosyltransferase non-catalytic subunit [Source:VGNC Symbol;Acc:VGNC:87211]
ENSSSCG00000032223	616.478	2.73372	0.57221	4.77747	1.77514e-06	3.66721e-05	4.43566	protein_coding	EIF1AX	eukaryotic translation initiation factor 1A X-linked [Source:HGNC Symbol;Acc:HGNC:3250]
ENSSSCG00000014036	423.828	2.73344	0.507706	5.3839	7.28893e-08	3.10511e-06	5.50792	protein_coding	TMED9	transmembrane p24 trafficking protein 9 [Source:VGNC Symbol;Acc:VGNC:100875]
ENSSSCG00000021176	491.717	2.73242	0.653539	4.18096	2.90277e-05	0.000303326	3.51809	protein_coding	LPXN	leupaxin [Source:VGNC Symbol;Acc:VGNC:89797]
ENSSSCG00000010067	499.826	2.73023	0.479313	5.69614	1.22553e-08	7.57199e-07	6.12079	protein_coding	MIF	macrophage migration inhibitory factor [Source:VGNC Symbol;Acc:VGNC:90222]
ENSSSCG00000015566	622.258	2.72783	0.658509	4.14244	3.43637e-05	0.000343675	3.46385	protein_coding	EDEM3	ER degradation enhancing alpha-mannosidase like protein 3 [Source:VGNC Symbol;Acc:VGNC:87546]
ENSSSCG00000006469	341.248	2.72322	0.470822	5.78397	7.29563e-09	5.00461e-07	6.30063	protein_coding	MRPL24	mitochondrial ribosomal protein L24 [Source:VGNC Symbol;Acc:VGNC:90357]
ENSSSCG00000004371	306.429	2.7231	0.985033	2.76447	0.00570146	0.0170445	1.76842	protein_coding	CRYBG1	crystallin beta-gamma domain containing 1 [Source:VGNC Symbol;Acc:VGNC:87018]
ENSSSCG00000015712	795.385	2.72247	0.640228	4.25235	2.11542e-05	0.000241133	3.61774	protein_coding	DDX18	DEAD-box helicase 18 [Source:VGNC Symbol;Acc:VGNC:99709]
ENSSSCG00000017957	2543.98	2.7202	0.622583	4.36921	1.24697e-05	0.000160695	3.794	protein_coding	EIF4A1	eukaryotic translation initiation factor 4A1 [Source:VGNC Symbol;Acc:VGNC:98989]
ENSSSCG00000017022	319.548	2.71745	0.745026	3.64746	0.000264843	0.00162321	2.78962	protein_coding	HMMR	hyaluronan mediated motility receptor [Source:VGNC Symbol;Acc:VGNC:88911]
ENSSSCG00000011775	946.04	2.71635	0.624931	4.34664	1.3824e-05	0.000173624	3.76039	protein_coding	KLHL24	kelch like family member 24 [Source:VGNC Symbol;Acc:VGNC:89521]
ENSSSCG00000016911	790.252	2.71606	0.622518	4.36302	1.28281e-05	0.000164369	3.78418	protein_coding	MTREX	Mtr4 exosome RNA helicase [Source:VGNC Symbol;Acc:VGNC:90470]
ENSSSCG00000010928	870.781	2.71357	0.539386	5.03085	4.88317e-07	1.37365e-05	4.86212	protein_coding	KDM5B	lysine demethylase 5B [Source:VGNC Symbol;Acc:VGNC:95870]
ENSSSCG00000000071	1056.96	2.71266	0.458805	5.91246	3.37038e-09	2.70774e-07	6.56739	protein_coding	ST13	ST13 Hsp70 interacting protein [Source:HGNC Symbol;Acc:HGNC:11343]
ENSSSCG00000008943	759.66	2.70894	0.986869	2.74498	0.00605141	0.0178493	1.74838	protein_coding	SLC4A4	solute carrier family 4 member 4 [Source:VGNC Symbol;Acc:VGNC:93133]
ENSSSCG00000016074	1121.66	2.7067	0.528315	5.12326	3.00295e-07	9.29837e-06	5.03159	protein_coding	ANKRD44	ankyrin repeat domain 44 [Source:VGNC Symbol;Acc:VGNC:107123]
ENSSSCG00000039196	109.425	2.706	0.578034	4.68138	2.84956e-06	5.21968e-05	4.28236	protein_coding	POLR2I	RNA polymerase II subunit I [Source:VGNC Symbol;Acc:VGNC:91653]
ENSSSCG00000022107	801.113	2.70584	0.60247	4.49125	7.08063e-06	0.000105063	3.97855	protein_coding	CHTOP	chromatin target of PRMT1 [Source:VGNC Symbol;Acc:VGNC:86687]
ENSSSCG00000014924	2228.13	2.70532	0.443597	6.09859	1.0701e-09	1.08032e-07	6.96645	protein_coding	CTSC	cathepsin C [Source:VGNC Symbol;Acc:VGNC:87075]
ENSSSCG00000014850	425.8	2.7053	0.638832	4.23477	2.28787e-05	0.00025483	3.59375	protein_coding	SPCS2	signal peptidase complex subunit 2 [Source:VGNC Symbol;Acc:VGNC:108618]
ENSSSCG00000015857	1139.01	2.70526	0.480384	5.63144	1.78707e-08	1.01722e-06	5.99258	protein_coding	UGGT1	UDP-glucose glycoprotein glucosyltransferase 1 [Source:VGNC Symbol;Acc:VGNC:95646]
ENSSSCG00000021966	1126.82	2.70491	0.635081	4.25916	2.05199e-05	0.000235003	3.62893	protein_coding	TOPBP1	DNA topoisomerase II binding protein 1 [Source:VGNC Symbol;Acc:VGNC:94315]
ENSSSCG00000015602	333.007	2.70428	0.661684	4.08696	4.37067e-05	0.000415967	3.38094	protein_coding	INTS7	integrator complex subunit 7 [Source:VGNC Symbol;Acc:VGNC:89167]
ENSSSCG00000004893	611.384	2.70402	0.563384	4.79959	1.58988e-06	3.37571e-05	4.47163	protein_coding	VPS4B	vacuolar protein sorting 4 homolog B [Source:VGNC Symbol;Acc:VGNC:94857]
ENSSSCG00000016094	2250.19	2.70062	0.583376	4.62931	3.66892e-06	6.34177e-05	4.19779	protein_coding	BZW1	basic leucine zipper and W2 domains 1 [Source:VGNC Symbol;Acc:VGNC:95885]
ENSSSCG00000012258	941.708	2.70046	0.628399	4.29736	1.72842e-05	0.000205186	3.68785	protein_coding	FUNDC1	FUN14 domain containing 1 [Source:VGNC Symbol;Acc:VGNC:88264]
ENSSSCG00000035259	1087.07	2.70034	0.55536	4.86232	1.16016e-06	2.65734e-05	4.57555	protein_coding	PHF3	PHD finger protein 3 [Source:VGNC Symbol;Acc:VGNC:91387]
ENSSSCG00000034313	216.18	2.70013	0.839584	3.21604	0.00129974	0.00547636	2.26151	protein_coding	SELENOW	selenoprotein W [Source:HGNC Symbol;Acc:HGNC:10752]
ENSSSCG00000034086	894.547	2.69877	0.491028	5.49616	3.88151e-08	1.92657e-06	5.71522	protein_coding	ATP5F1C	ATP synthase F1 subunit gamma [Source:VGNC Symbol;Acc:VGNC:96463]
ENSSSCG00000004311	306.101	2.69595	0.706573	3.81553	0.000135889	0.00097911	3.00917	protein_coding	RNGTT	RNA guanylyltransferase and 5'-phosphatase [Source:VGNC Symbol;Acc:VGNC:92400]
ENSSSCG00000011672	711.181	2.69491	0.646309	4.16969	3.05016e-05	0.000314333	3.50261	protein_coding	RASA2	RAS p21 protein activator 2 [Source:VGNC Symbol;Acc:VGNC:92102]
ENSSSCG00000034617	5726.86	2.69387	0.558439	4.82392	1.40763e-06	3.06664e-05	4.51334	protein_coding	RPS27A	ribosomal protein S27a [Source:VGNC Symbol;Acc:VGNC:92438]
ENSSSCG00000021380	274.803	2.68712	0.669422	4.01409	5.96756e-05	0.000524946	3.27989	protein_coding	ENSSSCG00000021380	UBX domain protein 7 [Source:VGNC Symbol;Acc:VGNC:108702]
ENSSSCG00000000555	2014.17	2.68661	0.551283	4.87337	1.09711e-06	2.55003e-05	4.59345	protein_coding	ITPR2	inositol 1,4,5-trisphosphate receptor type 2 [Source:VGNC Symbol;Acc:VGNC:103294]
ENSSSCG00000010306	607.713	2.68638	0.422105	6.36425	1.96252e-10	3.05251e-08	7.51534	protein_coding	SEC24C	SEC24 homolog C, COPII coat complex component [Source:VGNC Symbol;Acc:VGNC:92678]
ENSSSCG00000014075	587.72	2.68594	0.624702	4.29956	1.71141e-05	0.000203438	3.69157	protein_coding	ENSSSCG00000014075	NSA2 ribosome biosis factor [Source:VGNC Symbol;Acc:VGNC:100315]
ENSSSCG00000017623	366.172	2.68589	0.616116	4.35939	1.30428e-05	0.00016674	3.77796	protein_coding	VEZF1	vascular endothelial zinc finger 1 [Source:VGNC Symbol;Acc:VGNC:94818]
ENSSSCG00000011000	1572.64	2.68502	0.634996	4.2284	2.35356e-05	0.000259114	3.58651	protein_coding	DNAJA1	DnaJ heat shock protein family (Hsp40) member A1 [Source:VGNC Symbol;Acc:VGNC:108270]
ENSSSCG00000010081	655.934	2.68463	0.410579	6.53865	6.20772e-11	1.16136e-08	7.93503	protein_coding	MAPK1	mitogen-activated protein kinase 1 [Source:VGNC Symbol;Acc:VGNC:89996]
ENSSSCG00000028840	326.679	2.68426	0.716953	3.74398	0.000181129	0.00121259	2.91629	protein_coding	EZH2	enhancer of zeste 2 polycomb repressive complex 2 subunit [Source:VGNC Symbol;Acc:VGNC:87855]
ENSSSCG00000015689	702.455	2.68414	0.553341	4.85079	1.22971e-06	2.78093e-05	4.55581	protein_coding	DARS1	aspartyl-tRNA synthetase 1 [Source:VGNC Symbol;Acc:VGNC:96140]
ENSSSCG00000006059	176.836	2.68357	0.616936	4.34983	1.36241e-05	0.000171684	3.76527	protein_coding	NCALD	neurocalcin delta [Source:VGNC Symbol;Acc:VGNC:90594]
ENSSSCG00000002433	331.903	2.6832	0.48385	5.54551	2.93093e-08	1.52551e-06	5.81659	protein_coding	PSMC1	proteasome 26S subunit, ATPase 1 [Source:VGNC Symbol;Acc:VGNC:91912]
ENSSSCG00000002815	330.693	2.68158	0.715107	3.7499	0.000176905	0.00118973	2.92455	protein_coding	ADGRG1	adhesion G protein-coupled receptor G1 [Source:VGNC Symbol;Acc:VGNC:85129]
ENSSSCG00000027017	521.373	2.68107	0.597531	4.48691	7.22646e-06	0.000106753	3.97162	protein_coding	NR1D2	nuclear receptor subfamily 1 group D member 2 [Source:VGNC Symbol;Acc:VGNC:99726]
ENSSSCG00000016835	148.928	2.68001	0.782751	3.42383	0.000617451	0.00311262	2.50687	protein_coding	SKP2	S-phase kinase associated protein 2 [Source:VGNC Symbol;Acc:VGNC:92907]
ENSSSCG00000002505	1050.93	2.67925	0.599086	4.47224	7.74054e-06	0.000112484	3.94891	protein_coding	PAPOLA	poly(A) polymerase alpha [Source:HGNC Symbol;Acc:HGNC:14981]
ENSSSCG00000037918	60.2638	2.67797	0.959606	2.7907	0.00525943	0.0160507	1.79451	protein_coding	ADIRF	adiposis regulatory factor [Source:VGNC Symbol;Acc:VGNC:85142]
ENSSSCG00000015753	495.947	2.67758	0.600747	4.45708	8.3082e-06	0.000118544	3.92612	protein_coding	ANGPT2	angiopoietin 2 [Source:HGNC Symbol;Acc:HGNC:485]
ENSSSCG00000017626	2021.92	2.67696	0.571916	4.68069	2.85914e-06	5.2319e-05	4.28134	protein_coding	SRSF1	serine and arginine rich splicing factor 1 [Source:VGNC Symbol;Acc:VGNC:99084]
ENSSSCG00000000444	571.411	2.67504	0.432431	6.18604	6.1693e-10	6.82014e-08	7.16621	protein_coding	DCTN2	dynactin subunit 2 [Source:VGNC Symbol;Acc:VGNC:87193]
ENSSSCG00000016845	483.091	2.67498	0.711092	3.7618	0.000168697	0.00114985	2.93936	protein_coding	NUP155	nucleoporin 155 [Source:VGNC Symbol;Acc:VGNC:90974]
ENSSSCG00000030467	896.48	2.67491	0.703454	3.80254	0.000143219	0.0010139	2.994	protein_coding	PHC3	polyhomeotic homolog 3 [Source:VGNC Symbol;Acc:VGNC:91372]
ENSSSCG00000000554	323.206	2.6745	0.773503	3.45764	0.000544921	0.00283126	2.54802	protein_coding	FGFR1OP2	FGFR1 onco partner 2 [Source:VGNC Symbol;Acc:VGNC:88119]
ENSSSCG00000027072	185.544	2.6739	0.608321	4.39555	1.10493e-05	0.000146628	3.83378	protein_coding	ATP5IF1	ATP synthase inhibitory factor subunit 1 [Source:VGNC Symbol;Acc:VGNC:85656]
ENSSSCG00000016216	397.27	2.67306	0.583695	4.57954	4.65996e-06	7.65773e-05	4.1159	protein_coding	TUBA4A	tubulin alpha 4a [Source:VGNC Symbol;Acc:VGNC:95557]
ENSSSCG00000032531	2137.68	2.67232	0.61733	4.32884	1.49897e-05	0.000183617	3.73609	protein_coding	SMG1	SMG1 nonsense mediated mRNA decay associated PI3K related kinase [Source:VGNC Symbol;Acc:VGNC:93248]
ENSSSCG00000029615	146.663	2.67192	0.887024	3.01222	0.00259341	0.00928181	2.03237	protein_coding	VAMP7	vesicle associated membrane protein 7 [Source:VGNC Symbol;Acc:VGNC:94796]
ENSSSCG00000037305	755.451	2.67086	0.655597	4.07393	4.62257e-05	0.0004332	3.36331	protein_coding	TMEM33	transmembrane protein 33 [Source:VGNC Symbol;Acc:VGNC:94171]
ENSSSCG00000023380	234.783	2.67074	0.549924	4.85655	1.19446e-06	2.71269e-05	4.5666	protein_coding	ISCU	iron-sulfur cluster assembly enzyme [Source:VGNC Symbol;Acc:VGNC:89222]
ENSSSCG00000034876	106.586	2.67073	0.620562	4.30372	1.67953e-05	0.000200323	3.69827	protein_coding	PET100	PET100 cytochrome c oxidase chaperone [Source:VGNC Symbol;Acc:VGNC:91318]
ENSSSCG00000008878	300.722	2.67047	0.547963	4.87345	1.09667e-06	2.55003e-05	4.59345	protein_coding	PPID	peptidylprolyl isomerase D [Source:VGNC Symbol;Acc:VGNC:98212]
ENSSSCG00000012119	8188.84	2.67038	0.684688	3.90015	9.61333e-05	0.000751784	3.12391	protein_coding	TMSB4X	thymosin beta 4 X-linked [Source:NCBI gene (formerly Entrezgene);Acc:733606]
ENSSSCG00000029035	214.04	2.67007	0.744823	3.58483	0.000337292	0.00195527	2.70879	protein_coding	ZNF558	zinc finger protein 558 [Source:HGNC Symbol;Acc:HGNC:26422]
ENSSSCG00000010145	716.985	2.66964	0.544848	4.89979	9.59389e-07	2.29166e-05	4.63985	protein_coding	HEATR1	HEAT repeat containing 1 [Source:VGNC Symbol;Acc:VGNC:88825]
ENSSSCG00000025363	33.7807	2.66955	0.911942	2.92732	0.00341896	0.0114837	1.93992	protein_coding	SNX17	sorting nexin 17 [Source:VGNC Symbol;Acc:VGNC:93309]
ENSSSCG00000032165	214.659	2.66876	0.961706	2.77503	0.00551964	0.0166423	1.77879	protein_coding	ATP5MK	ATP synthase membrane subunit k [Source:VGNC Symbol;Acc:VGNC:85657]
ENSSSCG00000022192	472.247	2.66831	0.535088	4.98667	6.14282e-07	1.62602e-05	4.78887	protein_coding	NCAPD3	non-SMC condensin II complex subunit D3 [Source:VGNC Symbol;Acc:VGNC:90598]
ENSSSCG00000008298	259.298	2.66741	0.606096	4.40098	1.07765e-05	0.000144079	3.8414	protein_coding	DUSP11	dual specificity phosphatase 11 [Source:VGNC Symbol;Acc:VGNC:87477]
ENSSSCG00000017514	1709.09	2.66552	0.495938	5.37471	7.67075e-08	3.23684e-06	5.48988	protein_coding	KPNB1	karyopherin subunit beta 1 [Source:VGNC Symbol;Acc:VGNC:89567]
ENSSSCG00000017913	381.533	2.66544	0.541774	4.91983	8.66185e-07	2.12597e-05	4.67244	protein_coding	ENSSSCG00000017913	proteasome 20S subunit beta 6 [Source:VGNC Symbol;Acc:VGNC:91908]
ENSSSCG00000030211	1059.98	2.66456	0.362574	7.34901	1.99679e-13	1.1366e-10	9.94439	protein_coding	NBR1	NBR1 autophagy cargo receptor [Source:VGNC Symbol;Acc:VGNC:90593]
ENSSSCG00000010621	1252.76	2.66439	0.602465	4.42248	9.75742e-06	0.000133936	3.8731	protein_coding	ADD3	adducin 3 [Source:VGNC Symbol;Acc:VGNC:85118]
ENSSSCG00000012328	2715.15	2.66346	0.382906	6.95593	3.50248e-12	1.1155e-09	8.95253	protein_coding	HUWE1	HECT, UBA and WWE domain containing E3 ubiquitin protein ligase 1 [Source:VGNC Symbol;Acc:VGNC:89008]
ENSSSCG00000013736	623.655	2.66092	0.505378	5.26519	1.40042e-07	5.01544e-06	5.29969	protein_coding	PRDX2	peroxiredoxin 2 [Source:VGNC Symbol;Acc:VGNC:100334]
ENSSSCG00000034219	219.264	2.66036	0.965211	2.75625	0.00584688	0.0173744	1.76009	protein_coding	TRBV30	T cell receptor beta variable 30 [Source:HGNC Symbol;Acc:HGNC:12214]
ENSSSCG00000007280	577.827	2.66014	0.682855	3.89561	9.79516e-05	0.000760667	3.11881	protein_coding	ITCH	itchy E3 ubiquitin protein ligase [Source:HGNC Symbol;Acc:HGNC:13890]
ENSSSCG00000035824	1215.54	2.65774	0.638618	4.16171	3.15873e-05	0.000323157	3.49059	protein_coding	PBRM1	polybromo 1 [Source:VGNC Symbol;Acc:VGNC:91202]
ENSSSCG00000003608	1522.07	2.65312	0.75434	3.51714	0.000436226	0.00238707	2.62214	protein_coding	LCK	LCK proto-onco, Src family tyrosine kinase [Source:VGNC Symbol;Acc:VGNC:89657]
ENSSSCG00000017386	438.605	2.6501	0.484607	5.46855	4.53725e-08	2.15987e-06	5.66557	protein_coding	BECN1	beclin 1 [Source:VGNC Symbol;Acc:VGNC:85798]
ENSSSCG00000010345	490.726	2.64829	0.640594	4.13412	3.56324e-05	0.000354113	3.45086	protein_coding	GHITM	growth hormone inducible transmembrane protein [Source:VGNC Symbol;Acc:VGNC:88442]
ENSSSCG00000007469	656.655	2.64607	0.42793	6.18343	6.27248e-10	6.90566e-08	7.16079	protein_coding	PTPN1	protein tyrosine phosphatase non-receptor type 1 [Source:VGNC Symbol;Acc:VGNC:96519]
ENSSSCG00000013233	225.081	2.64122	0.548586	4.8146	1.47496e-06	3.18222e-05	4.49727	protein_coding	CELF1	CUGBP Elav-like family member 1 [Source:VGNC Symbol;Acc:VGNC:86537]
ENSSSCG00000021255	227.547	2.64082	0.667838	3.95428	7.67645e-05	0.000634832	3.19734	protein_coding	ADA	adenosine deaminase [Source:VGNC Symbol;Acc:VGNC:95889]
ENSSSCG00000006308	428.794	2.63962	0.610907	4.32083	1.55442e-05	0.000188075	3.72567	protein_coding	CREG1	cellular repressor of E1A stimulateds 1 [Source:VGNC Symbol;Acc:VGNC:86989]
ENSSSCG00000009338	483.32	2.63807	0.821716	3.21044	0.00132533	0.00555921	2.25499	protein_coding	FRY	FRY microtubule binding protein [Source:VGNC Symbol;Acc:VGNC:101488]
ENSSSCG00000010995	455.403	2.63768	0.590792	4.46466	8.01977e-06	0.000115351	3.93798	protein_coding	CHMP5	charged multivesicular body protein 5 [Source:VGNC Symbol;Acc:VGNC:103920]
ENSSSCG00000026294	485.929	2.63565	0.8903	2.96041	0.00307232	0.0105458	1.97692	protein_coding	GMFB	glia maturation factor beta [Source:VGNC Symbol;Acc:VGNC:88509]
ENSSSCG00000032985	365.372	2.63483	0.526004	5.00915	5.4672e-07	1.48794e-05	4.82742	protein_coding	GOT2	glutamic-oxaloacetic transaminase 2 [Source:VGNC Symbol;Acc:VGNC:88562]
ENSSSCG00000006554	264.598	2.63431	0.659408	3.99497	6.47036e-05	0.000557493	3.25376	protein_coding	C1orf43	chromosome 4 C1orf43 homolog [Source:VGNC Symbol;Acc:VGNC:86031]
ENSSSCG00000000295	2304.45	2.63403	0.445974	5.90624	3.50001e-09	2.78678e-07	6.5549	protein_coding	NCKAP1L	NCK associated protein 1 like [Source:VGNC Symbol;Acc:VGNC:90610]
ENSSSCG00000003772	556.949	2.63367	0.623051	4.22705	2.36775e-05	0.000259864	3.58525	protein_coding	ZZZ3	zinc finger ZZ-type containing 3 [Source:VGNC Symbol;Acc:VGNC:95348]
ENSSSCG00000006193	698.38	2.63259	0.608737	4.32467	1.52758e-05	0.000186014	3.73045	protein_coding	TRAM1	translocation associated membrane protein 1 [Source:VGNC Symbol;Acc:VGNC:98878]
ENSSSCG00000001907	88.9302	2.6324	0.767404	3.43027	0.00060299	0.00305874	2.51446	protein_coding	UBL7	ubiquitin like 7 [Source:VGNC Symbol;Acc:VGNC:94661]
ENSSSCG00000023139	112.784	2.63194	0.758873	3.46823	0.000523905	0.00275094	2.56052	protein_coding	METTL23	methyltransferase like 23 [Source:VGNC Symbol;Acc:VGNC:98125]
ENSSSCG00000030386	919.752	2.63144	0.530842	4.95711	7.15495e-07	1.82649e-05	4.73838	protein_coding	NUP205	nucleoporin 205 [Source:VGNC Symbol;Acc:VGNC:90976]
ENSSSCG00000006487	1493.64	2.63056	0.551302	4.77154	1.82821e-06	3.74411e-05	4.42665	protein_coding	CCT3	chaperonin containing TCP1 subunit 3 [Source:VGNC Symbol;Acc:VGNC:86381]
ENSSSCG00000008452	1321.41	2.63027	0.609742	4.31373	1.60521e-05	0.000192921	3.71462	protein_coding	LRPPRC	leucine rich pentatricopeptide repeat containing [Source:VGNC Symbol;Acc:VGNC:89824]
ENSSSCG00000004554	453.776	2.63011	0.722202	3.64179	0.000270748	0.00165222	2.78193	protein_coding	PCLAF	PCNA clamp associated factor [Source:HGNC Symbol;Acc:HGNC:28961]
ENSSSCG00000035570	845.895	2.62899	0.503822	5.21809	1.80778e-07	6.13751e-06	5.21201	protein_coding	HNRNPL	heterogeneous nuclear ribonucleoprotein L [Source:HGNC Symbol;Acc:HGNC:5045]
ENSSSCG00000025534	1126.28	2.62875	0.627878	4.18672	2.83015e-05	0.000297505	3.52651	protein_coding	CSE1L	chromosome segregation 1 like [Source:VGNC Symbol;Acc:VGNC:96039]
ENSSSCG00000006869	63.9272	2.62839	0.817125	3.21663	0.00129706	0.00547064	2.26196	protein_coding	TRMT13	tRNA methyltransferase 13 homolog [Source:VGNC Symbol;Acc:VGNC:94446]
ENSSSCG00000013659	1010.53	2.62743	0.492756	5.33212	9.70743e-08	3.83608e-06	5.41611	protein_coding	DNMT1	DNA methyltransferase 1 [Source:VGNC Symbol;Acc:VGNC:87383]
ENSSSCG00000023324	1837.38	2.62738	0.553827	4.74405	2.09489e-06	4.13308e-05	4.38373	protein_coding	KMT2A	lysine methyltransferase 2A [Source:VGNC Symbol;Acc:VGNC:108600]
ENSSSCG00000026038	55.6716	2.62692	0.834619	3.14744	0.00164705	0.00655289	2.18357	protein_coding	DDX28	DEAD-box helicase 28 [Source:VGNC Symbol;Acc:VGNC:87218]
ENSSSCG00000037977	682.968	2.626	0.641425	4.09401	4.23968e-05	0.000406854	3.39056	protein_coding	ALMS1	ALMS1 centrosome and basal body associated protein [Source:VGNC Symbol;Acc:VGNC:85264]
ENSSSCG00000039782	472.104	2.62443	0.563279	4.6592	3.17448e-06	5.69597e-05	4.24443	protein_coding	STOML2	stomatin like 2 [Source:VGNC Symbol;Acc:VGNC:93567]
ENSSSCG00000009090	2059.56	2.62343	0.535231	4.90149	9.5114e-07	2.27805e-05	4.64244	protein_coding	BLTP1	KIAA1109 [Source:VGNC Symbol;Acc:VGNC:89439]
ENSSSCG00000032710	543.117	2.62299	0.675307	3.88415	0.000102687	0.000789652	3.10256	protein_coding	E2F2	E2F transcription factor 2 [Source:VGNC Symbol;Acc:VGNC:87513]
ENSSSCG00000013524	117.794	2.62197	0.67389	3.89079	9.99168e-05	0.000771631	3.11259	protein_coding	MICOS13	mitochondrial contact site and cristae organizing system subunit 13 [Source:VGNC Symbol;Acc:VGNC:100171]
ENSSSCG00000038947	2036.98	2.6202	0.509254	5.14518	2.6727e-07	8.42199e-06	5.07459	protein_coding	HNRNPC	heterogeneous nuclear ribonucleoprotein C [Source:HGNC Symbol;Acc:HGNC:5035]
ENSSSCG00000004154	820.919	2.61966	0.61814	4.23797	2.2555e-05	0.000251632	3.59923	protein_coding	TNFAIP3	TNF alpha induced protein 3 [Source:VGNC Symbol;Acc:VGNC:94252]
ENSSSCG00000014794	726.123	2.61881	0.441725	5.92858	3.05556e-09	2.53082e-07	6.59674	protein_coding	NUP98	nucleoporin 98 and 96 [Source:VGNC Symbol;Acc:VGNC:90988]
ENSSSCG00000014998	168.015	2.61782	0.774784	3.37878	0.000728089	0.0035249	2.45285	protein_coding	AASDHPPT	aminoadipate-semialdehyde dehydrogenase-phosphopantetheinyl transferase [Source:VGNC Symbol;Acc:VGNC:84943]
ENSSSCG00000021229	714.613	2.61682	0.633427	4.1312	3.6087e-05	0.000357569	3.44664	protein_coding	MAT2B	methionine adenosyltransferase 2B [Source:VGNC Symbol;Acc:VGNC:90040]
ENSSSCG00000034924	137.266	2.61664	0.652094	4.01268	6.0034e-05	0.000527278	3.27796	protein_coding	JRKL	JRK like [Source:HGNC Symbol;Acc:HGNC:6200]
ENSSSCG00000001469	964.24	2.61561	0.630996	4.14522	3.39492e-05	0.000340166	3.46831	protein_coding	SLA-DMB	major histocompatibility complex, class II, DM beta [Source:HGNC Symbol;Acc:HGNC:4935]
ENSSSCG00000006218	327.091	2.61384	0.604951	4.32074	1.55505e-05	0.000188075	3.72567	protein_coding	PDE7A	phosphodiesterase 7A [Source:VGNC Symbol;Acc:VGNC:91261]
ENSSSCG00000040883	143.303	2.61268	0.709822	3.68075	0.000232546	0.00147532	2.83111	protein_coding	TMEM199	transmembrane protein 199 [Source:VGNC Symbol;Acc:VGNC:94128]
ENSSSCG00000005201	717.458	2.61097	0.641167	4.07222	4.65669e-05	0.000435444	3.36107	protein_coding	UHRF2	ubiquitin like with PHD and ring finger domains 2 [Source:VGNC Symbol;Acc:VGNC:94692]
ENSSSCG00000006375	597.96	2.61013	0.446171	5.85005	4.91412e-09	3.62169e-07	6.44109	protein_coding	LY9	lymphocyte antigen 9 [Source:VGNC Symbol;Acc:VGNC:89906]
ENSSSCG00000008571	774.147	2.60933	0.440832	5.9191	3.23711e-09	2.64032e-07	6.57834	protein_coding	HADHA	hydroxyacyl-CoA dehydrogenase trifunctional multienzyme complex subunit alpha [Source:VGNC Symbol;Acc:VGNC:88772]
ENSSSCG00000013731	423.626	2.60644	0.680297	3.83133	0.000127452	0.000931364	3.03088	protein_coding	DNASE2	deoxyribonuclease 2, lysosomal [Source:VGNC Symbol;Acc:VGNC:87377]
ENSSSCG00000006333	204.351	2.60521	0.84626	3.0785	0.00208047	0.00782994	2.10624	protein_coding	NUF2	NUF2 component of NDC80 kinetochore complex [Source:VGNC Symbol;Acc:VGNC:90965]
ENSSSCG00000003586	2135.93	2.60499	0.505155	5.15682	2.51176e-07	8.0092e-06	5.09641	protein_coding	EPB41	erythrocyte membrane protein band 4.1 [Source:VGNC Symbol;Acc:VGNC:87722]
ENSSSCG00000011953	531.946	2.60267	0.59941	4.34204	1.41164e-05	0.000176186	3.75403	protein_coding	ZBTB11	zinc finger and BTB domain containing 11 [Source:VGNC Symbol;Acc:VGNC:95059]
ENSSSCG00000011251	338.986	2.60214	0.442945	5.87464	4.23775e-09	3.22081e-07	6.49203	protein_coding	MYD88	MYD88 innate immune signal transduction adaptor [Source:VGNC Symbol;Acc:VGNC:109468]
ENSSSCG00000000849	4922.37	2.60171	0.577769	4.50303	6.69915e-06	0.000100914	3.99605	protein_coding	HSP90B1	heat shock protein 90 beta family member 1 [Source:VGNC Symbol;Acc:VGNC:103290]
ENSSSCG00000000158	353.223	2.6017	0.544777	4.77572	1.79069e-06	3.68892e-05	4.4331	protein_coding	RTCB	RNA 2',3'-cyclic phosphate and 5'-OH ligase [Source:VGNC Symbol;Acc:VGNC:92492]
ENSSSCG00000024479	87.4816	2.60035	0.685657	3.79249	0.000149145	0.00104617	2.9804	protein_coding	ELAC1	elaC ribonuclease Z 1 [Source:VGNC Symbol;Acc:VGNC:97975]
ENSSSCG00000003809	2732.34	2.59882	0.521438	4.98395	6.23e-07	1.63985e-05	4.78519	protein_coding	JAK1	Janus kinase 1 [Source:VGNC Symbol;Acc:VGNC:89270]
ENSSSCG00000028168	579.788	2.59604	0.572779	4.53235	5.83308e-06	9.02559e-05	4.04452	protein_coding	TAF7	TATA-box binding protein associated factor 7 [Source:VGNC Symbol;Acc:VGNC:93721]
ENSSSCG00000039591	466.714	2.59593	0.461681	5.62276	1.87926e-08	1.06075e-06	5.97439	protein_coding	SERINC3	serine incorporator 3 [Source:VGNC Symbol;Acc:VGNC:95538]
ENSSSCG00000033591	1035.63	2.59507	0.585537	4.43195	9.33866e-06	0.000129651	3.88722	protein_coding	CHD9	chromodomain helicase DNA binding protein 9 [Source:VGNC Symbol;Acc:VGNC:86635]
ENSSSCG00000004698	159.966	2.59409	0.566219	4.58142	4.61828e-06	7.61731e-05	4.1182	protein_coding	SERINC4	serine incorporator 4 [Source:VGNC Symbol;Acc:VGNC:98309]
ENSSSCG00000032265	986.56	2.59298	0.619732	4.18403	2.86389e-05	0.000300461	3.52221	protein_coding	TLE5	TLE family member 5, transcriptional modulator [Source:VGNC Symbol;Acc:VGNC:100873]
ENSSSCG00000013297	849.828	2.5912	0.446762	5.79996	6.63296e-09	4.58531e-07	6.33863	protein_coding	CD44	CD44 molecule [Source:VGNC Symbol;Acc:VGNC:99614]
ENSSSCG00000010759	444.678	2.58828	0.472326	5.47987	4.25633e-08	2.0663e-06	5.68481	protein_coding	GLRX3	glutaredoxin 3 [Source:VGNC Symbol;Acc:VGNC:88495]
ENSSSCG00000032372	301.207	2.5856	0.602527	4.29126	1.77666e-05	0.000208835	3.6802	protein_coding	ZFP90	ZFP90 zinc finger protein [Source:VGNC Symbol;Acc:VGNC:95149]
ENSSSCG00000016077	1174.93	2.58019	0.570998	4.51874	6.22093e-06	9.52109e-05	4.02131	protein_coding	HSPD1	heat shock protein family D (Hsp60) member 1 [Source:HGNC Symbol;Acc:HGNC:5261]
ENSSSCG00000001757	360.195	2.57966	0.784175	3.28965	0.00100314	0.00450662	2.34615	protein_coding	SKIC8	WD repeat domain 61 [Source:VGNC Symbol;Acc:VGNC:94932]
ENSSSCG00000013181	1183.64	2.57871	0.630759	4.08827	4.34603e-05	0.000414212	3.38278	protein_coding	SERPING1	serpin family G member 1 [Source:VGNC Symbol;Acc:VGNC:92745]
ENSSSCG00000040922	197.73	2.57866	0.663739	3.88506	0.000102306	0.000787173	3.10393	protein_coding	IP6K2	inositol hexakisphosphate kinase 2 [Source:VGNC Symbol;Acc:VGNC:89173]
ENSSSCG00000004782	367.928	2.57587	0.737606	3.4922	0.000479064	0.00257099	2.5899	protein_coding	BUB1B	BUB1 mitotic checkpoint serine/threonine kinase B [Source:VGNC Symbol;Acc:VGNC:103039]
ENSSSCG00000016543	681.379	2.57579	0.455441	5.6556	1.55303e-08	9.27417e-07	6.03273	protein_coding	ENSSSCG00000016543	exocyst complex component 4 [Source:VGNC Symbol;Acc:VGNC:87830]
ENSSSCG00000032968	141.809	2.57524	0.587056	4.3867	1.15083e-05	0.000151591	3.81933	protein_coding	VTI1A	vesicle transport through interaction with t-SNAREs 1A [Source:VGNC Symbol;Acc:VGNC:94879]
ENSSSCG00000016174	1789.06	2.5713	0.502789	5.11406	3.15299e-07	9.69562e-06	5.01342	protein_coding	FN1	fibronectin 1 [Source:VGNC Symbol;Acc:VGNC:96305]
ENSSSCG00000022708	1481.69	2.56935	0.587519	4.37322	1.22429e-05	0.000158535	3.79987	protein_coding	ZNF638	zinc finger protein 638 [Source:VGNC Symbol;Acc:VGNC:95281]
ENSSSCG00000013367	447.464	2.56816	0.672431	3.81921	0.000133879	0.000967497	3.01435	protein_coding	GTF2H1	ral transcription factor IIH subunit 1 [Source:VGNC Symbol;Acc:VGNC:88734]
ENSSSCG00000011190	73.4906	2.56715	0.801217	3.20406	0.00135504	0.00565633	2.24747	protein_coding	METTL6	methyltransferase 6, methylcytidine [Source:VGNC Symbol;Acc:VGNC:90166]
ENSSSCG00000013094	1069.93	2.56626	0.482734	5.3161	1.06016e-07	4.04022e-06	5.3936	protein_coding	DDB1	damage specific DNA binding protein 1 [Source:VGNC Symbol;Acc:VGNC:87202]
ENSSSCG00000001563	734.395	2.56611	0.537863	4.77093	1.83376e-06	3.75065e-05	4.42589	protein_coding	STK38	serine/threonine kinase 38 [Source:VGNC Symbol;Acc:VGNC:93556]
ENSSSCG00000013285	881.081	2.56572	0.564955	4.54146	5.58655e-06	8.76207e-05	4.05739	protein_coding	API5	apoptosis inhibitor 5 [Source:VGNC Symbol;Acc:VGNC:85410]
ENSSSCG00000006835	610.231	2.56484	0.529883	4.8404	1.2958e-06	2.88407e-05	4.53999	protein_coding	SARS1	seryl-tRNA synthetase 1 [Source:VGNC Symbol;Acc:VGNC:98300]
ENSSSCG00000000274	981.092	2.56453	0.48546	5.28268	1.27307e-07	4.6338e-06	5.33406	protein_coding	PCBP2	poly(rC) binding protein 2 [Source:VGNC Symbol;Acc:VGNC:103309]
ENSSSCG00000040666	219.58	2.56447	0.454134	5.64693	1.63337e-08	9.54095e-07	6.02041	protein_coding	REX1BD	required for excision 1-B domain containing [Source:VGNC Symbol;Acc:VGNC:92227]
ENSSSCG00000010399	1001.89	2.56417	0.501459	5.11341	3.1639e-07	9.70685e-06	5.01292	protein_coding	NCOA4	nuclear receptor coactivator 4 [Source:VGNC Symbol;Acc:VGNC:90617]
ENSSSCG00000008143	215.521	2.56395	0.551205	4.65154	3.29472e-06	5.84506e-05	4.23321	protein_coding	UXS1	UDP-glucuronate decarboxylase 1 [Source:VGNC Symbol;Acc:VGNC:94791]
ENSSSCG00000006201	916.239	2.56178	0.556613	4.60244	4.17575e-06	7.01279e-05	4.15411	protein_coding	ARFGEF1	ADP ribosylation factor guanine nucleotide exchange factor 1 [Source:VGNC Symbol;Acc:VGNC:85451]
ENSSSCG00000008484	934.994	2.56034	0.604159	4.23786	2.25657e-05	0.000251646	3.59921	protein_coding	SRSF7	serine and arginine rich splicing factor 7 [Source:VGNC Symbol;Acc:VGNC:93477]
ENSSSCG00000001679	794.828	2.55989	0.452097	5.66227	1.49382e-08	9.00096e-07	6.04571	protein_coding	XPO5	exportin 5 [Source:VGNC Symbol;Acc:VGNC:95005]
ENSSSCG00000021814	852.037	2.55913	0.456551	5.60536	2.07827e-08	1.14494e-06	5.94122	protein_coding	ZMYM2	zinc finger MYM-type containing 2 [Source:VGNC Symbol;Acc:VGNC:95182]
ENSSSCG00000032261	494.473	2.55866	0.434053	5.89481	3.75106e-09	2.93665e-07	6.53215	protein_coding	CCDC117	coiled-coil domain containing 117 [Source:VGNC Symbol;Acc:VGNC:86248]
ENSSSCG00000006930	396.619	2.55788	0.538677	4.74844	2.0499e-06	4.0653e-05	4.39091	protein_coding	SH3GLB1	SH3 domain containing GRB2 like, endophilin B1 [Source:VGNC Symbol;Acc:VGNC:92826]
ENSSSCG00000003042	4723.97	2.55727	0.638751	4.00355	6.23998e-05	0.000543065	3.26515	protein_coding	RPS19	ribosomal protein S19 [Source:HGNC Symbol;Acc:HGNC:10402]
ENSSSCG00000017042	416.516	2.55563	0.852367	2.99827	0.00271515	0.00959429	2.01799	protein_coding	UBLCP1	ubiquitin like domain containing CTD phosphatase 1 [Source:VGNC Symbol;Acc:VGNC:94662]
ENSSSCG00000021977	523.747	2.55263	0.56952	4.48207	7.39208e-06	0.000108779	3.96345	protein_coding	GPD1L	glycerol-3-phosphate dehydrogenase 1 like [Source:VGNC Symbol;Acc:VGNC:108661]
ENSSSCG00000011540	910.009	2.55259	0.455244	5.60708	2.05768e-08	1.13738e-06	5.9441	protein_coding	SETD5	SET domain containing 5 [Source:VGNC Symbol;Acc:VGNC:92760]
ENSSSCG00000025290	176.45	2.55129	0.787343	3.24038	0.00119369	0.00513956	2.28907	protein_coding	ZNF596	zinc finger protein 596 [Source:HGNC Symbol;Acc:HGNC:27268]
ENSSSCG00000036423	1282.11	2.55077	0.540165	4.7222	2.33307e-06	4.46629e-05	4.35005	protein_coding	CCDC50	coiled-coil domain containing 50 [Source:VGNC Symbol;Acc:VGNC:86299]
ENSSSCG00000010821	840.535	2.5506	0.46711	5.46038	4.75107e-08	2.23777e-06	5.65018	protein_coding	EPRS1	glutamyl-prolyl-tRNA synthetase 1 [Source:VGNC Symbol;Acc:VGNC:96283]
ENSSSCG00000003654	8486.34	2.54987	0.510161	4.99816	5.78788e-07	1.55309e-05	4.8088	protein_coding	ENSSSCG00000003654	microtubule actin crosslinking factor 1 [Source:VGNC Symbol;Acc:VGNC:98496]
ENSSSCG00000002655	289.93	2.54933	0.583178	4.37145	1.23426e-05	0.000159518	3.79719	protein_coding	MAP1LC3B	0
ENSSSCG00000035690	1523.51	2.54647	0.53943	4.72066	2.35075e-06	4.49212e-05	4.34755	protein_coding	SFPQ	splicing factor proline and glutamine rich [Source:VGNC Symbol;Acc:VGNC:98314]
ENSSSCG00000036639	833.32	2.54626	0.404049	6.30186	2.94103e-10	4.07844e-08	7.38951	protein_coding	STOM	stomatin [Source:VGNC Symbol;Acc:VGNC:93565]
ENSSSCG00000015820	750.859	2.54452	0.42045	6.05189	1.43153e-09	1.39264e-07	6.85616	protein_coding	NSD3	nuclear receptor binding SET domain protein 3 [Source:VGNC Symbol;Acc:VGNC:95567]
ENSSSCG00000028869	1081.45	2.5421	0.544449	4.66913	3.02473e-06	5.4842e-05	4.26089	protein_coding	CAND1	cullin associated and neddylation dissociated 1 [Source:VGNC Symbol;Acc:VGNC:97912]
ENSSSCG00000008575	754.517	2.54131	0.492468	5.16035	2.46484e-07	7.87836e-06	5.10356	protein_coding	ASXL2	ASXL transcriptional regulator 2 [Source:VGNC Symbol;Acc:VGNC:85595]
ENSSSCG00000034706	239.458	2.53868	0.633925	4.00469	6.20982e-05	0.000540922	3.26687	protein_coding	MFAP3	microfibril associated protein 3 [Source:VGNC Symbol;Acc:VGNC:90174]
ENSSSCG00000004138	829.572	2.53525	0.545859	4.64452	3.40871e-06	5.9838e-05	4.22302	protein_coding	HIVEP2	HIVEP zinc finger 2 [Source:VGNC Symbol;Acc:VGNC:96586]
ENSSSCG00000034487	41.7318	2.53492	1.10697	2.28996	0.0220236	0.0485264	1.31402	protein_coding	NDUFB11	NADH:ubiquinone oxidoreductase subunit B11 [Source:VGNC Symbol;Acc:VGNC:90645]
ENSSSCG00000006995	656.002	2.53338	0.549495	4.61037	4.01944e-06	6.80583e-05	4.16712	protein_coding	ASAH1	N-acylsphingosine amidohydrolase 1 [Source:VGNC Symbol;Acc:VGNC:96424]
ENSSSCG00000016202	78.3924	2.53285	0.7283	3.47776	0.000505627	0.0026765	2.57243	protein_coding	RNF25	ring finger protein 25 [Source:VGNC Symbol;Acc:VGNC:95626]
ENSSSCG00000011731	1533.22	2.53148	0.624433	4.05404	5.03411e-05	0.000460751	3.33653	protein_coding	SMC4	structural maintenance of chromosomes 4 [Source:VGNC Symbol;Acc:VGNC:93240]
ENSSSCG00000008493	477.562	2.53034	0.653255	3.87343	0.000107313	0.000816998	3.08778	protein_coding	CEBPZ	CCAAT enhancer binding protein zeta [Source:VGNC Symbol;Acc:VGNC:86535]
ENSSSCG00000009820	148.443	2.52995	0.805261	3.14178	0.00167926	0.00664967	2.1772	protein_coding	GPN3	GPN-loop GTPase 3 [Source:VGNC Symbol;Acc:VGNC:88592]
ENSSSCG00000009010	470.583	2.52908	0.691083	3.65958	0.000252628	0.00156851	2.80451	protein_coding	ARFIP1	ADP ribosylation factor interacting protein 1 [Source:VGNC Symbol;Acc:VGNC:85453]
ENSSSCG00000033126	423.221	2.52784	0.534027	4.73355	2.20625e-06	4.29773e-05	4.36676	protein_coding	FAM168B	family with sequence similarity 168 member B [Source:VGNC Symbol;Acc:VGNC:95462]
ENSSSCG00000005423	1363.23	2.52661	0.354028	7.13675	9.55617e-13	3.99463e-10	9.39852	protein_coding	ABCA1	ATP binding cassette subfamily A member 1 [Source:VGNC Symbol;Acc:VGNC:84947]
ENSSSCG00000026812	317.404	2.52566	0.525026	4.81055	1.50515e-06	3.23173e-05	4.49057	protein_coding	EMG1	EMG1 N1-specific pseudouridine methyltransferase [Source:VGNC Symbol;Acc:VGNC:87678]
ENSSSCG00000022011	497.876	2.52527	0.558077	4.52494	6.04115e-06	9.28311e-05	4.03231	protein_coding	NMI	N-myc and STAT interactor [Source:VGNC Symbol;Acc:VGNC:96447]
ENSSSCG00000025751	523.596	2.52338	0.586185	4.30475	1.67171e-05	0.000199569	3.69991	protein_coding	MDH1	malate dehydrogenase 1 [Source:VGNC Symbol;Acc:VGNC:109461]
ENSSSCG00000033528	1305.29	2.52215	0.556954	4.52848	5.94097e-06	9.15019e-05	4.03857	protein_coding	BPTF	bromodomain PHD finger transcription factor [Source:VGNC Symbol;Acc:VGNC:97904]
ENSSSCG00000013315	593.693	2.52199	0.618536	4.07735	4.55518e-05	0.000428701	3.36785	protein_coding	EIF3M	eukaryotic translation initiation factor 3 subunit M [Source:VGNC Symbol;Acc:VGNC:99644]
ENSSSCG00000034958	200.278	2.52125	0.707184	3.5652	0.000363584	0.00207752	2.68245	protein_coding	MIS12	MIS12 kinetochore complex component [Source:VGNC Symbol;Acc:VGNC:90238]
ENSSSCG00000031791	666.937	2.52017	0.486474	5.18048	2.21314e-07	7.23814e-06	5.14037	protein_coding	ARF4	ADP ribosylation factor 4 [Source:VGNC Symbol;Acc:VGNC:85446]
ENSSSCG00000010161	55.8921	2.51912	0.782725	3.2184	0.00128908	0.00544557	2.26396	protein_coding	ENSSSCG00000010161	cytochrome c oxidase assembly factor 6 [Source:VGNC Symbol;Acc:VGNC:103929]
ENSSSCG00000017274	1069.79	2.51827	0.612668	4.11034	3.95078e-05	0.000385327	3.41417	protein_coding	PITPNC1	phosphatidylinositol transfer protein cytoplasmic 1 [Source:HGNC Symbol;Acc:HGNC:21045]
ENSSSCG00000011882	1255.8	2.51795	0.391212	6.43627	1.22444e-10	2.04735e-08	7.68881	protein_coding	GOLGB1	golgin B1 [Source:VGNC Symbol;Acc:VGNC:88554]
ENSSSCG00000011358	63.8855	2.51759	0.817451	3.07981	0.00207135	0.00780929	2.10739	protein_coding	TREX1	three prime repair exonuclease 1 [Source:VGNC Symbol;Acc:VGNC:94388]
ENSSSCG00000015710	2868.63	2.51716	0.587108	4.28738	1.80793e-05	0.000211397	3.6749	protein_coding	ACTR3	actin related protein 3 [Source:VGNC Symbol;Acc:VGNC:103894]
ENSSSCG00000011650	729.117	2.51687	0.617612	4.07517	4.59807e-05	0.000431773	3.36474	protein_coding	MSL2	MSL complex subunit 2 [Source:VGNC Symbol;Acc:VGNC:90424]
ENSSSCG00000016853	1142.04	2.51352	0.742885	3.38346	0.000715782	0.00348296	2.45805	protein_coding	RICTOR	RPTOR independent companion of MTOR complex 2 [Source:VGNC Symbol;Acc:VGNC:92303]
ENSSSCG00000036246	1415.04	2.51334	0.691129	3.63657	0.000276294	0.00167802	2.7752	protein_coding	CYBB	cytochrome b-245 beta chain [Source:HGNC Symbol;Acc:HGNC:2578]
ENSSSCG00000017592	559.864	2.51281	0.667042	3.7671	0.000165153	0.0011326	2.94593	protein_coding	MBTD1	mbt domain containing 1 [Source:VGNC Symbol;Acc:VGNC:90060]
ENSSSCG00000004653	744.479	2.51268	0.499504	5.03035	4.89592e-07	1.37376e-05	4.86209	protein_coding	SECISBP2L	SECIS binding protein 2 like [Source:VGNC Symbol;Acc:VGNC:92686]
ENSSSCG00000025454	334.558	2.51137	0.53909	4.65854	3.1846e-06	5.70648e-05	4.24363	protein_coding	POLR2C	RNA polymerase II subunit C [Source:VGNC Symbol;Acc:VGNC:91648]
ENSSSCG00000022806	509.424	2.51127	0.769541	3.26334	0.00110109	0.00483702	2.31542	protein_coding	LIN7C	lin-7 homolog C, crumbs cell polarity complex component [Source:VGNC Symbol;Acc:VGNC:89732]
ENSSSCG00000043195	347.064	2.50927	0.394982	6.35287	2.11331e-10	3.2307e-08	7.4907	protein_coding	TMEM115	transmembrane protein 115 [Source:HGNC Symbol;Acc:HGNC:30055]
ENSSSCG00000014248	609.709	2.5091	0.594209	4.22259	2.41513e-05	0.000263431	3.57933	protein_coding	LMNB1	lamin B1 [Source:VGNC Symbol;Acc:VGNC:89760]
ENSSSCG00000009119	471.509	2.50652	0.524192	4.78169	1.73824e-06	3.60769e-05	4.44277	protein_coding	LARP7	La ribonucleoprotein 7, transcriptional regulator [Source:HGNC Symbol;Acc:HGNC:24912]
ENSSSCG00000000653	413.055	2.50607	0.750503	3.33919	0.000840221	0.00392568	2.40609	protein_coding	CD69	CD69 molecule [Source:VGNC Symbol;Acc:VGNC:103223]
ENSSSCG00000012970	799.717	2.50569	0.665869	3.76303	0.000167865	0.00114593	2.94084	protein_coding	CTSW	cathepsin W [Source:VGNC Symbol;Acc:VGNC:87080]
ENSSSCG00000022864	460.084	2.50567	0.530159	4.72626	2.28697e-06	4.41757e-05	4.35482	protein_coding	EIF6	eukaryotic translation initiation factor 6 [Source:VGNC Symbol;Acc:VGNC:97974]
ENSSSCG00000039397	916.041	2.50326	0.697008	3.59144	0.000328859	0.00191601	2.7176	protein_coding	ETNK1	ethanolamine kinase 1 [Source:VGNC Symbol;Acc:VGNC:87806]
ENSSSCG00000009430	679.852	2.50323	0.396584	6.31199	2.75472e-10	3.89931e-08	7.40901	protein_coding	AKAP11	A-kinase anchoring protein 11 [Source:HGNC Symbol;Acc:HGNC:369]
ENSSSCG00000003233	127.122	2.50139	0.535935	4.66735	3.05112e-06	5.51158e-05	4.25872	protein_coding	ZNF175	zinc finger protein 175 [Source:VGNC Symbol;Acc:VGNC:95196]
ENSSSCG00000010118	466.181	2.50002	0.597771	4.18224	2.88655e-05	0.000302364	3.51947	protein_coding	HIRA	histone cell cycle regulator [Source:VGNC Symbol;Acc:VGNC:88891]
ENSSSCG00000011916	641.766	2.4999	0.589844	4.23824	2.25277e-05	0.000251537	3.5994	protein_coding	ATP6V1A	ATPase H+ transporting V1 subunit A [Source:VGNC Symbol;Acc:VGNC:85669]
ENSSSCG00000035284	785.27	2.49787	0.632067	3.95191	7.75292e-05	0.000639377	3.19424	protein_coding	BMF	Bcl2 modifying factor [Source:VGNC Symbol;Acc:VGNC:85837]
ENSSSCG00000021371	128.457	2.49711	0.871312	2.86592	0.00415797	0.0133838	1.87342	protein_coding	ZNF300	zinc finger protein 300 [Source:VGNC Symbol;Acc:VGNC:98424]
ENSSSCG00000002873	542.065	2.49612	0.37673	6.62576	3.45475e-11	7.22071e-09	8.14142	protein_coding	GPI	glucose-6-phosphate isomerase [Source:VGNC Symbol;Acc:VGNC:97068]
ENSSSCG00000035686	647.964	2.49603	0.495114	5.04132	4.62324e-07	1.31441e-05	4.88127	protein_coding	CS	citrate synthase [Source:VGNC Symbol;Acc:VGNC:103225]
ENSSSCG00000000045	113.798	2.49276	0.665721	3.74445	0.000180788	0.00121158	2.91665	protein_coding	NDUFA6	NADH:ubiquinone oxidoreductase subunit A6 [Source:VGNC Symbol;Acc:VGNC:90637]
ENSSSCG00000024592	1030.34	2.49099	0.529936	4.70054	2.59468e-06	4.85423e-05	4.31388	protein_coding	ANKRD17	ankyrin repeat domain 17 [Source:VGNC Symbol;Acc:VGNC:85328]
ENSSSCG00000017772	278.866	2.49058	0.532779	4.6747	2.94382e-06	5.3594e-05	4.27088	protein_coding	SDF2	stromal cell derived factor 2 [Source:VGNC Symbol;Acc:VGNC:98306]
ENSSSCG00000016989	177.246	2.48835	0.757569	3.28465	0.00102109	0.0045719	2.3399	protein_coding	RPL26L1	ribosomal protein L26 like 1 [Source:VGNC Symbol;Acc:VGNC:107168]
ENSSSCG00000011698	283.477	2.48543	0.542184	4.5841	4.55939e-06	7.55745e-05	4.12162	protein_coding	GYG1	glycogenin 1 [Source:VGNC Symbol;Acc:VGNC:88758]
ENSSSCG00000009473	4494.72	2.48509	0.417424	5.95338	2.62653e-09	2.23874e-07	6.65	protein_coding	MYCBP2	MYC binding protein 2 [Source:VGNC Symbol;Acc:VGNC:90502]
ENSSSCG00000010648	515.322	2.48463	0.671498	3.70014	0.000215484	0.00139012	2.85695	protein_coding	CCDC186	coiled-coil domain containing 186 [Source:VGNC Symbol;Acc:VGNC:86280]
ENSSSCG00000025049	603.292	2.48383	0.430796	5.76567	8.13325e-09	5.45335e-07	6.26334	protein_coding	CYBRD1	cytochrome b reductase 1 [Source:VGNC Symbol;Acc:VGNC:95948]
ENSSSCG00000030616	1585.93	2.48347	0.456833	5.43628	5.44032e-08	2.47525e-06	5.60638	protein_coding	RESF1	retroelement silencing factor 1 [Source:VGNC Symbol;Acc:VGNC:92219]
ENSSSCG00000002447	469.187	2.47926	0.678969	3.65151	0.0002607	0.00160624	2.79419	protein_coding	CPSF2	cleavage and polyadenylation specific factor 2 [Source:VGNC Symbol;Acc:VGNC:86959]
ENSSSCG00000012878	26.9131	2.47889	0.931706	2.6606	0.00780027	0.0216361	1.66482	protein_coding	IGHMBP2	immunoglobulin mu DNA binding protein 2 [Source:VGNC Symbol;Acc:VGNC:99779]
ENSSSCG00000011858	667.543	2.4773	0.576744	4.29532	1.74443e-05	0.000205771	3.68662	protein_coding	ZNF148	zinc finger protein 148 [Source:VGNC Symbol;Acc:VGNC:95192]
ENSSSCG00000004603	384.491	2.47651	0.649739	3.81154	0.000138102	0.000989151	3.00474	protein_coding	RFX7	regulatory factor X7 [Source:VGNC Symbol;Acc:VGNC:92248]
ENSSSCG00000026596	543.746	2.4719	0.464394	5.32284	1.02158e-07	3.95492e-06	5.40286	protein_coding	SYNRG	synergin gamma [Source:VGNC Symbol;Acc:VGNC:93675]
ENSSSCG00000031949	492.459	2.47136	0.463534	5.33156	9.73732e-08	3.84222e-06	5.41542	protein_coding	TP53BP1	tumor protein p53 binding protein 1 [Source:VGNC Symbol;Acc:VGNC:94325]
ENSSSCG00000037499	420.553	2.47104	0.616552	4.00783	6.12791e-05	0.000535576	3.27118	protein_coding	NEDD4	NEDD4 E3 ubiquitin protein ligase [Source:VGNC Symbol;Acc:VGNC:90666]
ENSSSCG00000022351	168.067	2.47102	0.738442	3.34626	0.000819107	0.0038507	2.41446	protein_coding	GSTO1	0
ENSSSCG00000008826	1541.55	2.46925	0.606472	4.07151	4.67094e-05	0.000436319	3.3602	protein_coding	FRYL	FRY like transcription coactivator [Source:VGNC Symbol;Acc:VGNC:98015]
ENSSSCG00000033295	303.691	2.46852	0.569697	4.33303	1.47069e-05	0.000181148	3.74197	protein_coding	EIF2S1	eukaryotic translation initiation factor 2 subunit alpha [Source:VGNC Symbol;Acc:VGNC:87614]
ENSSSCG00000011137	953.084	2.46831	0.510029	4.83955	1.30134e-06	2.89399e-05	4.5385	protein_coding	GDI2	GDP dissociation inhibitor 2 [Source:VGNC Symbol;Acc:VGNC:98019]
ENSSSCG00000024443	140.919	2.46689	0.618308	3.98975	6.61436e-05	0.000567706	3.24588	protein_coding	ORC6	origin recognition complex subunit 6 [Source:VGNC Symbol;Acc:VGNC:91063]
ENSSSCG00000013302	600.121	2.46596	0.472864	5.21494	1.83877e-07	6.21905e-06	5.20628	protein_coding	CAT	catalase [Source:VGNC Symbol;Acc:VGNC:86208]
ENSSSCG00000003859	867.408	2.46471	0.521884	4.72271	2.32722e-06	4.46309e-05	4.35036	protein_coding	TUT4	terminal uridylyl transferase 4 [Source:VGNC Symbol;Acc:VGNC:94593]
ENSSSCG00000014264	733.728	2.46459	0.553672	4.45136	8.53297e-06	0.000120784	3.91799	protein_coding	HINT1	histidine triad nucleotide binding protein 1 [Source:VGNC Symbol;Acc:VGNC:99757]
ENSSSCG00000009713	452.352	2.46437	0.480925	5.12424	2.98743e-07	9.26102e-06	5.03334	protein_coding	CLCN3	chloride voltage-gated channel 3 [Source:VGNC Symbol;Acc:VGNC:86727]
ENSSSCG00000009345	801.655	2.46416	0.638018	3.86221	0.000112367	0.000845478	3.0729	protein_coding	PDS5B	PDS5 cohesin associated factor B [Source:VGNC Symbol;Acc:VGNC:91290]
ENSSSCG00000024667	300.466	2.464	0.556132	4.4306	9.39714e-06	0.000130036	3.88594	protein_coding	MICU2	mitochondrial calcium uptake 2 [Source:VGNC Symbol;Acc:VGNC:90212]
ENSSSCG00000001683	247.36	2.4625	0.615917	3.99811	6.38495e-05	0.000552625	3.25757	protein_coding	POLH	DNA polymerase eta [Source:VGNC Symbol;Acc:VGNC:91635]
ENSSSCG00000004293	626.999	2.46147	0.631604	3.89717	9.73229e-05	0.000757324	3.12072	protein_coding	SNX14	sorting nexin 14 [Source:VGNC Symbol;Acc:VGNC:93307]
ENSSSCG00000008127	1533.18	2.46076	0.530367	4.63973	3.4886e-06	6.10801e-05	4.2141	protein_coding	SNRNP200	small nuclear ribonucleoprotein U5 subunit 200 [Source:HGNC Symbol;Acc:HGNC:30859]
ENSSSCG00000031773	190.557	2.46055	0.55299	4.44953	8.60565e-06	0.00012162	3.91499	protein_coding	C4orf3	chromosome X C4orf3 homolog [Source:VGNC Symbol;Acc:VGNC:107133]
ENSSSCG00000010246	374.657	2.46044	0.582145	4.22651	2.37345e-05	0.00026034	3.58446	protein_coding	DDX50	DExD-box helicase 50 [Source:VGNC Symbol;Acc:VGNC:87227]
ENSSSCG00000005649	246.284	2.46044	0.448293	5.48846	4.05461e-08	1.9849e-06	5.70226	protein_coding	ENSSSCG00000005649	ubiquitin related modifier 1 [Source:VGNC Symbol;Acc:VGNC:94732]
ENSSSCG00000016078	769.268	2.46035	0.702163	3.50395	0.000458405	0.00248304	2.60502	protein_coding	HSPE1	0
ENSSSCG00000028228	2283.6	2.45931	0.59862	4.10831	3.98565e-05	0.000388021	3.41115	protein_coding	XPO1	exportin 1 [Source:VGNC Symbol;Acc:VGNC:95003]
ENSSSCG00000009776	1413.52	2.45746	0.580892	4.23049	2.33183e-05	0.000257358	3.58946	protein_coding	SBNO1	strawberry notch homolog 1 [Source:VGNC Symbol;Acc:VGNC:92596]
ENSSSCG00000008125	254.735	2.45514	0.6064	4.04871	5.15013e-05	0.000468485	3.3293	protein_coding	NCAPH	non-SMC condensin I complex subunit H [Source:VGNC Symbol;Acc:VGNC:90601]
ENSSSCG00000004331	462.45	2.45356	0.657394	3.73226	0.000189772	0.00125605	2.90099	protein_coding	CASP8AP2	caspase 8 associated protein 2 [Source:VGNC Symbol;Acc:VGNC:86204]
ENSSSCG00000008195	391.141	2.4531	0.509658	4.81323	1.48511e-06	3.19896e-05	4.49499	protein_coding	COX5B	cytochrome c oxidase subunit 5B [Source:HGNC Symbol;Acc:HGNC:2269]
ENSSSCG00000001974	358.989	2.45297	0.807461	3.03788	0.00238252	0.00868149	2.06141	protein_coding	G2E3	G2/M-phase specific E3 ubiquitin protein ligase [Source:VGNC Symbol;Acc:VGNC:88287]
ENSSSCG00000017496	185.498	2.45274	0.57741	4.24783	2.15851e-05	0.00024469	3.61138	protein_coding	MIEN1	migration and invasion enhancer 1 [Source:VGNC Symbol;Acc:VGNC:90218]
ENSSSCG00000010585	415.356	2.45238	0.401225	6.11222	9.8254e-10	1.00328e-07	6.99858	protein_coding	ACTR1A	actin related protein 1A [Source:VGNC Symbol;Acc:VGNC:85049]
ENSSSCG00000014244	266.151	2.45122	0.506701	4.83761	1.31407e-06	2.91745e-05	4.535	protein_coding	PHAX	phosphorylated adaptor for RNA export [Source:VGNC Symbol;Acc:VGNC:91367]
ENSSSCG00000004684	1025	2.45067	0.460652	5.32001	1.03763e-07	3.99425e-06	5.39856	protein_coding	SPG11	SPG11 vesicle trafficking associated, spatacsin [Source:VGNC Symbol;Acc:VGNC:93402]
ENSSSCG00000017494	1279.5	2.44982	0.539082	4.54443	5.50848e-06	8.66872e-05	4.06204	protein_coding	IKZF3	IKAROS family zinc finger 3 [Source:VGNC Symbol;Acc:VGNC:89074]
ENSSSCG00000014204	1390.02	2.44899	0.599007	4.08842	4.34314e-05	0.000414084	3.38291	protein_coding	DCP2	decapping mRNA 2 [Source:VGNC Symbol;Acc:VGNC:87188]
ENSSSCG00000014337	914.195	2.44756	0.538971	4.54118	5.594e-06	8.76207e-05	4.05739	protein_coding	ETF1	eukaryotic translation termination factor 1 [Source:VGNC Symbol;Acc:VGNC:87800]
ENSSSCG00000037999	157.316	2.44677	0.699338	3.49869	0.000467549	0.00252439	2.59784	protein_coding	PPP1R14B	protein phosphatase 1 regulatory inhibitor subunit 14B [Source:VGNC Symbol;Acc:VGNC:91723]
ENSSSCG00000031456	731.068	2.44668	0.688998	3.55107	0.000383675	0.00217146	2.66325	protein_coding	ARL5B	ADP ribosylation factor like GTPase 5B [Source:VGNC Symbol;Acc:VGNC:95985]
ENSSSCG00000003918	105.905	2.44555	0.700556	3.49087	0.000481442	0.0025822	2.58801	protein_coding	TOE1	target of EGR1, exonuclease [Source:VGNC Symbol;Acc:VGNC:94299]
ENSSSCG00000040857	461.389	2.44363	0.516919	4.7273	2.27524e-06	4.40219e-05	4.35633	protein_coding	SNRPB	small nuclear ribonucleoprotein polypeptides B and B1 [Source:HGNC Symbol;Acc:HGNC:11153]
ENSSSCG00000012608	170.553	2.44167	0.796546	3.06532	0.00217438	0.00811879	2.09051	protein_coding	ZBTB33	zinc finger and BTB domain containing 33 [Source:VGNC Symbol;Acc:VGNC:95069]
ENSSSCG00000009334	950.43	2.44011	0.472549	5.16372	2.42084e-07	7.77193e-06	5.10947	protein_coding	HSPH1	heat shock protein family H (Hsp110) member 1 [Source:HGNC Symbol;Acc:HGNC:16969]
ENSSSCG00000009244	1117.28	2.43915	0.4056	6.01369	1.81349e-09	1.67298e-07	6.77651	protein_coding	SEC31A	SEC31 homolog A, COPII coat complex component [Source:VGNC Symbol;Acc:VGNC:92680]
ENSSSCG00000015498	633.454	2.43883	0.612633	3.9809	6.86552e-05	0.000582166	3.23495	protein_coding	RC3H1	ring finger and CCCH-type domains 1 [Source:VGNC Symbol;Acc:VGNC:92168]
ENSSSCG00000011045	173.77	2.43829	0.694756	3.50957	0.00044884	0.00244354	2.61198	protein_coding	MINDY3	MINDY lysine 48 deubiquitinase 3 [Source:VGNC Symbol;Acc:VGNC:96014]
ENSSSCG00000016855	858.839	2.43793	0.642383	3.79513	0.000147564	0.00103802	2.9838	protein_coding	FYB1	FYN binding protein 1 [Source:HGNC Symbol;Acc:HGNC:4036]
ENSSSCG00000008921	518.128	2.43665	0.656396	3.71216	0.000205501	0.00133766	2.87366	protein_coding	CENPC	centromere protein C [Source:VGNC Symbol;Acc:VGNC:86546]
ENSSSCG00000002763	326.163	2.43662	0.480084	5.07541	3.86658e-07	1.14301e-05	4.94195	protein_coding	PRMT7	protein arginine methyltransferase 7 [Source:VGNC Symbol;Acc:VGNC:91824]
ENSSSCG00000003670	474.53	2.43626	0.651454	3.73972	0.000184227	0.00122847	2.91063	protein_coding	RLF	RLF zinc finger [Source:VGNC Symbol;Acc:VGNC:92328]
ENSSSCG00000008188	1115.26	2.43589	0.577879	4.21523	2.49526e-05	0.000270704	3.56751	protein_coding	MGAT4A	alpha-1,3-mannosyl-glycoprotein 4-beta-N-acetylglucosaminyltransferase A [Source:VGNC Symbol;Acc:VGNC:108158]
ENSSSCG00000029066	163.832	2.43565	0.719111	3.38703	0.000706536	0.00344863	2.46235	protein_coding	IDI1	isopentenyl-diphosphate delta isomerase 1 [Source:HGNC Symbol;Acc:HGNC:5387]
ENSSSCG00000007669	544.685	2.43468	0.605809	4.01889	5.84732e-05	0.000517306	3.28625	protein_coding	GNB2	G protein subunit beta 2 [Source:VGNC Symbol;Acc:VGNC:88531]
ENSSSCG00000009967	401.199	2.43422	0.625282	3.893	9.9014e-05	0.000766248	3.11563	protein_coding	PITPNB	phosphatidylinositol transfer protein beta [Source:VGNC Symbol;Acc:VGNC:104026]
ENSSSCG00000038280	85.9094	2.43312	0.654836	3.71562	0.000202705	0.00132429	2.87802	protein_coding	NSUN4	NOP2/Sun RNA methyltransferase 4 [Source:VGNC Symbol;Acc:VGNC:98522]
ENSSSCG00000024437	257.424	2.43185	0.473107	5.14017	2.7449e-07	8.58881e-06	5.06607	protein_coding	AP2M1	adaptor related protein complex 2 subunit mu 1 [Source:VGNC Symbol;Acc:VGNC:85386]
ENSSSCG00000011226	1872.71	2.42897	0.618115	3.92964	8.50731e-05	0.000688266	3.16224	protein_coding	TGFBR2	transforming growth factor beta receptor 2 [Source:VGNC Symbol;Acc:VGNC:93931]
ENSSSCG00000025966	1674.05	2.42893	0.409084	5.93749	2.89411e-09	2.42456e-07	6.61537	protein_coding	EIF4H	eukaryotic translation initiation factor 4H [Source:VGNC Symbol;Acc:VGNC:97973]
ENSSSCG00000012727	471.689	2.42822	0.617218	3.93414	8.34949e-05	0.000677712	3.16895	protein_coding	FMR1	Fragile X messenger ribonucleoprotein 1 [Source:VGNC Symbol;Acc:VGNC:88175]
ENSSSCG00000030284	107.031	2.42709	0.707599	3.43004	0.00060349	0.0030607	2.51418	protein_coding	TRNAU1AP	tRNA selenocysteine 1 associated protein 1 [Source:VGNC Symbol;Acc:VGNC:94455]
ENSSSCG00000034647	162.829	2.42657	0.713231	3.40222	0.000668401	0.00330165	2.48127	protein_coding	MRPS15	mitochondrial ribosomal protein S15 [Source:VGNC Symbol;Acc:VGNC:98503]
ENSSSCG00000013460	2421.73	2.42655	0.780039	3.1108	0.0018658	0.00721325	2.14187	protein_coding	OAZ1	ornithine decarboxylase antizyme 1 [Source:VGNC Symbol;Acc:VGNC:98166]
ENSSSCG00000023724	671.394	2.42653	0.674339	3.59838	0.000320209	0.0018778	2.72635	protein_coding	ZBTB1	zinc finger and BTB domain containing 1 [Source:VGNC Symbol;Acc:VGNC:95057]
ENSSSCG00000034916	318.268	2.4261	0.517229	4.69057	2.72447e-06	5.05464e-05	4.29631	protein_coding	GORASP1	golgi reassembly stacking protein 1 [Source:VGNC Symbol;Acc:VGNC:88559]
ENSSSCG00000026472	578.83	2.42332	0.572414	4.23352	2.30064e-05	0.000255178	3.59316	protein_coding	RPL7L1	ribosomal protein L7 like 1 [Source:VGNC Symbol;Acc:VGNC:98297]
ENSSSCG00000035478	737.573	2.42181	0.598369	4.04735	5.18003e-05	0.000470724	3.32723	protein_coding	RMND5A	required for meiotic nuclear division 5 homolog A [Source:VGNC Symbol;Acc:VGNC:92336]
ENSSSCG00000011710	486.593	2.42154	0.465272	5.20456	1.94458e-07	6.52741e-06	5.18526	protein_coding	EIF2A	eukaryotic translation initiation factor 2A [Source:VGNC Symbol;Acc:VGNC:87605]
ENSSSCG00000017310	857.912	2.4214	0.482065	5.02298	5.08763e-07	1.41046e-05	4.85064	protein_coding	KANSL1	KAT8 regulatory NSL complex subunit 1 [Source:VGNC Symbol;Acc:VGNC:89299]
ENSSSCG00000004050	680.568	2.42139	0.593367	4.08076	4.48879e-05	0.000424484	3.37214	protein_coding	WTAP	WT1 associated protein [Source:VGNC Symbol;Acc:VGNC:94984]
ENSSSCG00000022955	783.787	2.42113	0.560729	4.31782	1.57576e-05	0.000189961	3.72134	protein_coding	POLR2B	RNA polymerase II subunit B [Source:VGNC Symbol;Acc:VGNC:91647]
ENSSSCG00000013661	1140.63	2.42079	0.547761	4.41944	9.89587e-06	0.00013535	3.86854	protein_coding	EIF3G	eukaryotic translation initiation factor 3 subunit G [Source:VGNC Symbol;Acc:VGNC:87619]
ENSSSCG00000011082	233.051	2.42048	0.571699	4.23384	2.2973e-05	0.000255068	3.59334	protein_coding	COMMD3	COMM domain containing 3 [Source:VGNC Symbol;Acc:VGNC:95995]
ENSSSCG00000013776	561.345	2.41975	0.528128	4.58175	4.61105e-06	7.61468e-05	4.11835	protein_coding	DDX39A	DExD-box helicase 39A [Source:VGNC Symbol;Acc:VGNC:108749]
ENSSSCG00000022080	673.668	2.41914	0.495284	4.88434	1.03778e-06	2.4483e-05	4.61114	protein_coding	RHOA	ras homolog family member A [Source:VGNC Symbol;Acc:VGNC:92284]
ENSSSCG00000026239	716.295	2.41677	0.542918	4.45144	8.52963e-06	0.000120784	3.91799	protein_coding	VPS35	VPS35 retromer complex component [Source:VGNC Symbol;Acc:VGNC:94848]
ENSSSCG00000030354	511.521	2.41444	0.70123	3.44316	0.000574969	0.00295383	2.52961	protein_coding	MAP3K2	mitogen-activated protein kinase kinase kinase 2 [Source:VGNC Symbol;Acc:VGNC:98107]
ENSSSCG00000025703	1090.2	2.41399	0.558638	4.32121	1.55175e-05	0.000187931	3.726	protein_coding	REV3L	REV3 like, DNA directed polymerase zeta catalytic subunit [Source:VGNC Symbol;Acc:VGNC:92226]
ENSSSCG00000012534	534.443	2.41183	0.503853	4.78678	1.69479e-06	3.54224e-05	4.45072	protein_coding	MORF4L2	mortality factor 4 like 2 [Source:VGNC Symbol;Acc:VGNC:90307]
ENSSSCG00000014934	836.699	2.4118	0.627789	3.84174	0.000122166	0.0009021	3.04475	protein_coding	CHORDC1	cysteine and histidine rich domain containing 1 [Source:VGNC Symbol;Acc:VGNC:86656]
ENSSSCG00000030643	441.769	2.41112	0.661822	3.64315	0.00026932	0.00164538	2.78373	protein_coding	SELENOI	selenoprotein I [Source:VGNC Symbol;Acc:VGNC:92690]
ENSSSCG00000001971	1455.57	2.41075	0.495284	4.86741	1.13069e-06	2.60517e-05	4.58416	protein_coding	HECTD1	HECT domain E3 ubiquitin protein ligase 1 [Source:VGNC Symbol;Acc:VGNC:88832]
ENSSSCG00000004334	619.093	2.41006	0.565004	4.26557	1.99391e-05	0.00022963	3.63897	protein_coding	MAP3K7	mitogen-activated protein kinase kinase kinase 7 [Source:VGNC Symbol;Acc:VGNC:89987]
ENSSSCG00000003385	571.951	2.40902	0.684407	3.51987	0.000431758	0.00236988	2.62527	protein_coding	PARK7	Parkinsonism associated deglycase [Source:VGNC Symbol;Acc:VGNC:91181]
ENSSSCG00000000033	240.365	2.40868	0.672363	3.58241	0.000340433	0.00196964	2.70561	protein_coding	TSPO	translocator protein [Source:HGNC Symbol;Acc:HGNC:1158]
ENSSSCG00000002460	294.677	2.40737	0.553404	4.35012	1.36065e-05	0.000171543	3.76563	protein_coding	UBR7	ubiquitin protein ligase E3 component n-recognin 7 [Source:HGNC Symbol;Acc:HGNC:20344]
ENSSSCG00000008788	938.525	2.40648	0.531909	4.52422	6.06174e-06	9.29969e-05	4.03153	protein_coding	RFC1	replication factor C subunit 1 [Source:VGNC Symbol;Acc:VGNC:92231]
ENSSSCG00000018033	5932.29	2.40588	0.779517	3.08637	0.00202618	0.00767469	2.11494	protein_coding	UBB	ubiquitin B [Source:VGNC Symbol;Acc:VGNC:98389]
ENSSSCG00000017403	1274.47	2.40526	0.425535	5.65232	1.58297e-08	9.3693e-07	6.02829	protein_coding	STAT3	signal transducer and activator of transcription 3 [Source:VGNC Symbol;Acc:VGNC:93540]
ENSSSCG00000017529	175.467	2.40453	0.680838	3.53173	0.000412858	0.00229344	2.63951	protein_coding	CBX1	chromobox 1 [Source:VGNC Symbol;Acc:VGNC:97914]
ENSSSCG00000007243	113.65	2.40179	0.545563	4.4024	1.0706e-05	0.000143293	3.84377	protein_coding	PLAGL2	PLAG1 like zinc finger 2 [Source:VGNC Symbol;Acc:VGNC:96490]
ENSSSCG00000014121	684.462	2.40135	0.694613	3.45711	0.000545997	0.00283302	2.54775	protein_coding	ZFYVE16	zinc finger FYVE-type containing 16 [Source:VGNC Symbol;Acc:VGNC:95157]
ENSSSCG00000032288	646.568	2.39992	0.488387	4.91398	8.92477e-07	2.17256e-05	4.66303	protein_coding	SLC20A1	solute carrier family 20 member 1 [Source:VGNC Symbol;Acc:VGNC:92970]
ENSSSCG00000004610	758.262	2.39989	0.463357	5.17934	2.22671e-07	7.26477e-06	5.13878	protein_coding	CCPG1	cell cycle progression 1 [Source:VGNC Symbol;Acc:VGNC:86368]
ENSSSCG00000014171	1268.31	2.39931	0.603474	3.97582	7.01359e-05	0.000592281	3.22747	protein_coding	ERAP1	endoplasmic reticulum aminopeptidase 1 [Source:VGNC Symbol;Acc:VGNC:87757]
ENSSSCG00000032332	493.729	2.39896	0.8073	2.97158	0.00296269	0.0102616	1.98878	protein_coding	SOCS4	suppressor of cytokine signaling 4 [Source:VGNC Symbol;Acc:VGNC:93331]
ENSSSCG00000012757	180.095	2.39894	0.621729	3.8585	0.000114085	0.000855656	3.0677	protein_coding	CETN2	centrin 2 [Source:HGNC Symbol;Acc:HGNC:1867]
ENSSSCG00000009479	938.852	2.39857	0.592177	4.05043	5.11228e-05	0.000465834	3.33177	protein_coding	RBM26	RNA binding motif protein 26 [Source:VGNC Symbol;Acc:VGNC:92153]
ENSSSCG00000017294	389.337	2.39825	0.463095	5.17875	2.23377e-07	7.27895e-06	5.13793	protein_coding	DCAF7	DDB1 and CUL4 associated factor 7 [Source:VGNC Symbol;Acc:VGNC:87178]
ENSSSCG00000031881	1037.11	2.39812	0.524432	4.57279	4.81268e-06	7.86521e-05	4.10429	protein_coding	CDC42SE1	CDC42 small effector 1 [Source:VGNC Symbol;Acc:VGNC:86460]
ENSSSCG00000039654	141.567	2.39752	0.701853	3.41599	0.000635501	0.00317252	2.4986	protein_coding	NIF3L1	NGG1 interacting factor 3 like 1 [Source:VGNC Symbol;Acc:VGNC:95583]
ENSSSCG00000000743	1216.9	2.39688	0.629474	3.80776	0.000140233	0.000999737	3.00011	protein_coding	FKBP4	FKBP prolyl isomerase 4 [Source:VGNC Symbol;Acc:VGNC:88147]
ENSSSCG00000030373	316.545	2.39642	0.543736	4.40733	1.04651e-05	0.00014105	3.85063	protein_coding	METTL9	methyltransferase like 9 [Source:VGNC Symbol;Acc:VGNC:103984]
ENSSSCG00000035827	525.927	2.39598	0.757469	3.16314	0.00156076	0.00628271	2.20185	protein_coding	CTDSPL2	CTD small phosphatase like 2 [Source:VGNC Symbol;Acc:VGNC:87060]
ENSSSCG00000011620	347.446	2.39562	0.494733	4.84224	1.28383e-06	2.86684e-05	4.5426	protein_coding	RUVBL1	RuvB like AAA ATPase 1 [Source:VGNC Symbol;Acc:VGNC:92521]
ENSSSCG00000022034	113.345	2.39332	0.558847	4.28261	1.84716e-05	0.000215325	3.66691	protein_coding	SMYD3	SET and MYND domain containing 3 [Source:VGNC Symbol;Acc:VGNC:95644]
ENSSSCG00000014913	1249.86	2.39167	0.448377	5.33405	9.60453e-08	3.80624e-06	5.4195	protein_coding	PICALM	phosphatidylinositol binding clathrin assembly protein [Source:VGNC Symbol;Acc:VGNC:91415]
ENSSSCG00000012695	217.006	2.39151	0.511036	4.67973	2.87249e-06	5.24916e-05	4.27991	protein_coding	INTS6L	integrator complex subunit 6 like [Source:HGNC Symbol;Acc:HGNC:27334]
ENSSSCG00000039662	138.245	2.39005	0.735305	3.25042	0.00115233	0.00500623	2.30049	protein_coding	MRPL51	mitochondrial ribosomal protein L51 [Source:VGNC Symbol;Acc:VGNC:90374]
ENSSSCG00000021472	494.55	2.38834	0.675803	3.53408	0.000409202	0.00227703	2.64263	protein_coding	POLR2E	RNA polymerase II, I and III subunit E [Source:VGNC Symbol;Acc:VGNC:91649]
ENSSSCG00000010158	489.555	2.38799	0.624566	3.82344	0.000131604	0.000954067	3.02042	protein_coding	TOMM20	translocase of outer mitochondrial membrane 20 [Source:VGNC Symbol;Acc:VGNC:104083]
ENSSSCG00000015952	346.731	2.38699	0.82866	2.88054	0.00396994	0.0129285	1.88845	protein_coding	HAT1	histone acetyltransferase 1 [Source:VGNC Symbol;Acc:VGNC:96340]
ENSSSCG00000039506	2274.87	2.38649	0.650672	3.66773	0.000244711	0.00153387	2.81421	protein_coding	MYL6	myosin light chain 6 [Source:HGNC Symbol;Acc:HGNC:7587]
ENSSSCG00000032019	507.628	2.38573	0.738821	3.2291	0.00124179	0.00529849	2.27585	protein_coding	DNASE1L3	deoxyribonuclease 1 like 3 [Source:VGNC Symbol;Acc:VGNC:87376]
ENSSSCG00000000784	1342.67	2.38532	0.614612	3.88102	0.00010402	0.00079686	3.09862	protein_coding	LRRK2	leucine rich repeat kinase 2 [Source:VGNC Symbol;Acc:VGNC:98094]
ENSSSCG00000010685	691.334	2.38506	0.676237	3.52696	0.000420362	0.00232479	2.63362	protein_coding	TIAL1	TIA1 cytotoxic granule associated RNA binding protein like 1 [Source:VGNC Symbol;Acc:VGNC:104073]
ENSSSCG00000007355	787.008	2.38449	0.528358	4.51302	6.39102e-06	9.7092e-05	4.01282	protein_coding	ENSSSCG00000007355	DNA topoisomerase I [Source:VGNC Symbol;Acc:VGNC:104084]
ENSSSCG00000040344	379.678	2.38412	0.544031	4.38233	1.17415e-05	0.000153981	3.81253	protein_coding	TES	testin LIM domain protein [Source:VGNC Symbol;Acc:VGNC:93884]
ENSSSCG00000014882	846.19	2.38398	0.487095	4.89429	9.86595e-07	2.34463e-05	4.62992	protein_coding	RSF1	remodeling and spacing factor 1 [Source:VGNC Symbol;Acc:VGNC:92476]
ENSSSCG00000008495	1393.8	2.38105	0.611543	3.89352	9.88001e-05	0.000765479	3.11607	protein_coding	PRKD3	protein kinase D3 [Source:VGNC Symbol;Acc:VGNC:91814]
ENSSSCG00000011104	343.929	2.37957	0.531519	4.47692	7.5727e-06	0.000110646	3.95606	protein_coding	CUL2	cullin 2 [Source:VGNC Symbol;Acc:VGNC:96090]
ENSSSCG00000003488	1921.42	2.37947	0.451805	5.26657	1.38994e-07	4.9846e-06	5.30237	protein_coding	UBR4	ubiquitin protein ligase E3 component n-recognin 4 [Source:VGNC Symbol;Acc:VGNC:94670]
ENSSSCG00000032312	235.532	2.37855	0.615314	3.8656	0.000110818	0.000836309	3.07763	protein_coding	RAB11A	RAB11A, member RAS onco family [Source:VGNC Symbol;Acc:VGNC:98236]
ENSSSCG00000005599	123.037	2.3782	0.607536	3.91449	9.05939e-05	0.000721542	3.14174	protein_coding	RABEPK	Rab9 effector protein with kelch motifs [Source:VGNC Symbol;Acc:VGNC:92045]
ENSSSCG00000017087	808.918	2.37453	0.615475	3.85804	0.000114299	0.000857021	3.06701	protein_coding	GM2A	ganglioside GM2 activator [Source:VGNC Symbol;Acc:VGNC:88506]
ENSSSCG00000002762	217.537	2.37447	0.541773	4.38278	1.17175e-05	0.000153741	3.81321	protein_coding	TERF2	telomeric repeat binding factor 2 [Source:VGNC Symbol;Acc:VGNC:93882]
ENSSSCG00000002963	974.344	2.37418	0.443033	5.35893	8.37185e-08	3.45103e-06	5.46205	protein_coding	ENSSSCG00000002963	eukaryotic translation initiation factor 3 subunit K [Source:VGNC Symbol;Acc:VGNC:87622]
ENSSSCG00000010896	489.022	2.37347	0.64244	3.69446	0.000220358	0.00141271	2.84995	protein_coding	ASPM	assembly factor for spindle microtubules [Source:HGNC Symbol;Acc:HGNC:19048]
ENSSSCG00000015853	1812.99	2.37193	0.427753	5.5451	2.93794e-08	1.52619e-06	5.81639	protein_coding	HERC2	HECT and RLD domain containing E3 ubiquitin protein ligase 2 [Source:VGNC Symbol;Acc:VGNC:99716]
ENSSSCG00000009412	4285.82	2.37001	0.540834	4.38213	1.17522e-05	0.000154046	3.81235	protein_coding	LCP1	lymphocyte cytosolic protein 1 [Source:VGNC Symbol;Acc:VGNC:89663]
ENSSSCG00000008437	305.805	2.36868	0.604304	3.91969	8.86632e-05	0.00071146	3.14785	protein_coding	SOCS5	suppressor of cytokine signaling 5 [Source:VGNC Symbol;Acc:VGNC:93332]
ENSSSCG00000025768	2036.73	2.36863	0.375904	6.30115	2.95438e-10	4.07844e-08	7.38951	protein_coding	CALM1	0
ENSSSCG00000033392	1557.62	2.36406	0.595979	3.96668	7.28806e-05	0.000609833	3.21479	protein_coding	SCML4	Scm polycomb group protein like 4 [Source:VGNC Symbol;Acc:VGNC:92629]
ENSSSCG00000016232	143.305	2.36187	0.520392	4.53864	5.66194e-06	8.84099e-05	4.0535	protein_coding	MRPL44	mitochondrial ribosomal protein L44 [Source:VGNC Symbol;Acc:VGNC:95815]
ENSSSCG00000029425	135.958	2.36175	0.705686	3.34675	0.000817647	0.00384641	2.41494	protein_coding	MRPS18B	mitochondrial ribosomal protein S18B [Source:VGNC Symbol;Acc:VGNC:90385]
ENSSSCG00000037213	203.543	2.36108	0.469424	5.02975	4.91125e-07	1.37582e-05	4.86144	protein_coding	TRAPPC3	trafficking protein particle complex subunit 3 [Source:VGNC Symbol;Acc:VGNC:94374]
ENSSSCG00000011340	806.789	2.35953	0.499332	4.72538	2.29684e-06	4.43343e-05	4.35326	protein_coding	SMARCC1	SWI/SNF related, matrix associated, actin dependent regulator of chromatin subfamily c member 1 [Source:VGNC Symbol;Acc:VGNC:93231]
ENSSSCG00000029785	3065.11	2.35771	0.730865	3.22592	0.00125567	0.00534257	2.27225	protein_coding	RPS9	ribosomal protein S9 [Source:VGNC Symbol;Acc:VGNC:92449]
ENSSSCG00000032962	401.705	2.35644	0.526856	4.47264	7.726e-06	0.000112395	3.94925	protein_coding	ZNF664	zinc finger protein 664 [Source:VGNC Symbol;Acc:VGNC:95288]
ENSSSCG00000017822	322.83	2.35511	0.487376	4.83223	1.35011e-06	2.98015e-05	4.52576	protein_coding	RPA1	replication protein A1 [Source:VGNC Symbol;Acc:VGNC:92413]
ENSSSCG00000003512	1203.09	2.35347	0.47251	4.98078	6.33289e-07	1.65453e-05	4.78133	protein_coding	EIF4G3	eukaryotic translation initiation factor 4 gamma 3 [Source:VGNC Symbol;Acc:VGNC:87632]
ENSSSCG00000024990	74.5976	2.35322	0.627312	3.75128	0.000175936	0.00118617	2.92585	protein_coding	MPI	mannose phosphate isomerase [Source:VGNC Symbol;Acc:VGNC:90324]
ENSSSCG00000015227	914.301	2.35264	0.437963	5.37177	7.79684e-08	3.26595e-06	5.48599	protein_coding	SRPRA	SRP receptor subunit alpha [Source:VGNC Symbol;Acc:VGNC:93465]
ENSSSCG00000039838	480.036	2.35069	0.561219	4.18854	2.8075e-05	0.000295588	3.52931	protein_coding	RGS10	regulator of G protein signaling 10 [Source:VGNC Symbol;Acc:VGNC:92259]
ENSSSCG00000002266	2303.42	2.3506	0.416536	5.6432	1.66916e-08	9.66557e-07	6.01477	protein_coding	CHD2	chromodomain helicase DNA binding protein 2 [Source:VGNC Symbol;Acc:VGNC:109575]
ENSSSCG00000029830	3888.17	2.34817	0.667817	3.51618	0.000437805	0.00239473	2.62074	protein_coding	ENSSSCG00000029830	ribosomal protein L8 [Source:VGNC Symbol;Acc:VGNC:106458]
ENSSSCG00000032947	731.292	2.34801	0.466665	5.03146	4.8676e-07	1.37221e-05	4.86258	protein_coding	SRRM1	serine and arginine repetitive matrix 1 [Source:VGNC Symbol;Acc:VGNC:93467]
ENSSSCG00000009157	693.74	2.34764	0.466652	5.03081	4.88419e-07	1.37365e-05	4.86212	protein_coding	ENSSSCG00000009157	tet methylcytosine dioxygenase 2 [Source:VGNC Symbol;Acc:VGNC:93889]
ENSSSCG00000037481	363.735	2.34552	0.758658	3.09167	0.00199033	0.00756998	2.12091	protein_coding	SYF2	SYF2 pre-mRNA splicing factor [Source:VGNC Symbol;Acc:VGNC:93656]
ENSSSCG00000015089	514.906	2.34544	0.561301	4.17858	2.93333e-05	0.000305471	3.51503	protein_coding	JAML	junction adhesion molecule like [Source:VGNC Symbol;Acc:VGNC:89278]
ENSSSCG00000022947	238.258	2.34376	0.487325	4.80943	1.5136e-06	3.24466e-05	4.48883	protein_coding	AFG3L2	AFG3 like matrix AAA peptidase subunit 2 [Source:HGNC Symbol;Acc:HGNC:315]
ENSSSCG00000011874	2478.41	2.34361	0.538911	4.34879	1.36894e-05	0.000172182	3.76401	protein_coding	PARP14	poly(ADP-ribose) polymerase family member 14 [Source:VGNC Symbol;Acc:VGNC:108680]
ENSSSCG00000013284	516.375	2.3424	0.4958	4.72449	2.30691e-06	4.44325e-05	4.3523	protein_coding	TTC17	tetratricopeptide repeat domain 17 [Source:VGNC Symbol;Acc:VGNC:94537]
ENSSSCG00000011395	1432.19	2.34217	0.409373	5.72137	1.05669e-08	6.77928e-07	6.16882	protein_coding	RBM5	RNA binding motif protein 5 [Source:VGNC Symbol;Acc:VGNC:92160]
ENSSSCG00000035078	653.06	2.3405	0.600416	3.89814	9.6936e-05	0.000755701	3.12165	protein_coding	CD40	CD40 molecule [Source:VGNC Symbol;Acc:VGNC:95545]
ENSSSCG00000011848	664.066	2.33989	0.706002	3.31428	0.000918787	0.00420968	2.37575	protein_coding	TFRC	transferrin receptor [Source:VGNC Symbol;Acc:VGNC:93925]
ENSSSCG00000006096	373.105	2.33874	0.644786	3.62715	0.000286569	0.00172749	2.76259	protein_coding	INTS8	integrator complex subunit 8 [Source:VGNC Symbol;Acc:VGNC:89168]
ENSSSCG00000012622	121.658	2.33792	0.556005	4.20485	2.61256e-05	0.000279911	3.55298	protein_coding	STEEP1	STING1 ER exit protein 1 [Source:VGNC Symbol;Acc:VGNC:87113]
ENSSSCG00000006100	895.313	2.33594	0.590822	3.95372	7.6947e-05	0.000635555	3.19685	protein_coding	VIRMA	vir like m6A methyltransferase associated [Source:VGNC Symbol;Acc:VGNC:94829]
ENSSSCG00000036431	1330.71	2.33441	0.538168	4.3377	1.4398e-05	0.000178742	3.74777	protein_coding	VPS13C	vacuolar protein sorting 13 homolog C [Source:VGNC Symbol;Acc:VGNC:94840]
ENSSSCG00000030680	1774.66	2.33166	0.662563	3.51916	0.000432924	0.00237433	2.62446	protein_coding	TCF7	transcription factor 7 [Source:VGNC Symbol;Acc:VGNC:96767]
ENSSSCG00000021205	1037.12	2.33082	0.621791	3.74855	0.000177859	0.00119524	2.92254	protein_coding	STK26	serine/threonine kinase 26 [Source:VGNC Symbol;Acc:VGNC:98346]
ENSSSCG00000029125	628.512	2.33046	0.562098	4.14601	3.3832e-05	0.000339246	3.46949	protein_coding	FAM13B	family with sequence similarity 13 member B [Source:VGNC Symbol;Acc:VGNC:87906]
ENSSSCG00000015360	429.271	2.32961	0.718891	3.24056	0.00119293	0.00513922	2.2891	protein_coding	ANKMY2	ankyrin repeat and MYND domain containing 2 [Source:VGNC Symbol;Acc:VGNC:85319]
ENSSSCG00000012270	1004.9	2.32939	0.503217	4.62901	3.67426e-06	6.34177e-05	4.19779	protein_coding	UBA1	ubiquitin like modifier activating enzyme 1 [Source:VGNC Symbol;Acc:VGNC:94628]
ENSSSCG00000037077	314.252	2.32937	0.550705	4.2298	2.33904e-05	0.00025798	3.58841	protein_coding	SHMT2	serine hydroxymethyltransferase 2 [Source:VGNC Symbol;Acc:VGNC:92856]
ENSSSCG00000011841	485.699	2.32868	0.667214	3.49015	0.00048275	0.00258483	2.58757	protein_coding	SENP5	SUMO specific peptidase 5 [Source:VGNC Symbol;Acc:VGNC:92714]
ENSSSCG00000023495	233.012	2.32665	0.580751	4.00628	6.16828e-05	0.000538226	3.26904	protein_coding	PITHD1	PITH domain containing 1 [Source:VGNC Symbol;Acc:VGNC:91463]
ENSSSCG00000010531	105.099	2.32394	0.609858	3.81063	0.000138612	0.000991902	3.00353	protein_coding	ENSSSCG00000010531	R3H domain and coiled-coil containing 1 like [Source:VGNC Symbol;Acc:VGNC:92037]
ENSSSCG00000015380	466.664	2.32293	0.522218	4.4482	8.6594e-06	0.000122251	3.91275	protein_coding	CDCA7L	cell division cycle associated 7 like [Source:VGNC Symbol;Acc:VGNC:86469]
ENSSSCG00000013314	455.097	2.3221	0.611736	3.79591	0.000147101	0.00103517	2.98499	protein_coding	QSER1	glutamine and serine rich 1 [Source:VGNC Symbol;Acc:VGNC:92032]
ENSSSCG00000005066	605.647	2.32185	0.686145	3.3839	0.000714648	0.00347997	2.45842	protein_coding	EXOC5	exocyst complex component 5 [Source:VGNC Symbol;Acc:VGNC:87831]
ENSSSCG00000027480	212.814	2.32156	0.495516	4.68514	2.79773e-06	5.14772e-05	4.28839	protein_coding	KLF10	Kruppel like factor 10 [Source:VGNC Symbol;Acc:VGNC:89490]
ENSSSCG00000022479	1588.35	2.32088	0.434526	5.34116	9.23532e-08	3.71537e-06	5.43	protein_coding	UBR5	ubiquitin protein ligase E3 component n-recognin 5 [Source:VGNC Symbol;Acc:VGNC:94671]
ENSSSCG00000042572	154.88	2.32022	0.740507	3.13328	0.00172865	0.0068023	2.16734	protein_coding	IMP3	IMP U3 small nucleolar ribonucleoprotein 3 [Source:HGNC Symbol;Acc:HGNC:14497]
ENSSSCG00000024648	347.995	2.31991	0.613392	3.78209	0.000155515	0.00107785	2.96744	protein_coding	PRPF4	pre-mRNA processing factor 4 [Source:VGNC Symbol;Acc:VGNC:91843]
ENSSSCG00000000915	421.255	2.31984	0.535713	4.33038	1.48849e-05	0.000182772	3.73809	protein_coding	DCN	decorin [Source:VGNC Symbol;Acc:VGNC:103228]
ENSSSCG00000006371	599.144	2.31915	0.478211	4.84965	1.23681e-06	2.79209e-05	4.55407	protein_coding	USF1	upstream transcription factor 1 [Source:VGNC Symbol;Acc:VGNC:98893]
ENSSSCG00000034414	243.375	2.31748	0.561087	4.13034	3.62222e-05	0.000358642	3.44534	protein_coding	PSME3IP1	proteasome activator subunit 3 interacting protein 1 [Source:VGNC Symbol;Acc:VGNC:91927]
ENSSSCG00000001927	697.571	2.31709	0.499682	4.63712	3.5329e-06	6.16138e-05	4.21032	protein_coding	HEXA	hexosaminidase subunit alpha [Source:HGNC Symbol;Acc:HGNC:4878]
ENSSSCG00000004414	564.234	2.31689	0.662347	3.498	0.000468769	0.00252995	2.59689	protein_coding	CD164	CD164 molecule [Source:VGNC Symbol;Acc:VGNC:109374]
ENSSSCG00000003610	74.2496	2.31635	0.640872	3.61437	0.000301083	0.00179356	2.74628	protein_coding	IQCC	IQ motif containing C [Source:VGNC Symbol;Acc:VGNC:89186]
ENSSSCG00000012252	3513.07	2.31455	0.573555	4.03545	5.44968e-05	0.000489575	3.31018	protein_coding	DDX3X	DEAD-box helicase 3 X-linked [Source:HGNC Symbol;Acc:HGNC:2745]
ENSSSCG00000038423	178.728	2.31293	0.610855	3.78638	0.000152856	0.00106521	2.97256	protein_coding	GLA	galactosidase alpha [Source:VGNC Symbol;Acc:VGNC:88474]
ENSSSCG00000021072	639.563	2.31284	0.494254	4.67947	2.87623e-06	5.25241e-05	4.27964	protein_coding	EPG5	ectopic P-granules 5 autophagy tethering factor [Source:VGNC Symbol;Acc:VGNC:87728]
ENSSSCG00000012813	187.259	2.31284	0.53793	4.29951	1.71173e-05	0.000203438	3.69157	protein_coding	BRCC3	BRCA1/BRCA2-containing complex subunit 3 [Source:VGNC Symbol;Acc:VGNC:85870]
ENSSSCG00000025589	41.2935	2.31153	1.00991	2.28884	0.0220884	0.0486122	1.31325	protein_coding	SMIM26	small integral membrane protein 26 [Source:HGNC Symbol;Acc:HGNC:43430]
ENSSSCG00000012961	445.764	2.3113	0.921994	2.50685	0.0121813	0.0305823	1.51453	protein_coding	ENSSSCG00000012961	BAF nuclear assembly factor 1 [Source:VGNC Symbol;Acc:VGNC:99588]
ENSSSCG00000046319	313.425	2.31129	0.603882	3.82739	0.000129507	0.00094201	3.02594	protein_coding	IPCEF1	interaction protein for cytohesin exchange factors 1 [Source:HGNC Symbol;Acc:HGNC:21204]
ENSSSCG00000013467	380.301	2.31109	0.448407	5.15399	2.54996e-07	8.11165e-06	5.09089	protein_coding	SGTA	small glutamine rich tetratricopeptide repeat co-chaperone alpha [Source:VGNC Symbol;Acc:VGNC:92803]
ENSSSCG00000011471	1331.4	2.31051	0.320362	7.21218	5.50636e-13	2.58441e-10	9.58764	protein_coding	FLNB	filamin B [Source:VGNC Symbol;Acc:VGNC:88156]
ENSSSCG00000035658	448.006	2.31037	0.473109	4.88337	1.04287e-06	2.45599e-05	4.60977	protein_coding	VPS36	vacuolar protein sorting 36 homolog [Source:VGNC Symbol;Acc:VGNC:94850]
ENSSSCG00000025770	975.124	2.31023	0.441704	5.23026	1.69272e-07	5.81326e-06	5.23558	protein_coding	ST6GAL1	ST6 beta-galactoside alpha-2,6-sialyltransferase 1 [Source:VGNC Symbol;Acc:VGNC:93507]
ENSSSCG00000007942	345.829	2.30821	0.608232	3.79494	0.000147678	0.00103833	2.98367	protein_coding	HMOX2	heme oxygenase 2 [Source:VGNC Symbol;Acc:VGNC:88912]
ENSSSCG00000002470	578.838	2.30767	0.520428	4.43418	9.24221e-06	0.000128645	3.89061	protein_coding	DDX24	DEAD-box helicase 24 [Source:VGNC Symbol;Acc:VGNC:87216]
ENSSSCG00000039460	1558.57	2.30743	0.489068	4.71801	2.38158e-06	4.5413e-05	4.34282	protein_coding	RPL28	ribosomal protein L28 [Source:VGNC Symbol;Acc:VGNC:98604]
ENSSSCG00000016096	245.256	2.30625	0.72539	3.17933	0.00147618	0.00603764	2.21913	protein_coding	PPIL3	peptidylprolyl isomerase like 3 [Source:VGNC Symbol;Acc:VGNC:103073]
ENSSSCG00000012504	66.6519	2.30618	0.775799	2.97265	0.0029524	0.01023	1.99013	protein_coding	NAP1L3	nucleosome assembly protein 1 like 3 [Source:HGNC Symbol;Acc:HGNC:7639]
ENSSSCG00000039514	738.017	2.30606	0.837368	2.75394	0.00588821	0.0174739	1.75761	protein_coding	ID3	inhibitor of DNA binding 3, HLH protein [Source:VGNC Symbol;Acc:VGNC:89023]
ENSSSCG00000010486	368.806	2.30597	0.730103	3.15842	0.00158628	0.00636725	2.19605	protein_coding	HELLS	helicase, lymphoid specific [Source:VGNC Symbol;Acc:VGNC:88838]
ENSSSCG00000034879	218.118	2.30476	0.608074	3.79026	0.000150489	0.00105371	2.97728	protein_coding	MAML2	mastermind like transcriptional coactivator 2 [Source:VGNC Symbol;Acc:VGNC:89964]
ENSSSCG00000030610	1015.07	2.30402	0.449628	5.12428	2.98683e-07	9.26102e-06	5.03334	protein_coding	FNBP4	formin binding protein 4 [Source:VGNC Symbol;Acc:VGNC:88180]
ENSSSCG00000005976	250.777	2.30347	0.59408	3.87737	0.000105593	0.000806659	3.09331	protein_coding	NDUFB9	NADH:ubiquinone oxidoreductase subunit B9 [Source:VGNC Symbol;Acc:VGNC:90649]
ENSSSCG00000011684	1426.31	2.30314	0.567995	4.05486	5.01633e-05	0.000459753	3.33748	protein_coding	U2SURP	U2 snRNP associated SURP domain containing [Source:VGNC Symbol;Acc:VGNC:94624]
ENSSSCG00000008130	574.282	2.30273	0.479297	4.8044	1.55215e-06	3.31804e-05	4.47912	protein_coding	CIAO1	cytosolic iron-sulfur assembly component 1 [Source:VGNC Symbol;Acc:VGNC:86690]
ENSSSCG00000028355	4122.36	2.3022	0.728449	3.16042	0.00157541	0.00632933	2.19864	protein_coding	ACTG1	actin gamma 1 [Source:HGNC Symbol;Acc:HGNC:144]
ENSSSCG00000016581	643.291	2.30153	0.433884	5.30448	1.12998e-07	4.25779e-06	5.37082	protein_coding	CALU	calumenin [Source:VGNC Symbol;Acc:VGNC:86151]
ENSSSCG00000002455	388.015	2.30004	0.506148	4.54421	5.51418e-06	8.67259e-05	4.06185	protein_coding	GOLGA5	golgin A5 [Source:VGNC Symbol;Acc:VGNC:88552]
ENSSSCG00000009924	1001.99	2.30002	0.486275	4.72988	2.24649e-06	4.36458e-05	4.36006	protein_coding	ANKRD13A	ankyrin repeat domain 13A [Source:VGNC Symbol;Acc:VGNC:85324]
ENSSSCG00000040012	179.431	2.29752	0.587799	3.90868	9.28013e-05	0.000734748	3.13386	protein_coding	TMEM147	transmembrane protein 147 [Source:VGNC Symbol;Acc:VGNC:94093]
ENSSSCG00000005273	573.935	2.29693	0.566666	4.05341	5.04767e-05	0.000461676	3.33566	protein_coding	OSTF1	osteoclast stimulating factor 1 [Source:VGNC Symbol;Acc:VGNC:91085]
ENSSSCG00000025486	507.03	2.29659	0.403439	5.69253	1.25172e-08	7.69824e-07	6.11361	protein_coding	MDH2	malate dehydrogenase 2 [Source:HGNC Symbol;Acc:HGNC:6971]
ENSSSCG00000024313	425.224	2.29598	0.603468	3.80464	0.000142009	0.00100782	2.99662	protein_coding	NDUFA4	NDUFA4 mitochondrial complex associated [Source:HGNC Symbol;Acc:HGNC:7687]
ENSSSCG00000030469	281.077	2.29562	0.653619	3.51216	0.000444477	0.00242379	2.61551	protein_coding	BUB1	BUB1 mitotic checkpoint serine/threonine kinase [Source:VGNC Symbol;Acc:VGNC:85918]
ENSSSCG00000016501	767.783	2.29533	0.451343	5.08557	3.66523e-07	1.09682e-05	4.95986	protein_coding	KDM7A	lysine demethylase 7A [Source:VGNC Symbol;Acc:VGNC:89417]
ENSSSCG00000032687	321.283	2.2949	0.680251	3.3736	0.000741921	0.00357096	2.44722	protein_coding	CYP4V2	cytochrome P450 family 4 subfamily V member 2 [Source:VGNC Symbol;Acc:VGNC:103361]
ENSSSCG00000004262	181.736	2.29467	0.80332	2.85648	0.00428369	0.0136887	1.86364	protein_coding	KPNA5	karyopherin subunit alpha 5 [Source:VGNC Symbol;Acc:VGNC:89564]
ENSSSCG00000007331	645.86	2.29367	0.540984	4.23981	2.23711e-05	0.000250207	3.6017	protein_coding	RBL1	RB transcriptional corepressor like 1 [Source:VGNC Symbol;Acc:VGNC:96533]
ENSSSCG00000009241	440.36	2.29305	0.836242	2.74209	0.00610502	0.0179646	1.74558	protein_coding	COPS4	COP9 signalosome subunit 4 [Source:VGNC Symbol;Acc:VGNC:98917]
ENSSSCG00000030682	341.785	2.29294	0.503141	4.55725	5.18283e-06	8.28293e-05	4.08182	protein_coding	MACO1	macoilin 1 [Source:VGNC Symbol;Acc:VGNC:98497]
ENSSSCG00000008339	622.393	2.29122	0.703462	3.25706	0.00112574	0.00491707	2.30829	protein_coding	GFPT1	glutamine--fructose-6-phosphate transaminase 1 [Source:VGNC Symbol;Acc:VGNC:88426]
ENSSSCG00000006870	238.511	2.29116	0.781899	2.93025	0.00338687	0.0113902	1.94347	protein_coding	MFSD14A	major facilitator superfamily domain containing 14A [Source:VGNC Symbol;Acc:VGNC:90187]
ENSSSCG00000027857	1759.46	2.29	0.454889	5.0342	4.79842e-07	1.35557e-05	4.86788	protein_coding	DMXL1	Dmx like 1 [Source:VGNC Symbol;Acc:VGNC:87359]
ENSSSCG00000002269	551.899	2.2896	0.524399	4.36614	1.26464e-05	0.000162502	3.78914	protein_coding	MTHFD1	methylenetetrahydrofolate dehydrogenase, cyclohydrolase and formyltetrahydrofolate synthetase 1 [Source:VGNC Symbol;Acc:VGNC:90450]
ENSSSCG00000030045	458.56	2.28865	0.463668	4.93595	7.97604e-07	1.99362e-05	4.70036	protein_coding	PRMT5	protein arginine methyltransferase 5 [Source:VGNC Symbol;Acc:VGNC:91822]
ENSSSCG00000016652	106.476	2.28812	0.80183	2.85363	0.00432231	0.0137973	1.86021	protein_coding	LRRN3	leucine rich repeat neuronal 3 [Source:VGNC Symbol;Acc:VGNC:89862]
ENSSSCG00000014044	1675.07	2.28731	0.484989	4.7162	2.40294e-06	4.57551e-05	4.33956	protein_coding	NSD1	nuclear receptor binding SET domain protein 1 [Source:VGNC Symbol;Acc:VGNC:90904]
ENSSSCG00000036711	460.883	2.28621	0.584952	3.90837	9.29222e-05	0.00073527	3.13355	protein_coding	UBE2D2	ubiquitin conjugating enzyme E2 D2 [Source:VGNC Symbol;Acc:VGNC:98391]
ENSSSCG00000002445	696.935	2.28404	0.510452	4.47454	7.6577e-06	0.000111522	3.95264	protein_coding	TRIP11	thyroid hormone receptor interactor 11 [Source:VGNC Symbol;Acc:VGNC:94437]
ENSSSCG00000004010	518.216	2.28277	0.577257	3.9545	7.66937e-05	0.000634638	3.19747	protein_coding	ERMARD	ER membrane associated RNA degradation [Source:VGNC Symbol;Acc:VGNC:87776]
ENSSSCG00000038870	639.621	2.28125	0.534408	4.26874	1.9658e-05	0.000226784	3.64439	protein_coding	TNRC6A	trinucleotide repeat containing adaptor 6A [Source:VGNC Symbol;Acc:VGNC:94292]
ENSSSCG00000002378	253.921	2.28047	0.724894	3.14594	0.00165554	0.00657717	2.18196	protein_coding	MLH3	mutL homolog 3 [Source:HGNC Symbol;Acc:HGNC:7128]
ENSSSCG00000017015	469.41	2.27921	0.674601	3.37861	0.000728545	0.00352646	2.45266	protein_coding	RARS1	arginyl-tRNA synthetase 1 [Source:VGNC Symbol;Acc:VGNC:92099]
ENSSSCG00000011859	336.297	2.27855	0.464187	4.9087	9.16841e-07	2.21774e-05	4.65409	protein_coding	HEG1	heart development protein with EGF like domains 1 [Source:VGNC Symbol;Acc:VGNC:88836]
ENSSSCG00000015668	339.103	2.27641	0.818829	2.78008	0.00543459	0.0164489	1.78386	protein_coding	ORC4	origin recognition complex subunit 4 [Source:VGNC Symbol;Acc:VGNC:96465]
ENSSSCG00000030172	65.148	2.27497	0.800536	2.8418	0.00448592	0.014149	1.84927	protein_coding	CD40LG	CD40 ligand [Source:VGNC Symbol;Acc:VGNC:86418]
ENSSSCG00000014327	485.127	2.27366	0.484954	4.6884	2.75355e-06	5.09446e-05	4.2929	protein_coding	BRD8	bromodomain containing 8 [Source:VGNC Symbol;Acc:VGNC:85875]
ENSSSCG00000010520	335.822	2.27221	0.377676	6.0163	1.78448e-09	1.65191e-07	6.78201	protein_coding	MMS19	MMS19 homolog, cytosolic iron-sulfur assembly component [Source:VGNC Symbol;Acc:VGNC:90283]
ENSSSCG00000009945	184.668	2.27162	0.515359	4.40783	1.04411e-05	0.000140933	3.85099	protein_coding	FICD	FIC domain protein adenylyltransferase [Source:VGNC Symbol;Acc:VGNC:88135]
ENSSSCG00000016682	453.821	2.27151	0.588142	3.86218	0.000112381	0.000845478	3.0729	protein_coding	PLEKHA8	pleckstrin homology domain containing A8 [Source:HGNC Symbol;Acc:HGNC:30037]
ENSSSCG00000009030	178.421	2.27146	0.576929	3.93715	8.24558e-05	0.000672519	3.1723	protein_coding	PRMT9	protein arginine methyltransferase 9 [Source:VGNC Symbol;Acc:VGNC:91826]
ENSSSCG00000037116	359.303	2.27134	0.626314	3.62652	0.00028727	0.00173108	2.76168	protein_coding	ZNRF2	zinc and ring finger 2 [Source:VGNC Symbol;Acc:VGNC:95317]
ENSSSCG00000009061	725.428	2.2708	0.650238	3.49226	0.000478945	0.00257099	2.5899	protein_coding	NAA15	N-alpha-acetyltransferase 15, NatA auxiliary subunit [Source:VGNC Symbol;Acc:VGNC:96747]
ENSSSCG00000004457	579.558	2.27051	0.643892	3.52622	0.000421529	0.00232917	2.6328	protein_coding	DOP1A	DOP1 leucine zipper like protein A [Source:VGNC Symbol;Acc:VGNC:87408]
ENSSSCG00000022647	138.45	2.27006	0.516554	4.39463	1.1096e-05	0.000147175	3.83217	protein_coding	TIMM17B	translocase of inner mitochondrial membrane 17B [Source:VGNC Symbol;Acc:VGNC:93986]
ENSSSCG00000035501	189.81	2.27001	0.567348	4.00109	6.30507e-05	0.000547839	3.26135	protein_coding	SMARCAL1	SWI/SNF related, matrix associated, actin dependent regulator of chromatin, subfamily a like 1 [Source:VGNC Symbol;Acc:VGNC:95507]
ENSSSCG00000029168	740.3	2.26968	0.37882	5.99146	2.07964e-09	1.86261e-07	6.72988	protein_coding	MARF1	meiosis regulator and mRNA stability factor 1 [Source:VGNC Symbol;Acc:VGNC:90025]
ENSSSCG00000006386	1518.27	2.26932	0.393509	5.76687	8.07555e-09	5.42827e-07	6.26534	protein_coding	COPA	COPI coat complex subunit alpha [Source:VGNC Symbol;Acc:VGNC:86895]
ENSSSCG00000006816	471.351	2.26823	0.454882	4.98641	6.15117e-07	1.62602e-05	4.78887	protein_coding	AHCYL1	adenosylhomocysteinase like 1 [Source:VGNC Symbol;Acc:VGNC:97873]
ENSSSCG00000013073	802.394	2.26753	0.644548	3.51802	0.000434776	0.00238059	2.62332	protein_coding	FADS3	fatty acid desaturase 3 [Source:VGNC Symbol;Acc:VGNC:87877]
ENSSSCG00000000570	573.768	2.26675	0.658262	3.44354	0.000574142	0.00295101	2.53003	protein_coding	C2CD5	C2 calcium dependent domain containing 5 [Source:VGNC Symbol;Acc:VGNC:85995]
ENSSSCG00000004695	414.912	2.26669	0.662147	3.42325	0.000618779	0.00311566	2.50645	protein_coding	WDR76	WD repeat domain 76 [Source:VGNC Symbol;Acc:VGNC:94941]
ENSSSCG00000011652	834.993	2.26651	0.672334	3.37112	0.000748641	0.00359576	2.44421	protein_coding	STAG1	stromal antigen 1 [Source:VGNC Symbol;Acc:VGNC:93524]
ENSSSCG00000028227	1105.86	2.266	0.500238	4.52984	5.90277e-06	9.10801e-05	4.04058	protein_coding	RPN2	ribophorin II [Source:VGNC Symbol;Acc:VGNC:95471]
ENSSSCG00000040663	748.156	2.2656	0.4189	5.40846	6.35698e-08	2.76984e-06	5.55754	protein_coding	HERPUD1	homocysteine inducible ER protein with ubiquitin like domain 1 [Source:VGNC Symbol;Acc:VGNC:88852]
ENSSSCG00000022903	141.208	2.26528	0.65868	3.43912	0.000583613	0.00298935	2.52442	protein_coding	NAPEPLD	N-acyl phosphatidylethanolamine phospholipase D [Source:VGNC Symbol;Acc:VGNC:90579]
ENSSSCG00000024999	551.36	2.26478	0.674618	3.35713	0.000787563	0.00373509	2.4277	protein_coding	PPIP5K2	diphosphoinositol pentakisphosphate kinase 2 [Source:VGNC Symbol;Acc:VGNC:91701]
ENSSSCG00000023091	241.543	2.26401	0.40708	5.56159	2.67332e-08	1.40234e-06	5.85315	protein_coding	PEX19	peroxisomal biosis factor 19 [Source:VGNC Symbol;Acc:VGNC:104022]
ENSSSCG00000017919	82.5759	2.26167	0.795705	2.84234	0.00447833	0.0141367	1.84965	protein_coding	MED11	mediator complex subunit 11 [Source:VGNC Symbol;Acc:VGNC:90103]
ENSSSCG00000025406	550.434	2.26158	0.550843	4.10567	4.03138e-05	0.000390908	3.40793	protein_coding	PIK3C2A	phosphatidylinositol-4-phosphate 3-kinase catalytic subunit type 2 alpha [Source:VGNC Symbol;Acc:VGNC:91436]
ENSSSCG00000039885	1707.84	2.26108	0.618402	3.65633	0.000255854	0.00158409	2.80022	protein_coding	PTP4A2	protein tyrosine phosphatase 4A2 [Source:VGNC Symbol;Acc:VGNC:91967]
ENSSSCG00000016234	598.44	2.26091	0.588584	3.84128	0.000122395	0.000903542	3.04405	protein_coding	CUL3	cullin 3 [Source:VGNC Symbol;Acc:VGNC:96091]
ENSSSCG00000010579	569.01	2.2603	0.454275	4.97562	6.50402e-07	1.69593e-05	4.77059	protein_coding	GBF1	golgi brefeldin A resistant guanine nucleotide exchange factor 1 [Source:VGNC Symbol;Acc:VGNC:88375]
ENSSSCG00000037355	485.798	2.25999	0.544244	4.15252	3.28827e-05	0.000332343	3.47841	protein_coding	RNF115	ring finger protein 115 [Source:VGNC Symbol;Acc:VGNC:92348]
ENSSSCG00000010368	752.885	2.25995	0.439229	5.14528	2.67127e-07	8.42199e-06	5.07459	protein_coding	GLUD1	0
ENSSSCG00000017544	191.757	2.25984	0.601134	3.75929	0.000170398	0.00115867	2.93604	protein_coding	ATP5MC1	ATP synthase membrane subunit c locus 1 [Source:HGNC Symbol;Acc:HGNC:841]
ENSSSCG00000003660	283.658	2.25972	0.482032	4.68791	2.76003e-06	5.10074e-05	4.29237	protein_coding	PABPC4	poly(A) binding protein cytoplasmic 4 [Source:VGNC Symbol;Acc:VGNC:98525]
ENSSSCG00000031707	1292.48	2.25893	0.610547	3.69984	0.000215735	0.00139123	2.8566	protein_coding	CTDSP2	CTD small phosphatase 2 [Source:VGNC Symbol;Acc:VGNC:87059]
ENSSSCG00000006324	560.479	2.25871	0.456936	4.94317	7.68623e-07	1.93443e-05	4.71345	protein_coding	ENSSSCG00000006324	aldehyde dehydrogenase 9 family member A1 [Source:VGNC Symbol;Acc:VGNC:109625]
ENSSSCG00000028123	346.244	2.25666	0.464096	4.86248	1.15923e-06	2.65734e-05	4.57555	protein_coding	VPS26B	VPS26, retromer complex component B [Source:HGNC Symbol;Acc:HGNC:28119]
ENSSSCG00000031459	656.899	2.25622	0.475538	4.74457	2.08955e-06	4.12559e-05	4.38451	protein_coding	KMT5B	lysine methyltransferase 5B [Source:VGNC Symbol;Acc:VGNC:89553]
ENSSSCG00000000687	777.204	2.25598	0.57582	3.91786	8.93386e-05	0.000715158	3.1456	protein_coding	CD4	CD4 molecule [Source:VGNC Symbol;Acc:VGNC:86417]
ENSSSCG00000039812	447.238	2.2558	0.531802	4.24181	2.21728e-05	0.000248925	3.60393	protein_coding	RAP2A	RAP2A, member of RAS onco family [Source:VGNC Symbol;Acc:VGNC:92088]
ENSSSCG00000011426	406.424	2.25543	0.499394	4.51634	6.2919e-06	9.60224e-05	4.01763	protein_coding	POC1A	POC1 centriolar protein A [Source:VGNC Symbol;Acc:VGNC:91615]
ENSSSCG00000006622	374.558	2.25537	0.467045	4.82902	1.37209e-06	3.00634e-05	4.52196	protein_coding	POGZ	pogo transposable element derived with ZNF domain [Source:VGNC Symbol;Acc:VGNC:91625]
ENSSSCG00000015523	897.783	2.25246	0.469042	4.80225	1.56896e-06	3.33926e-05	4.47635	protein_coding	RALGPS2	Ral GEF with PH domain and SH3 binding motif 2 [Source:VGNC Symbol;Acc:VGNC:92073]
ENSSSCG00000001858	307.971	2.25132	0.57137	3.94021	8.14098e-05	0.000666449	3.17623	protein_coding	CIB1	calcium and integrin binding 1 [Source:VGNC Symbol;Acc:VGNC:86695]
ENSSSCG00000001554	1050.23	2.25092	0.576615	3.90368	9.474e-05	0.000743933	3.12847	protein_coding	SRPK1	SRSF protein kinase 1 [Source:VGNC Symbol;Acc:VGNC:93462]
ENSSSCG00000032031	899.274	2.25024	0.391451	5.74846	9.00619e-09	5.97873e-07	6.22339	protein_coding	QARS1	glutaminyl-tRNA synthetase 1 [Source:VGNC Symbol;Acc:VGNC:92024]
ENSSSCG00000003682	1074.49	2.24988	0.500376	4.49639	6.9117e-06	0.000103128	3.98662	protein_coding	ANKRD12	ankyrin repeat domain 12 [Source:VGNC Symbol;Acc:VGNC:96906]
ENSSSCG00000014901	1425.82	2.24978	0.50365	4.46694	7.93461e-06	0.000114434	3.94145	protein_coding	PCF11	PCF11 cleavage and polyadenylation factor subunit [Source:VGNC Symbol;Acc:VGNC:91218]
ENSSSCG00000022398	1809.75	2.24915	0.568892	3.95356	7.69971e-05	0.000635772	3.1967	protein_coding	NUCKS1	nuclear casein kinase and cyclin dependent kinase substrate 1 [Source:VGNC Symbol;Acc:VGNC:90947]
ENSSSCG00000031182	706.356	2.24863	0.420318	5.34984	8.80301e-08	3.57984e-06	5.44614	protein_coding	PRELID1	PRELI domain containing 1 [Source:VGNC Symbol;Acc:VGNC:100333]
ENSSSCG00000040570	467.532	2.24842	0.634759	3.54217	0.000396847	0.00222296	2.65307	protein_coding	C11orf58	chromosome 2 C11orf58 homolog [Source:VGNC Symbol;Acc:VGNC:85998]
ENSSSCG00000014289	245.237	2.2461	0.621251	3.61545	0.000299832	0.00178761	2.74773	protein_coding	UQCRQ	ubiquinol-cytochrome c reductase complex III subunit VII [Source:VGNC Symbol;Acc:VGNC:94730]
ENSSSCG00000007284	298.788	2.24589	0.560804	4.00477	6.20787e-05	0.000540922	3.26687	protein_coding	ENSSSCG00000007284	nuclear receptor coactivator 6 [Source:VGNC Symbol;Acc:VGNC:95718]
ENSSSCG00000017678	574.785	2.2458	0.592289	3.79172	0.000149605	0.00104884	2.97929	protein_coding	APPBP2	amyloid beta protein binding protein 2 [Source:VGNC Symbol;Acc:VGNC:85425]
ENSSSCG00000028516	616.104	2.24445	0.767342	2.92497	0.00344492	0.011552	1.93734	protein_coding	LARP4	La ribonucleoprotein 4 [Source:VGNC Symbol;Acc:VGNC:89641]
ENSSSCG00000000806	2056.15	2.24344	0.494847	4.53359	5.79884e-06	8.99862e-05	4.04582	protein_coding	SCAF11	SR-related CTD associated factor 11 [Source:VGNC Symbol;Acc:VGNC:92602]
ENSSSCG00000006175	162.721	2.24328	0.868233	2.58374	0.00977366	0.025756	1.58912	protein_coding	LY96	lymphocyte antigen 96 [Source:VGNC Symbol;Acc:VGNC:89907]
ENSSSCG00000011810	310.676	2.24267	0.556969	4.02655	5.66003e-05	0.000504743	3.29693	protein_coding	BCL6	BCL6 transcription repressor [Source:VGNC Symbol;Acc:VGNC:96565]
ENSSSCG00000017246	181.839	2.24262	0.553564	4.05124	5.09479e-05	0.000464557	3.33296	protein_coding	C17orf80	chromosome 12 C17orf80 homolog [Source:VGNC Symbol;Acc:VGNC:85927]
ENSSSCG00000028886	1093.3	2.24205	0.654581	3.42517	0.000614416	0.00310258	2.50828	protein_coding	IPO7	importin 7 [Source:VGNC Symbol;Acc:VGNC:89180]
ENSSSCG00000008498	796.505	2.24057	0.541622	4.13677	3.52227e-05	0.000350823	3.45491	protein_coding	HEATR5B	HEAT repeat containing 5B [Source:VGNC Symbol;Acc:VGNC:88827]
ENSSSCG00000016986	422.913	2.24048	0.479286	4.67463	2.94483e-06	5.3594e-05	4.27088	protein_coding	CREBRF	CREB3 regulatory factor [Source:VGNC Symbol;Acc:VGNC:86987]
ENSSSCG00000009881	1444.11	2.2397	0.507542	4.41283	1.02028e-05	0.000138368	3.85896	protein_coding	OAS2	2'-5'-oligoadenylate synthetase 2 [Source:VGNC Symbol;Acc:VGNC:91007]
ENSSSCG00000014371	136.602	2.23933	0.70345	3.18336	0.00145578	0.00596696	2.22425	protein_coding	NDUFA2	NADH:ubiquinone oxidoreductase subunit A2 [Source:VGNC Symbol;Acc:VGNC:100312]
ENSSSCG00000009886	688.488	2.23612	0.456075	4.90296	9.44045e-07	2.26715e-05	4.64452	protein_coding	TRAFD1	TRAF-type zinc finger domain containing 1 [Source:VGNC Symbol;Acc:VGNC:94367]
ENSSSCG00000030225	1567.52	2.23601	0.594694	3.75994	0.000169956	0.00115607	2.93702	protein_coding	TRA2B	transformer 2 beta homolog [Source:VGNC Symbol;Acc:VGNC:94354]
ENSSSCG00000026742	650.266	2.23466	0.683799	3.26801	0.00108307	0.00478063	2.32052	protein_coding	BTK	Bruton tyrosine kinase [Source:VGNC Symbol;Acc:VGNC:85914]
ENSSSCG00000036731	262.034	2.23371	0.567478	3.9362	8.27805e-05	0.000674369	3.1711	protein_coding	TSPAN31	tetraspanin 31 [Source:VGNC Symbol;Acc:VGNC:94511]
ENSSSCG00000025638	585.606	2.23362	0.444229	5.02807	4.95439e-07	1.38212e-05	4.85946	protein_coding	UBE2Z	ubiquitin conjugating enzyme E2 Z [Source:VGNC Symbol;Acc:VGNC:98395]
ENSSSCG00000017010	293.966	2.23357	0.478922	4.66374	3.1052e-06	5.57915e-05	4.25343	protein_coding	INSYN2B	inhibitory synaptic factor family member 2B [Source:VGNC Symbol;Acc:VGNC:89157]
ENSSSCG00000015603	354.693	2.23311	0.503921	4.43147	9.35913e-06	0.0001298	3.88672	protein_coding	LPGAT1	lysophosphatidylglycerol acyltransferase 1 [Source:VGNC Symbol;Acc:VGNC:89792]
ENSSSCG00000017731	251.957	2.23298	0.535559	4.16944	3.05354e-05	0.000314473	3.50242	protein_coding	PSMD11	proteasome 26S subunit, non-ATPase 11 [Source:VGNC Symbol;Acc:VGNC:91919]
ENSSSCG00000025053	310.89	2.23288	0.658736	3.38965	0.000699828	0.00342401	2.46546	protein_coding	RYBP	RING1 and YY1 binding protein [Source:VGNC Symbol;Acc:VGNC:92532]
ENSSSCG00000015246	220.301	2.23267	0.848801	2.63038	0.00852889	0.0231931	1.63464	protein_coding	ST14	ST14 transmembrane serine protease matriptase [Source:VGNC Symbol;Acc:VGNC:93500]
ENSSSCG00000037602	171.424	2.23215	0.91953	2.42749	0.0152037	0.0364499	1.4383	protein_coding	ENSSSCG00000037602	small nuclear ribonucleoprotein polypeptide B2 [Source:VGNC Symbol;Acc:VGNC:108738]
ENSSSCG00000017396	27.9884	2.23213	0.91604	2.43672	0.0148213	0.0357489	1.44674	protein_coding	PSMC3IP	PSMC3 interacting protein [Source:VGNC Symbol;Acc:VGNC:91914]
ENSSSCG00000039244	204.782	2.23092	0.420646	5.30356	1.13565e-07	4.26117e-06	5.37047	protein_coding	PHYH	phytanoyl-CoA 2-hydroxylase [Source:VGNC Symbol;Acc:VGNC:96483]
ENSSSCG00000016017	937.097	2.23067	0.693076	3.2185	0.00128861	0.00544477	2.26402	protein_coding	DNAJC10	DnaJ heat shock protein family (Hsp40) member C10 [Source:HGNC Symbol;Acc:HGNC:24637]
ENSSSCG00000034810	243.899	2.23064	0.545087	4.09227	4.27162e-05	0.000408284	3.38904	protein_coding	PEF1	penta-EF-hand domain containing 1 [Source:VGNC Symbol;Acc:VGNC:91305]
ENSSSCG00000006342	907.587	2.22939	0.521929	4.27145	1.94205e-05	0.000224414	3.64895	protein_coding	UHMK1	U2AF homology motif kinase 1 [Source:VGNC Symbol;Acc:VGNC:94688]
ENSSSCG00000034217	202.134	2.22934	0.664352	3.35566	0.000791745	0.00374895	2.42609	protein_coding	SKA2	spindle and kinetochore associated complex subunit 2 [Source:VGNC Symbol;Acc:VGNC:92898]
ENSSSCG00000028297	407.599	2.22904	0.514721	4.33058	1.48714e-05	0.000182754	3.73813	protein_coding	APH1A	aph-1 homolog A, gamma-secretase subunit [Source:VGNC Symbol;Acc:VGNC:85409]
ENSSSCG00000034779	73.6036	2.22853	0.85988	2.59168	0.00955087	0.0252859	1.59712	protein_coding	NT5C3B	5'-nucleotidase, cytosolic IIIB [Source:VGNC Symbol;Acc:VGNC:90921]
ENSSSCG00000015473	247.314	2.22663	0.551877	4.03465	5.46847e-05	0.000490768	3.30912	protein_coding	TMEM183A	transmembrane protein 183A [Source:HGNC Symbol;Acc:HGNC:20173]
ENSSSCG00000001656	223.926	2.22648	0.484691	4.59361	4.35636e-06	7.27047e-05	4.13844	protein_coding	RRP36	0
ENSSSCG00000005459	770.479	2.22602	0.421049	5.28684	1.24449e-07	4.56082e-06	5.34096	protein_coding	ECPAS	Ecm29 proteasome adaptor and scaffold [Source:VGNC Symbol;Acc:VGNC:87535]
ENSSSCG00000013551	2299.6	2.2257	0.564457	3.94307	8.04447e-05	0.000660368	3.18021	protein_coding	C3	complement C3 [Source:VGNC Symbol;Acc:VGNC:99600]
ENSSSCG00000015393	486.117	2.22569	0.722797	3.07928	0.00207503	0.00781765	2.10692	protein_coding	DMTF1	cyclin D binding myb like transcription factor 1 [Source:VGNC Symbol;Acc:VGNC:87357]
ENSSSCG00000005590	215.485	2.22551	0.803397	2.77013	0.00560348	0.0168249	1.77405	protein_coding	PSMB7	proteasome 20S subunit beta 7 [Source:VGNC Symbol;Acc:VGNC:91909]
ENSSSCG00000001950	1206.91	2.22516	0.694244	3.20515	0.00134992	0.00563936	2.24877	protein_coding	PRORP	protein only RNase P catalytic subunit [Source:HGNC Symbol;Acc:HGNC:19958]
ENSSSCG00000005174	163.972	2.22511	0.584253	3.80847	0.000139829	0.000997562	3.00106	protein_coding	RRAGA	Ras related GTP binding A [Source:VGNC Symbol;Acc:VGNC:92455]
ENSSSCG00000023714	69.1945	2.22354	0.663512	3.35116	0.000804725	0.00379889	2.42034	protein_coding	SLC31A2	solute carrier family 31 member 2 [Source:VGNC Symbol;Acc:VGNC:93063]
ENSSSCG00000004550	320.092	2.22295	0.472433	4.70533	2.53458e-06	4.77183e-05	4.32132	protein_coding	OAZ2	ornithine decarboxylase antizyme 2 [Source:VGNC Symbol;Acc:VGNC:91009]
ENSSSCG00000011783	473.217	2.22203	0.442868	5.01736	5.23875e-07	1.43746e-05	4.8424	protein_coding	EIF2B5	eukaryotic translation initiation factor 2B subunit epsilon [Source:VGNC Symbol;Acc:VGNC:87612]
ENSSSCG00000000164	194.707	2.22198	0.765686	2.90195	0.00370845	0.0122378	1.91229	protein_coding	CRY1	cryptochrome circadian regulator 1 [Source:VGNC Symbol;Acc:VGNC:87011]
ENSSSCG00000008479	253.824	2.22025	0.564143	3.93562	8.29817e-05	0.000675597	3.17031	protein_coding	DHX57	DExH-box helicase 57 [Source:VGNC Symbol;Acc:VGNC:87296]
ENSSSCG00000013361	291.494	2.22013	0.543213	4.08703	4.36933e-05	0.000415967	3.38094	protein_coding	SPTY2D1	SPT2 chromatin protein domain containing 1 [Source:VGNC Symbol;Acc:VGNC:100867]
ENSSSCG00000026622	353.813	2.21964	0.508381	4.36609	1.26491e-05	0.000162502	3.78914	protein_coding	EAF1	ELL associated factor 1 [Source:VGNC Symbol;Acc:VGNC:87521]
ENSSSCG00000006994	1227.27	2.21786	0.612027	3.6238	0.000290307	0.00174295	2.75872	protein_coding	PCM1	pericentriolar material 1 [Source:VGNC Symbol;Acc:VGNC:96470]
ENSSSCG00000017289	923.588	2.21712	0.504234	4.39701	1.09755e-05	0.00014572	3.83648	protein_coding	DDX42	DEAD-box helicase 42 [Source:VGNC Symbol;Acc:VGNC:87222]
ENSSSCG00000000077	246.782	2.21624	0.722848	3.06599	0.00216954	0.00810523	2.09123	protein_coding	ADSL	adenylosuccinate lyase [Source:VGNC Symbol;Acc:VGNC:85160]
ENSSSCG00000014019	380.967	2.21569	0.456187	4.85699	1.19184e-06	2.71134e-05	4.56682	protein_coding	MAML1	mastermind like transcriptional coactivator 1 [Source:VGNC Symbol;Acc:VGNC:89963]
ENSSSCG00000006360	133.066	2.21534	0.590636	3.75076	0.000176298	0.00118684	2.92561	protein_coding	B4GALT3	beta-1,4-galactosyltransferase 3 [Source:VGNC Symbol;Acc:VGNC:97899]
ENSSSCG00000002769	156.308	2.21412	0.505553	4.3796	1.18899e-05	0.00015547	3.80835	protein_coding	THAP11	THAP domain containing 11 [Source:VGNC Symbol;Acc:VGNC:93941]
ENSSSCG00000011501	566.19	2.21409	0.584577	3.78751	0.000152167	0.00106124	2.97419	protein_coding	SUCLG2	succinate-CoA ligase GDP-forming subunit beta [Source:VGNC Symbol;Acc:VGNC:93604]
ENSSSCG00000031083	689.349	2.21359	0.454542	4.86995	1.11628e-06	2.57947e-05	4.58847	protein_coding	ENSSSCG00000031083	SUZ RNA binding domain containing 1 [Source:VGNC Symbol;Acc:VGNC:98622]
ENSSSCG00000008740	723.04	2.21356	0.512857	4.31613	1.58785e-05	0.000191092	3.71876	protein_coding	FBXL5	F-box and leucine rich repeat protein 5 [Source:VGNC Symbol;Acc:VGNC:98008]
ENSSSCG00000000064	900.335	2.21335	0.359364	6.15908	7.31703e-10	7.86154e-08	7.10449	protein_coding	ACO2	aconitase 2 [Source:VGNC Symbol;Acc:VGNC:97865]
ENSSSCG00000011506	406.186	2.21214	0.625291	3.53778	0.000403509	0.00225241	2.64735	protein_coding	UBA3	ubiquitin like modifier activating enzyme 3 [Source:VGNC Symbol;Acc:VGNC:104088]
ENSSSCG00000010726	479.491	2.21029	0.725514	3.04652	0.00231507	0.00849357	2.07091	protein_coding	BUB3	BUB3 mitotic checkpoint protein [Source:VGNC Symbol;Acc:VGNC:97905]
ENSSSCG00000033374	179.676	2.20996	0.474979	4.65276	3.27529e-06	5.82917e-05	4.23439	protein_coding	MRPL20	mitochondrial ribosomal protein L20 [Source:VGNC Symbol;Acc:VGNC:90356]
ENSSSCG00000005575	897.874	2.20779	0.598162	3.69096	0.000223411	0.00142681	2.84563	protein_coding	RC3H2	ring finger and CCCH-type domains 2 [Source:VGNC Symbol;Acc:VGNC:92169]
ENSSSCG00000027594	397.494	2.20741	0.673607	3.277	0.00104917	0.00466329	2.33131	protein_coding	USP16	ubiquitin specific peptidase 16 [Source:VGNC Symbol;Acc:VGNC:94749]
ENSSSCG00000014177	1296.81	2.20673	0.550011	4.01216	6.0166e-05	0.000527918	3.27743	protein_coding	CHD1	chromodomain helicase DNA binding protein 1 [Source:VGNC Symbol;Acc:VGNC:86629]
ENSSSCG00000027646	329.472	2.20661	0.50903	4.33494	1.458e-05	0.000180324	3.74395	protein_coding	TIPARP	TCDD inducible poly(ADP-ribose) polymerase [Source:VGNC Symbol;Acc:VGNC:108699]
ENSSSCG00000015486	270.358	2.20612	0.621394	3.55028	0.000384823	0.00217657	2.66223	protein_coding	PIGC	phosphatidylinositol glycan anchor biosynthesis class C [Source:VGNC Symbol;Acc:VGNC:91421]
ENSSSCG00000002723	688.549	2.2061	0.402483	5.48124	4.22363e-08	2.05445e-06	5.6873	protein_coding	AARS1	alanyl-tRNA synthetase 1 [Source:VGNC Symbol;Acc:VGNC:96890]
ENSSSCG00000004589	379.329	2.20594	0.474157	4.65234	3.28195e-06	5.82917e-05	4.23439	protein_coding	RNF111	ring finger protein 111 [Source:VGNC Symbol;Acc:VGNC:92346]
ENSSSCG00000005403	913.737	2.20573	0.736777	2.99376	0.00275567	0.00969903	2.01327	protein_coding	SMC2	structural maintenance of chromosomes 2 [Source:VGNC Symbol;Acc:VGNC:93238]
ENSSSCG00000014199	408.548	2.20572	0.740196	2.97992	0.00288327	0.0100451	1.99805	protein_coding	WDR36	WD repeat domain 36 [Source:VGNC Symbol;Acc:VGNC:94917]
ENSSSCG00000022742	177.765	2.20517	0.766259	2.87784	0.00400402	0.0130158	1.88553	protein_coding	PRDX6	peroxiredoxin 6 [Source:VGNC Symbol;Acc:VGNC:91785]
ENSSSCG00000009249	420.848	2.20408	0.596317	3.69616	0.000218884	0.00140595	2.85203	protein_coding	HNRNPD	heteroous nuclear ribonucleoprotein D [Source:VGNC Symbol;Acc:VGNC:88919]
ENSSSCG00000007438	314.656	2.20324	0.401618	5.4859	4.11378e-08	2.00466e-06	5.69796	protein_coding	NCOA5	nuclear receptor coactivator 5 [Source:VGNC Symbol;Acc:VGNC:95702]
ENSSSCG00000034448	6172.71	2.2029	0.667134	3.30204	0.000959834	0.00435154	2.36136	protein_coding	FLT3LG	fms related receptor tyrosine kinase 3 ligand [Source:HGNC Symbol;Acc:HGNC:3766]
ENSSSCG00000012811	238.482	2.20144	0.732074	3.00713	0.0026373	0.00939241	2.02722	protein_coding	VBP1	VHL binding protein 1 [Source:VGNC Symbol;Acc:VGNC:104090]
ENSSSCG00000034239	157.544	2.20128	0.865329	2.54387	0.0109632	0.0281531	1.55047	protein_coding	ZNF189	zinc finger protein 189 [Source:VGNC Symbol;Acc:VGNC:103205]
ENSSSCG00000022940	862.382	2.20086	0.542139	4.05958	4.91612e-05	0.000453098	3.34381	protein_coding	G3BP2	G3BP stress granule assembly factor 2 [Source:VGNC Symbol;Acc:VGNC:88289]
ENSSSCG00000024361	90.7422	2.2006	0.675962	3.25551	0.0011319	0.00493669	2.30656	protein_coding	TFB1M	transcription factor B1, mitochondrial [Source:VGNC Symbol;Acc:VGNC:93913]
ENSSSCG00000025499	455.303	2.19891	0.526846	4.17373	2.99654e-05	0.000310362	3.50813	protein_coding	ENSSSCG00000025499	FXYD domain containing ion transport regulator 5 [Source:VGNC Symbol;Acc:VGNC:97057]
ENSSSCG00000036673	505.116	2.19824	0.434265	5.06198	4.14916e-07	1.20655e-05	4.91846	protein_coding	PPT1	palmitoyl-protein thioesterase 1 [Source:VGNC Symbol;Acc:VGNC:91764]
ENSSSCG00000011551	236.343	2.19521	0.411183	5.33878	9.35747e-08	3.74201e-06	5.4269	protein_coding	TADA3	transcriptional adaptor 3 [Source:VGNC Symbol;Acc:VGNC:93708]
ENSSSCG00000006066	778.223	2.19487	0.479153	4.58074	4.63344e-06	7.6282e-05	4.11758	protein_coding	RNF19A	ring finger protein 19A, RBR E3 ubiquitin protein ligase [Source:VGNC Symbol;Acc:VGNC:92375]
ENSSSCG00000040140	752.709	2.19472	0.605818	3.62275	0.000291492	0.0017481	2.75743	protein_coding	CD3E	CD3 epsilon subunit of T-cell receptor complex [Source:VGNC Symbol;Acc:VGNC:86414]
ENSSSCG00000016214	93.7949	2.19446	0.7249	3.02727	0.00246777	0.00891804	2.04973	protein_coding	STK16	serine/threonine kinase 16 [Source:VGNC Symbol;Acc:VGNC:95526]
ENSSSCG00000003857	354.678	2.19286	0.535782	4.09283	4.26146e-05	0.000408042	3.38929	protein_coding	ZYG11B	zyg-11 family member B, cell cycle regulator [Source:VGNC Symbol;Acc:VGNC:95345]
ENSSSCG00000004569	154.206	2.19277	0.557288	3.93471	8.32959e-05	0.000676918	3.16946	protein_coding	LACTB	lactamase beta [Source:VGNC Symbol;Acc:VGNC:89614]
ENSSSCG00000031659	371.616	2.19245	0.507915	4.31656	1.58478e-05	0.000190808	3.7194	protein_coding	SEPHS1	selenophosphate synthetase 1 [Source:VGNC Symbol;Acc:VGNC:104053]
ENSSSCG00000008858	189.085	2.19243	0.544768	4.02451	5.70935e-05	0.000508125	3.29403	protein_coding	KLHL2	kelch like family member 2 [Source:VGNC Symbol;Acc:VGNC:89518]
ENSSSCG00000016744	167.784	2.19125	0.527267	4.15585	3.24076e-05	0.000329158	3.4826	protein_coding	TMED4	transmembrane p24 trafficking protein 4 [Source:VGNC Symbol;Acc:VGNC:94056]
ENSSSCG00000015892	248.632	2.19081	0.783374	2.79663	0.00516384	0.0158354	1.80037	protein_coding	PSMD14	proteasome 26S subunit, non-ATPase 14 [Source:VGNC Symbol;Acc:VGNC:95823]
ENSSSCG00000004725	595.148	2.19024	0.651197	3.36341	0.000769862	0.00366805	2.43556	protein_coding	ZNF106	zinc finger protein 106 [Source:VGNC Symbol;Acc:VGNC:95190]
ENSSSCG00000007278	248.757	2.18984	0.616163	3.554	0.000379419	0.00215237	2.66708	protein_coding	AHCY	adenosylhomocysteinase [Source:VGNC Symbol;Acc:VGNC:108708]
ENSSSCG00000000078	906.097	2.18982	0.435848	5.02428	5.05326e-07	1.40384e-05	4.85268	protein_coding	TNRC6B	trinucleotide repeat containing adaptor 6B [Source:VGNC Symbol;Acc:VGNC:94293]
ENSSSCG00000031147	954.37	2.18768	0.492267	4.44409	8.82662e-06	0.000124087	3.90627	protein_coding	ACAP2	ArfGAP with coiled-coil, ankyrin repeat and PH domains 2 [Source:VGNC Symbol;Acc:VGNC:85002]
ENSSSCG00000023983	528.367	2.18721	0.531453	4.11552	3.86304e-05	0.000377595	3.42297	protein_coding	AGPS	alkylglycerone phosphate synthase [Source:VGNC Symbol;Acc:VGNC:96267]
ENSSSCG00000006455	1583.88	2.18591	0.912244	2.39619	0.0165664	0.0389525	1.40946	protein_coding	ENSSSCG00000006455	CD5 molecule like [Source:VGNC Symbol;Acc:VGNC:98747]
ENSSSCG00000012131	243.292	2.18551	0.741711	2.94657	0.00321317	0.01092	1.96178	protein_coding	MOSPD2	motile sperm domain containing 2 [Source:VGNC Symbol;Acc:VGNC:90314]
ENSSSCG00000004120	434.943	2.1855	0.671764	3.25338	0.00114041	0.00496088	2.30444	protein_coding	SHPRH	SNF2 histone linker PHD RING helicase [Source:VGNC Symbol;Acc:VGNC:92858]
ENSSSCG00000009384	814.049	2.18526	0.526362	4.15162	3.3013e-05	0.000332879	3.47771	protein_coding	INTS6	integrator complex subunit 6 [Source:VGNC Symbol;Acc:VGNC:89166]
ENSSSCG00000017732	1571.4	2.18513	0.533614	4.09497	4.2223e-05	0.000406036	3.39144	protein_coding	ZNF207	zinc finger protein 207 [Source:VGNC Symbol;Acc:VGNC:95205]
ENSSSCG00000013726	551.102	2.18433	0.342545	6.37675	1.80887e-10	2.84663e-08	7.54567	protein_coding	TNPO2	transportin 2 [Source:VGNC Symbol;Acc:VGNC:94288]
ENSSSCG00000000645	143.38	2.18406	0.575741	3.79348	0.00014855	0.00104281	2.9818	protein_coding	GABARAPL1	GABA type A receptor associated protein like 1 [Source:VGNC Symbol;Acc:VGNC:103282]
ENSSSCG00000005054	424.446	2.18295	0.595643	3.66487	0.000247467	0.0015472	2.81045	protein_coding	MAPK1IP1L	mitogen-activated protein kinase 1 interacting protein 1 like [Source:VGNC Symbol;Acc:VGNC:90002]
ENSSSCG00000035133	225.494	2.18255	0.677765	3.22022	0.00128092	0.00542307	2.26575	protein_coding	MTMR9	myotubularin related protein 9 [Source:VGNC Symbol;Acc:VGNC:90464]
ENSSSCG00000009237	373.912	2.18243	0.59779	3.65084	0.000261388	0.00160831	2.79363	protein_coding	HPSE	heparanase [Source:VGNC Symbol;Acc:VGNC:88967]
ENSSSCG00000006237	405.779	2.18153	0.469647	4.64505	3.39995e-06	5.97613e-05	4.22358	protein_coding	SDCBP	syndecan binding protein [Source:VGNC Symbol;Acc:VGNC:92657]
ENSSSCG00000004499	2406.3	2.18133	0.486024	4.48812	7.18536e-06	0.000106263	3.97362	protein_coding	ATP5F1A	ATP synthase F1 subunit alpha [Source:VGNC Symbol;Acc:VGNC:109475]
ENSSSCG00000016254	306.226	2.17995	0.940878	2.31693	0.0205074	0.0459607	1.33761	protein_coding	ENSSSCG00000016254	C-C motif chemokine ligand 20 [Source:VGNC Symbol;Acc:VGNC:95484]
ENSSSCG00000002715	322.04	2.17984	0.566059	3.8509	0.000117686	0.000877983	3.05651	protein_coding	RFWD3	ring finger and WD repeat domain 3 [Source:VGNC Symbol;Acc:VGNC:92242]
ENSSSCG00000010320	558.104	2.17983	0.513281	4.24686	2.16792e-05	0.000245236	3.61042	protein_coding	VDAC2	voltage dependent anion channel 2 [Source:HGNC Symbol;Acc:HGNC:12672]
ENSSSCG00000046753	117.66	2.17946	0.598171	3.64354	0.00026891	0.00164325	2.7843	protein_coding	KTI12	KTI12 chromatin associated homolog [Source:HGNC Symbol;Acc:HGNC:25160]
ENSSSCG00000016008	453.376	2.17892	0.486336	4.48029	7.45433e-06	0.000109575	3.96029	protein_coding	CWC22	CWC22 spliceosome associated protein homolog [Source:VGNC Symbol;Acc:VGNC:96215]
ENSSSCG00000009372	211.009	2.17871	0.545303	3.99541	6.45821e-05	0.000556805	3.2543	protein_coding	MRPS31	mitochondrial ribosomal protein S31 [Source:VGNC Symbol;Acc:VGNC:90394]
ENSSSCG00000017688	451.049	2.17861	0.496884	4.38453	1.16234e-05	0.000152656	3.81629	protein_coding	GGNBP2	gametotin binding protein 2 [Source:VGNC Symbol;Acc:VGNC:88437]
ENSSSCG00000028561	227.118	2.17843	0.877641	2.48215	0.0130594	0.0322989	1.49081	protein_coding	CD28	CD28 molecule [Source:VGNC Symbol;Acc:VGNC:95813]
ENSSSCG00000029198	551.67	2.17766	0.577599	3.77019	0.000163126	0.0011213	2.95028	protein_coding	CUL5	cullin 5 [Source:VGNC Symbol;Acc:VGNC:87089]
ENSSSCG00000006495	715.418	2.17538	0.467836	4.64988	3.32129e-06	5.87662e-05	4.23087	protein_coding	SEMA4A	semaphorin 4A [Source:VGNC Symbol;Acc:VGNC:92700]
ENSSSCG00000017790	564.62	2.17426	0.454112	4.78793	1.68509e-06	3.53025e-05	4.45219	protein_coding	TAOK1	TAO kinase 1 [Source:VGNC Symbol;Acc:VGNC:98355]
ENSSSCG00000004938	726.975	2.17405	0.616044	3.52904	0.000417064	0.00231295	2.63583	protein_coding	DENND4A	DENN domain containing 4A [Source:VGNC Symbol;Acc:VGNC:87251]
ENSSSCG00000029256	365.013	2.17356	0.623493	3.4861	0.000490117	0.00261589	2.58238	protein_coding	AKR1A1	aldo-keto reductase family 1 member A1 [Source:VGNC Symbol;Acc:VGNC:85229]
ENSSSCG00000020696	213.409	2.17274	0.593912	3.65835	0.000253845	0.00157423	2.80293	protein_coding	HMGN4	high mobility group nucleosomal binding domain 4 [Source:VGNC Symbol;Acc:VGNC:88909]
ENSSSCG00000005466	1505.44	2.17213	0.574606	3.7802	0.000156703	0.00108384	2.96504	protein_coding	PTBP3	polypyrimidine tract binding protein 3 [Source:VGNC Symbol;Acc:VGNC:91938]
ENSSSCG00000013083	369.29	2.17179	0.384205	5.6527	1.57947e-08	9.3693e-07	6.02829	protein_coding	CPSF7	cleavage and polyadenylation specific factor 7 [Source:VGNC Symbol;Acc:VGNC:86963]
ENSSSCG00000020931	637.476	2.17147	0.543196	3.99758	6.39938e-05	0.000553229	3.2571	protein_coding	MSH6	mutS homolog 6 [Source:VGNC Symbol;Acc:VGNC:90420]
ENSSSCG00000005343	400.554	2.17128	0.580594	3.73976	0.000184199	0.00122847	2.91063	protein_coding	RNF38	ring finger protein 38 [Source:VGNC Symbol;Acc:VGNC:92390]
ENSSSCG00000030359	677.048	2.17122	0.498233	4.35784	1.31354e-05	0.000167571	3.7758	protein_coding	ARHGEF3	Rho guanine nucleotide exchange factor 3 [Source:VGNC Symbol;Acc:VGNC:85496]
ENSSSCG00000037343	180.632	2.16981	0.475519	4.56303	5.04211e-06	8.11945e-05	4.09047	protein_coding	MRPS11	mitochondrial ribosomal protein S11 [Source:VGNC Symbol;Acc:VGNC:90382]
ENSSSCG00000036286	513.638	2.16927	0.482015	4.50041	6.78213e-06	0.000101803	3.99224	protein_coding	APMAP	adipocyte plasma membrane associated protein [Source:VGNC Symbol;Acc:VGNC:95578]
ENSSSCG00000011218	1096.42	2.16677	0.483768	4.47895	7.50127e-06	0.000110143	3.95804	protein_coding	SLC4A7	solute carrier family 4 member 7 [Source:VGNC Symbol;Acc:VGNC:93135]
ENSSSCG00000016498	308.434	2.16594	0.622209	3.48106	0.000499443	0.00265058	2.57666	protein_coding	MKRN1	makorin ring finger protein 1 [Source:HGNC Symbol;Acc:HGNC:7112]
ENSSSCG00000001903	290.955	2.16583	0.603231	3.59038	0.000330195	0.00192181	2.71629	protein_coding	EDC3	enhancer of mRNA decapping 3 [Source:VGNC Symbol;Acc:VGNC:87543]
ENSSSCG00000026617	849.195	2.16408	0.655789	3.29997	0.000966966	0.00437424	2.3591	protein_coding	EIF2S2	eukaryotic translation initiation factor 2 subunit beta [Source:VGNC Symbol;Acc:VGNC:96265]
ENSSSCG00000010450	1469.64	2.1639	0.455174	4.754	1.99429e-06	3.99127e-05	4.39889	protein_coding	LIPA	lipase A, lysosomal acid type [Source:VGNC Symbol;Acc:VGNC:89737]
ENSSSCG00000027551	165.113	2.16382	0.622849	3.47408	0.000512616	0.00270387	2.56801	protein_coding	NUDT15	nudix hydrolase 15 [Source:VGNC Symbol;Acc:VGNC:90956]
ENSSSCG00000015237	571.289	2.16359	0.448122	4.82813	1.37821e-06	3.01729e-05	4.52038	protein_coding	FLI1	Fli-1 proto-onco, ETS transcription factor [Source:VGNC Symbol;Acc:VGNC:88153]
ENSSSCG00000022837	164.568	2.16321	0.5629	3.84298	0.00012155	0.000898544	3.04646	protein_coding	TMUB2	transmembrane and ubiquitin like domain containing 2 [Source:VGNC Symbol;Acc:VGNC:94246]
ENSSSCG00000000842	419.396	2.1629	0.563931	3.83539	0.000125365	0.000919383	3.0365	protein_coding	KANSL2	KAT8 regulatory NSL complex subunit 2 [Source:VGNC Symbol;Acc:VGNC:89300]
ENSSSCG00000034730	260.041	2.16237	0.773949	2.79395	0.00520691	0.0159328	1.79771	protein_coding	PIAS2	protein inhibitor of activated STAT 2 [Source:VGNC Symbol;Acc:VGNC:91411]
ENSSSCG00000034165	465.762	2.1623	0.475431	4.54809	5.41351e-06	8.57475e-05	4.06678	protein_coding	DERPC	DERPC proline and glycine rich nuclear protein [Source:VGNC Symbol;Acc:VGNC:97170]
ENSSSCG00000010059	542.799	2.16199	0.552291	3.91459	9.05594e-05	0.000721482	3.14177	protein_coding	GUCD1	guanylyl cyclase domain containing 1 [Source:VGNC Symbol;Acc:VGNC:88749]
ENSSSCG00000011601	167.943	2.16175	0.877598	2.46326	0.013768	0.0336533	1.47297	protein_coding	LSM3	LSM3 homolog, U6 small nuclear RNA and mRNA degradation associated [Source:VGNC Symbol;Acc:VGNC:103978]
ENSSSCG00000013766	849.663	2.16163	0.520172	4.15561	3.24417e-05	0.000329378	3.4823	protein_coding	IL27RA	interleukin 27 receptor subunit alpha [Source:VGNC Symbol;Acc:VGNC:89102]
ENSSSCG00000035973	242.404	2.16135	0.677296	3.19114	0.00141711	0.0058488	2.23293	protein_coding	LSM6	LSM6 homolog, U6 small nuclear RNA and mRNA degradation associated [Source:VGNC Symbol;Acc:VGNC:89875]
ENSSSCG00000012639	1144.04	2.16128	0.56296	3.83914	0.000123465	0.000909686	3.04111	protein_coding	THOC2	THO complex 2 [Source:VGNC Symbol;Acc:VGNC:93957]
ENSSSCG00000035537	383.471	2.16053	0.595352	3.629	0.000284524	0.0017167	2.7653	protein_coding	RUNX1	RUNX family transcription factor 1 [Source:VGNC Symbol;Acc:VGNC:92516]
ENSSSCG00000023118	429.592	2.15951	0.591073	3.65355	0.000258643	0.00159619	2.79692	protein_coding	BZW2	basic leucine zipper and W2 domains 2 [Source:VGNC Symbol;Acc:VGNC:85922]
ENSSSCG00000017430	375.153	2.15892	0.590019	3.65908	0.000253124	0.00157083	2.80387	protein_coding	EIF1	eukaryotic translation initiation factor 1 [Source:VGNC Symbol;Acc:VGNC:98988]
ENSSSCG00000002296	220.851	2.1584	0.688449	3.13517	0.00171755	0.00677125	2.16933	protein_coding	RDH11	retinol dehydrogenase 11 [Source:HGNC Symbol;Acc:HGNC:17964]
ENSSSCG00000010923	99.8624	2.15832	0.709442	3.04227	0.00234799	0.00858844	2.06609	protein_coding	UBE2T	ubiquitin conjugating enzyme E2 T [Source:VGNC Symbol;Acc:VGNC:98392]
ENSSSCG00000009653	191.574	2.15787	0.596258	3.61902	0.000295716	0.00176907	2.75225	protein_coding	CDCA2	cell division cycle associated 2 [Source:VGNC Symbol;Acc:VGNC:86465]
ENSSSCG00000000920	191.253	2.15759	0.721129	2.99197	0.00277186	0.00974961	2.01101	protein_coding	POC1B	POC1 centriolar protein B [Source:VGNC Symbol;Acc:VGNC:91616]
ENSSSCG00000002867	357.223	2.15753	0.57896	3.72657	0.000194107	0.00127716	2.89375	protein_coding	CEBPG	CCAAT enhancer binding protein gamma [Source:VGNC Symbol;Acc:VGNC:86534]
ENSSSCG00000016572	621.087	2.15715	0.508239	4.24435	2.19227e-05	0.000247572	3.6063	protein_coding	TNPO3	transportin 3 [Source:VGNC Symbol;Acc:VGNC:94289]
ENSSSCG00000024242	204.625	2.15671	0.569291	3.78841	0.000151616	0.00105922	2.97501	protein_coding	MRPL54	mitochondrial ribosomal protein L54 [Source:VGNC Symbol;Acc:VGNC:90376]
ENSSSCG00000028737	464.533	2.15653	0.607705	3.54865	0.000387216	0.0021841	2.66073	protein_coding	USP3	ubiquitin specific peptidase 3 [Source:VGNC Symbol;Acc:VGNC:94757]
ENSSSCG00000029326	284.43	2.15528	0.692835	3.11082	0.00186571	0.00721325	2.14187	protein_coding	CCNB1	cyclin B1 [Source:VGNC Symbol;Acc:VGNC:86349]
ENSSSCG00000028201	596.512	2.15466	0.582106	3.70149	0.000214337	0.0013844	2.85874	protein_coding	CWF19L2	CWF19 like cell cycle control factor 2 [Source:VGNC Symbol;Acc:VGNC:96726]
ENSSSCG00000000370	457.876	2.15442	0.509987	4.22446	2.39513e-05	0.000262073	3.58158	protein_coding	DGKA	diacylglycerol kinase alpha [Source:VGNC Symbol;Acc:VGNC:87269]
ENSSSCG00000008175	254.527	2.1542	0.58676	3.67135	0.000241276	0.00151986	2.8182	protein_coding	CHST10	carbohydrate sulfotransferase 10 [Source:VGNC Symbol;Acc:VGNC:86674]
ENSSSCG00000004249	428.572	2.15334	0.532755	4.0419	5.30189e-05	0.00047887	3.31978	protein_coding	CEP85L	centrosomal protein 85 like [Source:VGNC Symbol;Acc:VGNC:86580]
ENSSSCG00000017670	492.661	2.15073	0.653934	3.28892	0.00100573	0.00451675	2.34517	protein_coding	RPS6KB1	ribosomal protein S6 kinase B1 [Source:VGNC Symbol;Acc:VGNC:99037]
ENSSSCG00000011004	371.006	2.15029	0.622642	3.45349	0.000553379	0.00286244	2.54326	protein_coding	TOPORS	TOP1 binding arginine/serine rich protein, E3 ubiquitin ligase [Source:VGNC Symbol;Acc:VGNC:95973]
ENSSSCG00000007089	156.802	2.14931	0.659095	3.261	0.00111019	0.00486743	2.3127	protein_coding	MGME1	mitochondrial genome maintenance exonuclease 1 [Source:VGNC Symbol;Acc:VGNC:103986]
ENSSSCG00000012055	1166.63	2.14894	0.594577	3.61423	0.000301238	0.00179408	2.74616	protein_coding	MORC3	MORC family CW-type zinc finger 3 [Source:VGNC Symbol;Acc:VGNC:90304]
ENSSSCG00000018008	339.013	2.14731	0.408243	5.25989	1.44145e-07	5.1105e-06	5.29154	protein_coding	SCO1	synthesis of cytochrome C oxidase 1 [Source:VGNC Symbol;Acc:VGNC:92644]
ENSSSCG00000016494	501.172	2.14633	0.67323	3.18811	0.00143207	0.00590054	2.22911	protein_coding	BRAF	B-Raf proto-onco, serine/threonine kinase [Source:VGNC Symbol;Acc:VGNC:85866]
ENSSSCG00000025174	469.105	2.1461	0.48853	4.39298	1.11805e-05	0.000148075	3.82952	protein_coding	WDFY1	WD repeat and FYVE domain containing 1 [Source:VGNC Symbol;Acc:VGNC:99733]
ENSSSCG00000013772	138.486	2.1447	0.649208	3.30356	0.000954652	0.00433577	2.36293	protein_coding	ASF1B	anti-silencing function 1B histone chaperone [Source:VGNC Symbol;Acc:VGNC:85574]
ENSSSCG00000024556	310.539	2.14348	0.624261	3.43362	0.000595574	0.00303114	2.51839	protein_coding	ZNF445	zinc finger protein 445 [Source:VGNC Symbol;Acc:VGNC:95240]
ENSSSCG00000011438	489.965	2.14302	0.427942	5.00775	5.50712e-07	1.49274e-05	4.82602	protein_coding	BAP1	BRCA1 associated protein 1 [Source:VGNC Symbol;Acc:VGNC:85754]
ENSSSCG00000015782	556.266	2.14058	0.380699	5.62275	1.8794e-08	1.06075e-06	5.97439	protein_coding	IRF2	interferon regulatory factor 2 [Source:VGNC Symbol;Acc:VGNC:96375]
ENSSSCG00000012463	259.512	2.13978	0.63874	3.35	0.000808123	0.00381032	2.41904	protein_coding	CHM	CHM Rab escort protein [Source:VGNC Symbol;Acc:VGNC:86647]
ENSSSCG00000038917	308.667	2.1397	0.33754	6.33912	2.31086e-10	3.45377e-08	7.46171	protein_coding	ATXN1L	ataxin 1 like [Source:VGNC Symbol;Acc:VGNC:85689]
ENSSSCG00000005950	505.782	2.13958	0.549946	3.89052	0.000100028	0.000771863	3.11246	protein_coding	PHF20L1	PHD finger protein 20 like 1 [Source:VGNC Symbol;Acc:VGNC:91383]
ENSSSCG00000010503	642.309	2.13822	0.804877	2.65658	0.00789386	0.0218346	1.66085	protein_coding	ZNF518A	zinc finger protein 518A [Source:VGNC Symbol;Acc:VGNC:95257]
ENSSSCG00000002138	94.2385	2.13765	0.828699	2.57952	0.00989364	0.0259953	1.5851	protein_coding	OSGEP	O-sialoglycoprotein endopeptidase [Source:VGNC Symbol;Acc:VGNC:91078]
ENSSSCG00000028633	316.788	2.13755	0.646476	3.30647	0.000944783	0.0042986	2.36667	protein_coding	AMMECR1L	AMMECR1 like [Source:VGNC Symbol;Acc:VGNC:103895]
ENSSSCG00000008988	332.162	2.13695	0.618949	3.45255	0.000555323	0.00287028	2.54208	protein_coding	CCNG2	cyclin G2 [Source:VGNC Symbol;Acc:VGNC:86358]
ENSSSCG00000000891	316.323	2.13684	0.599716	3.5631	0.000366507	0.00209199	2.67944	protein_coding	LTA4H	leukotriene A4 hydrolase [Source:VGNC Symbol;Acc:VGNC:89882]
ENSSSCG00000038617	286.319	2.13574	0.555701	3.84333	0.000121376	0.000898001	3.04672	protein_coding	PCMTD2	protein-L-isoaspartate (D-aspartate) O-methyltransferase domain containing 2 [Source:VGNC Symbol;Acc:VGNC:108730]
ENSSSCG00000001769	1247.78	2.13506	0.528645	4.03873	5.37408e-05	0.000483921	3.31523	protein_coding	ENSSSCG00000001769	mortality factor 4 like 1 [Source:VGNC Symbol;Acc:VGNC:90306]
ENSSSCG00000003806	338.574	2.13504	0.489211	4.36424	1.27563e-05	0.000163678	3.78601	protein_coding	LEPROT	leptin receptor overlapping transcript [Source:VGNC Symbol;Acc:VGNC:89686]
ENSSSCG00000016095	1297.28	2.13467	0.603395	3.53777	0.000403528	0.00225241	2.64735	protein_coding	CLK1	CDC like kinase 1 [Source:VGNC Symbol;Acc:VGNC:95942]
ENSSSCG00000040789	163.51	2.13456	0.805046	2.65147	0.00801411	0.022085	1.6559	protein_coding	GPR52	G protein-coupled receptor 52 [Source:VGNC Symbol;Acc:VGNC:108588]
ENSSSCG00000027675	931.089	2.13286	0.453341	4.70476	2.54171e-06	4.78188e-05	4.3204	protein_coding	FOXP1	forkhead box P1 [Source:VGNC Symbol;Acc:VGNC:88222]
ENSSSCG00000010652	452.259	2.13266	0.410653	5.19335	2.06538e-07	6.82162e-06	5.16611	protein_coding	FHIP2A	FHF complex subunit HOOK interacting protein 2A [Source:VGNC Symbol;Acc:VGNC:87914]
ENSSSCG00000000396	753.635	2.13247	0.525103	4.06106	4.88513e-05	0.00045144	3.3454	protein_coding	STAT2	signal transducer and activator of transcription 2 [Source:VGNC Symbol;Acc:VGNC:93539]
ENSSSCG00000011023	63.8477	2.13177	0.633877	3.36306	0.000770827	0.00367134	2.43518	protein_coding	ZNF438	zinc finger protein 438 [Source:VGNC Symbol;Acc:VGNC:109489]
ENSSSCG00000008207	374.994	2.13149	0.536092	3.97598	7.00896e-05	0.000592077	3.22762	protein_coding	RPIA	ribose 5-phosphate isomerase A [Source:VGNC Symbol;Acc:VGNC:109408]
ENSSSCG00000015345	200.946	2.13053	0.790441	2.69537	0.00703107	0.0199885	1.69922	protein_coding	GLCCI1	glucocorticoid induced 1 [Source:VGNC Symbol;Acc:VGNC:88476]
ENSSSCG00000004446	293.875	2.12897	0.658728	3.23193	0.00122955	0.00525901	2.2791	protein_coding	RWDD1	RWD domain containing 1 [Source:VGNC Symbol;Acc:VGNC:104051]
ENSSSCG00000006071	1476.61	2.12843	0.559661	3.80306	0.000142918	0.00101297	2.9944	protein_coding	VPS13B	vacuolar protein sorting 13 homolog B [Source:VGNC Symbol;Acc:VGNC:94839]
ENSSSCG00000038085	448.153	2.12762	0.54499	3.90397	9.46266e-05	0.00074326	3.12886	protein_coding	LEPROTL1	leptin receptor overlapping transcript like 1 [Source:VGNC Symbol;Acc:VGNC:96404]
ENSSSCG00000023165	649.762	2.12677	0.474333	4.4837	7.33607e-06	0.000108074	3.96628	protein_coding	SEMA7A	semaphorin 7A (John Milton Hagen blood group) [Source:HGNC Symbol;Acc:HGNC:10741]
ENSSSCG00000035523	361.293	2.12652	0.42119	5.04883	4.44515e-07	1.27598e-05	4.89416	protein_coding	FUT11	fucosyltransferase 11 [Source:VGNC Symbol;Acc:VGNC:88269]
ENSSSCG00000005949	666.206	2.12651	0.712097	2.98626	0.00282411	0.00989133	2.00475	protein_coding	SLA	Src like adaptor [Source:VGNC Symbol;Acc:VGNC:92908]
ENSSSCG00000013125	389.635	2.12574	0.495044	4.29405	1.7544e-05	0.000206583	3.68491	protein_coding	OSBP	oxysterol binding protein [Source:VGNC Symbol;Acc:VGNC:91066]
ENSSSCG00000016885	710.801	2.12515	0.459403	4.62589	3.72995e-06	6.41719e-05	4.19266	protein_coding	ITGA1	integrin subunit alpha 1 [Source:VGNC Symbol;Acc:VGNC:89231]
ENSSSCG00000013427	1144.87	2.12473	0.405928	5.23426	1.65644e-07	5.71176e-06	5.24323	protein_coding	DAZAP1	DAZ associated protein 1 [Source:HGNC Symbol;Acc:HGNC:2683]
ENSSSCG00000000693	487.215	2.12448	0.557442	3.81113	0.000138335	0.00099033	3.00422	protein_coding	NCAPD2	non-SMC condensin I complex subunit D2 [Source:VGNC Symbol;Acc:VGNC:90597]
ENSSSCG00000009326	273.471	2.12413	0.696046	3.05171	0.00227539	0.00839633	2.07591	protein_coding	KATNAL1	katanin catalytic subunit A1 like 1 [Source:VGNC Symbol;Acc:VGNC:89310]
ENSSSCG00000039472	242.38	2.12351	0.669392	3.1723	0.00151236	0.00613699	2.21204	protein_coding	SLC30A1	solute carrier family 30 member 1 [Source:VGNC Symbol;Acc:VGNC:93055]
ENSSSCG00000027676	1337.17	2.12276	0.585834	3.62349	0.000290653	0.00174424	2.75839	protein_coding	NOP56	NOP56 ribonucleoprotein [Source:VGNC Symbol;Acc:VGNC:95703]
ENSSSCG00000003613	680.728	2.12274	0.539238	3.93656	8.26583e-05	0.000673783	3.17148	protein_coding	HDAC1	histone deacetylase 1 [Source:VGNC Symbol;Acc:VGNC:88810]
ENSSSCG00000012396	528.533	2.12232	0.442505	4.79614	1.61756e-06	3.42362e-05	4.46551	protein_coding	MED12	mediator complex subunit 12 [Source:VGNC Symbol;Acc:VGNC:90104]
ENSSSCG00000000952	352.573	2.1222	0.655397	3.23804	0.00120353	0.00516906	2.28659	protein_coding	ZDHHC17	zinc finger DHHC-type palmitoyltransferase 17 [Source:VGNC Symbol;Acc:VGNC:95119]
ENSSSCG00000013888	968.304	2.12067	0.560458	3.78382	0.000154439	0.00107261	2.96956	protein_coding	JAK3	Janus kinase 3 [Source:VGNC Symbol;Acc:VGNC:89272]
ENSSSCG00000011079	981.092	2.11863	0.561832	3.77094	0.000162635	0.0011185	2.95136	protein_coding	PIP4K2A	phosphatidylinositol-5-phosphate 4-kinase type 2 alpha [Source:VGNC Symbol;Acc:VGNC:96485]
ENSSSCG00000004196	599.763	2.11851	0.626611	3.3809	0.000722478	0.003507	2.45506	protein_coding	MED23	mediator complex subunit 23 [Source:VGNC Symbol;Acc:VGNC:90114]
ENSSSCG00000034521	706.973	2.11802	0.639808	3.31039	0.000931656	0.00425843	2.37075	protein_coding	NUDT21	nudix hydrolase 21 [Source:VGNC Symbol;Acc:VGNC:98523]
ENSSSCG00000009360	138.71	2.1168	0.695258	3.04463	0.00232969	0.00853667	2.06871	protein_coding	ALG5	ALG5 dolichyl-phosphate beta-glucosyltransferase [Source:VGNC Symbol;Acc:VGNC:85252]
ENSSSCG00000013062	1018.38	2.11654	0.554399	3.81771	0.000134696	0.000972611	3.01206	protein_coding	MTA2	metastasis associated 1 family member 2 [Source:VGNC Symbol;Acc:VGNC:90435]
ENSSSCG00000024254	62.1335	2.11574	0.62045	3.41001	0.000649614	0.00322852	2.491	protein_coding	ALKBH7	alkB homolog 7 [Source:VGNC Symbol;Acc:VGNC:85262]
ENSSSCG00000026922	489.573	2.11561	0.583962	3.62285	0.000291377	0.0017478	2.75751	protein_coding	DRAM2	DNA damage regulated autophagy modulator 2 [Source:VGNC Symbol;Acc:VGNC:87437]
ENSSSCG00000016158	306.889	2.11541	0.869277	2.43353	0.0149526	0.036006	1.44363	protein_coding	LANCL1	LanC like 1 [Source:VGNC Symbol;Acc:VGNC:96401]
ENSSSCG00000038954	296.125	2.11328	0.660932	3.19742	0.00138662	0.00575938	2.23962	protein_coding	PLIN3	perilipin 3 [Source:VGNC Symbol;Acc:VGNC:91559]
ENSSSCG00000010135	439.782	2.11307	0.395715	5.33988	9.30071e-08	3.73607e-06	5.42759	protein_coding	DGCR8	DGCR8 microprocessor complex subunit [Source:VGNC Symbol;Acc:VGNC:87268]
ENSSSCG00000006232	263.78	2.11263	0.702199	3.00859	0.00262464	0.00935852	2.02879	protein_coding	RAB2A	RAB2A, member RAS onco family [Source:VGNC Symbol;Acc:VGNC:98252]
ENSSSCG00000010465	951.567	2.11242	0.579474	3.64542	0.000266955	0.00163354	2.78687	protein_coding	TNKS2	tankyrase 2 [Source:VGNC Symbol;Acc:VGNC:94280]
ENSSSCG00000004652	741.697	2.11186	0.541517	3.89989	9.62367e-05	0.000752153	3.12369	protein_coding	COPS2	COP9 signalosome subunit 2 [Source:VGNC Symbol;Acc:VGNC:86899]
ENSSSCG00000014080	369.867	2.11178	0.627463	3.36558	0.000763818	0.00364745	2.43801	protein_coding	HMGCR	3-hydroxy-3-methylglutaryl-CoA reductase [Source:VGNC Symbol;Acc:VGNC:88906]
ENSSSCG00000016031	399.227	2.11124	0.63493	3.32515	0.000883699	0.00408397	2.38892	protein_coding	CALCRL	calcitonin receptor like receptor [Source:VGNC Symbol;Acc:VGNC:109487]
ENSSSCG00000026153	294.918	2.11089	0.585888	3.60288	0.000314709	0.00185164	2.73244	protein_coding	ACAT1	acetyl-CoA acetyltransferase 1 [Source:VGNC Symbol;Acc:VGNC:85004]
ENSSSCG00000029161	175.062	2.11043	0.469356	4.49644	6.90998e-06	0.000103128	3.98662	protein_coding	ADI1	acireductone dioxygenase 1 [Source:VGNC Symbol;Acc:VGNC:85139]
ENSSSCG00000003673	943.225	2.11042	0.526208	4.01061	6.05628e-05	0.000530877	3.27501	protein_coding	SEH1L	centrosomal protein 192 [Source:VGNC Symbol;Acc:VGNC:96946]
ENSSSCG00000008079	712.476	2.10798	0.523371	4.02769	5.6327e-05	0.000502809	3.2986	protein_coding	FAM120A	family with sequence similarity 120A [Source:VGNC Symbol;Acc:VGNC:99713]
ENSSSCG00000003743	945.751	2.10674	0.525465	4.00928	6.09039e-05	0.000533342	3.27299	protein_coding	GALNT1	polypeptide N-acetylgalactosaminyltransferase 1 [Source:VGNC Symbol;Acc:VGNC:97062]
ENSSSCG00000009766	667.973	2.10532	0.500108	4.20973	2.55674e-05	0.000275586	3.55974	protein_coding	ATP6V0A2	ATPase H+ transporting V0 subunit a2 [Source:VGNC Symbol;Acc:VGNC:85664]
ENSSSCG00000005311	364.228	2.10236	0.497729	4.2239	2.40107e-05	0.000262348	3.58112	protein_coding	CD72	CD72 molecule [Source:VGNC Symbol;Acc:VGNC:86427]
ENSSSCG00000027709	302.916	2.10207	0.517556	4.06153	4.87518e-05	0.000450676	3.34614	protein_coding	PARP9	poly(ADP-ribose) polymerase family member 9 [Source:VGNC Symbol;Acc:VGNC:108682]
ENSSSCG00000016044	259.46	2.10138	0.862467	2.43647	0.0148313	0.035759	1.44661	protein_coding	ORMDL1	ORMDL sphingolipid biosynthesis regulator 1 [Source:VGNC Symbol;Acc:VGNC:104015]
ENSSSCG00000023306	472.981	2.1013	0.385987	5.44398	5.21041e-08	2.39921e-06	5.61993	protein_coding	ELMO2	engulfment and cell motility 2 [Source:VGNC Symbol;Acc:VGNC:95837]
ENSSSCG00000032176	247.61	2.10123	0.52563	3.99754	6.40038e-05	0.000553229	3.2571	protein_coding	SMURF2	SMAD specific E3 ubiquitin protein ligase 2 [Source:VGNC Symbol;Acc:VGNC:93271]
ENSSSCG00000010092	872.612	2.10097	0.456144	4.60594	4.10615e-06	6.92198e-05	4.15977	protein_coding	PI4KA	phosphatidylinositol 4-kinase alpha [Source:VGNC Symbol;Acc:VGNC:98191]
ENSSSCG00000001882	298.84	2.10065	0.560049	3.75084	0.000176246	0.00118684	2.92561	protein_coding	NEIL1	nei like DNA glycosylase 1 [Source:VGNC Symbol;Acc:VGNC:90672]
ENSSSCG00000014094	387.027	2.09967	0.601524	3.49059	0.000481957	0.00258341	2.58781	protein_coding	AGGF1	angiogenic factor with G-patch and FHA domains 1 [Source:VGNC Symbol;Acc:VGNC:96789]
ENSSSCG00000034261	1302.19	2.09821	0.446474	4.69951	2.60791e-06	4.87558e-05	4.31197	protein_coding	TMEM59	transmembrane protein 59 [Source:VGNC Symbol;Acc:VGNC:94192]
ENSSSCG00000008168	421.121	2.0982	0.394822	5.3143	1.07068e-07	4.07134e-06	5.39026	protein_coding	RNF149	ring finger protein 149 [Source:VGNC Symbol;Acc:VGNC:92362]
ENSSSCG00000009775	116.58	2.09783	0.617782	3.39575	0.000684411	0.00336582	2.47291	protein_coding	CDK2AP1	cyclin dependent kinase 2 associated protein 1 [Source:VGNC Symbol;Acc:VGNC:103918]
ENSSSCG00000029857	577.482	2.09763	0.468393	4.47836	7.52199e-06	0.00011022	3.95774	protein_coding	EIF2S3B	eukaryotic translation initiation factor 2 subunit gamma B [Source:HGNC Symbol;Acc:HGNC:43863]
ENSSSCG00000004884	403.546	2.0973	0.693965	3.0222	0.00250943	0.00904052	2.04381	protein_coding	TMX3	thioredoxin related transmembrane protein 3 [Source:VGNC Symbol;Acc:VGNC:94248]
ENSSSCG00000040383	363.361	2.09719	0.550123	3.81222	0.000137722	0.000987528	3.00545	protein_coding	MFAP1	microfibril associated protein 1 [Source:VGNC Symbol;Acc:VGNC:90172]
ENSSSCG00000039426	1306.88	2.09626	0.526523	3.98132	6.85346e-05	0.000581511	3.23544	protein_coding	FSTL1	follistatin like 1 [Source:VGNC Symbol;Acc:VGNC:88255]
ENSSSCG00000017398	193.616	2.09613	0.564177	3.71537	0.000202905	0.00132527	2.87769	protein_coding	COASY	Coenzyme A synthase [Source:VGNC Symbol;Acc:VGNC:97935]
ENSSSCG00000022900	1121.05	2.09446	0.523272	4.00262	6.2645e-05	0.000545022	3.26359	protein_coding	SUPT16H	SPT16 homolog, facilitates chromatin remodeling subunit [Source:VGNC Symbol;Acc:VGNC:93622]
ENSSSCG00000029097	169.265	2.09441	0.537175	3.89893	9.66173e-05	0.000753953	3.12266	protein_coding	RCC1	regulator of chromosome condensation 1 [Source:VGNC Symbol;Acc:VGNC:92175]
ENSSSCG00000002452	1356.91	2.09065	0.603111	3.46645	0.000527387	0.00276326	2.55858	protein_coding	LGMN	legumain [Source:VGNC Symbol;Acc:VGNC:89702]
ENSSSCG00000015692	401.811	2.08984	0.659721	3.16776	0.0015362	0.00621002	2.20691	protein_coding	R3HDM1	R3H domain containing 1 [Source:VGNC Symbol;Acc:VGNC:96526]
ENSSSCG00000038305	55.9209	2.0894	0.728965	2.86625	0.00415364	0.0133758	1.87368	protein_coding	TMEM185B	transmembrane protein 185B [Source:VGNC Symbol;Acc:VGNC:95900]
ENSSSCG00000005105	94.1169	2.08915	0.763464	2.73641	0.0062114	0.0182088	1.73972	protein_coding	MRPL46	mitochondrial ribosomal protein L46 [Source:VGNC Symbol;Acc:VGNC:90370]
ENSSSCG00000028902	1437.8	2.08784	0.491738	4.24585	2.17769e-05	0.000246143	3.60881	protein_coding	RB1CC1	RB1 inducible coiled-coil 1 [Source:VGNC Symbol;Acc:VGNC:92133]
ENSSSCG00000023122	775.221	2.08729	0.439808	4.7459	2.07578e-06	4.10143e-05	4.38707	protein_coding	KHDRBS1	KH RNA binding domain containing, signal transduction associated 1 [Source:VGNC Symbol;Acc:VGNC:89422]
ENSSSCG00000036310	232.202	2.08613	0.478718	4.35774	1.31411e-05	0.000167571	3.7758	protein_coding	RFXANK	regulatory factor X associated ankyrin containing protein [Source:VGNC Symbol;Acc:VGNC:92250]
ENSSSCG00000003645	224.555	2.0847	0.662467	3.14687	0.00165026	0.00656108	2.18302	protein_coding	UTP11	UTP11 small subunit processome component [Source:VGNC Symbol;Acc:VGNC:94781]
ENSSSCG00000004875	353.112	2.08359	0.590777	3.52687	0.0004205	0.00232479	2.63362	protein_coding	CYB5A	cytochrome b5 type A [Source:VGNC Symbol;Acc:VGNC:96727]
ENSSSCG00000015072	228.542	2.08328	0.405199	5.14136	2.72751e-07	8.55441e-06	5.06781	protein_coding	PCSK7	proprotein convertase subtilisin/kexin type 7 [Source:VGNC Symbol;Acc:VGNC:91233]
ENSSSCG00000010281	3695.72	2.08316	0.708614	2.93977	0.00328457	0.011109	1.95433	protein_coding	PSAP	prosaposin [Source:VGNC Symbol;Acc:VGNC:109480]
ENSSSCG00000034973	2519.37	2.08202	0.602648	3.45479	0.000550716	0.00285224	2.54481	protein_coding	CXCL12	C-X-C motif chemokine ligand 12 [Source:VGNC Symbol;Acc:VGNC:87103]
ENSSSCG00000040879	1754.16	2.08176	0.407402	5.10983	3.22443e-07	9.85864e-06	5.00618	protein_coding	CNBP	CCHC-type zinc finger nucleic acid binding protein [Source:VGNC Symbol;Acc:VGNC:99708]
ENSSSCG00000012250	261.942	2.08142	0.587733	3.54143	0.000397966	0.00222829	2.65203	protein_coding	MED14	mediator complex subunit 14 [Source:VGNC Symbol;Acc:VGNC:90108]
ENSSSCG00000012880	438.893	2.08052	0.430943	4.82782	1.38035e-06	3.0195e-05	4.52006	protein_coding	CPT1A	carnitine palmitoyltransferase 1A [Source:VGNC Symbol;Acc:VGNC:86964]
ENSSSCG00000016346	90.4603	2.08002	0.74245	2.80156	0.00508562	0.0156458	1.8056	protein_coding	MAD2L1BP	MAD2L1 binding protein [Source:VGNC Symbol;Acc:VGNC:89940]
ENSSSCG00000010299	381.227	2.07928	0.456009	4.55974	5.12172e-06	8.2147e-05	4.08541	protein_coding	ANXA7	annexin A7 [Source:VGNC Symbol;Acc:VGNC:85372]
ENSSSCG00000006319	204.785	2.07788	0.54321	3.82518	0.000130674	0.000949463	3.02252	protein_coding	POGK	pogo transposable element derived with KRAB domain [Source:VGNC Symbol;Acc:VGNC:91622]
ENSSSCG00000032397	936.645	2.07679	0.513986	4.04055	5.33256e-05	0.000480829	3.31801	protein_coding	LBR	lamin B receptor [Source:VGNC Symbol;Acc:VGNC:98068]
ENSSSCG00000022815	386.349	2.07651	0.380351	5.45946	4.77574e-08	2.24504e-06	5.64878	protein_coding	PYGB	glycogen phosphorylase B [Source:VGNC Symbol;Acc:VGNC:96525]
ENSSSCG00000032357	522.388	2.07564	0.643276	3.22667	0.00125242	0.00533364	2.27298	protein_coding	APPL1	adaptor protein, phosphotyrosine interacting with PH domain and leucine zipper 1 [Source:VGNC Symbol;Acc:VGNC:85426]
ENSSSCG00000027568	403.966	2.07525	0.551864	3.76044	0.000169617	0.00115436	2.93766	protein_coding	BLK	BLK proto-onco, Src family tyrosine kinase [Source:VGNC Symbol;Acc:VGNC:85828]
ENSSSCG00000010645	343.494	2.0744	0.566907	3.65916	0.000253041	0.00157067	2.80391	protein_coding	NHLRC2	NHL repeat containing 2 [Source:VGNC Symbol;Acc:VGNC:90737]
ENSSSCG00000006048	210.979	2.07424	0.827307	2.50722	0.0121685	0.0305675	1.51474	protein_coding	DCAF13	DDB1 and CUL4 associated factor 13 [Source:VGNC Symbol;Acc:VGNC:87174]
ENSSSCG00000038726	82.9508	2.07374	0.598664	3.46395	0.00053231	0.00277871	2.55616	protein_coding	RANGRF	RAN guanine nucleotide release factor [Source:VGNC Symbol;Acc:VGNC:92083]
ENSSSCG00000011330	177.667	2.07368	0.492086	4.21407	2.50815e-05	0.000271882	3.56562	protein_coding	NBEAL2	neurobeachin like 2 [Source:VGNC Symbol;Acc:VGNC:90591]
ENSSSCG00000027057	144.808	2.0734	0.549526	3.77307	0.00016125	0.00111069	2.95441	protein_coding	FAU	synoviolin 1 [Source:VGNC Symbol;Acc:VGNC:93695]
ENSSSCG00000030186	693.173	2.07326	0.607664	3.41186	0.000645219	0.00321145	2.4933	protein_coding	KIF2A	kinesin family member 2A [Source:VGNC Symbol;Acc:VGNC:89467]
ENSSSCG00000022283	416.52	2.07315	0.611424	3.39069	0.000697159	0.00341408	2.46673	protein_coding	CEP135	centrosomal protein 135 [Source:VGNC Symbol;Acc:VGNC:86561]
ENSSSCG00000005457	157.851	2.07299	0.648328	3.19744	0.00138655	0.00575938	2.23962	protein_coding	ENSSSCG00000005457	lysophosphatidic acid receptor 1 [Source:VGNC Symbol;Acc:VGNC:103117]
ENSSSCG00000033146	2215.04	2.07126	0.720442	2.87499	0.0040404	0.0131099	1.8824	protein_coding	CD163	CD163 molecule [Source:HGNC Symbol;Acc:HGNC:1631]
ENSSSCG00000025599	222.461	2.07126	0.418461	4.94971	7.43229e-07	1.88649e-05	4.72435	protein_coding	FTSJ1	FtsJ RNA 2'-O-methyltransferase 1 [Source:VGNC Symbol;Acc:VGNC:88260]
ENSSSCG00000002243	939.107	2.07075	0.415701	4.98135	6.31429e-07	1.65128e-05	4.78218	protein_coding	SLC12A6	solute carrier family 12 member 6 [Source:VGNC Symbol;Acc:VGNC:92925]
ENSSSCG00000039887	468.88	2.07039	0.696424	2.97289	0.00295008	0.0102238	1.99039	protein_coding	MARCHF5	membrane associated ring-CH-type finger 5 [Source:VGNC Symbol;Acc:VGNC:90021]
ENSSSCG00000010966	2838.42	2.07032	0.887178	2.3336	0.0196166	0.0443321	1.35328	protein_coding	CCL19	C-C motif chemokine ligand 19 [Source:VGNC Symbol;Acc:VGNC:95483]
ENSSSCG00000005366	465.684	2.07013	0.607547	3.40736	0.000655948	0.00325335	2.48767	protein_coding	NCBP1	nuclear cap binding protein subunit 1 [Source:VGNC Symbol;Acc:VGNC:90603]
ENSSSCG00000013178	329.547	2.06991	0.409724	5.05195	4.37322e-07	1.25938e-05	4.89984	protein_coding	ZDHHC5	zinc finger DHHC-type palmitoyltransferase 5 [Source:VGNC Symbol;Acc:VGNC:95127]
ENSSSCG00000015955	534.39	2.06953	0.499154	4.14609	3.38206e-05	0.000339246	3.46949	protein_coding	ITGA6	integrin subunit alpha 6 [Source:VGNC Symbol;Acc:VGNC:96378]
ENSSSCG00000017617	1528.84	2.06903	0.607657	3.40493	0.000661811	0.00327575	2.48469	protein_coding	SCPEP1	serine carboxypeptidase 1 [Source:VGNC Symbol;Acc:VGNC:92645]
ENSSSCG00000002404	784.786	2.06869	0.390776	5.29379	1.19805e-07	4.45157e-06	5.35149	protein_coding	SPTLC2	serine palmitoyltransferase long chain base subunit 2 [Source:VGNC Symbol;Acc:VGNC:93440]
ENSSSCG00000004324	87.5139	2.06597	0.86669	2.38375	0.0171371	0.0399278	1.39873	protein_coding	LYRM2	LYR motif containing 2 [Source:HGNC Symbol;Acc:HGNC:25229]
ENSSSCG00000013633	56.2802	2.06508	0.603969	3.41919	0.000628082	0.00315255	2.50134	protein_coding	CARM1	coactivator associated arginine methyltransferase 1 [Source:VGNC Symbol;Acc:VGNC:86191]
ENSSSCG00000037920	1351.55	2.06457	0.609296	3.38845	0.000702891	0.00343774	2.46373	protein_coding	TRIM28	tripartite motif containing 28 [Source:VGNC Symbol;Acc:VGNC:94403]
ENSSSCG00000011407	609.576	2.06429	0.453567	4.55122	5.33354e-06	8.46313e-05	4.07247	protein_coding	RASSF1	Ras association domain family member 1 [Source:VGNC Symbol;Acc:VGNC:92122]
ENSSSCG00000004799	148.818	2.06413	0.800687	2.57795	0.00993877	0.0260832	1.58364	protein_coding	ZNF770	zinc finger protein 770 [Source:VGNC Symbol;Acc:VGNC:95300]
ENSSSCG00000036775	104.311	2.06408	0.665971	3.09936	0.0019394	0.00742559	2.12927	protein_coding	SLC48A1	solute carrier family 48 member 1 [Source:VGNC Symbol;Acc:VGNC:93129]
ENSSSCG00000024750	65.8062	2.06375	0.698095	2.95626	0.00311399	0.0106478	1.97274	protein_coding	GFOD2	glucose-fructose oxidoreductase domain containing 2 [Source:VGNC Symbol;Acc:VGNC:88425]
ENSSSCG00000011616	905.006	2.06172	0.365894	5.63473	1.75332e-08	1.00442e-06	5.99808	protein_coding	COPG1	COPI coat complex subunit gamma 1 [Source:VGNC Symbol;Acc:VGNC:86897]
ENSSSCG00000033854	281.648	2.06116	0.479087	4.30227	1.69059e-05	0.000201313	3.69613	protein_coding	LGALS1	galectin 1 [Source:VGNC Symbol;Acc:VGNC:89691]
ENSSSCG00000028225	772.075	2.06096	0.397176	5.18904	2.11376e-07	6.94711e-06	5.1582	protein_coding	DICER1	dicer 1, ribonuclease III [Source:VGNC Symbol;Acc:VGNC:87302]
ENSSSCG00000007383	138.315	2.06074	0.511123	4.0318	5.53517e-05	0.000494928	3.30546	protein_coding	TOMM34	translocase of outer mitochondrial membrane 34 [Source:VGNC Symbol;Acc:VGNC:95647]
ENSSSCG00000024125	273.013	2.05994	0.747299	2.75652	0.00584204	0.0173641	1.76035	protein_coding	KPNA3	karyopherin subunit alpha 3 [Source:VGNC Symbol;Acc:VGNC:89562]
ENSSSCG00000000119	839.075	2.0596	0.391877	5.25573	1.47435e-07	5.19673e-06	5.28427	protein_coding	EIF3L	eukaryotic translation initiation factor 3 subunit L [Source:VGNC Symbol;Acc:VGNC:87623]
ENSSSCG00000046439	558.477	2.05935	0.564116	3.65058	0.000261648	0.0016092	2.79339	protein_coding	GNG10	G protein subunit gamma 10 [Source:VGNC Symbol;Acc:VGNC:109531]
ENSSSCG00000009611	794.745	2.05929	0.58648	3.51128	0.000445961	0.00243089	2.61424	protein_coding	XPO7	exportin 7 [Source:VGNC Symbol;Acc:VGNC:95007]
ENSSSCG00000005984	448.095	2.05883	0.466449	4.41383	1.01558e-05	0.000137895	3.86045	protein_coding	ZHX1	zinc fingers and homeoboxes 1 [Source:VGNC Symbol;Acc:VGNC:95164]
ENSSSCG00000011772	847.837	2.0588	0.65197	3.15781	0.00158958	0.00637666	2.19541	protein_coding	ATP11B	ATPase phospholipid transporting 11B (putative) [Source:HGNC Symbol;Acc:HGNC:13553]
ENSSSCG00000017895	851.964	2.05843	0.44985	4.57583	4.74343e-06	7.76628e-05	4.10979	protein_coding	RABEP1	rabaptin, RAB GTPase binding effector protein 1 [Source:VGNC Symbol;Acc:VGNC:99032]
ENSSSCG00000027806	680.938	2.05776	0.588173	3.49855	0.000467789	0.00252517	2.59771	protein_coding	SAMHD1	SAM and HD domain containing deoxynucleoside triphosphate triphosphohydrolase 1 [Source:VGNC Symbol;Acc:VGNC:95712]
ENSSSCG00000003642	662.524	2.05666	0.425702	4.83121	1.35709e-06	2.9857e-05	4.52495	protein_coding	INPP5B	inositol polyphosphate-5-phosphatase B [Source:VGNC Symbol;Acc:VGNC:89143]
ENSSSCG00000009193	486.319	2.05599	0.638808	3.21849	0.00128869	0.00544477	2.26402	protein_coding	SMARCAD1	SWI/SNF-related, matrix-associated actin-dependent regulator of chromatin, subfamily a, containing DEAD/H box 1 [Source:VGNC Symbol;Acc:VGNC:93229]
ENSSSCG00000004486	153.431	2.0558	0.656886	3.12961	0.00175037	0.00686287	2.16349	protein_coding	SLC17A5	solute carrier family 17 member 5 [Source:VGNC Symbol;Acc:VGNC:92953]
ENSSSCG00000013639	1267.98	2.05408	0.514382	3.9933	6.51604e-05	0.000560707	3.25126	protein_coding	SLC44A2	solute carrier family 44 member 2 [Source:VGNC Symbol;Acc:VGNC:100862]
ENSSSCG00000001970	136.902	2.05256	0.551644	3.72081	0.000198584	0.00130213	2.88534	protein_coding	ENSSSCG00000001970	HEAT repeat containing 5A [Source:VGNC Symbol;Acc:VGNC:88826]
ENSSSCG00000037597	203.345	2.05235	0.599252	3.42485	0.00061513	0.00310384	2.5081	protein_coding	CDK2	cyclin dependent kinase 2 [Source:HGNC Symbol;Acc:HGNC:1771]
ENSSSCG00000024776	224.694	2.05177	0.897982	2.28487	0.0223205	0.0489741	1.31003	protein_coding	SNRPG	small nuclear ribonucleoprotein polypeptide G [Source:HGNC Symbol;Acc:HGNC:11163]
ENSSSCG00000034954	463.474	2.05173	0.604274	3.39537	0.000685369	0.00336867	2.47254	protein_coding	C5orf24	chromosome 2 C5orf24 homolog [Source:VGNC Symbol;Acc:VGNC:86010]
ENSSSCG00000009794	300.282	2.0515	0.583466	3.51606	0.000437998	0.00239529	2.62064	protein_coding	MLXIP	MLX interacting protein [Source:VGNC Symbol;Acc:VGNC:90262]
ENSSSCG00000016884	344.598	2.05114	0.517196	3.96589	7.31239e-05	0.000611338	3.21372	protein_coding	PELO	pelota mRNA surveillance and ribosome rescue factor [Source:VGNC Symbol;Acc:VGNC:91309]
ENSSSCG00000035061	146.197	2.05018	0.596592	3.43648	0.000589319	0.00300937	2.52153	protein_coding	WBP1	WW domain binding protein 1 [Source:VGNC Symbol;Acc:VGNC:94897]
ENSSSCG00000017066	530.485	2.04949	0.382562	5.35727	8.44887e-08	3.47038e-06	5.45962	protein_coding	GEMIN5	gem nuclear organelle associated protein 5 [Source:VGNC Symbol;Acc:VGNC:88413]
ENSSSCG00000002337	228.978	2.04786	0.463848	4.41494	1.01039e-05	0.000137423	3.86194	protein_coding	ZFYVE1	zinc finger FYVE-type containing 1 [Source:VGNC Symbol;Acc:VGNC:95156]
ENSSSCG00000008428	460.702	2.04655	0.59307	3.45078	0.000558978	0.00288746	2.53948	protein_coding	MSH2	mutS homolog 2 [Source:VGNC Symbol;Acc:VGNC:90418]
ENSSSCG00000000141	894.658	2.04622	0.478381	4.27739	1.89096e-05	0.000219952	3.65767	protein_coding	EIF3D	eukaryotic translation initiation factor 3 subunit D [Source:VGNC Symbol;Acc:VGNC:87616]
ENSSSCG00000032141	376.376	2.04592	0.562496	3.63721	0.000275607	0.00167461	2.77609	protein_coding	DUT	deoxyuridine triphosphatase [Source:HGNC Symbol;Acc:HGNC:3078]
ENSSSCG00000011760	643.232	2.04532	0.66659	3.06833	0.00215261	0.00805888	2.09373	protein_coding	TBL1XR1	TBL1X/Y related 1 [Source:VGNC Symbol;Acc:VGNC:96600]
ENSSSCG00000033700	108.424	2.04505	0.688756	2.9692	0.00298577	0.0103242	1.98614	protein_coding	TIMM23B	translocase of inner mitochondrial membrane 23 homolog B [Source:HGNC Symbol;Acc:HGNC:23581]
ENSSSCG00000009994	598.683	2.04347	0.402309	5.07935	3.78721e-07	1.12867e-05	4.94743	protein_coding	MTMR3	myotubularin related protein 3 [Source:VGNC Symbol;Acc:VGNC:90461]
ENSSSCG00000016027	453.157	2.04301	0.737892	2.76871	0.00562781	0.01688	1.77263	protein_coding	ITGAV	integrin subunit alpha V [Source:VGNC Symbol;Acc:VGNC:96380]
ENSSSCG00000015779	229.287	2.04286	0.604783	3.37785	0.000730562	0.00353367	2.45177	protein_coding	CDKN2AIP	CDKN2A interacting protein [Source:VGNC Symbol;Acc:VGNC:105247]
ENSSSCG00000006519	275.071	2.04208	0.415793	4.91128	9.04834e-07	2.19864e-05	4.65785	protein_coding	CLK2	CDC like kinase 2 [Source:VGNC Symbol;Acc:VGNC:86767]
ENSSSCG00000017668	842.875	2.04187	0.522468	3.90813	9.30134e-05	0.000735774	3.13326	protein_coding	VMP1	vacuole membrane protein 1 [Source:HGNC Symbol;Acc:HGNC:29559]
ENSSSCG00000011776	413.401	2.04147	0.701541	2.90999	0.00361446	0.0119972	1.92092	protein_coding	YEATS2	YEATS domain containing 2 [Source:VGNC Symbol;Acc:VGNC:95023]
ENSSSCG00000004358	941.284	2.03957	0.556986	3.66179	0.000250456	0.00156006	2.80686	protein_coding	ASCC3	activating signal cointegrator 1 complex subunit 3 [Source:VGNC Symbol;Acc:VGNC:85571]
ENSSSCG00000024453	1063.38	2.0395	0.490894	4.15467	3.25757e-05	0.000330614	3.48068	protein_coding	RAF1	Raf-1 proto-onco, serine/threonine kinase [Source:VGNC Symbol;Acc:VGNC:108688]
ENSSSCG00000032580	338.265	2.03878	0.583022	3.49692	0.000470665	0.00253803	2.5955	protein_coding	MGST1	microsomal glutathione S-transferase 1 [Source:VGNC Symbol;Acc:VGNC:103301]
ENSSSCG00000028310	494.333	2.03841	0.5366	3.79874	0.000145431	0.0010263	2.98873	protein_coding	DR1	down-regulator of transcription 1 [Source:VGNC Symbol;Acc:VGNC:87435]
ENSSSCG00000024791	226.226	2.0378	0.590928	3.44848	0.00056375	0.00290766	2.53646	protein_coding	ENSSSCG00000024791	CD59 molecule [Source:VGNC Symbol;Acc:VGNC:99615]
ENSSSCG00000021410	494.929	2.03751	0.532945	3.82311	0.000131778	0.000954894	3.02004	protein_coding	STRAP	serine/threonine kinase receptor associated protein [Source:VGNC Symbol;Acc:VGNC:109448]
ENSSSCG00000021511	153.428	2.03734	0.858071	2.37433	0.0175808	0.0406867	1.39055	protein_coding	GCSAM	germinal center associated signaling and motility [Source:VGNC Symbol;Acc:VGNC:88391]
ENSSSCG00000024197	467.782	2.03709	0.566832	3.59381	0.000325873	0.00190351	2.72044	protein_coding	USP48	ubiquitin specific peptidase 48 [Source:VGNC Symbol;Acc:VGNC:94770]
ENSSSCG00000011356	667.689	2.03571	0.403156	5.04944	4.43118e-07	1.27333e-05	4.89506	protein_coding	UQCRC1	ubiquinol-cytochrome c reductase core protein 1 [Source:VGNC Symbol;Acc:VGNC:94728]
ENSSSCG00000011678	890.89	2.03509	0.545192	3.7328	0.000189363	0.00125426	2.90161	protein_coding	XRN1	5'-3' exoribonuclease 1 [Source:VGNC Symbol;Acc:VGNC:108705]
ENSSSCG00000011376	39.0741	2.03483	0.817031	2.49051	0.0127558	0.0317035	1.49889	protein_coding	IHO1	interactor of HORMAD1 1 [Source:VGNC Symbol;Acc:VGNC:86295]
ENSSSCG00000009823	226.547	2.03397	0.753006	2.70113	0.00691041	0.0197368	1.70472	protein_coding	VPS29	VPS29 retromer complex component [Source:VGNC Symbol;Acc:VGNC:94847]
ENSSSCG00000005601	3789.63	2.03385	0.779385	2.60955	0.00906601	0.0243196	1.61404	protein_coding	HSPA5	heat shock protein family A (Hsp70) member 5 [Source:VGNC Symbol;Acc:VGNC:103107]
ENSSSCG00000015115	1090.67	2.03335	0.563224	3.6102	0.000305964	0.0018136	2.74146	protein_coding	CBL	Cbl proto-onco [Source:VGNC Symbol;Acc:VGNC:86222]
ENSSSCG00000003627	483.897	2.03312	0.648825	3.13355	0.00172708	0.00679924	2.16754	protein_coding	ZMYM4	zinc finger MYM-type containing 4 [Source:VGNC Symbol;Acc:VGNC:95183]
ENSSSCG00000033811	462.121	2.0327	0.580219	3.50333	0.00045948	0.00248735	2.60426	protein_coding	CBFB	core-binding factor subunit beta [Source:VGNC Symbol;Acc:VGNC:86221]
ENSSSCG00000010824	724.302	2.0313	0.356432	5.69897	1.20533e-08	7.48173e-07	6.126	protein_coding	RAB3GAP2	RAB3 GTPase activating non-catalytic protein subunit 2 [Source:VGNC Symbol;Acc:VGNC:95833]
ENSSSCG00000010576	427.293	2.02969	0.551632	3.67943	0.000233753	0.00148154	2.82929	protein_coding	NOLC1	nucleolar and coiled-body phosphoprotein 1 [Source:VGNC Symbol;Acc:VGNC:90818]
ENSSSCG00000030798	399.786	2.02854	0.546052	3.71492	0.000203266	0.00132731	2.87703	protein_coding	FUS	FUS RNA binding protein [Source:VGNC Symbol;Acc:VGNC:88267]
ENSSSCG00000004844	254.674	2.0283	0.512998	3.95382	7.69121e-05	0.000635463	3.19691	protein_coding	MTMR10	myotubularin related protein 10 [Source:VGNC Symbol;Acc:VGNC:90457]
ENSSSCG00000016036	405.409	2.02825	0.727003	2.78988	0.00527276	0.016081	1.79369	protein_coding	WDR75	WD repeat domain 75 [Source:VGNC Symbol;Acc:VGNC:96100]
ENSSSCG00000037127	268.217	2.0282	0.550196	3.68632	0.000227523	0.00144892	2.83895	protein_coding	CDKN2AIPNL	CDKN2A interacting protein N-terminal like [Source:VGNC Symbol;Acc:VGNC:99616]
ENSSSCG00000013622	60.5234	2.02784	0.660287	3.07116	0.00213232	0.00799299	2.09729	protein_coding	TMEM205	transmembrane protein 205 [Source:VGNC Symbol;Acc:VGNC:94134]
ENSSSCG00000016092	306.505	2.02727	0.718466	2.82166	0.00477756	0.0148773	1.82748	protein_coding	SGO2	shugoshin 2 [Source:VGNC Symbol;Acc:VGNC:96251]
ENSSSCG00000006018	322.91	2.02656	0.541	3.74595	0.000179709	0.00120554	2.91882	protein_coding	TRPS1	transcriptional repressor GATA binding 1 [Source:VGNC Symbol;Acc:VGNC:94471]
ENSSSCG00000038872	349.857	2.02643	0.568127	3.56687	0.000361276	0.00206622	2.68482	protein_coding	GMEB1	glucocorticoid modulatory element binding protein 1 [Source:VGNC Symbol;Acc:VGNC:88508]
ENSSSCG00000023785	607.77	2.02546	0.655941	3.08787	0.00201598	0.00764688	2.11652	protein_coding	TMEM156	transmembrane protein 156 [Source:VGNC Symbol;Acc:VGNC:94099]
ENSSSCG00000031664	185.595	2.02495	0.770169	2.62923	0.00855786	0.0232529	1.63352	protein_coding	SRP9	signal recognition particle 9 [Source:VGNC Symbol;Acc:VGNC:108282]
ENSSSCG00000015882	529.74	2.02448	0.582254	3.47697	0.000507107	0.00268221	2.57151	protein_coding	BAZ2B	bromodomain adjacent to zinc finger domain 2B [Source:HGNC Symbol;Acc:HGNC:963]
ENSSSCG00000014163	239.971	2.02223	0.666774	3.03286	0.00242244	0.00878476	2.05627	protein_coding	SLF1	SMC5-SMC6 complex localization factor 1 [Source:VGNC Symbol;Acc:VGNC:93200]
ENSSSCG00000040827	129.296	2.02213	0.654396	3.09007	0.00200107	0.00760543	2.11888	protein_coding	CFAP298	cilia and flagella associated protein 298 [Source:HGNC Symbol;Acc:HGNC:1301]
ENSSSCG00000025820	228.826	2.02188	0.728299	2.77616	0.00550043	0.0165992	1.77991	protein_coding	SLC15A4	solute carrier family 15 member 4 [Source:VGNC Symbol;Acc:VGNC:92937]
ENSSSCG00000006785	540.637	2.02105	0.616759	3.27689	0.00104959	0.0046644	2.3312	protein_coding	RAP1A	RAP1A, member of RAS onco family [Source:VGNC Symbol;Acc:VGNC:92084]
ENSSSCG00000007007	457.66	2.02054	0.646526	3.12523	0.00177665	0.00694386	2.1584	protein_coding	IDO1	indoleamine 2,3-dioxygenase 1 [Source:VGNC Symbol;Acc:VGNC:96371]
ENSSSCG00000011370	407.69	2.02046	0.553346	3.65135	0.000260865	0.00160624	2.79419	protein_coding	DALRD3	DALR anticodon binding domain containing 3 [Source:VGNC Symbol;Acc:VGNC:87154]
ENSSSCG00000009938	231.422	2.01946	0.691184	2.92173	0.00348089	0.0116493	1.9337	protein_coding	UNG	uracil DNA glycosylase [Source:VGNC Symbol;Acc:VGNC:94714]
ENSSSCG00000024027	478.404	2.01904	0.674054	2.99536	0.00274117	0.00966072	2.01499	protein_coding	PAFAH1B2	platelet activating factor acetylhydrolase 1b catalytic subunit 2 [Source:VGNC Symbol;Acc:VGNC:91151]
ENSSSCG00000016928	42.5133	2.01894	0.752342	2.68354	0.00728481	0.0205169	1.68789	protein_coding	RAB3D	RAB3D, member RAS onco family [Source:VGNC Symbol;Acc:VGNC:98266]
ENSSSCG00000011166	574.773	2.01874	0.521202	3.87323	0.000107401	0.000817438	3.08754	protein_coding	ZMYND11	zinc finger MYND-type containing 11 [Source:VGNC Symbol;Acc:VGNC:95827]
ENSSSCG00000029478	580.999	2.01744	0.637256	3.16583	0.00154643	0.00623819	2.20494	protein_coding	CUL4B	cullin 4B [Source:HGNC Symbol;Acc:HGNC:2555]
ENSSSCG00000012037	545.3	2.01621	0.566634	3.55822	0.000373375	0.00212349	2.67295	protein_coding	PAXBP1	PAX3 and PAX7 binding protein 1 [Source:VGNC Symbol;Acc:VGNC:91197]
ENSSSCG00000016949	244.766	2.01582	0.819468	2.45992	0.0138969	0.0339096	1.46968	protein_coding	TRAPPC13	trafficking protein particle complex subunit 13 [Source:VGNC Symbol;Acc:VGNC:104085]
ENSSSCG00000034227	4494.74	2.01529	0.664783	3.0315	0.00243342	0.00881957	2.05455	protein_coding	RPL35	ribosomal protein L35 [Source:VGNC Symbol;Acc:VGNC:103164]
ENSSSCG00000011535	231.873	2.01427	0.722594	2.78756	0.00531074	0.016166	1.7914	protein_coding	ARL8B	ADP ribosylation factor like GTPase 8B [Source:VGNC Symbol;Acc:VGNC:103905]
ENSSSCG00000023318	429.189	2.01334	0.431239	4.66874	3.03049e-06	5.48915e-05	4.26049	protein_coding	MARS1	methionyl-tRNA synthetase 1 [Source:VGNC Symbol;Acc:VGNC:90028]
ENSSSCG00000010513	848.345	2.01166	0.555148	3.62364	0.000290483	0.00174362	2.75855	protein_coding	LCOR	ligand dependent nuclear receptor corepressor [Source:HGNC Symbol;Acc:HGNC:29503]
ENSSSCG00000008377	1525.68	2.0115	0.531342	3.7857	0.000153273	0.00106701	2.97183	protein_coding	CCT4	chaperonin containing TCP1 subunit 4 [Source:VGNC Symbol;Acc:VGNC:86382]
ENSSSCG00000009664	436.869	2.01103	0.479953	4.19005	2.78887e-05	0.000294294	3.53122	protein_coding	PTK2B	protein tyrosine kinase 2 beta [Source:VGNC Symbol;Acc:VGNC:91964]
ENSSSCG00000002540	938.465	2.01084	0.487084	4.12833	3.65412e-05	0.000361267	3.44217	protein_coding	PPP2R5C	protein phosphatase 2 regulatory subunit B'gamma [Source:VGNC Symbol;Acc:VGNC:91753]
ENSSSCG00000015734	269.553	2.00974	0.465131	4.3208	1.55466e-05	0.000188075	3.72567	protein_coding	IMP4	IMP U3 small nucleolar ribonucleoprotein 4 [Source:VGNC Symbol;Acc:VGNC:96252]
ENSSSCG00000034449	807.769	2.0093	0.576027	3.4882	0.000486283	0.0025987	2.58524	protein_coding	RSRP1	arginine and serine rich protein 1 [Source:VGNC Symbol;Acc:VGNC:92489]
ENSSSCG00000027272	500.314	2.00909	0.428578	4.68782	2.76135e-06	5.10074e-05	4.29237	protein_coding	PIK3CG	phosphatidylinositol-4,5-bisphosphate 3-kinase catalytic subunit gamma [Source:VGNC Symbol;Acc:VGNC:91443]
ENSSSCG00000012486	264.445	2.00673	0.644244	3.11486	0.0018403	0.00713752	2.14645	protein_coding	CSTF2	cleavage stimulation factor subunit 2 [Source:VGNC Symbol;Acc:VGNC:87050]
ENSSSCG00000023245	2073.35	2.0053	0.511484	3.92055	8.83456e-05	0.000709337	3.14915	protein_coding	NONO	non-POU domain containing octamer binding [Source:HGNC Symbol;Acc:HGNC:7871]
ENSSSCG00000001880	513.768	2.00527	0.492928	4.06807	4.74038e-05	0.000441572	3.355	protein_coding	SIN3A	SIN3 transcription regulator family member A [Source:VGNC Symbol;Acc:VGNC:92879]
ENSSSCG00000005056	351.562	2.00516	0.727301	2.75699	0.0058337	0.0173487	1.76073	protein_coding	DLGAP5	DLG associated protein 5 [Source:VGNC Symbol;Acc:VGNC:87332]
ENSSSCG00000039060	781.041	2.00473	0.526099	3.81056	0.000138653	0.000991902	3.00353	protein_coding	RASSF3	Ras association domain family member 3 [Source:VGNC Symbol;Acc:VGNC:92124]
ENSSSCG00000004166	743.096	2.00395	0.494988	4.04849	5.15499e-05	0.000468768	3.32904	protein_coding	AHI1	Abelson helper integration site 1 [Source:VGNC Symbol;Acc:VGNC:103021]
ENSSSCG00000001022	746.686	2.0039	0.412471	4.85829	1.18407e-06	2.69963e-05	4.5687	protein_coding	SSR1	signal sequence receptor subunit 1 [Source:VGNC Symbol;Acc:VGNC:93490]
ENSSSCG00000007362	1113.29	2.00382	0.475256	4.2163	2.48338e-05	0.000269854	3.56887	protein_coding	SRSF6	serine and arginine rich splicing factor 6 [Source:HGNC Symbol;Acc:HGNC:10788]
ENSSSCG00000016156	228.416	2.00154	0.620449	3.22595	0.00125554	0.00534257	2.27225	protein_coding	ACADL	acyl-CoA dehydrogenase long chain [Source:VGNC Symbol;Acc:VGNC:96475]
ENSSSCG00000007667	24.5356	2.00067	0.850429	2.35254	0.0186456	0.0426603	1.36998	protein_coding	LRCH4	leucine rich repeats and calponin homology domain containing 4 [Source:VGNC Symbol;Acc:VGNC:89804]
ENSSSCG00000040220	308.116	1.99993	0.74563	2.6822	0.00731401	0.0205754	1.68665	protein_coding	USP33	ubiquitin specific peptidase 33 [Source:HGNC Symbol;Acc:HGNC:20059]
ENSSSCG00000010554	318.372	1.99918	0.69098	2.89325	0.00381272	0.0125202	1.90239	protein_coding	SCD	stearoyl-CoA desaturase [Source:HGNC Symbol;Acc:HGNC:10571]
ENSSSCG00000035904	6713.42	1.99893	0.790741	2.52792	0.0114739	0.0291677	1.5351	protein_coding	ENSSSCG00000035904	ribosomal protein L7a [Source:VGNC Symbol;Acc:VGNC:92429]
ENSSSCG00000034387	124.242	1.99808	0.614116	3.25358	0.00113961	0.00495821	2.30468	protein_coding	ARL2	ADP ribosylation factor like GTPase 2 [Source:VGNC Symbol;Acc:VGNC:97885]
ENSSSCG00000010620	349.55	1.99798	0.501689	3.98251	6.81917e-05	0.000579521	3.23693	protein_coding	XPNPEP1	X-prolyl aminopeptidase 1 [Source:VGNC Symbol;Acc:VGNC:95000]
ENSSSCG00000004403	180.427	1.99642	0.659715	3.02619	0.00247655	0.00894583	2.04838	protein_coding	CDC40	cell division cycle 40 [Source:VGNC Symbol;Acc:VGNC:86452]
ENSSSCG00000006357	113.459	1.99631	0.773986	2.57926	0.00990135	0.0260003	1.58502	protein_coding	FCER1G	Fc epsilon receptor Ig [Source:VGNC Symbol;Acc:VGNC:88061]
ENSSSCG00000000684	474.85	1.99524	0.630028	3.16691	0.00154071	0.00622448	2.2059	protein_coding	USP5	ubiquitin specific peptidase 5 [Source:VGNC Symbol;Acc:VGNC:94772]
ENSSSCG00000030089	169.525	1.99481	0.833749	2.39258	0.0167304	0.0392311	1.40637	protein_coding	RBM18	RNA binding motif protein 18 [Source:VGNC Symbol;Acc:VGNC:92149]
ENSSSCG00000038465	513.921	1.99412	0.417276	4.77891	1.76251e-06	3.6524e-05	4.43742	protein_coding	VAPA	VAMP associated protein A [Source:VGNC Symbol;Acc:VGNC:94799]
ENSSSCG00000006892	595.448	1.99366	0.559468	3.5635	0.000365948	0.00208969	2.67992	protein_coding	DNTTIP2	deoxynucleotidyltransferase terminal interacting protein 2 [Source:VGNC Symbol;Acc:VGNC:87387]
ENSSSCG00000028513	110.146	1.99315	0.638026	3.12394	0.00178448	0.00696326	2.15719	protein_coding	VKORC1L1	vitamin K epoxide reductase complex subunit 1 like 1 [Source:VGNC Symbol;Acc:VGNC:94831]
ENSSSCG00000011027	1200.15	1.9931	0.464075	4.29477	1.74875e-05	0.000206098	3.68593	protein_coding	KIF5B	kinesin family member 5B [Source:VGNC Symbol;Acc:VGNC:96393]
ENSSSCG00000033674	1246.75	1.99268	0.460065	4.33129	1.48239e-05	0.000182253	3.73932	protein_coding	PRKCB	protein kinase C beta [Source:HGNC Symbol;Acc:HGNC:9395]
ENSSSCG00000007345	692.089	1.99239	0.585325	3.4039	0.000664308	0.0032869	2.48321	protein_coding	RALGAPB	Ral GTPase activating protein non-catalytic subunit beta [Source:VGNC Symbol;Acc:VGNC:95463]
ENSSSCG00000036280	915.369	1.99214	0.500284	3.98201	6.83345e-05	0.000580366	3.2363	protein_coding	DGCR2	DiGeorge syndrome critical region gene 2 [Source:HGNC Symbol;Acc:HGNC:2845]
ENSSSCG00000027718	245.461	1.99186	0.786866	2.53138	0.0113614	0.0289617	1.53818	protein_coding	POLN	HAUS augmin like complex subunit 3 [Source:VGNC Symbol;Acc:VGNC:98933]
ENSSSCG00000006783	268.126	1.9909	0.600343	3.31627	0.000912269	0.00418986	2.3778	protein_coding	DDX20	DEAD-box helicase 20 [Source:VGNC Symbol;Acc:VGNC:87214]
ENSSSCG00000040313	103.344	1.99005	0.522117	3.8115	0.000138125	0.000989151	3.00474	protein_coding	PSKH1	protein serine kinase H1 [Source:VGNC Symbol;Acc:VGNC:91899]
ENSSSCG00000035256	665.505	1.98998	0.672032	2.96114	0.00306503	0.0105297	1.97759	protein_coding	SPN	sialophorin [Source:VGNC Symbol;Acc:VGNC:93412]
ENSSSCG00000005528	132.63	1.98917	0.571968	3.47777	0.000505604	0.0026765	2.57243	protein_coding	ENSSSCG00000005528	NADH:ubiquinone oxidoreductase subunit A8 [Source:VGNC Symbol;Acc:VGNC:103139]
ENSSSCG00000003805	726.437	1.98838	0.52957	3.75471	0.000173546	0.00117511	2.92992	protein_coding	PDE4B	phosphodiesterase 4B [Source:VGNC Symbol;Acc:VGNC:91255]
ENSSSCG00000001892	283.509	1.98829	0.441913	4.49927	6.8186e-06	0.000102186	3.99061	protein_coding	SCAMP2	secretory carrier membrane protein 2 [Source:VGNC Symbol;Acc:VGNC:92606]
ENSSSCG00000006578	46.684	1.98819	0.853747	2.32878	0.0198708	0.0448232	1.3485	protein_coding	S100A4	S100 calcium binding protein A4 [Source:VGNC Symbol;Acc:VGNC:92543]
ENSSSCG00000030204	149.155	1.98759	0.462543	4.29709	1.73057e-05	0.000205222	3.68778	protein_coding	IPPK	inositol-pentakisphosphate 2-kinase [Source:VGNC Symbol;Acc:VGNC:89183]
ENSSSCG00000013775	771.291	1.98692	0.443191	4.48321	7.35293e-06	0.000108262	3.96552	protein_coding	ADGRE5	adhesion G protein-coupled receptor E5 [Source:VGNC Symbol;Acc:VGNC:85125]
ENSSSCG00000023478	75.7379	1.98627	0.618277	3.21259	0.00131545	0.00552491	2.25768	protein_coding	SLC46A1	solute carrier family 46 member 1 [Source:VGNC Symbol;Acc:VGNC:93126]
ENSSSCG00000032111	6948.97	1.98542	0.673613	2.94742	0.00320439	0.0108943	1.9628	protein_coding	RPL7	ribosomal protein L7 [Source:VGNC Symbol;Acc:VGNC:98850]
ENSSSCG00000010357	947.208	1.98511	0.480301	4.13305	3.57984e-05	0.000355235	3.44948	protein_coding	WAPL	WAPL cohesin release factor [Source:VGNC Symbol;Acc:VGNC:94890]
ENSSSCG00000040470	5122.37	1.98487	0.602115	3.2965	0.000978987	0.00442039	2.35454	protein_coding	RPS20	ribosomal protein S20 [Source:HGNC Symbol;Acc:HGNC:10405]
ENSSSCG00000012336	340.728	1.98452	0.484759	4.09383	4.24301e-05	0.000407003	3.3904	protein_coding	GNL3L	G protein nucleolar 3 like [Source:VGNC Symbol;Acc:VGNC:88541]
ENSSSCG00000016658	367.279	1.98397	0.745379	2.66169	0.00777494	0.0215941	1.66567	protein_coding	ANLN	anillin, actin binding protein [Source:VGNC Symbol;Acc:VGNC:85353]
ENSSSCG00000010183	305.473	1.98354	0.47107	4.21071	2.54572e-05	0.00027473	3.56109	protein_coding	COG2	component of oligomeric golgi complex 2 [Source:VGNC Symbol;Acc:VGNC:86855]
ENSSSCG00000024126	1468.09	1.98299	0.493547	4.01783	5.87377e-05	0.000518959	3.28487	protein_coding	CCT5	chaperonin containing TCP1 subunit 5 [Source:VGNC Symbol;Acc:VGNC:86383]
ENSSSCG00000007811	641.354	1.98295	0.602735	3.28992	0.00100215	0.00450293	2.3465	protein_coding	SPNS1	sphingolipid transporter 1 (putative) [Source:HGNC Symbol;Acc:HGNC:30621]
ENSSSCG00000001493	168.167	1.98244	0.857138	2.31286	0.0207304	0.0463286	1.33415	protein_coding	PRIM2	DNA primase subunit 2 [Source:VGNC Symbol;Acc:VGNC:91796]
ENSSSCG00000028444	319.875	1.9817	0.516125	3.83957	0.000123249	0.000908343	3.04175	protein_coding	ARMC10	armadillo repeat containing 10 [Source:VGNC Symbol;Acc:VGNC:85527]
ENSSSCG00000031938	245.702	1.98162	0.646694	3.06422	0.00218236	0.00813951	2.0894	protein_coding	NEDD8	NEDD8 ubiquitin like modifier [Source:HGNC Symbol;Acc:HGNC:7732]
ENSSSCG00000002461	371.753	1.98083	0.582742	3.39916	0.000675933	0.00333209	2.47728	protein_coding	BTBD7	BTB domain containing 7 [Source:VGNC Symbol;Acc:VGNC:85908]
ENSSSCG00000009910	348.046	1.97965	0.45142	4.38539	1.15778e-05	0.000152282	3.81735	protein_coding	RNF10	ring finger protein 10 [Source:VGNC Symbol;Acc:VGNC:92345]
ENSSSCG00000028172	598.613	1.97961	0.574857	3.44365	0.000573909	0.00295038	2.53012	protein_coding	FAM78A	family with sequence similarity 78 member A [Source:VGNC Symbol;Acc:VGNC:87984]
ENSSSCG00000027907	639.145	1.97945	0.439965	4.49912	6.82358e-06	0.000102186	3.99061	protein_coding	ENSSSCG00000027907	basigin [Source:VGNC Symbol;Acc:VGNC:99594]
ENSSSCG00000031612	247.862	1.97937	0.602896	3.28311	0.00102669	0.00458932	2.33825	protein_coding	ZNF570	zinc finger protein 570 [Source:VGNC Symbol;Acc:VGNC:95267]
ENSSSCG00000017764	904.859	1.97896	0.369875	5.35033	8.77923e-08	3.57984e-06	5.44614	protein_coding	BLTP2	KIAA0100 [Source:VGNC Symbol;Acc:VGNC:89428]
ENSSSCG00000029094	420.077	1.97779	0.518747	3.81264	0.00013749	0.000986871	3.00574	protein_coding	PIK3R4	phosphoinositide-3-kinase regulatory subunit 4 [Source:VGNC Symbol;Acc:VGNC:91446]
ENSSSCG00000008638	558.271	1.97738	0.473992	4.17175	3.02264e-05	0.000312218	3.50554	protein_coding	YWHAQ	tyrosine 3-monooxygenase/tryptophan 5-monooxygenase activation protein theta [Source:VGNC Symbol;Acc:VGNC:95046]
ENSSSCG00000011662	701.036	1.97494	0.572001	3.45268	0.000555052	0.00286943	2.5422	protein_coding	COPB2	COPI coat complex subunit beta 2 [Source:VGNC Symbol;Acc:VGNC:86896]
ENSSSCG00000028771	320.006	1.97493	0.688916	2.86672	0.00414755	0.0133612	1.87416	protein_coding	MEF2A	myocyte enhancer factor 2A [Source:VGNC Symbol;Acc:VGNC:98123]
ENSSSCG00000010738	323.381	1.97478	0.537904	3.67125	0.000241366	0.00152007	2.81814	protein_coding	ZRANB1	zinc finger RANBP2-type containing 1 [Source:VGNC Symbol;Acc:VGNC:95322]
ENSSSCG00000016194	427.802	1.97444	0.668778	2.95231	0.00315405	0.0107627	1.96808	protein_coding	USP37	ubiquitin specific peptidase 37 [Source:VGNC Symbol;Acc:VGNC:98404]
ENSSSCG00000040411	1359.15	1.97438	0.603656	3.27071	0.00107279	0.00474196	2.32404	protein_coding	CCDC69	coiled-coil domain containing 69 [Source:VGNC Symbol;Acc:VGNC:86309]
ENSSSCG00000021005	627.887	1.97262	0.514418	3.83467	0.000125735	0.000920574	3.03594	protein_coding	UBQLN1	ubiquilin 1 [Source:VGNC Symbol;Acc:VGNC:95560]
ENSSSCG00000028169	304.542	1.97221	0.724661	2.72155	0.00649757	0.0188678	1.72428	protein_coding	NCAPG2	non-SMC condensin II complex subunit G2 [Source:VGNC Symbol;Acc:VGNC:90600]
ENSSSCG00000014310	342.574	1.97218	0.702184	2.80864	0.00497515	0.0153607	1.81359	protein_coding	CXCL14	C-X-C motif chemokine ligand 14 [Source:VGNC Symbol;Acc:VGNC:87105]
ENSSSCG00000024261	206.393	1.97175	0.542026	3.63775	0.000275029	0.00167376	2.77631	protein_coding	CBX2	chromobox 2 [Source:VGNC Symbol;Acc:VGNC:86230]
ENSSSCG00000000804	662.434	1.97085	0.494454	3.98592	6.72197e-05	0.000573813	3.24123	protein_coding	ANO6	anoctamin 6 [Source:VGNC Symbol;Acc:VGNC:85359]
ENSSSCG00000037594	1557.14	1.96909	0.522549	3.76823	0.000164407	0.00112866	2.94744	protein_coding	PNISR	PNN interacting serine and arginine rich protein [Source:VGNC Symbol;Acc:VGNC:91594]
ENSSSCG00000013463	56.3878	1.96907	0.687454	2.86429	0.0041794	0.013435	1.87176	protein_coding	LSM7	LSM7 homolog, U6 small nuclear RNA and mRNA degradation associated [Source:VGNC Symbol;Acc:VGNC:89876]
ENSSSCG00000001426	121.383	1.96876	0.521279	3.77678	0.000158868	0.00109711	2.95975	protein_coding	STK19	serine/threonine kinase 19 [Source:VGNC Symbol;Acc:VGNC:93550]
ENSSSCG00000016597	375.808	1.96856	0.792248	2.48478	0.012963	0.032106	1.49341	protein_coding	POT1	protection of telomeres 1 [Source:VGNC Symbol;Acc:VGNC:104032]
ENSSSCG00000035080	2022.08	1.9685	0.609045	3.2321	0.00122884	0.00525749	2.27922	protein_coding	RPL23A	ribosomal protein L23a [Source:VGNC Symbol;Acc:VGNC:92426]
ENSSSCG00000024119	230.987	1.96843	0.586495	3.35627	0.000790026	0.00374346	2.42673	protein_coding	GLB1	galactosidase beta 1 [Source:VGNC Symbol;Acc:VGNC:88475]
ENSSSCG00000007235	678.09	1.96804	0.558183	3.5258	0.000422203	0.00233131	2.6324	protein_coding	TPX2	TPX2 microtubule nucleation factor [Source:VGNC Symbol;Acc:VGNC:95559]
ENSSSCG00000009050	431.4	1.96626	0.595447	3.30216	0.000959426	0.00435117	2.36139	protein_coding	INPP4B	inositol polyphosphate-4-phosphatase type II B [Source:VGNC Symbol;Acc:VGNC:89141]
ENSSSCG00000010025	545.081	1.96465	0.351788	5.58476	2.34021e-08	1.25654e-06	5.90082	protein_coding	LIMK2	LIM domain kinase 2 [Source:VGNC Symbol;Acc:VGNC:89728]
ENSSSCG00000020790	296.574	1.9644	0.705837	2.78308	0.00538461	0.0163271	1.78709	protein_coding	COPS9	COP9 signalosome subunit 9 [Source:VGNC Symbol;Acc:VGNC:107130]
ENSSSCG00000011121	621.265	1.96391	0.518168	3.79009	0.000150592	0.00105383	2.97723	protein_coding	ENSSSCG00000011121	CUGBP Elav-like family member 2 [Source:VGNC Symbol;Acc:VGNC:95461]
ENSSSCG00000006983	664.113	1.96388	0.784702	2.5027	0.0123249	0.0308733	1.51042	protein_coding	CNOT7	CCR4-NOT transcription complex subunit 7 [Source:VGNC Symbol;Acc:VGNC:95604]
ENSSSCG00000023377	154.237	1.96382	0.582616	3.3707	0.000749777	0.00360057	2.44363	protein_coding	EMP3	epithelial membrane protein 3 [Source:VGNC Symbol;Acc:VGNC:87690]
ENSSSCG00000001787	714.576	1.96359	0.37736	5.20348	1.95586e-07	6.53246e-06	5.18492	protein_coding	IL16	interleukin 16 [Source:VGNC Symbol;Acc:VGNC:89084]
ENSSSCG00000006261	1364.34	1.96357	0.595132	3.29939	0.000968966	0.00438106	2.35842	protein_coding	TCEA1	transcription elongation factor A1 [Source:VGNC Symbol;Acc:VGNC:93811]
ENSSSCG00000014326	274.862	1.96302	0.624238	3.14467	0.00166272	0.00659876	2.18054	protein_coding	KIF20A	kinesin family member 20A [Source:VGNC Symbol;Acc:VGNC:89462]
ENSSSCG00000005255	571.206	1.96296	0.624829	3.1416	0.00168026	0.00665264	2.17701	protein_coding	ENSSSCG00000005255	structural maintenance of chromosomes 5 [Source:VGNC Symbol;Acc:VGNC:103181]
ENSSSCG00000021734	907.377	1.96294	0.612285	3.20593	0.00134628	0.00562942	2.24954	protein_coding	GPR174	G protein-coupled receptor 174 [Source:VGNC Symbol;Acc:VGNC:88617]
ENSSSCG00000012334	242.007	1.96224	0.682872	2.87351	0.00405942	0.0131543	1.88093	protein_coding	TSR2	TSR2 ribosome maturation factor [Source:VGNC Symbol;Acc:VGNC:94522]
ENSSSCG00000040317	815.117	1.96207	0.61363	3.19747	0.00138638	0.00575938	2.23962	protein_coding	SOD2	superoxide dismutase 2 [Source:VGNC Symbol;Acc:VGNC:109495]
ENSSSCG00000009827	512.038	1.96176	0.482625	4.06476	4.80809e-05	0.00044648	3.3502	protein_coding	HVCN1	hydrogen voltage gated channel 1 [Source:VGNC Symbol;Acc:VGNC:89009]
ENSSSCG00000011033	3335.16	1.9616	0.697511	2.81229	0.00491899	0.0152189	1.81762	protein_coding	VIM	vimentin [Source:VGNC Symbol;Acc:VGNC:95565]
ENSSSCG00000023303	72.4375	1.9615	0.691594	2.83621	0.00456525	0.0143518	1.84309	protein_coding	FIGNL1	fidgetin like 1 [Source:VGNC Symbol;Acc:VGNC:88138]
ENSSSCG00000009657	285.911	1.96121	0.633177	3.09741	0.00195216	0.00746089	2.12721	protein_coding	PPP2R2A	protein phosphatase 2 regulatory subunit Balpha [Source:VGNC Symbol;Acc:VGNC:91748]
ENSSSCG00000017094	807.455	1.9608	0.500972	3.914	9.07806e-05	0.000722471	3.14118	protein_coding	MARCHF6	membrane associated ring-CH-type finger 6 [Source:VGNC Symbol;Acc:VGNC:90022]
ENSSSCG00000002681	89.2585	1.96063	0.61981	3.16328	0.00156002	0.00628164	2.20193	protein_coding	HSDL1	hydroxysteroid dehydrogenase like 1 [Source:VGNC Symbol;Acc:VGNC:88991]
ENSSSCG00000004802	639.312	1.96007	0.516904	3.79193	0.00014948	0.00104824	2.97954	protein_coding	AQR	aquarius intron-binding spliceosomal factor [Source:VGNC Symbol;Acc:VGNC:85437]
ENSSSCG00000007460	515.765	1.95951	0.380288	5.1527	2.56767e-07	8.15831e-06	5.0884	protein_coding	ARFGEF2	ADP ribosylation factor guanine nucleotide exchange factor 2 [Source:VGNC Symbol;Acc:VGNC:95672]
ENSSSCG00000017543	699.421	1.95854	0.452701	4.32634	1.51608e-05	0.000185204	3.73235	protein_coding	CALCOCO2	calcium binding and coiled-coil domain 2 [Source:VGNC Symbol;Acc:VGNC:86141]
ENSSSCG00000026210	300.935	1.95843	0.842649	2.32414	0.0201182	0.0452684	1.3442	protein_coding	ENSSSCG00000026210	Fc receptor like 5 [Source:VGNC Symbol;Acc:VGNC:88071]
ENSSSCG00000025704	993.071	1.9581	0.546108	3.58556	0.00033636	0.00195156	2.70962	protein_coding	DENND2D	DENN domain containing 2D [Source:VGNC Symbol;Acc:VGNC:87249]
ENSSSCG00000000376	171.183	1.95755	0.523699	3.73793	0.000185544	0.00123387	2.90873	protein_coding	SUOX	sulfite oxidase [Source:VGNC Symbol;Acc:VGNC:93621]
ENSSSCG00000016907	464.233	1.95715	0.646146	3.02896	0.002454	0.00887429	2.05187	protein_coding	DHX29	DExH-box helicase 29 [Source:VGNC Symbol;Acc:VGNC:87288]
ENSSSCG00000009528	593.521	1.95507	0.462721	4.22516	2.38771e-05	0.000261477	3.58257	protein_coding	TPP2	tripeptidyl peptidase 2 [Source:VGNC Symbol;Acc:VGNC:94343]
ENSSSCG00000007895	570.479	1.95377	0.525618	3.7171	0.000201527	0.00131788	2.88012	protein_coding	ZC3H7A	zinc finger CCCH-type containing 7A [Source:VGNC Symbol;Acc:VGNC:95099]
ENSSSCG00000007097	480.371	1.95376	0.503046	3.88386	0.000102809	0.000790135	3.1023	protein_coding	SEC23B	SEC23 homolog B, COPII coat complex component [Source:VGNC Symbol;Acc:VGNC:95490]
ENSSSCG00000009435	372.719	1.95229	0.747367	2.61223	0.00899535	0.0241813	1.61652	protein_coding	ENSSSCG00000009435	N-alpha-acetyltransferase 16, NatA auxiliary subunit [Source:VGNC Symbol;Acc:VGNC:96748]
ENSSSCG00000029760	284.895	1.95127	0.481605	4.05159	5.08698e-05	0.000464003	3.33348	protein_coding	CIPC	CLOCK interacting pacemaker [Source:VGNC Symbol;Acc:VGNC:97929]
ENSSSCG00000038031	468.725	1.95115	0.751675	2.59574	0.00943887	0.0250564	1.60108	protein_coding	CPSF6	cleavage and polyadenylation specific factor 6 [Source:VGNC Symbol;Acc:VGNC:86962]
ENSSSCG00000009887	583.135	1.94958	0.690773	2.82232	0.00476783	0.0148595	1.828	protein_coding	NAA25	N-alpha-acetyltransferase 25, NatB auxiliary subunit [Source:VGNC Symbol;Acc:VGNC:96750]
ENSSSCG00000021822	499.862	1.94944	0.451496	4.31774	1.57632e-05	0.000189961	3.72134	protein_coding	RNF169	ring finger protein 169 [Source:VGNC Symbol;Acc:VGNC:92368]
ENSSSCG00000008812	691.678	1.94932	0.493594	3.94923	7.8402e-05	0.000645778	3.18992	protein_coding	ATP10D	ATPase phospholipid transporting 10D (putative) [Source:VGNC Symbol;Acc:VGNC:98913]
ENSSSCG00000004989	260.291	1.94926	0.562906	3.46285	0.000534478	0.00278747	2.55479	protein_coding	FBXO33	F-box protein 33 [Source:VGNC Symbol;Acc:VGNC:88040]
ENSSSCG00000012621	159.034	1.94822	0.604325	3.2238	0.00126503	0.00537452	2.26966	protein_coding	UBE2A	ubiquitin conjugating enzyme E2 A [Source:VGNC Symbol;Acc:VGNC:94639]
ENSSSCG00000001063	553.874	1.9477	0.418659	4.65223	3.28358e-06	5.82917e-05	4.23439	protein_coding	MYLIP	myosin regulatory light chain interacting protein [Source:VGNC Symbol;Acc:VGNC:103999]
ENSSSCG00000002381	819.586	1.94724	0.419392	4.64302	3.43354e-06	6.02344e-05	4.22016	protein_coding	NEK9	NIMA related kinase 9 [Source:VGNC Symbol;Acc:VGNC:90679]
ENSSSCG00000028157	420.382	1.94699	0.548536	3.54943	0.000386068	0.00218085	2.66137	protein_coding	CASP8	caspase 8 [Source:VGNC Symbol;Acc:VGNC:95639]
ENSSSCG00000007282	101.278	1.94649	0.497668	3.91122	9.1832e-05	0.000728996	3.13728	protein_coding	PIGU	phosphatidylinositol glycan anchor biosynthesis class U [Source:VGNC Symbol;Acc:VGNC:95660]
ENSSSCG00000005282	849.527	1.94345	0.709614	2.73875	0.0061674	0.0181108	1.74206	protein_coding	VPS13A	vacuolar protein sorting 13 homolog A [Source:VGNC Symbol;Acc:VGNC:94838]
ENSSSCG00000012659	170.5	1.94319	0.726411	2.67505	0.00747174	0.0209398	1.67903	protein_coding	ZNF280C	zinc finger protein 280C [Source:VGNC Symbol;Acc:VGNC:95216]
ENSSSCG00000026699	46.0637	1.94254	0.705439	2.75366	0.00589326	0.0174869	1.75729	protein_coding	ZNF180	zinc finger protein 180 [Source:VGNC Symbol;Acc:VGNC:95198]
ENSSSCG00000016122	81.5431	1.94071	0.753382	2.57599	0.00999524	0.0262006	1.58169	protein_coding	CTLA4	cytotoxic T-lymphocyte associated protein 4 [Source:HGNC Symbol;Acc:HGNC:2505]
ENSSSCG00000004731	567.603	1.93999	0.391177	4.95938	7.07198e-07	1.81223e-05	4.74179	protein_coding	VPS39	VPS39 subunit of HOPS complex [Source:VGNC Symbol;Acc:VGNC:94854]
ENSSSCG00000030130	613.08	1.93962	0.310326	6.25027	4.09732e-10	5.14085e-08	7.28896	protein_coding	DPYSL2	dihydropyrimidinase like 2 [Source:VGNC Symbol;Acc:VGNC:87430]
ENSSSCG00000012913	553.951	1.93855	0.575914	3.36605	0.000762542	0.00364491	2.43831	protein_coding	PPP1CA	protein phosphatase 1 catalytic subunit alpha [Source:VGNC Symbol;Acc:VGNC:91715]
ENSSSCG00000038987	126.177	1.93833	0.650359	2.98039	0.00287879	0.0100334	1.99855	protein_coding	CCDC59	coiled-coil domain containing 59 [Source:VGNC Symbol;Acc:VGNC:86303]
ENSSSCG00000029886	781	1.93799	0.781479	2.4799	0.0131421	0.0324435	1.48887	protein_coding	LYVE1	lymphatic vessel endothelial hyaluronan receptor 1 [Source:VGNC Symbol;Acc:VGNC:89922]
ENSSSCG00000030426	188.039	1.93766	0.508901	3.80754	0.000140354	0.000999749	3.00011	protein_coding	C9orf78	chromosome 1 C9orf78 homolog [Source:VGNC Symbol;Acc:VGNC:85975]
ENSSSCG00000013856	234.428	1.93736	0.457905	4.23093	2.32728e-05	0.000257068	3.58995	protein_coding	AP1M1	adaptor related protein complex 1 subunit mu 1 [Source:VGNC Symbol;Acc:VGNC:85380]
ENSSSCG00000010011	375.578	1.93709	0.757579	2.55695	0.0105596	0.0273368	1.56325	protein_coding	TCN2	transcobalamin 2 [Source:VGNC Symbol;Acc:VGNC:93830]
ENSSSCG00000010569	1551.84	1.9363	0.594025	3.25963	0.00111556	0.00488376	2.31125	protein_coding	OGA	O-GlcNAcase [Source:VGNC Symbol;Acc:VGNC:96756]
ENSSSCG00000004425	1328.77	1.93606	0.516626	3.74751	0.000178601	0.00119932	2.92106	protein_coding	LAMA4	laminin subunit alpha 4 [Source:VGNC Symbol;Acc:VGNC:103116]
ENSSSCG00000031461	568.062	1.93494	0.460301	4.20364	2.62656e-05	0.000281186	3.55101	protein_coding	ZKSCAN1	zinc finger with KRAB and SCAN domains 1 [Source:VGNC Symbol;Acc:VGNC:95171]
ENSSSCG00000013245	314.589	1.93476	0.46396	4.1701	3.04464e-05	0.000313972	3.50311	protein_coding	ARFGAP2	ADP ribosylation factor GTPase activating protein 2 [Source:VGNC Symbol;Acc:VGNC:85449]
ENSSSCG00000030502	730.732	1.93415	0.585961	3.30082	0.000964041	0.00436414	2.3601	protein_coding	CEP170	centrosomal protein 170 [Source:VGNC Symbol;Acc:VGNC:97925]
ENSSSCG00000031789	944.344	1.93364	0.531529	3.63787	0.000274897	0.00167334	2.77642	protein_coding	ACSL5	acyl-CoA synthetase long chain family member 5 [Source:VGNC Symbol;Acc:VGNC:85034]
ENSSSCG00000016104	432.773	1.93273	0.505474	3.8236	0.000131519	0.00095379	3.02055	protein_coding	TRAK2	trafficking kinesin protein 2 [Source:VGNC Symbol;Acc:VGNC:95577]
ENSSSCG00000014296	277.739	1.93174	0.540267	3.57553	0.00034952	0.00201221	2.69633	protein_coding	VDAC1	voltage dependent anion channel 1 [Source:VGNC Symbol;Acc:VGNC:100881]
ENSSSCG00000024316	207.369	1.93174	0.563215	3.42984	0.000603935	0.00306179	2.51402	protein_coding	COX5A	cytochrome c oxidase subunit 5A [Source:VGNC Symbol;Acc:VGNC:86924]
ENSSSCG00000017527	191.139	1.93082	0.621614	3.10614	0.00189546	0.00729386	2.13704	protein_coding	SKAP1	src kinase associated phosphoprotein 1 [Source:VGNC Symbol;Acc:VGNC:92900]
ENSSSCG00000039157	707.588	1.93056	0.395591	4.88019	1.05983e-06	2.48064e-05	4.60544	protein_coding	CLASP1	cytoplasmic linker associated protein 1 [Source:VGNC Symbol;Acc:VGNC:95829]
ENSSSCG00000033876	538.586	1.93034	0.45822	4.2127	2.52342e-05	0.000272874	3.56404	protein_coding	RAB35	RAB35, member RAS onco family [Source:VGNC Symbol;Acc:VGNC:98259]
ENSSSCG00000029251	874.552	1.92819	0.45392	4.24787	2.15817e-05	0.00024469	3.61138	protein_coding	MAP4	microtubule associated protein 4 [Source:VGNC Symbol;Acc:VGNC:103071]
ENSSSCG00000003763	1157.88	1.92811	0.675816	2.85301	0.00433078	0.0138194	1.85951	protein_coding	IFI44	interferon induced protein 44 [Source:VGNC Symbol;Acc:VGNC:97102]
ENSSSCG00000005060	1029.48	1.9274	0.484451	3.97851	6.93475e-05	0.000586363	3.23183	protein_coding	KTN1	kinectin 1 [Source:VGNC Symbol;Acc:VGNC:89608]
ENSSSCG00000031348	220.928	1.92684	0.458561	4.20192	2.64659e-05	0.000283104	3.54805	protein_coding	ALPK1	alpha kinase 1 [Source:HGNC Symbol;Acc:HGNC:20917]
ENSSSCG00000040719	569.613	1.92684	0.486756	3.95853	7.54134e-05	0.000626369	3.20317	protein_coding	KIAA0040	KIAA0040 [Source:VGNC Symbol;Acc:VGNC:98059]
ENSSSCG00000003850	111.398	1.92674	0.543983	3.54192	0.000397225	0.00222461	2.65275	protein_coding	CZIB	CXXC motif containing zinc binding protein [Source:VGNC Symbol;Acc:VGNC:87140]
ENSSSCG00000010969	94.7561	1.92546	0.668682	2.87948	0.00398327	0.0129578	1.88747	protein_coding	GALT	galactose-1-phosphate uridylyltransferase [Source:VGNC Symbol;Acc:VGNC:98017]
ENSSSCG00000006089	544.205	1.92521	0.392236	4.9083	9.18708e-07	2.21825e-05	4.65399	protein_coding	PTDSS1	phosphatidylserine synthase 1 [Source:VGNC Symbol;Acc:VGNC:91945]
ENSSSCG00000003643	507.247	1.92485	0.446556	4.31044	1.62931e-05	0.000195378	3.70912	protein_coding	SF3A3	splicing factor 3a subunit 3 [Source:VGNC Symbol;Acc:VGNC:92770]
ENSSSCG00000015570	992.944	1.92475	0.522923	3.68075	0.00023255	0.00147532	2.83111	protein_coding	IVNS1ABP	influenza virus NS1A binding protein [Source:HGNC Symbol;Acc:HGNC:16951]
ENSSSCG00000017832	347.796	1.92357	0.564558	3.40721	0.000656306	0.00325452	2.48751	protein_coding	METTL16	methyltransferase 16, N6-methyladenosine [Source:VGNC Symbol;Acc:VGNC:90157]
ENSSSCG00000012995	313.981	1.92344	0.393496	4.88809	1.0182e-06	2.40635e-05	4.61864	protein_coding	DPF2	double PHD fingers 2 [Source:VGNC Symbol;Acc:VGNC:87413]
ENSSSCG00000032494	92.5966	1.92307	0.676012	2.84473	0.00444493	0.0140722	1.85164	protein_coding	TIMM21	translocase of inner mitochondrial membrane 21 [Source:VGNC Symbol;Acc:VGNC:93987]
ENSSSCG00000011077	111.368	1.92286	0.52313	3.67569	0.000237212	0.00149885	2.82424	protein_coding	MSRB2	methionine sulfoxide reductase B2 [Source:VGNC Symbol;Acc:VGNC:103995]
ENSSSCG00000006898	1009.68	1.92229	0.75255	2.55437	0.0106381	0.0274926	1.56078	protein_coding	MTF2	metal response element binding transcription factor 2 [Source:VGNC Symbol;Acc:VGNC:90444]
ENSSSCG00000022901	135.378	1.921	0.547948	3.50582	0.000455207	0.00247072	2.60718	protein_coding	KLHDC3	kelch domain containing 3 [Source:VGNC Symbol;Acc:VGNC:89504]
ENSSSCG00000004134	124.931	1.91997	0.802413	2.39274	0.0167231	0.0392176	1.40652	protein_coding	PEX3	peroxisomal biosis factor 3 [Source:VGNC Symbol;Acc:VGNC:91327]
ENSSSCG00000032182	1243.44	1.91995	0.563248	3.40871	0.000652716	0.00324076	2.48935	protein_coding	CGGBP1	CGG triplet repeat binding protein 1 [Source:VGNC Symbol;Acc:VGNC:86615]
ENSSSCG00000017024	1364.97	1.91891	0.666953	2.87713	0.00401315	0.0130407	1.8847	protein_coding	CCNG1	cyclin G1 [Source:VGNC Symbol;Acc:VGNC:86357]
ENSSSCG00000039348	380.686	1.9186	0.768088	2.49789	0.0124937	0.0311709	1.50625	protein_coding	H1-0	H1.0 linker histone [Source:HGNC Symbol;Acc:HGNC:4714]
ENSSSCG00000006562	415.652	1.91811	0.535699	3.58057	0.000342843	0.00198058	2.70321	protein_coding	GATAD2B	GATA zinc finger domain containing 2B [Source:VGNC Symbol;Acc:VGNC:88369]
ENSSSCG00000033120	704.464	1.91797	0.484063	3.96223	7.42542e-05	0.000619047	3.20828	protein_coding	PALM2AKAP2	PALM2-AKAP2 fusion [Source:NCBI gene (formerly Entrezgene);Acc:100152369]
ENSSSCG00000010327	298.937	1.91729	0.464824	4.12476	3.71121e-05	0.000365694	3.43688	protein_coding	POLR3A	RNA polymerase III subunit A [Source:VGNC Symbol;Acc:VGNC:91654]
ENSSSCG00000025912	390.148	1.91708	0.564379	3.39679	0.000681805	0.00335424	2.47441	protein_coding	URI1	URI1 prefoldin like chaperone [Source:VGNC Symbol;Acc:VGNC:94731]
ENSSSCG00000001667	678.493	1.91613	0.397201	4.82409	1.40645e-06	3.06664e-05	4.51334	protein_coding	ZNF318	zinc finger protein 318 [Source:VGNC Symbol;Acc:VGNC:95222]
ENSSSCG00000008193	691.168	1.91586	0.524243	3.65452	0.000257663	0.00159161	2.79816	protein_coding	ENSSSCG00000008193	zeta chain of T cell receptor associated protein kinase 70 [Source:VGNC Symbol;Acc:VGNC:95050]
ENSSSCG00000010289	141.271	1.91562	0.500439	3.82788	0.000129253	0.000940414	3.02668	protein_coding	MICU1	mitochondrial calcium uptake 1 [Source:VGNC Symbol;Acc:VGNC:90211]
ENSSSCG00000011833	505.042	1.91524	0.646749	2.96134	0.00306305	0.0105259	1.97774	protein_coding	DLG1	discs large MAGUK scaffold protein 1 [Source:VGNC Symbol;Acc:VGNC:87326]
ENSSSCG00000009185	517.77	1.91521	0.666478	2.87363	0.00405782	0.0131507	1.88105	protein_coding	ADH5	0
ENSSSCG00000009898	1032.3	1.91458	0.372325	5.14222	2.71509e-07	8.52545e-06	5.06928	protein_coding	GCN1	GCN1 activator of EIF2AK4 [Source:VGNC Symbol;Acc:VGNC:88390]
ENSSSCG00000022430	423.078	1.91349	0.689891	2.77361	0.00554377	0.0167018	1.77724	protein_coding	SLC30A5	solute carrier family 30 member 5 [Source:VGNC Symbol;Acc:VGNC:93059]
ENSSSCG00000013830	233.642	1.91222	0.428948	4.45792	8.27575e-06	0.000118144	3.92759	protein_coding	ILVBL	ilvB acetolactate synthase like [Source:VGNC Symbol;Acc:VGNC:89123]
ENSSSCG00000028327	159.274	1.9122	0.476055	4.01676	5.90042e-05	0.000520959	3.2832	protein_coding	RHOBTB1	Rho related BTB domain containing 1 [Source:VGNC Symbol;Acc:VGNC:92285]
ENSSSCG00000033156	221.224	1.912	0.623549	3.06632	0.00216714	0.00810082	2.09147	protein_coding	CMTR2	cap methyltransferase 2 [Source:VGNC Symbol;Acc:VGNC:86808]
ENSSSCG00000012117	1096.02	1.91195	0.41424	4.61556	3.92033e-06	6.65909e-05	4.17659	protein_coding	TLR7	toll like receptor 7 [Source:HGNC Symbol;Acc:HGNC:15631]
ENSSSCG00000024257	1705.97	1.91187	0.521422	3.66664	0.000245755	0.00153866	2.81286	protein_coding	CEMIP2	cell migration inducing hyaluronidase 2 [Source:VGNC Symbol;Acc:VGNC:86543]
ENSSSCG00000040486	186.023	1.91098	0.581392	3.28691	0.00101294	0.00453997	2.34295	protein_coding	BIRC5	baculoviral IAP repeat containing 5 [Source:VGNC Symbol;Acc:VGNC:85827]
ENSSSCG00000022895	473.497	1.91023	0.567424	3.3665	0.000761287	0.00364081	2.4388	protein_coding	CRYBG3	crystallin beta-gamma domain containing 3 [Source:VGNC Symbol;Acc:VGNC:87020]
ENSSSCG00000015940	853.008	1.91005	0.516893	3.69526	0.000219666	0.00140895	2.8511	protein_coding	UBR3	ubiquitin protein ligase E3 component n-recognin 3 [Source:VGNC Symbol;Acc:VGNC:96771]
ENSSSCG00000005286	171.37	1.90986	0.73872	2.58537	0.00972759	0.0256548	1.59083	protein_coding	CEP78	centrosomal protein 78 [Source:VGNC Symbol;Acc:VGNC:86577]
ENSSSCG00000021620	509.815	1.90929	0.513384	3.71903	0.000199992	0.00130976	2.88281	protein_coding	STIP1	stress induced phosphoprotein 1 [Source:VGNC Symbol;Acc:VGNC:93548]
ENSSSCG00000011628	1017.09	1.90868	0.550535	3.46696	0.000526388	0.0027591	2.55923	protein_coding	DNAJC13	DnaJ heat shock protein family (Hsp40) member C13 [Source:VGNC Symbol;Acc:VGNC:108650]
ENSSSCG00000005955	734.682	1.908	0.508103	3.75514	0.000173244	0.00117337	2.93057	protein_coding	EFR3A	EFR3 homolog A [Source:VGNC Symbol;Acc:VGNC:87579]
ENSSSCG00000016057	6600.6	1.90699	0.410413	4.6465	3.37614e-06	5.95006e-05	4.22548	protein_coding	STAT1	signal transducer and activator of transcription 1 [Source:VGNC Symbol;Acc:VGNC:95523]
ENSSSCG00000014292	1263.51	1.90653	0.534011	3.5702	0.000356714	0.00204724	2.68883	protein_coding	HSPA4	heat shock protein family A (Hsp70) member 4 [Source:HGNC Symbol;Acc:HGNC:5237]
ENSSSCG00000020799	412.082	1.90606	0.571106	3.33749	0.000845384	0.00394429	2.40403	protein_coding	CPSF3	cleavage and polyadenylation specific factor 3 [Source:VGNC Symbol;Acc:VGNC:86960]
ENSSSCG00000016577	198.694	1.90577	0.688092	2.76965	0.00561166	0.0168476	1.77346	protein_coding	ATP6V1F	ATPase H+ transporting V1 subunit F [Source:VGNC Symbol;Acc:VGNC:85676]
ENSSSCG00000017928	165.158	1.90501	0.434155	4.38785	1.14478e-05	0.000150943	3.82119	protein_coding	C17orf49	chromosome 12 C17orf49 homolog [Source:VGNC Symbol;Acc:VGNC:107976]
ENSSSCG00000004382	376.632	1.905	0.606857	3.13913	0.00169452	0.00669651	2.17415	protein_coding	SEC63	SEC63 homolog, protein translocation regulator [Source:VGNC Symbol;Acc:VGNC:103172]
ENSSSCG00000037144	336.977	1.90405	0.403719	4.71627	2.40206e-06	4.57551e-05	4.33956	protein_coding	CDKN1B	cyclin dependent kinase inhibitor 1B [Source:VGNC Symbol;Acc:VGNC:86515]
ENSSSCG00000014558	62.8454	1.90319	0.617769	3.08074	0.00206485	0.00778936	2.1085	protein_coding	SIRT3	sirtuin 3 [Source:VGNC Symbol;Acc:VGNC:92886]
ENSSSCG00000011357	462.698	1.90303	0.48267	3.94271	8.05655e-05	0.000660953	3.17983	protein_coding	SHISA5	shisa family member 5 [Source:VGNC Symbol;Acc:VGNC:92847]
ENSSSCG00000046808	36.1688	1.90281	0.715857	2.65809	0.00785849	0.021766	1.66222	protein_coding	PCDHGA6	protocadherin gamma subfamily A, 6 [Source:HGNC Symbol;Acc:HGNC:8704]
ENSSSCG00000014298	906.317	1.90264	0.487071	3.9063	9.37219e-05	0.000739408	3.13112	protein_coding	PPP2CA	protein phosphatase 2 catalytic subunit alpha [Source:VGNC Symbol;Acc:VGNC:91745]
ENSSSCG00000003046	276.704	1.9023	0.456836	4.16407	3.12621e-05	0.000320319	3.49442	protein_coding	RABAC1	Rab acceptor 1 [Source:VGNC Symbol;Acc:VGNC:92043]
ENSSSCG00000003132	174.515	1.90155	0.442583	4.29649	1.73527e-05	0.000205281	3.68765	protein_coding	KDELR1	KDEL endoplasmic reticulum protein retention receptor 1 [Source:VGNC Symbol;Acc:VGNC:98483]
ENSSSCG00000024621	476.072	1.89992	0.529786	3.5862	0.000335532	0.0019476	2.7105	protein_coding	KAT2B	lysine acetyltransferase 2B [Source:VGNC Symbol;Acc:VGNC:89304]
ENSSSCG00000040185	379.707	1.8994	0.793148	2.39476	0.0166313	0.0390604	1.40826	protein_coding	TFAM	transcription factor A, mitochondrial [Source:VGNC Symbol;Acc:VGNC:109416]
ENSSSCG00000000299	667.706	1.89939	0.76889	2.4703	0.0135001	0.0331164	1.47996	protein_coding	TESPA1	thymocyte expressed, positive selection associated 1 [Source:VGNC Symbol;Acc:VGNC:93887]
ENSSSCG00000026781	333.564	1.89767	0.442295	4.29051	1.78261e-05	0.000209167	3.67951	protein_coding	ANKLE2	ankyrin repeat and LEM domain containing 2 [Source:VGNC Symbol;Acc:VGNC:85318]
ENSSSCG00000007736	403.103	1.89765	0.384493	4.93547	7.99584e-07	1.99545e-05	4.69996	protein_coding	TMEM248	transmembrane protein 248 [Source:VGNC Symbol;Acc:VGNC:94155]
ENSSSCG00000025293	714.121	1.8974	0.702878	2.69947	0.00694493	0.0198079	1.70316	protein_coding	HLTF	helicase like transcription factor [Source:VGNC Symbol;Acc:VGNC:88897]
ENSSSCG00000005227	358.587	1.8973	0.644081	2.94575	0.00322169	0.010942	1.9609	protein_coding	PUM3	pumilio RNA binding family member 3 [Source:VGNC Symbol;Acc:VGNC:92003]
ENSSSCG00000016677	385.106	1.89487	0.469482	4.03607	5.43529e-05	0.00048861	3.31104	protein_coding	GARS1	glycyl-tRNA synthetase 1 [Source:VGNC Symbol;Acc:VGNC:88352]
ENSSSCG00000006667	99.3895	1.89462	0.686447	2.76004	0.00577943	0.0172141	1.76412	protein_coding	BOLA1	bolA family member 1 [Source:VGNC Symbol;Acc:VGNC:85860]
ENSSSCG00000011070	246.011	1.89299	0.814874	2.32304	0.020177	0.0453762	1.34317	protein_coding	MPP7	MAGUK p55 scaffold protein 7 [Source:VGNC Symbol;Acc:VGNC:98138]
ENSSSCG00000003867	168.092	1.8924	0.728304	2.59837	0.00936667	0.0249216	1.60342	protein_coding	TXNDC12	thioredoxin domain containing 12 [Source:VGNC Symbol;Acc:VGNC:94604]
ENSSSCG00000010053	477.846	1.89221	0.495444	3.81921	0.000133879	0.000967497	3.01435	protein_coding	SPECC1L	sperm antigen with calponin homology and coiled-coil domains 1 like [Source:HGNC Symbol;Acc:HGNC:29022]
ENSSSCG00000021118	569.419	1.89099	0.457438	4.13387	3.56703e-05	0.000354359	3.45056	protein_coding	GSPT1	G1 to S phase transition 1 [Source:VGNC Symbol;Acc:VGNC:88724]
ENSSSCG00000001960	184.671	1.89051	0.748457	2.52587	0.0115411	0.0293052	1.53306	protein_coding	EAPP	E2F associated phosphoprotein [Source:VGNC Symbol;Acc:VGNC:87523]
ENSSSCG00000012166	334.099	1.89002	0.669493	2.82306	0.00475678	0.0148354	1.8287	protein_coding	SMS	spermine synthase [Source:VGNC Symbol;Acc:VGNC:104059]
ENSSSCG00000040673	231.336	1.88914	0.580429	3.25474	0.00113498	0.00494528	2.30581	protein_coding	TMEM140	transmembrane protein 140 [Source:VGNC Symbol;Acc:VGNC:94088]
ENSSSCG00000003791	1173.96	1.88864	0.659935	2.86186	0.00421164	0.0135133	1.86924	protein_coding	ENSSSCG00000003791	serine and arginine rich splicing factor 11 [Source:VGNC Symbol;Acc:VGNC:93473]
ENSSSCG00000027444	362.327	1.88774	0.468029	4.03337	5.4982e-05	0.00049287	3.30727	protein_coding	STAU1	staufen double-stranded RNA binding protein 1 [Source:VGNC Symbol;Acc:VGNC:95525]
ENSSSCG00000012077	2465.47	1.88759	0.533625	3.5373	0.000404244	0.00225542	2.64677	protein_coding	MX1	MX dynamin like GTPase 1 [Source:VGNC Symbol;Acc:VGNC:98143]
ENSSSCG00000007337	387.707	1.8873	0.420415	4.48915	7.15072e-06	0.000105985	3.97475	protein_coding	CTNNBL1	catenin beta like 1 [Source:VGNC Symbol;Acc:VGNC:95688]
ENSSSCG00000015136	464.477	1.88589	0.636914	2.96098	0.00306665	0.0105331	1.97745	protein_coding	UBASH3B	ubiquitin associated and SH3 domain containing B [Source:VGNC Symbol;Acc:VGNC:94637]
ENSSSCG00000038940	207.877	1.8854	0.424632	4.44007	8.99286e-06	0.000126027	3.89954	protein_coding	GNPDA1	glucosamine-6-phosphate deaminase 1 [Source:VGNC Symbol;Acc:VGNC:88544]
ENSSSCG00000006470	107.236	1.88528	0.453386	4.15823	3.20724e-05	0.00032688	3.48561	protein_coding	METTL25B	methyltransferase like 25B [Source:VGNC Symbol;Acc:VGNC:92463]
ENSSSCG00000024253	873.054	1.88396	0.552825	3.40788	0.000654699	0.00324836	2.48834	protein_coding	CTCF	CCCTC-binding factor [Source:VGNC Symbol;Acc:VGNC:87057]
ENSSSCG00000010555	310.065	1.88375	0.526672	3.57671	0.00034794	0.00200483	2.69792	protein_coding	HIF1AN	hypoxia inducible factor 1 subunit alpha inhibitor [Source:VGNC Symbol;Acc:VGNC:98033]
ENSSSCG00000006730	471.736	1.8824	0.51396	3.66255	0.00024972	0.00155656	2.80783	protein_coding	MAN1A2	mannosidase alpha class 1A member 2 [Source:VGNC Symbol;Acc:VGNC:89967]
ENSSSCG00000006500	173.167	1.88211	0.50841	3.70195	0.000213946	0.00138287	2.85922	protein_coding	UBQLN4	ubiquilin 4 [Source:VGNC Symbol;Acc:VGNC:94666]
ENSSSCG00000007426	88.6791	1.88144	0.689447	2.72891	0.00635443	0.0185367	1.73197	protein_coding	ACOT8	acyl-CoA thioesterase 8 [Source:VGNC Symbol;Acc:VGNC:95707]
ENSSSCG00000034562	134.667	1.8814	0.822355	2.28782	0.022148	0.0487194	1.3123	protein_coding	TMEM203	transmembrane protein 203 [Source:VGNC Symbol;Acc:VGNC:94132]
ENSSSCG00000005969	469.137	1.88139	0.413758	4.54708	5.43951e-06	8.60574e-05	4.06521	protein_coding	WASHC5	WASH complex subunit 5 [Source:VGNC Symbol;Acc:VGNC:94896]
ENSSSCG00000013107	506.016	1.88117	0.340634	5.52256	3.34095e-08	1.69602e-06	5.77057	protein_coding	PRPF19	pre-mRNA processing factor 19 [Source:VGNC Symbol;Acc:VGNC:91839]
ENSSSCG00000009359	693.057	1.87956	0.675657	2.78182	0.00540542	0.0163754	1.78581	protein_coding	SUPT20H	SPT20 homolog, SAGA complex component [Source:HGNC Symbol;Acc:HGNC:20596]
ENSSSCG00000032914	172.626	1.87902	0.528949	3.55237	0.000381779	0.00216347	2.66485	protein_coding	MANF	mesencephalic astrocyte derived neurotrophic factor [Source:VGNC Symbol;Acc:VGNC:89973]
ENSSSCG00000002849	250.779	1.87882	0.578328	3.24872	0.00115927	0.00502786	2.29862	protein_coding	SHCBP1	SHC binding and spindle associated 1 [Source:VGNC Symbol;Acc:VGNC:92839]
ENSSSCG00000008048	1058.57	1.8783	0.448009	4.19255	2.75842e-05	0.00029186	3.53483	protein_coding	RNPS1	RNA binding protein with serine rich domain 1 [Source:VGNC Symbol;Acc:VGNC:92403]
ENSSSCG00000005842	47.7782	1.87777	0.790162	2.37643	0.017481	0.0405365	1.39215	protein_coding	TMEM141	transmembrane protein 141 [Source:VGNC Symbol;Acc:VGNC:94089]
ENSSSCG00000021386	66.0357	1.87752	0.611483	3.07044	0.00213747	0.0080095	2.09639	protein_coding	PTGR1	prostaglandin reductase 1 [Source:VGNC Symbol;Acc:VGNC:91957]
ENSSSCG00000006388	487.406	1.87747	0.38099	4.92786	8.31353e-07	2.05746e-05	4.68667	protein_coding	DCAF8	DDB1 and CUL4 associated factor 8 [Source:VGNC Symbol;Acc:VGNC:109497]
ENSSSCG00000013054	737.356	1.87742	0.459943	4.08185	4.46782e-05	0.000422807	3.37386	protein_coding	ATL3	atlastin GTPase 3 [Source:VGNC Symbol;Acc:VGNC:85629]
ENSSSCG00000023727	542.845	1.87713	0.607986	3.08747	0.00201871	0.00765509	2.11605	protein_coding	TRIM37	tripartite motif containing 37 [Source:VGNC Symbol;Acc:VGNC:94410]
ENSSSCG00000038657	233.63	1.87667	0.583418	3.21668	0.00129684	0.00547056	2.26197	protein_coding	ATPAF1	ATP synthase mitochondrial F1 complex assembly factor 1 [Source:VGNC Symbol;Acc:VGNC:96924]
ENSSSCG00000040657	418.215	1.87638	0.523377	3.58514	0.000336895	0.00195339	2.70921	protein_coding	STRN3	striatin 3 [Source:VGNC Symbol;Acc:VGNC:93579]
ENSSSCG00000000757	240.52	1.87586	0.470466	3.98723	6.68492e-05	0.0005713	3.24314	protein_coding	ADIPOR2	adiponectin receptor 2 [Source:VGNC Symbol;Acc:VGNC:85141]
ENSSSCG00000002516	490.916	1.87274	0.47167	3.97044	7.17387e-05	0.000602772	3.21985	protein_coding	WARS1	tryptophanyl-tRNA synthetase 1 [Source:VGNC Symbol;Acc:VGNC:94891]
ENSSSCG00000046387	1101.37	1.87266	0.405429	4.61896	3.85663e-06	6.57593e-05	4.18204	protein_coding	PSMD2	proteasome 26S subunit ubiquitin receptor, non-ATPase 2 [Source:HGNC Symbol;Acc:HGNC:9559]
ENSSSCG00000014239	695.458	1.87231	0.576787	3.24611	0.00116995	0.00506386	2.29552	protein_coding	CEP120	centrosomal protein 120 [Source:VGNC Symbol;Acc:VGNC:86559]
ENSSSCG00000011237	955.432	1.87224	0.457497	4.09235	4.27017e-05	0.000408284	3.38904	protein_coding	PDCD6IP	programmed cell death 6 interacting protein [Source:VGNC Symbol;Acc:VGNC:106452]
ENSSSCG00000007812	849.24	1.87223	0.404828	4.62474	3.75062e-06	6.44447e-05	4.19081	protein_coding	XPO6	exportin 6 [Source:VGNC Symbol;Acc:VGNC:95006]
ENSSSCG00000000068	1266.23	1.87198	0.532065	3.51834	0.000434253	0.00237886	2.62363	protein_coding	EP300	E1A binding protein p300 [Source:VGNC Symbol;Acc:VGNC:87720]
ENSSSCG00000029633	1150.61	1.87124	0.393378	4.75686	1.96631e-06	3.95415e-05	4.40295	protein_coding	USP24	ubiquitin specific peptidase 24 [Source:VGNC Symbol;Acc:VGNC:94754]
ENSSSCG00000010835	354.754	1.87059	0.548197	3.41226	0.000644269	0.00320851	2.4937	protein_coding	AIDA	axin interactor, dorsalization associated [Source:VGNC Symbol;Acc:VGNC:96103]
ENSSSCG00000039494	69.4766	1.8705	0.747149	2.50351	0.0122967	0.0308231	1.51112	protein_coding	NDUFC2	NADH:ubiquinone oxidoreductase subunit C2 [Source:HGNC Symbol;Acc:HGNC:7706]
ENSSSCG00000003895	450.535	1.8702	0.528134	3.54116	0.000398375	0.00222965	2.65176	protein_coding	EFCAB14	EF-hand calcium binding domain 14 [Source:VGNC Symbol;Acc:VGNC:87563]
ENSSSCG00000006776	1201.18	1.86938	0.617874	3.02551	0.00248213	0.00895661	2.04786	protein_coding	MOV10	Mov10 RISC complex RNA helicase [Source:VGNC Symbol;Acc:VGNC:90316]
ENSSSCG00000006813	349.8	1.86812	0.44124	4.2338	2.29773e-05	0.000255068	3.59334	protein_coding	STRIP1	striatin interacting protein 1 [Source:VGNC Symbol;Acc:VGNC:93576]
ENSSSCG00000015023	235.249	1.86783	0.58193	3.20972	0.00132862	0.00557039	2.25411	protein_coding	ALG9	ALG9 alpha-1,2-mannosyltransferase [Source:VGNC Symbol;Acc:VGNC:109169]
ENSSSCG00000017642	497.174	1.86773	0.368742	5.06515	4.08076e-07	1.19314e-05	4.92331	protein_coding	MTMR4	myotubularin related protein 4 [Source:VGNC Symbol;Acc:VGNC:90462]
ENSSSCG00000035564	1390.45	1.86627	0.62253	2.99788	0.00271869	0.00960172	2.01765	protein_coding	MCM6	minichromosome maintenance complex component 6 [Source:VGNC Symbol;Acc:VGNC:96416]
ENSSSCG00000039235	592.834	1.866	0.474936	3.92894	8.53211e-05	0.000689398	3.16153	protein_coding	PSMC4	proteasome 26S subunit, ATPase 4 [Source:VGNC Symbol;Acc:VGNC:91915]
ENSSSCG00000040617	579.506	1.86584	0.622489	2.99738	0.00272309	0.00961473	2.01706	protein_coding	TNFAIP8	TNF alpha induced protein 8 [Source:VGNC Symbol;Acc:VGNC:94253]
ENSSSCG00000008546	200.455	1.86524	0.579496	3.21873	0.0012876	0.00544188	2.26425	protein_coding	GPN1	GPN-loop GTPase 1 [Source:VGNC Symbol;Acc:VGNC:88591]
ENSSSCG00000040701	238.421	1.86399	0.726261	2.56655	0.0102715	0.0267388	1.57286	protein_coding	GYPC	glycophorin C (Gerbich blood group) [Source:HGNC Symbol;Acc:HGNC:4704]
ENSSSCG00000032055	778.315	1.86397	0.412832	4.51508	6.32941e-06	9.64847e-05	4.01554	protein_coding	RO60	Ro60, Y RNA binding protein [Source:HGNC Symbol;Acc:HGNC:11313]
ENSSSCG00000027334	169.191	1.86275	0.548577	3.3956	0.000684778	0.003367	2.47276	protein_coding	EIF1AD	eukaryotic translation initiation factor 1A domain containing [Source:VGNC Symbol;Acc:VGNC:87603]
ENSSSCG00000025284	238.367	1.86243	0.466105	3.99574	6.44932e-05	0.000556278	3.25471	protein_coding	COQ9	coenzyme Q9 [Source:VGNC Symbol;Acc:VGNC:86910]
ENSSSCG00000022828	643.163	1.86237	0.584254	3.1876	0.0014346	0.00590642	2.22868	protein_coding	PNN	pinin, desmosome associated protein [Source:VGNC Symbol;Acc:VGNC:91603]
ENSSSCG00000004123	3281.79	1.86236	0.371666	5.01084	5.41923e-07	1.47789e-05	4.83036	protein_coding	UTRN	utrophin [Source:VGNC Symbol;Acc:VGNC:103200]
ENSSSCG00000009956	673.529	1.86231	0.624041	2.98427	0.00284257	0.00993951	2.00264	protein_coding	GRK3	G protein-coupled receptor kinase 3 [Source:VGNC Symbol;Acc:VGNC:88695]
ENSSSCG00000027211	341.08	1.86227	0.589938	3.15673	0.00159551	0.00639483	2.19417	protein_coding	EPC2	enhancer of polycomb homolog 2 [Source:VGNC Symbol;Acc:VGNC:96045]
ENSSSCG00000001470	249.625	1.86216	0.749024	2.48611	0.0129148	0.0320248	1.49451	protein_coding	SLA-DMA	major histocompatibility complex, class II, DM alpha [Source:HGNC Symbol;Acc:HGNC:4934]
ENSSSCG00000011510	419.095	1.86189	0.504892	3.68771	0.000226283	0.0014424	2.84091	protein_coding	TMF1	TATA element modulatory factor 1 [Source:VGNC Symbol;Acc:VGNC:94223]
ENSSSCG00000005683	200.636	1.86034	0.519383	3.58182	0.000341204	0.00197325	2.70482	protein_coding	TOR1B	torsin family 1 member B [Source:HGNC Symbol;Acc:HGNC:11995]
ENSSSCG00000033155	655.074	1.85907	0.62897	2.95573	0.00311928	0.0106645	1.97206	protein_coding	TMEM30A	transmembrane protein 30A [Source:VGNC Symbol;Acc:VGNC:94170]
ENSSSCG00000039619	195.342	1.85889	0.485442	3.82928	0.000128517	0.000936208	3.02863	protein_coding	PIN1	peptidylprolyl cis/trans isomerase, NIMA-interacting 1 [Source:VGNC Symbol;Acc:VGNC:100325]
ENSSSCG00000027973	354.194	1.85837	0.453021	4.10218	4.09274e-05	0.000396283	3.40199	protein_coding	COG4	component of oligomeric golgi complex 4 [Source:VGNC Symbol;Acc:VGNC:86856]
ENSSSCG00000004048	444.665	1.85832	0.509895	3.64451	0.000267898	0.00163856	2.78554	protein_coding	TCP1	t-complex 1 [Source:VGNC Symbol;Acc:VGNC:93832]
ENSSSCG00000035098	174.516	1.85678	0.64939	2.85927	0.00424617	0.0135948	1.86663	protein_coding	MED4	mediator complex subunit 4 [Source:VGNC Symbol;Acc:VGNC:90121]
ENSSSCG00000004339	283.591	1.85661	0.77756	2.38773	0.0169527	0.0396067	1.40223	protein_coding	UFL1	UFM1 specific ligase 1 [Source:VGNC Symbol;Acc:VGNC:94684]
ENSSSCG00000031530	223.041	1.85645	0.65421	2.8377	0.00454405	0.014302	1.8446	protein_coding	DERL2	derlin 2 [Source:VGNC Symbol;Acc:VGNC:98986]
ENSSSCG00000002429	524.715	1.8559	0.539579	3.43954	0.000582713	0.00298589	2.52493	protein_coding	FOXN3	forkhead box N3 [Source:VGNC Symbol;Acc:VGNC:88220]
ENSSSCG00000002919	204.225	1.85524	0.6827	2.71751	0.00657754	0.0190278	1.72061	protein_coding	TYROBP	transmembrane immune signaling adaptor TYROBP [Source:VGNC Symbol;Acc:VGNC:94619]
ENSSSCG00000032498	144.32	1.85514	0.626546	2.9609	0.00306742	0.0105331	1.97744	protein_coding	IDH3A	isocitrate dehydrogenase (NAD(+)) 3 catalytic subunit alpha [Source:HGNC Symbol;Acc:HGNC:5384]
ENSSSCG00000034167	429.651	1.85511	0.396817	4.67499	2.93975e-06	5.35743e-05	4.27104	protein_coding	SLC5A3	solute carrier family 5 member 3 [Source:VGNC Symbol;Acc:VGNC:93144]
ENSSSCG00000039549	600.578	1.8547	0.55106	3.3657	0.000763495	0.00364745	2.43801	protein_coding	PLEKHF2	pleckstrin homology and FYVE domain containing 2 [Source:VGNC Symbol;Acc:VGNC:91541]
ENSSSCG00000031970	894.989	1.85465	0.533998	3.47313	0.000514419	0.00271124	2.56683	protein_coding	RASSF5	Ras association domain family member 5 [Source:VGNC Symbol;Acc:VGNC:92125]
ENSSSCG00000015769	398.576	1.85446	0.621665	2.98305	0.00285394	0.00997275	2.00119	protein_coding	SPCS3	signal peptidase complex subunit 3 [Source:VGNC Symbol;Acc:VGNC:96119]
ENSSSCG00000022942	328.374	1.85442	0.676744	2.74021	0.00613997	0.0180449	1.74365	protein_coding	PHF6	PHD finger protein 6 [Source:VGNC Symbol;Acc:VGNC:91389]
ENSSSCG00000006727	441.646	1.85433	0.465599	3.98266	6.81469e-05	0.000579324	3.23708	protein_coding	WDR3	WD repeat domain 3 [Source:VGNC Symbol;Acc:VGNC:94913]
ENSSSCG00000012424	330.424	1.85376	0.688843	2.69111	0.00712138	0.0201826	1.69502	protein_coding	ABCB7	ATP binding cassette subfamily B member 7 [Source:VGNC Symbol;Acc:VGNC:97855]
ENSSSCG00000029509	388.587	1.85315	0.539423	3.43544	0.000591602	0.00301527	2.52067	protein_coding	KIF22	kinesin family member 22 [Source:VGNC Symbol;Acc:VGNC:89465]
ENSSSCG00000002724	313.932	1.85298	0.35269	5.25385	1.48953e-07	5.22274e-06	5.2821	protein_coding	PDPR	pyruvate dehydrogenase phosphatase regulatory subunit [Source:VGNC Symbol;Acc:VGNC:91289]
ENSSSCG00000017272	723.506	1.8513	0.60478	3.06111	0.00220515	0.00820323	2.08602	protein_coding	HELZ	helicase with zinc finger [Source:VGNC Symbol;Acc:VGNC:88840]
ENSSSCG00000005660	294.406	1.85109	0.400851	4.6179	3.87652e-06	6.60564e-05	4.18009	protein_coding	TBC1D13	TBC1 domain family member 13 [Source:VGNC Symbol;Acc:VGNC:93763]
ENSSSCG00000020898	336.986	1.84741	0.673859	2.74153	0.00611536	0.0179884	1.74501	protein_coding	ELP2	elongator acetyltransferase complex subunit 2 [Source:VGNC Symbol;Acc:VGNC:87663]
ENSSSCG00000040286	1040.16	1.84739	0.412829	4.47496	7.64273e-06	0.000111365	3.95325	protein_coding	CYLD	CYLD lysine 63 deubiquitinase [Source:VGNC Symbol;Acc:VGNC:87130]
ENSSSCG00000037710	162.489	1.84679	0.523831	3.52554	0.000422622	0.0023317	2.63233	protein_coding	ZNF473	zinc finger protein 473 [Source:VGNC Symbol;Acc:VGNC:98694]
ENSSSCG00000011825	681.586	1.84628	0.672984	2.74343	0.00608009	0.0179118	1.74686	protein_coding	ATP13A3	ATPase 13A3 [Source:VGNC Symbol;Acc:VGNC:85639]
ENSSSCG00000037424	369.129	1.84604	0.666978	2.76776	0.00564428	0.0169132	1.77177	protein_coding	CDK19	cyclin dependent kinase 19 [Source:VGNC Symbol;Acc:VGNC:86502]
ENSSSCG00000024513	186.695	1.84597	0.505143	3.65435	0.000257832	0.00159228	2.79798	protein_coding	KLHL18	kelch like family member 18 [Source:VGNC Symbol;Acc:VGNC:89517]
ENSSSCG00000015073	535.921	1.84527	0.709358	2.60132	0.00928651	0.0247798	1.6059	protein_coding	TAGLN	transgelin [Source:VGNC Symbol;Acc:VGNC:93730]
ENSSSCG00000036789	128.441	1.84439	0.446807	4.12795	3.66018e-05	0.000361731	3.44161	protein_coding	COX6A2	cytochrome c oxidase subunit 6A2 [Source:VGNC Symbol;Acc:VGNC:86926]
ENSSSCG00000032450	56.6531	1.84376	0.625942	2.94557	0.00322356	0.0109469	1.96071	protein_coding	LYRM9	LYR motif containing 9 [Source:VGNC Symbol;Acc:VGNC:99011]
ENSSSCG00000016208	199.982	1.84356	0.43099	4.27749	1.89009e-05	0.000219946	3.65768	protein_coding	ZFAND2B	zinc finger AN1-type containing 2B [Source:VGNC Symbol;Acc:VGNC:96069]
ENSSSCG00000004551	472.436	1.84226	0.384944	4.78578	1.70322e-06	3.5543e-05	4.44925	protein_coding	ZNF609	zinc finger protein 609 [Source:VGNC Symbol;Acc:VGNC:95274]
ENSSSCG00000017665	292.554	1.84218	0.693015	2.65821	0.00785565	0.0217656	1.66223	protein_coding	DHX40	DEAH-box helicase 40 [Source:VGNC Symbol;Acc:VGNC:87295]
ENSSSCG00000009536	947.014	1.84206	0.591996	3.11161	0.00186072	0.00719778	2.1428	protein_coding	ARGLU1	arginine and glutamate rich 1 [Source:VGNC Symbol;Acc:VGNC:85456]
ENSSSCG00000037267	703.911	1.84132	0.463926	3.969	7.21757e-05	0.000605493	3.21789	protein_coding	MAX	MYC associated factor X [Source:VGNC Symbol;Acc:VGNC:90046]
ENSSSCG00000016323	237.63	1.84103	0.415271	4.43331	9.27955e-06	0.000129031	3.88931	protein_coding	COPS8	COP9 signalosome subunit 8 [Source:VGNC Symbol;Acc:VGNC:96040]
ENSSSCG00000038505	344.936	1.84093	0.657624	2.79936	0.00512033	0.0157272	1.80335	protein_coding	MSI2	musashi RNA binding protein 2 [Source:VGNC Symbol;Acc:VGNC:90422]
ENSSSCG00000007308	119.995	1.84064	0.786345	2.34075	0.0192449	0.0436995	1.35952	protein_coding	ROMO1	reactive oxygen species modulator 1 [Source:VGNC Symbol;Acc:VGNC:95776]
ENSSSCG00000010863	1123.74	1.84023	0.463569	3.96971	7.19596e-05	0.000603869	3.21906	protein_coding	AHCTF1	AT-hook containing transcription factor 1 [Source:VGNC Symbol;Acc:VGNC:96050]
ENSSSCG00000012022	915.697	1.83996	0.646423	2.84638	0.00442198	0.0140267	1.85304	protein_coding	APP	amyloid beta protein [Source:VGNC Symbol;Acc:VGNC:103902]
ENSSSCG00000010635	217.574	1.83983	0.663483	2.77298	0.00555453	0.0167206	1.77675	protein_coding	ZDHHC6	zinc finger DHHC-type palmitoyltransferase 6 [Source:VGNC Symbol;Acc:VGNC:95128]
ENSSSCG00000000383	168.551	1.83856	0.419821	4.37939	1.19014e-05	0.000155499	3.80827	protein_coding	RNF41	ring finger protein 41 [Source:VGNC Symbol;Acc:VGNC:92394]
ENSSSCG00000002989	506.713	1.83711	0.523549	3.50895	0.000449875	0.00244574	2.61159	protein_coding	AKT2	AKT serine/threonine kinase 2 [Source:VGNC Symbol;Acc:VGNC:85232]
ENSSSCG00000040959	297.217	1.8366	0.5551	3.30859	0.000937665	0.00427494	2.36907	protein_coding	ZNF131	zinc finger protein 131 [Source:HGNC Symbol;Acc:HGNC:12915]
ENSSSCG00000037046	444.32	1.83648	0.526119	3.49061	0.000481916	0.00258341	2.58781	protein_coding	TUBB4B	tubulin beta 4B class IVb [Source:VGNC Symbol;Acc:VGNC:94580]
ENSSSCG00000010070	255.048	1.83636	0.40206	4.56738	4.93867e-06	8.03186e-05	4.09518	protein_coding	SMARCB1	SWI/SNF related, matrix associated, actin dependent regulator of chromatin, subfamily b, member 1 [Source:VGNC Symbol;Acc:VGNC:93230]
ENSSSCG00000004383	249.653	1.83475	0.48858	3.75527	0.000173156	0.00117307	2.93068	protein_coding	OSTM1	osteoclastosis associated transmembrane protein 1 [Source:VGNC Symbol;Acc:VGNC:91086]
ENSSSCG00000007609	347.82	1.83472	0.429496	4.27179	1.93911e-05	0.000224316	3.64914	protein_coding	ARPC1A	actin related protein 2/3 complex subunit 1A [Source:VGNC Symbol;Acc:VGNC:106444]
ENSSSCG00000011896	173.522	1.8345	0.461914	3.97151	7.1418e-05	0.0006014	3.22084	protein_coding	ADPRH	ADP-ribosylarginine hydrolase [Source:VGNC Symbol;Acc:VGNC:85151]
ENSSSCG00000024655	127.384	1.83375	0.510512	3.59199	0.000328165	0.00191314	2.71825	protein_coding	PHB2	prohibitin 2 [Source:VGNC Symbol;Acc:VGNC:91369]
ENSSSCG00000038752	601.24	1.8324	0.438453	4.17924	2.92489e-05	0.000304829	3.51594	protein_coding	C6orf62	chromosome 7 C6orf62 homolog [Source:VGNC Symbol;Acc:VGNC:86074]
ENSSSCG00000022998	176.049	1.83137	0.557444	3.2853	0.00101872	0.00456219	2.34083	protein_coding	PKIG	cAMP-dependent protein kinase inhibitor gamma [Source:VGNC Symbol;Acc:VGNC:96486]
ENSSSCG00000011236	873.767	1.8309	0.368086	4.97412	6.55462e-07	1.7058e-05	4.76807	protein_coding	CLASP2	cytoplasmic linker associated protein 2 [Source:VGNC Symbol;Acc:VGNC:86720]
ENSSSCG00000010280	243.754	1.83049	0.447065	4.09447	4.2314e-05	0.000406715	3.39071	protein_coding	ENSSSCG00000010280	V-set immunoregulatory receptor [Source:VGNC Symbol;Acc:VGNC:94870]
ENSSSCG00000010600	38.9092	1.82666	0.689527	2.64915	0.00806955	0.0222081	1.65349	protein_coding	CALHM2	calcium homeostasis modulator family member 2 [Source:HGNC Symbol;Acc:HGNC:23493]
ENSSSCG00000021024	71.4068	1.82542	0.687513	2.65511	0.0079283	0.0219072	1.65941	protein_coding	ENSSSCG00000021024	ankyrin repeat and SOCS box containing 8 [Source:VGNC Symbol;Acc:VGNC:85567]
ENSSSCG00000034942	96.9953	1.82494	0.77576	2.35245	0.01865	0.0426667	1.36991	protein_coding	STAR	steroidogenic acute regulatory protein [Source:VGNC Symbol;Acc:VGNC:95522]
ENSSSCG00000000502	751.139	1.82474	0.560784	3.2539	0.00113832	0.00495422	2.30502	protein_coding	CNOT2	CCR4-NOT transcription complex subunit 2 [Source:VGNC Symbol;Acc:VGNC:86834]
ENSSSCG00000014364	1121.5	1.82459	0.410908	4.44039	8.97963e-06	0.000125908	3.89995	protein_coding	ANKHD1	ankyrin repeat and KH domain containing 1 [Source:HGNC Symbol;Acc:HGNC:24714]
ENSSSCG00000030108	3192.81	1.82438	0.449499	4.0587	4.93467e-05	0.000454175	3.34278	protein_coding	ZNFX1	zinc finger NFX1-type containing 1 [Source:VGNC Symbol;Acc:VGNC:96210]
ENSSSCG00000012943	122.789	1.8243	0.646663	2.82109	0.00478609	0.0148938	1.82699	protein_coding	MRPL11	mitochondrial ribosomal protein L11 [Source:VGNC Symbol;Acc:VGNC:90350]
ENSSSCG00000011699	347.868	1.82386	0.486256	3.75082	0.000176258	0.00118684	2.92561	protein_coding	HPS3	HPS3 biosis of lysosomal organelles complex 2 subunit 1 [Source:VGNC Symbol;Acc:VGNC:88965]
ENSSSCG00000002998	158.732	1.82352	0.527555	3.45655	0.000547129	0.00283779	2.54702	protein_coding	SNRPA	small nuclear ribonucleoprotein polypeptide A [Source:VGNC Symbol;Acc:VGNC:98616]
ENSSSCG00000009914	1387.33	1.8235	0.395733	4.60791	4.06745e-06	6.86972e-05	4.16306	protein_coding	MLEC	malectin [Source:HGNC Symbol;Acc:HGNC:28973]
ENSSSCG00000011371	152.466	1.82322	0.524177	3.47825	0.000504706	0.00267268	2.57305	protein_coding	NDUFAF3	NADH:ubiquinone oxidoreductase complex assembly factor 3 [Source:VGNC Symbol;Acc:VGNC:90640]
ENSSSCG00000016593	93.7921	1.82317	0.544254	3.34985	0.000808553	0.00381167	2.41888	protein_coding	ARF5	ADP ribosylation factor 5 [Source:VGNC Symbol;Acc:VGNC:85447]
ENSSSCG00000017796	382.731	1.82248	0.58431	3.11903	0.00181448	0.00705565	2.15146	protein_coding	BLMH	bleomycin hydrolase [Source:HGNC Symbol;Acc:HGNC:1059]
ENSSSCG00000002926	97.8834	1.82221	0.574964	3.16926	0.00152826	0.00618633	2.20857	protein_coding	TBCB	tubulin folding cofactor B [Source:VGNC Symbol;Acc:VGNC:98361]
ENSSSCG00000014316	498.56	1.82216	0.577321	3.15623	0.00159823	0.00640273	2.19363	protein_coding	TGFBI	transforming growth factor beta induced [Source:VGNC Symbol;Acc:VGNC:93930]
ENSSSCG00000030528	770.346	1.82186	0.622004	2.92902	0.00340038	0.0114323	1.94187	protein_coding	LTN1	listerin E3 ubiquitin protein ligase 1 [Source:VGNC Symbol;Acc:VGNC:89892]
ENSSSCG00000001701	2630.48	1.82069	0.711468	2.55906	0.0104957	0.0271952	1.56551	protein_coding	HSP90AB1	heat shock protein 90 alpha family class B member 1 [Source:HGNC Symbol;Acc:HGNC:5258]
ENSSSCG00000011610	1200.53	1.82063	0.557815	3.26386	0.00109907	0.00483132	2.31593	protein_coding	NUP210	nucleoporin 210 [Source:VGNC Symbol;Acc:VGNC:90977]
ENSSSCG00000011389	228.715	1.82061	0.503365	3.61688	0.000298175	0.00178092	2.74936	protein_coding	AMIGO3	adhesion molecule with Ig like domain 3 [Source:HGNC Symbol;Acc:HGNC:24075]
ENSSSCG00000010723	139.378	1.82055	0.76839	2.36931	0.0178215	0.0411493	1.38564	protein_coding	ACADSB	acyl-CoA dehydrogenase short/branched chain [Source:VGNC Symbol;Acc:VGNC:97863]
ENSSSCG00000026571	1190.13	1.82005	0.600112	3.03285	0.00242253	0.00878476	2.05627	protein_coding	RAB8B	RAB8B, member RAS onco family [Source:VGNC Symbol;Acc:VGNC:98276]
ENSSSCG00000009828	1910.64	1.8199	0.490111	3.71324	0.000204621	0.00133355	2.87499	protein_coding	PPP1CC	protein phosphatase 1 catalytic subunit gamma [Source:VGNC Symbol;Acc:VGNC:91716]
ENSSSCG00000014915	232.893	1.81914	0.672453	2.70524	0.00682557	0.0195718	1.70837	protein_coding	EED	embryonic ectoderm development [Source:VGNC Symbol;Acc:VGNC:87552]
ENSSSCG00000026951	1266.78	1.8189	0.565716	3.21522	0.00130346	0.0054881	2.26058	protein_coding	PSMB8	proteasome 20S subunit beta 8 [Source:VGNC Symbol;Acc:VGNC:91910]
ENSSSCG00000004544	230.699	1.81757	0.593118	3.06443	0.00218082	0.00813489	2.08965	protein_coding	SPG21	SPG21 abhydrolase domain containing, maspardin [Source:VGNC Symbol;Acc:VGNC:93403]
ENSSSCG00000013938	396.176	1.81718	0.511128	3.55524	0.000377639	0.00214455	2.66866	protein_coding	GATAD2A	GATA zinc finger domain containing 2A [Source:VGNC Symbol;Acc:VGNC:88368]
ENSSSCG00000011131	582.453	1.81572	0.545457	3.32881	0.000872179	0.00404181	2.39342	protein_coding	PRKCQ	protein kinase C theta [Source:VGNC Symbol;Acc:VGNC:96504]
ENSSSCG00000009007	1054.88	1.81504	0.39451	4.60075	4.20979e-06	7.05668e-05	4.1514	protein_coding	TMEM131L	transmembrane 131 like [Source:VGNC Symbol;Acc:VGNC:94079]
ENSSSCG00000031866	560.481	1.81474	0.556452	3.26127	0.00110916	0.00486369	2.31303	protein_coding	TIMP3	TIMP metallopeptidase inhibitor 3 [Source:VGNC Symbol;Acc:VGNC:93996]
ENSSSCG00000040608	401.237	1.81466	0.660126	2.74896	0.0059784	0.0176868	1.75235	protein_coding	AKR1B1	aldo-keto reductase family 1 member B [Source:VGNC Symbol;Acc:VGNC:109454]
ENSSSCG00000007735	212.483	1.81426	0.529084	3.42905	0.000605689	0.00306894	2.51301	protein_coding	RABGEF1	RAB guanine nucleotide exchange factor 1 [Source:VGNC Symbol;Acc:VGNC:108510]
ENSSSCG00000035119	438.017	1.81227	0.450331	4.0243	5.71442e-05	0.000508293	3.29389	protein_coding	MTMR6	myotubularin related protein 6 [Source:HGNC Symbol;Acc:HGNC:7453]
ENSSSCG00000017513	431.075	1.81205	0.509462	3.5568	0.000375402	0.0021332	2.67097	protein_coding	NPEPPS	aminopeptidase puromycin sensitive [Source:VGNC Symbol;Acc:VGNC:98157]
ENSSSCG00000002628	279.054	1.81163	0.527873	3.43193	0.000599294	0.00304692	2.51614	protein_coding	CILK1	ciliosis associated kinase 1 [Source:VGNC Symbol;Acc:VGNC:86702]
ENSSSCG00000013722	83.3501	1.81001	0.60696	2.98209	0.00286287	0.00999171	2.00036	protein_coding	WDR83	WD repeat domain 83 [Source:VGNC Symbol;Acc:VGNC:94945]
ENSSSCG00000023304	3017.92	1.80984	0.659581	2.74393	0.00607089	0.017893	1.74732	protein_coding	SRRM2	serine/arginine repetitive matrix 2 [Source:VGNC Symbol;Acc:VGNC:93468]
ENSSSCG00000036564	517.272	1.80981	0.532091	3.40132	0.000670622	0.00331079	2.48007	protein_coding	ZNF740	zinc finger protein 740 [Source:VGNC Symbol;Acc:VGNC:95298]
ENSSSCG00000007830	784.816	1.80916	0.471323	3.83846	0.000123808	0.000911209	3.04038	protein_coding	RBBP6	RB binding protein 6, ubiquitin ligase [Source:VGNC Symbol;Acc:VGNC:92136]
ENSSSCG00000011500	688.491	1.80872	0.548911	3.29511	0.000983832	0.00443739	2.35287	protein_coding	KBTBD8	kelch repeat and BTB domain containing 8 [Source:VGNC Symbol;Acc:VGNC:89321]
ENSSSCG00000029507	418.115	1.80854	0.480934	3.76048	0.000169589	0.00115436	2.93766	protein_coding	RASGEF1B	RasGEF domain family member 1B [Source:VGNC Symbol;Acc:VGNC:92109]
ENSSSCG00000038422	391.438	1.80846	0.591614	3.05682	0.00223702	0.0082948	2.08119	protein_coding	TMX1	thioredoxin related transmembrane protein 1 [Source:VGNC Symbol;Acc:VGNC:94247]
ENSSSCG00000008061	405.164	1.8078	0.592886	3.04916	0.00229486	0.00844489	2.07341	protein_coding	ELOB	elongin B [Source:VGNC Symbol;Acc:VGNC:102567]
ENSSSCG00000017773	658.357	1.80758	0.438394	4.12319	3.73666e-05	0.00036766	3.43455	protein_coding	SUPT6H	SPT6 homolog, histone chaperone and transcription elongation factor [Source:VGNC Symbol;Acc:VGNC:93626]
ENSSSCG00000014028	632.808	1.80732	0.575901	3.13825	0.00169958	0.00671226	2.17313	protein_coding	CLK4	CDC like kinase 4 [Source:VGNC Symbol;Acc:VGNC:86768]
ENSSSCG00000013576	456.425	1.8073	0.543293	3.32657	0.000879233	0.00406791	2.39063	protein_coding	STXBP2	syntaxin binding protein 2 [Source:VGNC Symbol;Acc:VGNC:93597]
ENSSSCG00000005623	237.443	1.80703	0.528732	3.41766	0.000631615	0.00316044	2.50025	protein_coding	ENSSSCG00000005623	ST6 N-acetylgalactosaminide alpha-2,6-sialyltransferase 6 [Source:VGNC Symbol;Acc:VGNC:93514]
ENSSSCG00000030660	176.93	1.80653	0.575955	3.13659	0.00170926	0.00674252	2.17118	protein_coding	PDIK1L	PDLIM1 interacting kinase 1 like [Source:VGNC Symbol;Acc:VGNC:91276]
ENSSSCG00000013409	522.21	1.80637	0.424265	4.25764	2.06596e-05	0.0002363	3.62654	protein_coding	SBF2	SET binding factor 2 [Source:VGNC Symbol;Acc:VGNC:92594]
ENSSSCG00000010994	376.049	1.80445	0.460794	3.91597	9.00424e-05	0.000717791	3.144	protein_coding	NFX1	nuclear transcription factor, X-box binding 1 [Source:VGNC Symbol;Acc:VGNC:96442]
ENSSSCG00000010219	940.006	1.80374	0.417531	4.32002	1.56013e-05	0.000188605	3.72445	protein_coding	ARID5B	AT-rich interaction domain 5B [Source:VGNC Symbol;Acc:VGNC:85511]
ENSSSCG00000004908	625.857	1.80367	0.386508	4.66658	3.06254e-06	5.52475e-05	4.25769	protein_coding	LMAN1	lectin, mannose binding 1 [Source:VGNC Symbol;Acc:VGNC:89748]
ENSSSCG00000003107	694.897	1.8034	0.427824	4.21529	2.49458e-05	0.000270704	3.56751	protein_coding	ARHGAP35	Rho GTPase activating protein 35 [Source:VGNC Symbol;Acc:VGNC:85473]
ENSSSCG00000005983	609.481	1.80284	0.717014	2.51437	0.0119246	0.0300936	1.52153	protein_coding	ATAD2	ATPase family AAA domain containing 2 [Source:VGNC Symbol;Acc:VGNC:85599]
ENSSSCG00000007315	200.174	1.80275	0.485698	3.71167	0.000205896	0.0013399	2.87293	protein_coding	AAR2	AAR2 splicing factor [Source:VGNC Symbol;Acc:VGNC:95690]
ENSSSCG00000012136	47.5392	1.80253	0.689753	2.6133	0.00896734	0.0241259	1.61752	protein_coding	PIR	pirin [Source:VGNC Symbol;Acc:VGNC:98196]
ENSSSCG00000012325	944.836	1.80212	0.500302	3.60206	0.000315701	0.00185585	2.73146	protein_coding	SMC1A	structural maintenance of chromosomes 1A [Source:VGNC Symbol;Acc:VGNC:93236]
ENSSSCG00000032213	357.629	1.80165	0.472998	3.809	0.000139532	0.000995971	3.00175	protein_coding	DBI	diazepam binding inhibitor, acyl-CoA binding protein [Source:HGNC Symbol;Acc:HGNC:2690]
ENSSSCG00000012181	325.854	1.80161	0.594645	3.02972	0.00244781	0.00885907	2.05261	protein_coding	PDK3	pyruvate dehydrogenase kinase 3 [Source:VGNC Symbol;Acc:VGNC:91279]
ENSSSCG00000004927	470.883	1.80124	0.662289	2.71971	0.00653385	0.0189403	1.72261	protein_coding	CLPX	caseinolytic mitochondrial matrix peptidase chaperone subunit X [Source:VGNC Symbol;Acc:VGNC:86780]
ENSSSCG00000012540	85.4315	1.80064	0.765987	2.35075	0.0187359	0.0428191	1.36836	protein_coding	SLC25A53	solute carrier family 25 member 53 [Source:VGNC Symbol;Acc:VGNC:93023]
ENSSSCG00000027139	769.347	1.80015	0.503306	3.57665	0.000348031	0.00200493	2.6979	protein_coding	FYTTD1	forty-two-three domain containing 1 [Source:VGNC Symbol;Acc:VGNC:88277]
ENSSSCG00000000095	357.207	1.79932	0.457197	3.93554	8.30086e-05	0.00067561	3.1703	protein_coding	GTPBP1	GTP binding protein 1 [Source:VGNC Symbol;Acc:VGNC:88742]
ENSSSCG00000034814	238.411	1.79878	0.451392	3.98496	6.7492e-05	0.000575953	3.23961	protein_coding	MRTO4	MRT4 homolog, ribosome maturation factor [Source:VGNC Symbol;Acc:VGNC:90405]
ENSSSCG00000030820	1907.72	1.79834	0.523253	3.43684	0.000588552	0.00300618	2.52198	protein_coding	STK4	serine/threonine kinase 4 [Source:VGNC Symbol;Acc:VGNC:98349]
ENSSSCG00000040513	149.499	1.79814	0.661026	2.72023	0.00652374	0.0189254	1.72296	protein_coding	AQP3	aquaporin 3 [Source:VGNC Symbol;Acc:VGNC:96671]
ENSSSCG00000008222	274.428	1.79774	0.624256	2.87981	0.00397919	0.0129512	1.88769	protein_coding	CHMP3	charged multivesicular body protein 3 [Source:VGNC Symbol;Acc:VGNC:106570]
ENSSSCG00000024973	2528.24	1.79764	0.462131	3.88989	0.000100289	0.000773657	3.11145	protein_coding	GBP1	guanylate binding protein 1 [Source:HGNC Symbol;Acc:HGNC:4182]
ENSSSCG00000007423	142.043	1.79736	0.604048	2.97552	0.0029249	0.0101649	1.9929	protein_coding	UBE2C	ubiquitin conjugating enzyme E2 C [Source:VGNC Symbol;Acc:VGNC:98390]
ENSSSCG00000023912	207.239	1.7972	0.49053	3.66379	0.000248512	0.00155193	2.80913	protein_coding	ORAI2	ORAI calcium release-activated calcium modulator 2 [Source:VGNC Symbol;Acc:VGNC:91058]
ENSSSCG00000011493	657.739	1.79629	0.534576	3.36022	0.00077881	0.00370277	2.43147	protein_coding	ATXN7	ataxin 7 [Source:VGNC Symbol;Acc:VGNC:99704]
ENSSSCG00000002829	311.092	1.79606	0.734298	2.44596	0.0144466	0.0350019	1.45591	protein_coding	MMP2	matrix metallopeptidase 2 [Source:VGNC Symbol;Acc:VGNC:90274]
ENSSSCG00000023527	444.523	1.79572	0.541512	3.31611	0.000912783	0.00419017	2.37777	protein_coding	NRROS	negative regulator of reactive oxygen species [Source:VGNC Symbol;Acc:VGNC:90901]
ENSSSCG00000011884	1256.43	1.79551	0.490468	3.66081	0.000251422	0.00156425	2.80569	protein_coding	HCLS1	hematopoietic cell-specific Lyn substrate 1 [Source:VGNC Symbol;Acc:VGNC:88801]
ENSSSCG00000002841	490.957	1.79349	0.41974	4.27286	1.92985e-05	0.000223697	3.65034	protein_coding	N4BP1	NEDD4 binding protein 1 [Source:VGNC Symbol;Acc:VGNC:90553]
ENSSSCG00000039267	355.176	1.79293	0.441647	4.05965	4.91459e-05	0.000453098	3.34381	protein_coding	ATP6V0B	ATPase H+ transporting V0 subunit b [Source:VGNC Symbol;Acc:VGNC:85666]
ENSSSCG00000008221	621.373	1.79205	0.466098	3.8448	0.000120652	0.000893385	3.04896	protein_coding	KDM3A	lysine demethylase 3A [Source:VGNC Symbol;Acc:VGNC:89411]
ENSSSCG00000010897	386.149	1.79174	0.579534	3.09169	0.00199022	0.00756998	2.12091	protein_coding	ZBTB41	zinc finger and BTB domain containing 41 [Source:VGNC Symbol;Acc:VGNC:108284]
ENSSSCG00000005786	270.378	1.7906	0.493447	3.62876	0.00028478	0.00171787	2.76501	protein_coding	SNRPA1	small nuclear ribonucleoprotein polypeptide A' [Source:HGNC Symbol;Acc:HGNC:11152]
ENSSSCG00000024674	279.717	1.79026	0.421961	4.24271	2.20835e-05	0.000248444	3.60477	protein_coding	ABL2	ABL proto-onco 2, non-receptor tyrosine kinase [Source:VGNC Symbol;Acc:VGNC:84985]
ENSSSCG00000013510	258.206	1.79022	0.475451	3.76531	0.000166341	0.00113814	2.9438	protein_coding	UBXN6	UBX domain protein 6 [Source:VGNC Symbol;Acc:VGNC:94679]
ENSSSCG00000028178	393.892	1.79001	0.434439	4.12028	3.7841e-05	0.000371247	3.43034	protein_coding	FH	fumarate hydratase [Source:VGNC Symbol;Acc:VGNC:96300]
ENSSSCG00000009397	183.124	1.78992	0.625747	2.86045	0.00423035	0.0135539	1.86794	protein_coding	CAB39L	calcium binding protein 39 like [Source:VGNC Symbol;Acc:VGNC:86106]
ENSSSCG00000011405	238.923	1.78964	0.422684	4.23399	2.29585e-05	0.000255068	3.59334	protein_coding	HYAL2	hyaluronidase 2 [Source:VGNC Symbol;Acc:VGNC:89010]
ENSSSCG00000038348	151.437	1.78955	0.765237	2.33855	0.0193586	0.0438863	1.35767	protein_coding	NME1	NME/NM23 nucleoside diphosphate kinase 1 [Source:VGNC Symbol;Acc:VGNC:99023]
ENSSSCG00000017748	679.044	1.78949	0.603904	2.9632	0.00304463	0.0104776	1.97974	protein_coding	NF1	neurofibromin 1 [Source:VGNC Symbol;Acc:VGNC:90704]
ENSSSCG00000007422	132.943	1.7893	0.460988	3.88145	0.000103837	0.000795765	3.09922	protein_coding	DNTTIP1	deoxynucleotidyltransferase terminal interacting protein 1 [Source:VGNC Symbol;Acc:VGNC:95762]
ENSSSCG00000028287	356.678	1.78835	0.427527	4.183	2.87682e-05	0.000301464	3.52076	protein_coding	C2orf68	chromosome 3 C2orf68 homolog [Source:VGNC Symbol;Acc:VGNC:86023]
ENSSSCG00000010288	222.769	1.78723	0.439665	4.06497	4.80386e-05	0.000446242	3.35043	protein_coding	DNAJB12	DnaJ heat shock protein family (Hsp40) member B12 [Source:VGNC Symbol;Acc:VGNC:96679]
ENSSSCG00000010794	250.291	1.78597	0.653795	2.7317	0.00630077	0.0184002	1.73518	protein_coding	PALB2	partner and localizer of BRCA2 [Source:VGNC Symbol;Acc:VGNC:91158]
ENSSSCG00000025344	658.599	1.78595	0.448986	3.97775	6.95697e-05	0.000588056	3.23058	protein_coding	PHC2	polyhomeotic homolog 2 [Source:VGNC Symbol;Acc:VGNC:91371]
ENSSSCG00000011889	602.596	1.78412	0.491365	3.63094	0.000282388	0.00170564	2.76811	protein_coding	GSK3B	glycogen synthase kinase 3 beta [Source:VGNC Symbol;Acc:VGNC:88723]
ENSSSCG00000021217	332.193	1.78311	0.782556	2.27857	0.0226927	0.0496238	1.30431	protein_coding	FKBP3	FKBP prolyl isomerase 3 [Source:VGNC Symbol;Acc:VGNC:88146]
ENSSSCG00000016782	306.455	1.78286	0.391032	4.55937	5.13083e-06	8.21946e-05	4.08516	protein_coding	OTULINL	OTU deubiquitinase with linear linkage specificity like [Source:VGNC Symbol;Acc:VGNC:91107]
ENSSSCG00000003070	196.105	1.78202	0.634896	2.80679	0.00500384	0.0154279	1.81169	protein_coding	ZNF45	zinc finger protein 45 [Source:VGNC Symbol;Acc:VGNC:95243]
ENSSSCG00000034017	537.975	1.78169	0.518233	3.43802	0.000585994	0.00299799	2.52317	protein_coding	KPNA6	karyopherin subunit alpha 6 [Source:VGNC Symbol;Acc:VGNC:89565]
ENSSSCG00000022982	497.743	1.78092	0.56667	3.14277	0.00167355	0.00663394	2.17823	protein_coding	VPS50	VPS50 subunit of EARP/GARPII complex [Source:VGNC Symbol;Acc:VGNC:94858]
ENSSSCG00000005388	301.402	1.78064	0.694041	2.56562	0.0102993	0.026798	1.5719	protein_coding	INVS	inversin [Source:VGNC Symbol;Acc:VGNC:89171]
ENSSSCG00000030632	422.427	1.7804	0.55365	3.21576	0.001301	0.00547861	2.26133	protein_coding	UBE2V1	ubiquitin conjugating enzyme E2 V1 [Source:VGNC Symbol;Acc:VGNC:98393]
ENSSSCG00000040833	78.9546	1.78027	0.627431	2.83739	0.00454834	0.0143138	1.84424	protein_coding	BRF2	BRF2 RNA polymerase III transcription initiation factor subunit [Source:VGNC Symbol;Acc:VGNC:95842]
ENSSSCG00000011243	296.827	1.77996	0.460397	3.86614	0.000110571	0.000835228	3.07819	protein_coding	ENSSSCG00000011243	golgin A4 [Source:VGNC Symbol;Acc:VGNC:88551]
ENSSSCG00000003652	537.546	1.77925	0.551648	3.22534	0.00125822	0.00534984	2.27166	protein_coding	AKIRIN1	akirin 1 [Source:VGNC Symbol;Acc:VGNC:85227]
ENSSSCG00000010823	710.565	1.77914	0.429133	4.14588	3.38505e-05	0.000339304	3.46941	protein_coding	IARS2	isoleucyl-tRNA synthetase 2, mitochondrial [Source:VGNC Symbol;Acc:VGNC:96226]
ENSSSCG00000005510	533.887	1.77905	0.569239	3.1253	0.00177621	0.00694386	2.1584	protein_coding	PHF19	PHD finger protein 19 [Source:VGNC Symbol;Acc:VGNC:91381]
ENSSSCG00000022419	377.42	1.77896	0.577447	3.08074	0.0020649	0.00778936	2.1085	protein_coding	FEM1B	fem-1 homolog B [Source:VGNC Symbol;Acc:VGNC:88083]
ENSSSCG00000010186	254.927	1.77886	0.58994	3.01533	0.00256703	0.0092071	2.03588	protein_coding	URB2	URB2 ribosome biosis homolog [Source:VGNC Symbol;Acc:VGNC:96772]
ENSSSCG00000031442	139.881	1.77875	0.560715	3.17229	0.0015124	0.00613699	2.21204	protein_coding	CLP1	cleavage factor polyribonucleotide kinase subunit 1 [Source:VGNC Symbol;Acc:VGNC:86775]
ENSSSCG00000028600	448.809	1.77823	0.534768	3.32523	0.000883453	0.00408397	2.38892	protein_coding	SLC39A9	solute carrier family 39 member 9 [Source:VGNC Symbol;Acc:VGNC:93110]
ENSSSCG00000009859	156.315	1.77755	0.64897	2.73903	0.00616212	0.018104	1.74223	protein_coding	TESC	tescalcin [Source:VGNC Symbol;Acc:VGNC:104070]
ENSSSCG00000024623	937.925	1.77711	0.431129	4.12199	3.75613e-05	0.000369169	3.43277	protein_coding	USP25	ubiquitin specific peptidase 25 [Source:VGNC Symbol;Acc:VGNC:94755]
ENSSSCG00000029039	279.993	1.77608	0.744601	2.38528	0.0170661	0.0398089	1.40002	protein_coding	BRCA2	BRCA2 DNA repair associated [Source:HGNC Symbol;Acc:HGNC:1101]
ENSSSCG00000015545	878.342	1.77607	0.599032	2.9649	0.00302781	0.0104305	1.9817	protein_coding	ENSSSCG00000015545	glutamate-ammonia ligase [Source:VGNC Symbol;Acc:VGNC:108587]
ENSSSCG00000008225	522.155	1.77578	0.491565	3.61251	0.000303242	0.00180201	2.74424	protein_coding	PTCD3	pentatricopeptide repeat domain 3 [Source:VGNC Symbol;Acc:VGNC:91940]
ENSSSCG00000015843	195.18	1.77544	0.436731	4.06529	4.79719e-05	0.000446242	3.35043	protein_coding	UBXN8	UBX domain protein 8 [Source:VGNC Symbol;Acc:VGNC:96239]
ENSSSCG00000008841	1352.37	1.77515	0.658312	2.69652	0.00700686	0.0199356	1.70037	protein_coding	PDGFRA	platelet derived growth factor receptor alpha [Source:VGNC Symbol;Acc:VGNC:98179]
ENSSSCG00000029474	61.6557	1.77412	0.706516	2.51108	0.0120362	0.0303148	1.51835	protein_coding	AVEN	apoptosis and caspase activation inhibitor [Source:HGNC Symbol;Acc:HGNC:13509]
ENSSSCG00000016114	197.237	1.77398	0.521534	3.40147	0.00067024	0.00330951	2.48024	protein_coding	FAM117B	family with sequence similarity 117 member B [Source:VGNC Symbol;Acc:VGNC:95616]
ENSSSCG00000000807	382.677	1.7738	0.501914	3.53406	0.000409224	0.00227703	2.64263	protein_coding	SLC38A1	solute carrier family 38 member 1 [Source:HGNC Symbol;Acc:HGNC:13447]
ENSSSCG00000007951	851.065	1.77364	0.422406	4.19889	2.68225e-05	0.000286147	3.54341	protein_coding	CREBBP	CREB binding protein [Source:VGNC Symbol;Acc:VGNC:86985]
ENSSSCG00000012437	416.429	1.77303	0.658769	2.69143	0.0071146	0.0201714	1.69526	protein_coding	ATP7A	ATPase copper transporting alpha [Source:VGNC Symbol;Acc:VGNC:85678]
ENSSSCG00000006543	1063.45	1.77232	0.386385	4.58694	4.49789e-06	7.47868e-05	4.12618	protein_coding	ADAR	adenosine deaminase RNA specific [Source:VGNC Symbol;Acc:VGNC:85097]
ENSSSCG00000009238	284.596	1.77145	0.486757	3.63929	0.000273386	0.00166642	2.77822	protein_coding	COQ2	coenzyme Q2, polyprenyltransferase [Source:VGNC Symbol;Acc:VGNC:86906]
ENSSSCG00000001002	1329.16	1.77142	0.538894	3.28713	0.00101215	0.00453779	2.34316	protein_coding	PRPF4B	pre-mRNA processing factor 4B [Source:VGNC Symbol;Acc:VGNC:91845]
ENSSSCG00000011112	139.641	1.77043	0.666932	2.65458	0.00794062	0.02193	1.65896	protein_coding	CDC123	cell division cycle 123 [Source:VGNC Symbol;Acc:VGNC:95819]
ENSSSCG00000022058	174.468	1.76975	0.652479	2.71234	0.00668099	0.0192438	1.71571	protein_coding	ATRAID	all-trans retinoic acid induced differentiation factor [Source:VGNC Symbol;Acc:VGNC:97037]
ENSSSCG00000037617	105.972	1.76973	0.530509	3.33591	0.000850211	0.00395922	2.40239	protein_coding	ZBTB39	zinc finger and BTB domain containing 39 [Source:VGNC Symbol;Acc:VGNC:95073]
ENSSSCG00000014349	141.629	1.76971	0.526992	3.35814	0.00078469	0.00372411	2.42898	protein_coding	STING1	stimulator of interferon response cGAMP interactor 1 [Source:VGNC Symbol;Acc:VGNC:93547]
ENSSSCG00000007350	701.739	1.76948	0.480006	3.68637	0.000227474	0.00144892	2.83895	protein_coding	PPP1R16B	protein phosphatase 1 regulatory subunit 16B [Source:VGNC Symbol;Acc:VGNC:95669]
ENSSSCG00000010243	797.096	1.76896	0.566103	3.1248	0.00177923	0.0069499	2.15802	protein_coding	CCAR1	cell division cycle and apoptosis regulator 1 [Source:VGNC Symbol;Acc:VGNC:86238]
ENSSSCG00000003438	1097.35	1.76866	0.421463	4.19648	2.711e-05	0.000287807	3.5409	protein_coding	VPS13D	vacuolar protein sorting 13 homolog D [Source:VGNC Symbol;Acc:VGNC:94841]
ENSSSCG00000008644	613.158	1.76818	0.421262	4.19735	2.70061e-05	0.000287403	3.54151	protein_coding	KIDINS220	kinase D interacting substrate 220 [Source:VGNC Symbol;Acc:VGNC:89451]
ENSSSCG00000033568	168.452	1.76818	0.473949	3.73074	0.000190919	0.00126031	2.89952	protein_coding	ZC3H10	zinc finger CCCH-type containing 10 [Source:VGNC Symbol;Acc:VGNC:95088]
ENSSSCG00000033673	2741.76	1.76775	0.746749	2.36726	0.0179205	0.0413233	1.38381	protein_coding	SLC25A6	solute carrier family 25 member 6 [Source:VGNC Symbol;Acc:VGNC:98321]
ENSSSCG00000014016	1128.53	1.76755	0.502238	3.51934	0.000432625	0.00237416	2.62449	protein_coding	SQSTM1	sequestosome 1 [Source:VGNC Symbol;Acc:VGNC:93445]
ENSSSCG00000036136	199.054	1.76749	0.575074	3.07349	0.00211569	0.00794066	2.10014	protein_coding	BHLHE40	basic helix-loop-helix family member e40 [Source:VGNC Symbol;Acc:VGNC:85814]
ENSSSCG00000025488	564.476	1.76741	0.47202	3.74435	0.000180859	0.00121168	2.91661	protein_coding	MCM3	minichromosome maintenance complex component 3 [Source:VGNC Symbol;Acc:VGNC:90074]
ENSSSCG00000023263	207.729	1.76737	0.585889	3.01656	0.00255663	0.00918094	2.03711	protein_coding	MRPL45	mitochondrial ribosomal protein L45 [Source:VGNC Symbol;Acc:VGNC:90369]
ENSSSCG00000028924	114.76	1.76736	0.595931	2.96571	0.00301981	0.0104163	1.98229	protein_coding	AURKB	aurora kinase B [Source:VGNC Symbol;Acc:VGNC:85698]
ENSSSCG00000006395	897.648	1.7673	0.485941	3.63685	0.000275988	0.00167654	2.77559	protein_coding	ENSSSCG00000006395	transgelin 2 [Source:VGNC Symbol;Acc:VGNC:98875]
ENSSSCG00000003289	55.3948	1.76729	0.71211	2.48176	0.0130735	0.0323279	1.49042	protein_coding	ISOC2	isochorismatase domain containing 2 [Source:VGNC Symbol;Acc:VGNC:89228]
ENSSSCG00000011563	358.011	1.76598	0.685525	2.5761	0.00999226	0.026199	1.58171	protein_coding	FANCD2	FA complementation group D2 [Source:VGNC Symbol;Acc:VGNC:88003]
ENSSSCG00000013223	457.461	1.76567	0.618533	2.85461	0.00430891	0.0137613	1.86134	protein_coding	NUP160	nucleoporin 160 [Source:VGNC Symbol;Acc:VGNC:90975]
ENSSSCG00000001041	219.4	1.76561	0.551001	3.20437	0.0013536	0.00565142	2.24784	protein_coding	PAK1IP1	PAK1 interacting protein 1 [Source:VGNC Symbol;Acc:VGNC:91157]
ENSSSCG00000005103	102.782	1.76533	0.688777	2.563	0.0103774	0.0269417	1.56958	protein_coding	DET1	DET1 partner of COP1 E3 ubiquitin ligase [Source:VGNC Symbol;Acc:VGNC:103080]
ENSSSCG00000006665	128.083	1.76438	0.50683	3.48122	0.000499143	0.00265005	2.57675	protein_coding	SF3B4	splicing factor 3b subunit 4 [Source:VGNC Symbol;Acc:VGNC:98855]
ENSSSCG00000016399	248.031	1.76393	0.578034	3.0516	0.00227623	0.00839713	2.07587	protein_coding	STAM2	signal transducing adaptor molecule 2 [Source:VGNC Symbol;Acc:VGNC:95521]
ENSSSCG00000009589	892.989	1.76293	0.593088	2.97245	0.00295431	0.0102352	1.9899	protein_coding	SYK	spleen associated tyrosine kinase [Source:VGNC Symbol;Acc:VGNC:93657]
ENSSSCG00000030289	1270.13	1.76267	0.406906	4.33188	1.47843e-05	0.000181851	3.74029	protein_coding	PTPN11	protein tyrosine phosphatase non-receptor type 11 [Source:VGNC Symbol;Acc:VGNC:91972]
ENSSSCG00000015754	384.672	1.76263	0.477221	3.69352	0.000221169	0.00141687	2.84867	protein_coding	MCPH1	microcephalin 1 [Source:VGNC Symbol;Acc:VGNC:96417]
ENSSSCG00000014579	205.038	1.76247	0.570044	3.09181	0.00198938	0.00756998	2.12091	protein_coding	TMEM41B	transmembrane protein 41B [Source:VGNC Symbol;Acc:VGNC:94179]
ENSSSCG00000015074	265.406	1.76232	0.508174	3.46795	0.000524452	0.00275251	2.56027	protein_coding	SIDT2	SID1 transmembrane family member 2 [Source:VGNC Symbol;Acc:VGNC:92869]
ENSSSCG00000001862	295.507	1.76219	0.54236	3.24911	0.00115769	0.00502215	2.29911	protein_coding	ETFA	electron transfer flavoprotein subunit alpha [Source:VGNC Symbol;Acc:VGNC:87801]
ENSSSCG00000010175	263.102	1.76151	0.552749	3.18682	0.00143848	0.00591329	2.22817	protein_coding	GNPAT	glyceronephosphate O-acyltransferase [Source:VGNC Symbol;Acc:VGNC:88543]
ENSSSCG00000013155	903.385	1.76128	0.420483	4.18871	2.80546e-05	0.00029549	3.52946	protein_coding	ZFP91	ZFP91 zinc finger protein, atypical E3 ubiquitin ligase [Source:HGNC Symbol;Acc:HGNC:14983]
ENSSSCG00000028694	364.73	1.76073	0.577447	3.04916	0.00229484	0.00844489	2.07341	protein_coding	ATP6V1B2	ATPase H+ transporting V1 subunit B2 [Source:VGNC Symbol;Acc:VGNC:85671]
ENSSSCG00000040581	107.45	1.76042	0.470795	3.73925	0.00018457	0.00122953	2.91026	protein_coding	CISH	cytokine inducible SH2 containing protein [Source:VGNC Symbol;Acc:VGNC:86709]
ENSSSCG00000008070	51.1659	1.75956	0.737786	2.38492	0.0170827	0.0398302	1.39979	protein_coding	CENPP	centromere protein P [Source:VGNC Symbol;Acc:VGNC:98865]
ENSSSCG00000009815	744.659	1.75953	0.436007	4.03555	5.44738e-05	0.000489532	3.31022	protein_coding	CAMKK2	calcium/calmodulin dependent protein kinase kinase 2 [Source:VGNC Symbol;Acc:VGNC:86158]
ENSSSCG00000000097	551.088	1.75907	0.529397	3.32278	0.000891258	0.004111	2.38605	protein_coding	TOMM22	translocase of outer mitochondrial membrane 22 [Source:HGNC Symbol;Acc:HGNC:18002]
ENSSSCG00000007275	425.469	1.75828	0.496089	3.54429	0.000393672	0.00221029	2.65555	protein_coding	RALY	RALY heteroous nuclear ribonucleoprotein [Source:VGNC Symbol;Acc:VGNC:95709]
ENSSSCG00000031808	639.617	1.75732	0.528603	3.32445	0.000885918	0.00409202	2.38806	protein_coding	TM9SF2	transmembrane 9 superfamily member 2 [Source:VGNC Symbol;Acc:VGNC:94036]
ENSSSCG00000009555	822.677	1.75718	0.539698	3.25585	0.00113053	0.00493236	2.30695	protein_coding	LAMP1	lysosomal associated membrane protein 1 [Source:VGNC Symbol;Acc:VGNC:89627]
ENSSSCG00000002374	140.282	1.75642	0.543959	3.22895	0.00124247	0.00529886	2.27582	protein_coding	DLST	dihydrolipoamide S-succinyltransferase [Source:VGNC Symbol;Acc:VGNC:87338]
ENSSSCG00000010606	793.57	1.75568	0.548909	3.19849	0.0013815	0.00574437	2.24076	protein_coding	SLK	STE20 like kinase [Source:VGNC Symbol;Acc:VGNC:98328]
ENSSSCG00000040183	390.464	1.75549	0.684802	2.5635	0.0103623	0.0269148	1.57001	protein_coding	CDK6	cyclin dependent kinase 6 [Source:HGNC Symbol;Acc:HGNC:1777]
ENSSSCG00000004561	1925.85	1.75486	0.451994	3.88248	0.000103395	0.000793948	3.10021	protein_coding	HERC1	HECT and RLD domain containing E3 ubiquitin protein ligase family member 1 [Source:VGNC Symbol;Acc:VGNC:88849]
ENSSSCG00000035954	359.251	1.7546	0.75895	2.31187	0.0207846	0.0464082	1.33341	protein_coding	ATAD5	ATPase family AAA domain containing 5 [Source:VGNC Symbol;Acc:VGNC:85601]
ENSSSCG00000023595	322.506	1.75365	0.739285	2.37209	0.0176876	0.0409057	1.38822	protein_coding	AK3	adenylate kinase 3 [Source:VGNC Symbol;Acc:VGNC:97876]
ENSSSCG00000027342	1004.12	1.75345	0.555958	3.15392	0.00161091	0.00644004	2.19111	protein_coding	BAZ1B	bromodomain adjacent to zinc finger domain 1B [Source:VGNC Symbol;Acc:VGNC:85762]
ENSSSCG00000014414	597.032	1.75321	0.554144	3.16382	0.00155715	0.00627291	2.20253	protein_coding	RBM27	RNA binding motif protein 27 [Source:HGNC Symbol;Acc:HGNC:29243]
ENSSSCG00000033912	347.664	1.75308	0.470977	3.72222	0.000197476	0.00129614	2.88735	protein_coding	ATG12	autophagy related 12 [Source:VGNC Symbol;Acc:VGNC:85615]
ENSSSCG00000027681	563.158	1.75296	0.584882	2.99711	0.00272553	0.00962082	2.01679	protein_coding	ZFR	zinc finger RNA binding protein [Source:VGNC Symbol;Acc:VGNC:95154]
ENSSSCG00000004037	257.198	1.75249	0.49141	3.56624	0.000362135	0.00206969	2.6841	protein_coding	MAP3K4	mitogen-activated protein kinase kinase kinase 4 [Source:VGNC Symbol;Acc:VGNC:98109]
ENSSSCG00000014073	240.624	1.75132	0.433601	4.03902	5.36744e-05	0.000483485	3.31562	protein_coding	HEXB	hexosaminidase subunit beta [Source:VGNC Symbol;Acc:VGNC:88861]
ENSSSCG00000031631	281.672	1.75033	0.397224	4.40641	1.051e-05	0.000141365	3.84966	protein_coding	GNL2	G protein nucleolar 2 [Source:VGNC Symbol;Acc:VGNC:88539]
ENSSSCG00000026169	195.967	1.75017	0.582632	3.0039	0.00266543	0.00946864	2.02371	protein_coding	MFSD12	major facilitator superfamily domain containing 12 [Source:VGNC Symbol;Acc:VGNC:90185]
ENSSSCG00000006522	321.132	1.74945	0.479226	3.65058	0.000261653	0.0016092	2.79339	protein_coding	GBA1	glucosylceramidase beta [Source:VGNC Symbol;Acc:VGNC:98802]
ENSSSCG00000034066	85.7656	1.74894	0.585505	2.98707	0.00281666	0.00987085	2.00565	protein_coding	ZCRB1	zinc finger CCHC-type and RNA binding motif containing 1 [Source:VGNC Symbol;Acc:VGNC:104100]
ENSSSCG00000013630	420.08	1.74871	0.412024	4.24418	2.19389e-05	0.000247604	3.60624	protein_coding	DNM2	dynamin 2 [Source:VGNC Symbol;Acc:VGNC:87381]
ENSSSCG00000039701	456.215	1.74867	0.42388	4.12539	3.70112e-05	0.000365013	3.43769	protein_coding	DCAF5	DDB1 and CUL4 associated factor 5 [Source:VGNC Symbol;Acc:VGNC:87176]
ENSSSCG00000013030	217.937	1.74761	0.528184	3.30872	0.000937246	0.00427376	2.36919	protein_coding	PRDX5	peroxiredoxin 5 [Source:VGNC Symbol;Acc:VGNC:91784]
ENSSSCG00000009047	1420.5	1.74663	0.435026	4.01501	5.94435e-05	0.000523467	3.28111	protein_coding	SMARCA5	SWI/SNF related, matrix associated, actin dependent regulator of chromatin, subfamily a, member 5 [Source:VGNC Symbol;Acc:VGNC:93228]
ENSSSCG00000000217	300.636	1.74599	0.551942	3.16335	0.00155962	0.00628098	2.20197	protein_coding	RACGAP1	Rac GTPase activating protein 1 [Source:VGNC Symbol;Acc:VGNC:92050]
ENSSSCG00000008300	152.978	1.74587	0.521138	3.35011	0.000807809	0.0038095	2.41913	protein_coding	STAMBP	STAM binding protein [Source:VGNC Symbol;Acc:VGNC:93526]
ENSSSCG00000015378	277.217	1.74551	0.701874	2.48694	0.0128849	0.0319737	1.49521	protein_coding	SP4	Sp4 transcription factor [Source:VGNC Symbol;Acc:VGNC:93362]
ENSSSCG00000023908	251.706	1.74494	0.662352	2.63446	0.008427	0.0229814	1.63862	protein_coding	ETAA1	ETAA1 activator of ATR kinase [Source:VGNC Symbol;Acc:VGNC:87799]
ENSSSCG00000013444	483.805	1.74429	0.51576	3.38197	0.000719685	0.00349877	2.45608	protein_coding	BTBD2	BTB domain containing 2 [Source:VGNC Symbol;Acc:VGNC:85906]
ENSSSCG00000000379	933.254	1.74386	0.354078	4.92506	8.43341e-07	2.08136e-05	4.68165	protein_coding	ESYT1	extended synaptotagmin 1 [Source:VGNC Symbol;Acc:VGNC:87796]
ENSSSCG00000024127	742.48	1.74372	0.51699	3.37282	0.000744014	0.00357848	2.4463	protein_coding	ABI1	abl interactor 1 [Source:VGNC Symbol;Acc:VGNC:95519]
ENSSSCG00000012633	746.744	1.74335	0.539253	3.2329	0.00122542	0.00524621	2.28015	protein_coding	IL13RA1	interleukin 13 receptor subunit alpha 1 [Source:VGNC Symbol;Acc:VGNC:89081]
ENSSSCG00000005503	322.358	1.74255	0.603908	2.88545	0.00390853	0.0127877	1.89321	protein_coding	TLR4	toll like receptor 4 [Source:VGNC Symbol;Acc:VGNC:94025]
ENSSSCG00000002787	295.562	1.74251	0.447434	3.89446	9.84194e-05	0.000763414	3.11724	protein_coding	E2F4	E2F transcription factor 4 [Source:VGNC Symbol;Acc:VGNC:87515]
ENSSSCG00000024424	631.784	1.74237	0.441302	3.94825	7.87243e-05	0.000648034	3.1884	protein_coding	FAM91A1	family with sequence similarity 91 member A1 [Source:VGNC Symbol;Acc:VGNC:97998]
ENSSSCG00000000394	312.575	1.74213	0.687411	2.53434	0.0112659	0.0287885	1.54078	protein_coding	CNPY2	canopy FGF signaling regulator 2 [Source:VGNC Symbol;Acc:VGNC:109185]
ENSSSCG00000003169	213.151	1.74207	0.482276	3.61219	0.000303628	0.0018031	2.74398	protein_coding	PIH1D1	PIH1 domain containing 1 [Source:VGNC Symbol;Acc:VGNC:91433]
ENSSSCG00000023604	1252.09	1.74069	0.593851	2.93119	0.00337671	0.0113602	1.94462	protein_coding	LAP3	leucine aminopeptidase 3 [Source:VGNC Symbol;Acc:VGNC:89635]
ENSSSCG00000007248	548.258	1.74046	0.508004	3.42607	0.000612383	0.00309465	2.50939	protein_coding	ASXL1	ASXL transcriptional regulator 1 [Source:VGNC Symbol;Acc:VGNC:95881]
ENSSSCG00000007019	462.269	1.74038	0.356916	4.87615	1.08174e-06	2.5253e-05	4.59769	protein_coding	GPAT4	glycerol-3-phosphate acyltransferase 4 [Source:VGNC Symbol;Acc:VGNC:95953]
ENSSSCG00000015231	146.303	1.74024	0.443302	3.92563	8.65015e-05	0.000697405	3.15651	protein_coding	DCPS	decapping enzyme, scavenger [Source:VGNC Symbol;Acc:VGNC:87189]
ENSSSCG00000006740	1018.73	1.73955	0.427218	4.0718	4.66513e-05	0.000436081	3.36043	protein_coding	ATP1A1	ATPase Na+/K+ transporting subunit alpha 1 [Source:VGNC Symbol;Acc:VGNC:98735]
ENSSSCG00000010174	295.015	1.7395	0.383272	4.53855	5.66421e-06	8.84099e-05	4.0535	protein_coding	EXOC8	exocyst complex component 8 [Source:VGNC Symbol;Acc:VGNC:87834]
ENSSSCG00000013321	88.4021	1.73947	0.681719	2.55159	0.0107232	0.0276536	1.55825	protein_coding	ELP4	elongator acetyltransferase complex subunit 4 [Source:VGNC Symbol;Acc:VGNC:87665]
ENSSSCG00000010134	204.575	1.73874	0.538237	3.23044	0.001236	0.00528055	2.27732	protein_coding	TANGO2	transport and golgi organization 2 homolog [Source:VGNC Symbol;Acc:VGNC:93734]
ENSSSCG00000029196	795.272	1.73863	0.384007	4.52761	5.9654e-06	9.18253e-05	4.03704	protein_coding	DIP2B	disco interacting B [Source:VGNC Symbol;Acc:VGNC:87306]
ENSSSCG00000022014	33.2152	1.73804	0.694609	2.50218	0.012343	0.0308972	1.51008	protein_coding	DCDC2B	doublecortin domain containing 2B [Source:VGNC Symbol;Acc:VGNC:87182]
ENSSSCG00000013312	726.585	1.73732	0.527281	3.29486	0.000984703	0.00444021	2.3526	protein_coding	HIPK3	homeodomain interacting protein kinase 3 [Source:VGNC Symbol;Acc:VGNC:88889]
ENSSSCG00000017615	261.68	1.73675	0.61033	2.84559	0.00443286	0.0140479	1.85239	protein_coding	DGKE	diacylglycerol kinase epsilon [Source:VGNC Symbol;Acc:VGNC:87271]
ENSSSCG00000005022	1306.72	1.73674	0.333924	5.20099	1.98227e-07	6.60418e-06	5.18018	protein_coding	NIN	ninein [Source:VGNC Symbol;Acc:VGNC:90745]
ENSSSCG00000034860	94.6583	1.73495	0.609163	2.84809	0.00439823	0.0139747	1.85466	protein_coding	HSCB	HscB mitochondrial iron-sulfur cluster cochaperone [Source:VGNC Symbol;Acc:VGNC:88982]
ENSSSCG00000033095	296.948	1.73476	0.581266	2.98445	0.00284092	0.00993506	2.00283	protein_coding	KIN	Kin17 DNA and RNA binding protein [Source:VGNC Symbol;Acc:VGNC:96395]
ENSSSCG00000004020	319.979	1.73394	0.526341	3.29433	0.000986559	0.00444483	2.35214	protein_coding	SFT2D1	SFT2 domain containing 1 [Source:VGNC Symbol;Acc:VGNC:92779]
ENSSSCG00000035493	606.258	1.73361	0.442588	3.91699	8.96612e-05	0.000716032	3.14507	protein_coding	SACS	sacsin molecular chaperone [Source:HGNC Symbol;Acc:HGNC:10519]
ENSSSCG00000034092	154.838	1.73347	0.523802	3.3094	0.000934961	0.00426716	2.36986	protein_coding	MBLAC1	metallo-beta-lactamase domain containing 1 [Source:HGNC Symbol;Acc:HGNC:22180]
ENSSSCG00000016968	1625.42	1.7325	0.472169	3.66923	0.000243284	0.0015285	2.81574	protein_coding	BDP1	B double prime 1, subunit of RNA polymerase III transcription initiation factor IIIB [Source:VGNC Symbol;Acc:VGNC:85796]
ENSSSCG00000007763	146.377	1.7324	0.448057	3.86646	0.000110425	0.000834708	3.07847	protein_coding	BCKDK	branched chain keto acid dehydrogenase kinase [Source:VGNC Symbol;Acc:VGNC:85778]
ENSSSCG00000013176	194.26	1.73226	0.635502	2.72581	0.00641435	0.0186789	1.72865	protein_coding	TMX2	thioredoxin related transmembrane protein 2 [Source:VGNC Symbol;Acc:VGNC:98379]
ENSSSCG00000007878	310.383	1.73075	0.473525	3.65505	0.000257136	0.00158954	2.79873	protein_coding	PARN	poly(A)-specific ribonuclease [Source:HGNC Symbol;Acc:HGNC:8609]
ENSSSCG00000034782	222.979	1.72824	0.562593	3.07193	0.00212681	0.0079757	2.09823	protein_coding	VPS25	vacuolar protein sorting 25 homolog [Source:VGNC Symbol;Acc:VGNC:94843]
ENSSSCG00000003120	174.374	1.7276	0.501056	3.44791	0.000564939	0.00291267	2.53571	protein_coding	NAPA	NSF attachment protein alpha [Source:VGNC Symbol;Acc:VGNC:90578]
ENSSSCG00000004517	395.184	1.72742	0.518508	3.33153	0.000863706	0.00401089	2.39676	protein_coding	CXXC1	CXXC finger protein 1 [Source:VGNC Symbol;Acc:VGNC:87116]
ENSSSCG00000010093	35.7203	1.72594	0.705398	2.44676	0.0144147	0.034934	1.45675	protein_coding	SERPIND1	serpin family D member 1 [Source:VGNC Symbol;Acc:VGNC:92741]
ENSSSCG00000002281	102.49	1.72588	0.499195	3.45732	0.000545569	0.00283245	2.54784	protein_coding	FNTB	farnesyltransferase, CAAX box, beta [Source:VGNC Symbol;Acc:VGNC:109191]
ENSSSCG00000013052	684.21	1.72543	0.426524	4.04533	5.22488e-05	0.000473861	3.32435	protein_coding	ENSSSCG00000013052	reticulon 3 [Source:VGNC Symbol;Acc:VGNC:92501]
ENSSSCG00000030653	1092.52	1.72532	0.415291	4.1545	3.26006e-05	0.000330741	3.48051	protein_coding	GANAB	glucosidase II alpha subunit [Source:VGNC Symbol;Acc:VGNC:88344]
ENSSSCG00000004253	359.915	1.72424	0.489099	3.52534	0.000422947	0.00233191	2.63229	protein_coding	GOPC	golgi associated PDZ and coiled-coil motif containing [Source:VGNC Symbol;Acc:VGNC:98024]
ENSSSCG00000031958	234.763	1.72368	0.510862	3.37406	0.000740688	0.00356847	2.44752	protein_coding	KCTD2	potassium channel tetramerization domain containing 2 [Source:VGNC Symbol;Acc:VGNC:89398]
ENSSSCG00000000697	1984.45	1.72281	0.578081	2.98022	0.00288038	0.0100376	1.99837	protein_coding	CHD4	chromodomain helicase DNA binding protein 4 [Source:VGNC Symbol;Acc:VGNC:99707]
ENSSSCG00000017712	1174.27	1.72065	0.413856	4.15761	3.21595e-05	0.000327633	3.48461	protein_coding	AP2B1	adaptor related protein complex 2 subunit beta 1 [Source:VGNC Symbol;Acc:VGNC:85385]
ENSSSCG00000034350	187.587	1.71962	0.622268	2.76346	0.00571913	0.0170801	1.76751	protein_coding	SERHL2	serine hydrolase like 2 [Source:HGNC Symbol;Acc:HGNC:29446]
ENSSSCG00000021038	869.401	1.71905	0.48385	3.55286	0.00038106	0.00216077	2.66539	protein_coding	NRIP1	nuclear receptor interacting protein 1 [Source:VGNC Symbol;Acc:VGNC:90896]
ENSSSCG00000012746	200.96	1.71858	0.739829	2.32294	0.0201824	0.0453845	1.34309	protein_coding	ENSSSCG00000012746	vacuolar ATPase assembly factor VMA21 [Source:VGNC Symbol;Acc:VGNC:104091]
ENSSSCG00000013455	53.3862	1.71849	0.739645	2.3234	0.0201578	0.0453368	1.34355	protein_coding	IZUMO4	IZUMO family member 4 [Source:VGNC Symbol;Acc:VGNC:89265]
ENSSSCG00000037015	1769.81	1.71808	0.486846	3.52899	0.000417148	0.00231295	2.63583	protein_coding	SESN3	sestrin 3 [Source:VGNC Symbol;Acc:VGNC:92755]
ENSSSCG00000008448	263.523	1.71802	0.656024	2.61883	0.00882313	0.0238237	1.62299	protein_coding	PREPL	prolyl endopeptidase like [Source:VGNC Symbol;Acc:VGNC:91790]
ENSSSCG00000012981	277.348	1.71734	0.410644	4.18208	2.88858e-05	0.000302427	3.51938	protein_coding	RELA	RELA proto-onco, NF-kB subunit [Source:VGNC Symbol;Acc:VGNC:92203]
ENSSSCG00000015453	1968.64	1.71725	0.599137	2.8662	0.00415432	0.0133759	1.87368	protein_coding	PDIA4	protein disulfide isomerase family A member 4 [Source:VGNC Symbol;Acc:VGNC:91273]
ENSSSCG00000031951	500.087	1.71712	0.556043	3.08811	0.00201437	0.00764226	2.11678	protein_coding	CYFIP1	cytoplasmic FMR1 interacting protein 1 [Source:HGNC Symbol;Acc:HGNC:13759]
ENSSSCG00000007458	1358.06	1.71646	0.442148	3.88209	0.000103563	0.000795014	3.09963	protein_coding	NCOA3	nuclear receptor coactivator 3 [Source:VGNC Symbol;Acc:VGNC:96434]
ENSSSCG00000013629	1035.46	1.71593	0.523198	3.27968	0.00103923	0.00463299	2.33414	protein_coding	SMARCA4	SWI/SNF related, matrix associated, actin dependent regulator of chromatin, subfamily a, member 4 [Source:VGNC Symbol;Acc:VGNC:93227]
ENSSSCG00000029630	139.036	1.71588	0.644715	2.66146	0.00778026	0.0216003	1.66554	protein_coding	TAF10	TATA-box binding protein associated factor 10 [Source:VGNC Symbol;Acc:VGNC:104067]
ENSSSCG00000017006	1072.23	1.7155	0.438762	3.90988	9.23439e-05	0.00073176	3.13563	protein_coding	LCP2	lymphocyte cytosolic protein 2 [Source:VGNC Symbol;Acc:VGNC:89664]
ENSSSCG00000025092	560.227	1.71529	0.738552	2.3225	0.0202059	0.0454298	1.34266	protein_coding	CDK4	cyclin dependent kinase 4 [Source:VGNC Symbol;Acc:VGNC:86504]
ENSSSCG00000033115	822.092	1.71509	0.420926	4.07457	4.61004e-05	0.000432442	3.36407	protein_coding	IFNAR1	interferon alpha and beta receptor subunit 1 [Source:VGNC Symbol;Acc:VGNC:89037]
ENSSSCG00000015743	319.392	1.71486	0.707722	2.42307	0.01539	0.0367895	1.43428	protein_coding	PTPN4	protein tyrosine phosphatase non-receptor type 4 [Source:VGNC Symbol;Acc:VGNC:96521]
ENSSSCG00000003621	200.691	1.71258	0.426463	4.01579	5.92476e-05	0.000522597	3.28183	protein_coding	ZSCAN20	zinc finger and SCAN domain containing 20 [Source:VGNC Symbol;Acc:VGNC:95327]
ENSSSCG00000027287	275.24	1.71059	0.430266	3.97566	7.01842e-05	0.000592502	3.22731	protein_coding	PEDS1	plasmanylethanolamine desaturase 1 [Source:HGNC Symbol;Acc:HGNC:16735]
ENSSSCG00000009222	323.575	1.70924	0.531659	3.21492	0.0013048	0.00549287	2.2602	protein_coding	SPARCL1	SPARC like 1 [Source:VGNC Symbol;Acc:VGNC:93376]
ENSSSCG00000032917	135.532	1.70915	0.49712	3.43811	0.000585791	0.00299764	2.52322	protein_coding	USP30	ubiquitin specific peptidase 30 [Source:VGNC Symbol;Acc:VGNC:94758]
ENSSSCG00000030328	271.894	1.70889	0.468796	3.64527	0.000267107	0.0016341	2.78672	protein_coding	NDUFB10	NADH:ubiquinone oxidoreductase subunit B10 [Source:VGNC Symbol;Acc:VGNC:90644]
ENSSSCG00000001156	398.841	1.70878	0.568969	3.00328	0.00267083	0.00948276	2.02307	protein_coding	ZNF322	zinc finger protein 322 [Source:VGNC Symbol;Acc:VGNC:95224]
ENSSSCG00000011264	302.038	1.70837	0.577113	2.9602	0.00307435	0.0105462	1.97691	protein_coding	CSRNP1	cysteine and serine rich nuclear protein 1 [Source:VGNC Symbol;Acc:VGNC:87046]
ENSSSCG00000010095	564.788	1.70814	0.52006	3.28452	0.00102158	0.00457191	2.3399	protein_coding	CRKL	CRK like proto-onco, adaptor protein [Source:VGNC Symbol;Acc:VGNC:86997]
ENSSSCG00000015949	236.201	1.70785	0.735958	2.32058	0.0203094	0.0456242	1.34081	protein_coding	SLC25A12	solute carrier family 25 member 12 [Source:VGNC Symbol;Acc:VGNC:95502]
ENSSSCG00000011548	337.265	1.70763	0.421282	4.05341	5.04757e-05	0.000461676	3.33566	protein_coding	BRPF1	bromodomain and PHD finger containing 1 [Source:VGNC Symbol;Acc:VGNC:85885]
ENSSSCG00000031077	790.095	1.70741	0.517277	3.30077	0.000964206	0.00436414	2.3601	protein_coding	KPNA4	karyopherin subunit alpha 4 [Source:VGNC Symbol;Acc:VGNC:89563]
ENSSSCG00000014277	1129.23	1.70717	0.606919	2.81284	0.00491055	0.0152013	1.81812	protein_coding	IRF1	interferon regulatory factor 1 [Source:VGNC Symbol;Acc:VGNC:89203]
ENSSSCG00000011603	333.299	1.7051	0.397386	4.29078	1.78051e-05	0.000209104	3.67964	protein_coding	TMEM43	transmembrane protein 43 [Source:VGNC Symbol;Acc:VGNC:99732]
ENSSSCG00000000059	226.84	1.70481	0.444659	3.83398	0.000126088	0.000922907	3.03484	protein_coding	XRCC6	X-ray repair cross complementing 6 [Source:VGNC Symbol;Acc:VGNC:95011]
ENSSSCG00000005135	565.056	1.70467	0.421574	4.04359	5.26392e-05	0.000476358	3.32207	protein_coding	MTAP	methylthioadenosine phosphorylase [Source:VGNC Symbol;Acc:VGNC:98142]
ENSSSCG00000017906	157.851	1.70442	0.428148	3.98091	6.86528e-05	0.000582166	3.23495	protein_coding	ENSSSCG00000017906	ring finger protein 167 [Source:HGNC Symbol;Acc:HGNC:24544]
ENSSSCG00000010311	263.982	1.704	0.424773	4.01157	6.03169e-05	0.000528895	3.27663	protein_coding	CAMK2G	calcium/calmodulin dependent protein kinase II gamma [Source:VGNC Symbol;Acc:VGNC:86157]
ENSSSCG00000013901	1159.42	1.70345	0.634513	2.68466	0.00726043	0.020472	1.68884	protein_coding	IFI30	IFI30 lysosomal thiol reductase [Source:VGNC Symbol;Acc:VGNC:89031]
ENSSSCG00000025272	159.705	1.70135	0.476545	3.57017	0.000356754	0.00204724	2.68883	protein_coding	HEMK1	HemK methyltransferase family member 1 [Source:VGNC Symbol;Acc:VGNC:88843]
ENSSSCG00000005478	294.109	1.70133	0.633977	2.68358	0.00728384	0.0205165	1.6879	protein_coding	POLE3	DNA polymerase epsilon 3, accessory subunit [Source:VGNC Symbol;Acc:VGNC:103154]
ENSSSCG00000011415	263.109	1.70128	0.48073	3.53895	0.000401714	0.00224646	2.6485	protein_coding	MAPKAPK3	MAPK activated protein kinase 3 [Source:VGNC Symbol;Acc:VGNC:90012]
ENSSSCG00000027660	2155.83	1.70115	0.669509	2.54089	0.0110571	0.0283561	1.54735	protein_coding	IFI44L	interferon induced protein 44 like [Source:VGNC Symbol;Acc:VGNC:97103]
ENSSSCG00000013600	112.432	1.70038	0.542876	3.13218	0.00173514	0.00682247	2.16606	protein_coding	ENSSSCG00000013600	RAB11B, member RAS onco family [Source:VGNC Symbol;Acc:VGNC:100847]
ENSSSCG00000016954	2794.54	1.69969	0.571655	2.97328	0.00294635	0.0102143	1.99079	protein_coding	ERBIN	erbb2 interacting protein [Source:HGNC Symbol;Acc:HGNC:15842]
ENSSSCG00000032022	100.401	1.69898	0.641593	2.64807	0.00809531	0.0222629	1.65242	protein_coding	C15orf62	chromosome 15 open reading frame 62 [Source:HGNC Symbol;Acc:HGNC:34489]
ENSSSCG00000034229	87.5324	1.69859	0.582161	2.91772	0.00352596	0.011756	1.92974	protein_coding	MIS18A	MIS18 kinetochore protein A [Source:VGNC Symbol;Acc:VGNC:90239]
ENSSSCG00000001689	225.304	1.69852	0.514954	3.2984	0.000972374	0.00439424	2.35712	protein_coding	GTPBP2	GTP binding protein 2 [Source:VGNC Symbol;Acc:VGNC:88743]
[truncated: 2,964 more rows]

## Sheet: Sheet 3
Sheet 3. Total differentially expressed genes (DEGs) at cut-off of q < 0.05 and log2 fold change ≥ 1.5 in MLN.
[truncated: 5,634 more rows]

## Sheet: Sheet 4
Sheet 4. Total differentially expressed genes (DEGs) at cut-off of q < 0.05 and log2 fold change ≥ 1.5 in ILN.
[truncated: 166 more rows]

[truncated: 5 more sheets: Sheet 5, Sheet 6, Sheet 7, Sheet 8, Sheet 9]
