# Supplementary material for: Transcriptome profiles of organ tissues from pigs experimentally infected with African swine fever virus in early phase of infection
Source: Emerg Microbes Infect. 2024 Jun 7;13(1):2366406. doi: 10.1080/22221751.2024.2366406 (PMC11210422; doi:10.1080/22221751.2024.2366406)
Supplement: Supplemental Material [file TEMI_A_2366406_SM4724.xls]

## Sheet: Datasets S2
Dastasets S2. Total differentially expressed genes (DEGs) at cut-off of q < 0.05 and log2 fold change ≥ 1.5 at 3 dpi time-point.
Sheet 1. Total differentially expressed genes (DEGs) at cut-off of q < 0.05 and log2 fold change ≥ 1.5 in the spleen.
Sheet 2. Total differentially expressed genes (DEGs) at cut-off of q < 0.05 and log2 fold change ≥ 1.5 in SLN.
Sheet 3. Total differentially expressedgenes (DEGs) at cut-off of q < 0.05 and log2 fold change ≥ 1.5 in MLN.
Sheet 4. Total differentially expressed genes (DEGs) at cut-off of q < 0.05 and log2 fold change ≥ 1.5 in ILN.
Sheet 5. Total differentially expressed genes (DEGs) at cut-off of q < 0.05 and log2 fold change ≥ 1.5 in tonsil.
Sheet 6. Total differentially expressed genes (DEGs) at cut-off of q < 0.05 and log2 fold change ≥ 1.5 in the lung.
Sheet 7. Total differentially expressed genes (DEGs) at cut-off of q < 0.05 and log2 fold change ≥ 1.5 in the liver.
Sheet 8. Total differentially expressed genes (DEGs) at cut-off of q < 0.05 and log2 fold change ≥ 1.5 in the kidney.
Sheet 9. Total differentially expressed genes (DEGs) at cut-off of q < 0.05 and log2 fold change ≥ 1.5 in the heart.

## Sheet: Sheet 1
Sheet 1. Total differentially expressed genes (DEGs) at cut-off of q < 0.05 and log2 fold change ≥ 1.5 in the spleen.
	baseMean	log2FoldChange	lfcSE	stat	pvalue	padj	gene_biotype		description
ENSSSCG00000032354	280.829	-12.1735	1.2185	-9.99057	1.67607e-23	6.9571e-21	protein_coding	KDM5D	lysine demethylase 5D [Source:HGNC Symbol;Acc:HGNC:11115]
ENSSSCG00000012179	449.013	-11.8681	1.91923	-6.1838	6.25784e-10	2.84699e-08	protein_coding	ZFY	zinc finger protein Y-linked [Source:HGNC Symbol;Acc:HGNC:12870]
ENSSSCG00000037509	148.608	-11.2431	2.6586	-4.22896	2.34772e-05	0.000251237	protein_coding	EIF1AY	eukaryotic translation initiation factor 1A Y-linked [Source:HGNC Symbol;Acc:HGNC:3252]
ENSSSCG00000009144	132.828	-7.05671	0.755417	-9.34148	9.50005e-21	2.91199e-18	protein_coding	ETNPPL	ethanolamine-phosphate phospho-lyase [Source:VGNC Symbol;Acc:VGNC:97987]
ENSSSCG00000016671	96.1462	-6.72511	0.767973	-8.75696	2.00583e-18	4.39168e-16	protein_coding	ITPRID1	ITPR interacting domain containing 1 [Source:VGNC Symbol;Acc:VGNC:89255]
ENSSSCG00000024697	91.161	-6.49382	1.09203	-5.94654	2.73871e-09	1.10682e-07	protein_coding	TMEM125	transmembrane protein 125 [Source:VGNC Symbol;Acc:VGNC:94073]
ENSSSCG00000023258	1090.35	-6.39724	0.787614	-8.1223	4.57444e-16	6.85272e-14	protein_coding	CLEC4F	C-type lectin domain family 4 member F [Source:VGNC Symbol;Acc:VGNC:86755]
ENSSSCG00000035102	36.2143	-5.95484	0.939659	-6.33723	2.33931e-10	1.21693e-08	protein_coding	LYPD1	LY6/PLAUR domain containing 1 [Source:VGNC Symbol;Acc:VGNC:96176]
ENSSSCG00000003078	51.7714	-5.73522	0.811932	-7.06367	1.62159e-12	1.34061e-10	protein_coding	CEACAM19	CEA cell adhesion molecule 19 [Source:VGNC Symbol;Acc:VGNC:96944]
ENSSSCG00000035525	110.239	-5.63502	0.621342	-9.06911	1.19997e-19	3.18777e-17	protein_coding	ENSSSCG00000035525	EGF like and EMI domain containing 1 [Source:VGNC Symbol;Acc:VGNC:109143]
ENSSSCG00000002314	988.868	-5.59995	0.328066	-17.0696	2.49971e-65	4.98042e-61	protein_coding	SMOC1	SPARC related modular calcium binding 1 [Source:VGNC Symbol;Acc:VGNC:93259]
ENSSSCG00000013261	113.691	-5.54757	0.538603	-10.2999	7.0526e-25	3.69779e-22	protein_coding	CHRM4	cholinergic receptor muscarinic 4 [Source:VGNC Symbol;Acc:VGNC:86665]
ENSSSCG00000005352	495.747	-5.31629	0.360774	-14.7358	3.79735e-49	2.52195e-45	protein_coding	FRMPD1	FERM and PDZ domain containing 1 [Source:VGNC Symbol;Acc:VGNC:88240]
ENSSSCG00000016574	752.249	-5.24994	0.362384	-14.4872	1.45906e-47	7.26758e-44	protein_coding	KCP	kielin cysteine rich BMP regulator [Source:VGNC Symbol;Acc:VGNC:89392]
ENSSSCG00000039271	20.4951	-5.06105	0.941803	-5.37379	7.70966e-08	2.0001e-06	protein_coding	ST8SIA2	ST8 alpha-N-acetyl-neuraminide alpha-2,8-sialyltransferase 2 [Source:VGNC Symbol;Acc:VGNC:93517]
ENSSSCG00000039813	571.044	-4.92233	0.399789	-12.3123	7.776e-35	9.68306e-32	protein_coding	COL25A1	collagen type XXV alpha 1 chain [Source:HGNC Symbol;Acc:HGNC:18603]
ENSSSCG00000016129	110.379	-4.86861	0.572748	-8.50044	1.88873e-17	3.65351e-15	protein_coding	CMKLR2	chemerin chemokine-like receptor 2 [Source:VGNC Symbol;Acc:VGNC:96331]
ENSSSCG00000006343	5.54461	-4.82277	1.54769	-3.11611	0.00183252	0.00870751	protein_coding	SPATA46	spermatosis associated 46 [Source:VGNC Symbol;Acc:VGNC:93383]
ENSSSCG00000027768	24.3909	-4.73261	0.925214	-5.11516	3.1348e-07	6.73761e-06	protein_coding	SLC29A4	solute carrier family 29 member 4 [Source:VGNC Symbol;Acc:VGNC:93045]
ENSSSCG00000010317	4.93829	-4.70659	1.78728	-2.63339	0.0084538	0.0296956	protein_coding	DUSP29	dual specificity phosphatase 29 [Source:VGNC Symbol;Acc:VGNC:87473]
ENSSSCG00000037430	1172.56	-4.62271	0.668469	-6.91536	4.66667e-12	3.54881e-10	protein_coding	COL6A6	collagen type VI alpha 6 chain [Source:VGNC Symbol;Acc:VGNC:108644]
ENSSSCG00000009336	20.0379	-4.46472	0.992565	-4.49817	6.8542e-06	9.04391e-05	protein_coding	RXFP2	relaxin family peptide receptor 2 [Source:VGNC Symbol;Acc:VGNC:92526]
ENSSSCG00000011646	40.2633	-4.43114	0.746124	-5.93889	2.86965e-09	1.15505e-07	protein_coding	KY	kyphoscoliosis peptidase [Source:VGNC Symbol;Acc:VGNC:89609]
ENSSSCG00000008664	99.4972	-4.40275	0.673333	-6.53874	6.2039e-11	3.71191e-09	protein_coding	LRATD1	LRAT domain containing 1 [Source:VGNC Symbol;Acc:VGNC:89799]
ENSSSCG00000015821	235.32	-4.26433	0.354105	-12.0425	2.12311e-33	1.92277e-30	protein_coding	ADRB3	adrenoceptor beta 3 [Source:HGNC Symbol;Acc:HGNC:288]
ENSSSCG00000032321	11.6439	-4.24303	1.07589	-3.94374	8.02201e-05	0.000695823	protein_coding	MGAT4C	MGAT4 family member C [Source:HGNC Symbol;Acc:HGNC:30871]
ENSSSCG00000015401	32.3436	-4.20607	1.51777	-2.77121	0.00558481	0.0212733	protein_coding	ENSSSCG00000015401	piccolo presynaptic cytomatrix protein [Source:VGNC Symbol;Acc:VGNC:108606]
ENSSSCG00000012571	435.243	-4.17428	0.345102	-12.0958	1.11163e-33	1.05467e-30	protein_coding	COL4A6	collagen type IV alpha 6 chain [Source:HGNC Symbol;Acc:HGNC:2208]
ENSSSCG00000008147	1332.62	-4.15198	0.272319	-15.2468	1.72992e-52	1.72334e-48	protein_coding	ENSSSCG00000008147	four and a half LIM domains 2 [Source:VGNC Symbol;Acc:VGNC:88128]
ENSSSCG00000015543	343.563	-4.08247	0.298194	-13.6907	1.15442e-42	2.87508e-39	protein_coding	CACNA1E	calcium voltage-gated channel subunit alpha1 E [Source:VGNC Symbol;Acc:VGNC:86118]
ENSSSCG00000010647	227.896	-4.05175	0.371466	-10.9075	1.06182e-27	6.4108e-25	protein_coding	ADRB1	adrenoceptor beta 1 [Source:VGNC Symbol;Acc:VGNC:107363]
ENSSSCG00000022693	10.33	-3.86512	1.18528	-3.26092	0.0011105	0.00583325	protein_coding	LBX1	ladybird homeobox 1 [Source:VGNC Symbol;Acc:VGNC:89652]
ENSSSCG00000011579	665.833	-3.85639	0.327466	-11.7765	5.16022e-32	4.11249e-29	protein_coding	PPARG	peroxisome proliferator activated receptor gamma [Source:VGNC Symbol;Acc:VGNC:91684]
ENSSSCG00000003604	92.8317	-3.81557	0.557905	-6.8391	7.96908e-12	5.77367e-10	protein_coding	ADGRB2	adhesion G protein-coupled receptor B2 [Source:VGNC Symbol;Acc:VGNC:85121]
ENSSSCG00000010478	15.8408	-3.79983	0.929799	-4.08672	4.37508e-05	0.000418679	protein_coding	FFAR4	free fatty acid receptor 4 [Source:VGNC Symbol;Acc:VGNC:107392]
ENSSSCG00000025176	2672.75	-3.78965	0.297164	-12.7527	3.01029e-37	4.61362e-34	protein_coding	NOTCH3	notch receptor 3 [Source:VGNC Symbol;Acc:VGNC:100314]
ENSSSCG00000006979	367.584	-3.78006	0.484002	-7.81002	5.71795e-15	7.34996e-13	protein_coding	MSR1	macrophage scavenger receptor 1 [Source:VGNC Symbol;Acc:VGNC:96425]
ENSSSCG00000004990	13.8273	-3.77015	1.153	-3.26985	0.00107606	0.00568984	protein_coding	LRFN5	leucine rich repeat and fibronectin type III domain containing 5 [Source:VGNC Symbol;Acc:VGNC:89807]
ENSSSCG00000012906	16.6264	-3.70176	0.871028	-4.24988	2.13888e-05	0.000232488	protein_coding	CABP4	calcium binding protein 4 [Source:VGNC Symbol;Acc:VGNC:86111]
ENSSSCG00000017003	129.348	-3.65203	0.465043	-7.8531	4.05865e-15	5.32004e-13	protein_coding	KCNIP1	potassium voltage-gated channel interacting protein 1 [Source:VGNC Symbol;Acc:VGNC:89348]
ENSSSCG00000005710	484.927	-3.63142	0.772965	-4.69803	2.62677e-06	4.10799e-05	protein_coding	LAMC3	laminin subunit gamma 3 [Source:VGNC Symbol;Acc:VGNC:89626]
ENSSSCG00000004931	344.615	-3.60256	0.360588	-9.99079	1.67247e-23	6.9571e-21	protein_coding	IGDCC4	immunoglobulin superfamily DCC subclass member 4 [Source:VGNC Symbol;Acc:VGNC:89054]
ENSSSCG00000038869	220.313	-3.59133	0.481967	-7.45141	9.23511e-14	1.00547e-11	protein_coding	APLNR	apelin receptor [Source:VGNC Symbol;Acc:VGNC:85412]
ENSSSCG00000025708	5.63379	-3.58984	1.34855	-2.662	0.00776788	0.0277609	protein_coding	GABRA3	gamma-aminobutyric acid type A receptor subunit alpha3 [Source:VGNC Symbol;Acc:VGNC:88302]
ENSSSCG00000037534	38.2676	-3.5466	1.30468	-2.71837	0.00656053	0.0242373	protein_coding	OPCML	opioid binding protein/cell adhesion molecule like [Source:VGNC Symbol;Acc:VGNC:91047]
ENSSSCG00000008314	23.9312	-3.545	0.834296	-4.24909	2.14643e-05	0.000233073	protein_coding	ATP6V1B1	ATPase H+ transporting V1 subunit B1 [Source:VGNC Symbol;Acc:VGNC:85670]
ENSSSCG00000001500	595.401	-3.53807	0.391607	-9.03475	1.64381e-19	4.14573e-17	protein_coding	COL21A1	collagen type XXI alpha 1 chain [Source:HGNC Symbol;Acc:HGNC:17025]
ENSSSCG00000025924	4472.59	-3.5307	0.41637	-8.47971	2.25747e-17	4.2836e-15	protein_coding	IGFBP5	insulin like growth factor binding protein 5 [Source:VGNC Symbol;Acc:VGNC:96368]
ENSSSCG00000008770	58.1797	-3.52837	0.55508	-6.3565	2.06402e-10	1.09956e-08	protein_coding	NWD2	NACHT and WD repeat domain containing 2 [Source:VGNC Symbol;Acc:VGNC:90992]
ENSSSCG00000026547	964.773	-3.49008	0.367422	-9.49883	2.12262e-21	6.93296e-19	protein_coding	SLC45A3	solute carrier family 45 member 3 [Source:VGNC Symbol;Acc:VGNC:93124]
ENSSSCG00000003126	24.0016	-3.46438	0.684518	-5.06105	4.16954e-07	8.57315e-06	protein_coding	CABP5	calcium binding protein 5 [Source:VGNC Symbol;Acc:VGNC:86112]
ENSSSCG00000009870	31.0326	-3.45124	0.724481	-4.76374	1.90036e-06	3.14998e-05	protein_coding	SDSL	serine dehydratase like [Source:VGNC Symbol;Acc:VGNC:92665]
ENSSSCG00000005002	9.14682	-3.44994	1.14071	-3.02437	0.00249155	0.0111831	protein_coding	MDGA2	MAM domain containing glycosylphosphatidylinositol anchor 2 [Source:VGNC Symbol;Acc:VGNC:90092]
ENSSSCG00000033558	38.6318	-3.44887	0.681666	-5.05947	4.20413e-07	8.62649e-06	protein_coding	GABRB2	gamma-aminobutyric acid type A receptor subunit beta2 [Source:VGNC Symbol;Acc:VGNC:88307]
ENSSSCG00000006248	8.71666	-3.422	1.04663	-3.26953	0.00107727	0.00569195	protein_coding	MOS	MOS proto-onco, serine/threonine kinase [Source:VGNC Symbol;Acc:VGNC:90312]
ENSSSCG00000015253	6.9691	-3.3962	1.22756	-2.76662	0.0056641	0.021516	protein_coding	NTM	neurotrimin [Source:VGNC Symbol;Acc:VGNC:98164]
ENSSSCG00000039007	27.3782	-3.37359	0.815535	-4.13666	3.52395e-05	0.000351231	protein_coding	CLEC4G	C-type lectin domain family 4 member G [Source:VGNC Symbol;Acc:VGNC:86756]
ENSSSCG00000028338	204.567	-3.3428	0.338906	-9.86352	5.99135e-23	2.29561e-20	protein_coding	PAMR1	peptidase domain containing associated with muscle reration 1 [Source:VGNC Symbol;Acc:VGNC:91164]
ENSSSCG00000012773	6.55702	-3.31742	1.27116	-2.60976	0.00906053	0.0314389	protein_coding	PNCK	pregnancy up-regulated nonubiquitous CaM kinase [Source:VGNC Symbol;Acc:VGNC:91593]
ENSSSCG00000002779	6.21956	-3.30844	1.27989	-2.58493	0.00973977	0.0332457	protein_coding	LRRC36	leucine rich repeat containing 36 [Source:VGNC Symbol;Acc:VGNC:89836]
ENSSSCG00000035736	99.5463	-3.3021	0.493802	-6.68709	2.27645e-11	1.51187e-09	protein_coding	ENSSSCG00000035736	C-C motif chemokine ligand 24 [Source:VGNC Symbol;Acc:VGNC:86340]
ENSSSCG00000033822	119.374	-3.27973	1.11413	-2.94375	0.00324267	0.0138374	protein_coding	THRSP	thyroid hormone responsive [Source:VGNC Symbol;Acc:VGNC:104072]
ENSSSCG00000014441	10163.7	-3.27893	0.286857	-11.4305	2.94273e-30	2.09396e-27	protein_coding	CSF1R	colony stimulating factor 1 receptor [Source:VGNC Symbol;Acc:VGNC:87031]
ENSSSCG00000036996	76.4049	-3.25792	0.42988	-7.57867	3.49126e-14	4.06782e-12	protein_coding	TRIM71	tripartite motif containing 71 [Source:VGNC Symbol;Acc:VGNC:94431]
ENSSSCG00000022785	9.46508	-3.25104	1.25804	-2.58421	0.00976022	0.0332984	protein_coding	GSG1L	GSG1 like [Source:VGNC Symbol;Acc:VGNC:88722]
ENSSSCG00000014431	1319.95	-3.22499	0.445842	-7.23348	4.70762e-13	4.30251e-11	protein_coding	AFAP1L1	actin filament associated protein 1 like 1 [Source:VGNC Symbol;Acc:VGNC:85166]
ENSSSCG00000027991	95.8524	-3.22307	0.450999	-7.14652	8.90028e-13	7.84643e-11	protein_coding	ENSSSCG00000027991	sodium channel epithelial 1 subunit delta [Source:VGNC Symbol;Acc:VGNC:92642]
ENSSSCG00000037260	30.2408	-3.20243	0.607908	-5.26796	1.37949e-07	3.29952e-06	protein_coding	ENSSSCG00000037260	collagen type XX alpha 1 chain [Source:VGNC Symbol;Acc:VGNC:108712]
ENSSSCG00000012254	8373.39	-3.18704	0.366739	-8.69021	3.6178e-18	7.75065e-16	protein_coding	GPR82	G protein-coupled receptor 82 [Source:VGNC Symbol;Acc:VGNC:103955]
ENSSSCG00000000433	276.517	-3.17981	0.34155	-9.30994	1.27906e-20	3.74763e-18	protein_coding	B4GALNT1	beta-1,4-N-acetyl-galactosaminyltransferase 1 [Source:VGNC Symbol;Acc:VGNC:85730]
ENSSSCG00000036135	4659.26	-3.17311	0.417765	-7.59544	3.0674e-14	3.59499e-12	protein_coding	COL1A1	collagen type I alpha 1 chain [Source:VGNC Symbol;Acc:VGNC:86870]
ENSSSCG00000033760	1279.72	-3.15564	0.280431	-11.2528	2.24288e-29	1.48957e-26	protein_coding	LTBP4	latent transforming growth factor beta binding protein 4 [Source:VGNC Symbol;Acc:VGNC:89888]
ENSSSCG00000033641	33.693	-3.15248	0.773874	-4.07363	4.62867e-05	0.000438495	protein_coding	COL8A2	collagen type VIII alpha 2 chain [Source:VGNC Symbol;Acc:VGNC:86881]
ENSSSCG00000022846	79.942	-3.12993	0.455678	-6.86873	6.47755e-12	4.81562e-10	protein_coding	SLC4A3	solute carrier family 4 member 3 [Source:VGNC Symbol;Acc:VGNC:95505]
ENSSSCG00000001988	659.664	-3.11539	0.268781	-11.5908	4.58967e-31	3.5171e-28	protein_coding	ADCY4	adenylate cyclase 4 [Source:VGNC Symbol;Acc:VGNC:85108]
ENSSSCG00000032151	71.766	-3.10389	0.545371	-5.69134	1.26045e-08	4.14461e-07	protein_coding	CPZ	carboxypeptidase Z [Source:VGNC Symbol;Acc:VGNC:86970]
ENSSSCG00000003640	16.2861	-3.07689	0.849733	-3.62101	0.000293457	0.00200784	protein_coding	GRIK3	glutamate ionotropic receptor kainate type subunit 3 [Source:VGNC Symbol;Acc:VGNC:88679]
ENSSSCG00000004803	80.7492	-3.06888	1.02517	-2.99354	0.00275757	0.0121445	protein_coding	ACTC1	actin alpha cardiac muscle 1 [Source:VGNC Symbol;Acc:VGNC:85040]
ENSSSCG00000012680	188.181	-3.04654	0.365343	-8.33884	7.50209e-17	1.27754e-14	protein_coding	GPC3	glypican 3 [Source:VGNC Symbol;Acc:VGNC:88580]
ENSSSCG00000023273	55.1644	-3.04541	0.49346	-6.17154	6.76273e-10	3.06229e-08	protein_coding	SH3YL1	SH3 and SYLF domain containing 1 [Source:VGNC Symbol;Acc:VGNC:92834]
ENSSSCG00000012724	10.9328	-3.03721	1.01885	-2.98104	0.00287275	0.0125574	protein_coding	SLITRK2	SLIT and NTRK like family member 2 [Source:VGNC Symbol;Acc:VGNC:93207]
ENSSSCG00000007515	10.2412	-3.02697	1.01296	-2.98824	0.00280586	0.0123245	protein_coding	APCDD1L	APC down-regulated 1 like [Source:VGNC Symbol;Acc:VGNC:96146]
ENSSSCG00000011666	9.89138	-3.02606	0.943418	-3.20755	0.0013387	0.0067593	protein_coding	CLSTN2	calsyntenin 2 [Source:VGNC Symbol;Acc:VGNC:86785]
ENSSSCG00000039261	149.989	-3.00976	0.464678	-6.47708	9.35124e-11	5.33851e-09	protein_coding	WSCD2	WSC domain containing 2 [Source:VGNC Symbol;Acc:VGNC:109443]
ENSSSCG00000014316	5569.07	-3.00728	0.235454	-12.7723	2.34265e-37	3.88958e-34	protein_coding	TGFBI	transforming growth factor beta induced [Source:VGNC Symbol;Acc:VGNC:93930]
ENSSSCG00000012551	108.659	-3.00678	0.476721	-6.30721	2.84101e-10	1.44379e-08	protein_coding	RNF128	ring finger protein 128 [Source:VGNC Symbol;Acc:VGNC:92354]
ENSSSCG00000031858	11.0436	-2.95321	0.904807	-3.26391	0.00109886	0.0057828	protein_coding	KCNJ10	potassium inwardly rectifying channel subfamily J member 10 [Source:VGNC Symbol;Acc:VGNC:89353]
ENSSSCG00000009500	68.7515	-2.94721	0.456328	-6.45853	1.05722e-10	5.98409e-09	protein_coding	CLDN10	claudin 10 [Source:HGNC Symbol;Acc:HGNC:2033]
ENSSSCG00000005474	18.734	-2.93724	1.05094	-2.79487	0.005192	0.0200281	protein_coding	SAL1	0
ENSSSCG00000012785	60.938	-2.93657	0.649807	-4.51914	6.20927e-06	8.35337e-05	protein_coding	PDZD4	PDZ domain containing 4 [Source:VGNC Symbol;Acc:VGNC:91296]
ENSSSCG00000017993	337.219	-2.92501	0.393908	-7.42562	1.12249e-13	1.20239e-11	protein_coding	NTN1	netrin 1 [Source:VGNC Symbol;Acc:VGNC:90931]
ENSSSCG00000004759	9.53398	-2.92461	0.946114	-3.09118	0.00199365	0.00931832	protein_coding	SPINT1	serine peptidase inhibitor, Kunitz type 1 [Source:VGNC Symbol;Acc:VGNC:93410]
ENSSSCG00000016883	17.9587	-2.92209	0.993021	-2.94262	0.00325447	0.0138729	protein_coding	ISL1	ISL LIM homeobox 1 [Source:VGNC Symbol;Acc:VGNC:89225]
ENSSSCG00000003191	33.6952	-2.90075	0.690213	-4.20269	2.63756e-05	0.000276729	protein_coding	TSKS	testis specific serine kinase substrate [Source:VGNC Symbol;Acc:VGNC:94494]
ENSSSCG00000001582	16.5685	-2.89871	0.763181	-3.79819	0.000145755	0.00114257	protein_coding	MDGA1	MAM domain containing glycosylphosphatidylinositol anchor 1 [Source:VGNC Symbol;Acc:VGNC:90091]
ENSSSCG00000032108	658.636	-2.89835	0.296456	-9.77667	1.41795e-22	5.04487e-20	protein_coding	ENSSSCG00000032108	SH2 domain containing 1B [Source:VGNC Symbol;Acc:VGNC:98857]
ENSSSCG00000015271	1109.82	-2.8924	0.422808	-6.84093	7.86824e-12	5.72149e-10	protein_coding	PRELP	proline and arginine rich end leucine rich repeat protein [Source:VGNC Symbol;Acc:VGNC:91789]
ENSSSCG00000033171	367.471	-2.88768	0.384307	-7.51399	5.73514e-14	6.41949e-12	protein_coding	MAPK11	mitogen-activated protein kinase 11 [Source:VGNC Symbol;Acc:VGNC:89997]
ENSSSCG00000023014	793.266	-2.88729	0.420468	-6.86686	6.56324e-12	4.86119e-10	protein_coding	ENSSSCG00000023014	CD300 molecule like family member g [Source:VGNC Symbol;Acc:VGNC:86408]
ENSSSCG00000006455	3451.02	-2.87836	0.394771	-7.29121	3.07175e-13	2.97095e-11	protein_coding	ENSSSCG00000006455	CD5 molecule like [Source:VGNC Symbol;Acc:VGNC:98747]
ENSSSCG00000028623	1016	-2.8691	0.379252	-7.56514	3.87434e-14	4.48793e-12	protein_coding	RARRES1	retinoic acid receptor responder 1 [Source:VGNC Symbol;Acc:VGNC:92097]
ENSSSCG00000024678	228.116	-2.82687	0.419648	-6.73629	1.62477e-11	1.09638e-09	protein_coding	MEGF6	multiple EGF like domains 6 [Source:VGNC Symbol;Acc:VGNC:98499]
ENSSSCG00000007727	85.7651	-2.82529	0.406083	-6.95741	3.46592e-12	2.70804e-10	protein_coding	AUTS2	activator of transcription and developmental regulator AUTS2 [Source:VGNC Symbol;Acc:VGNC:97897]
ENSSSCG00000000867	3766.5	-2.82249	0.29869	-9.44955	3.40292e-21	1.09354e-18	protein_coding	SPIC	Spi-C transcription factor [Source:VGNC Symbol;Acc:VGNC:104061]
ENSSSCG00000021255	1468.38	-2.81047	0.266257	-10.5555	4.7912e-26	2.65166e-23	protein_coding	ADA	adenosine deaminase [Source:VGNC Symbol;Acc:VGNC:95889]
ENSSSCG00000037764	19.32	-2.80074	0.675107	-4.14859	3.34524e-05	0.000337814	protein_coding	POU6F2	POU class 6 homeobox 2 [Source:VGNC Symbol;Acc:VGNC:98207]
ENSSSCG00000040288	126.581	-2.79918	0.495935	-5.64425	1.65906e-08	5.24686e-07	protein_coding	ARNT2	aryl hydrocarbon receptor nuclear translocator 2 [Source:HGNC Symbol;Acc:HGNC:16876]
ENSSSCG00000036261	27.3572	-2.79274	0.664268	-4.20424	2.61959e-05	0.000274988	protein_coding	CROCC2	ciliary rootlet coiled-coil, rootletin family member 2 [Source:VGNC Symbol;Acc:VGNC:96358]
ENSSSCG00000013018	100.701	-2.78834	0.504906	-5.5225	3.34202e-08	9.65021e-07	protein_coding	CDC42BPG	CDC42 binding protein kinase gamma [Source:VGNC Symbol;Acc:VGNC:86454]
ENSSSCG00000032538	11.4782	-2.78289	1.05792	-2.63053	0.00852529	0.0299098	protein_coding	GCM1	glial cells missing transcription factor 1 [Source:VGNC Symbol;Acc:VGNC:88388]
ENSSSCG00000038508	691.834	-2.77909	0.368676	-7.53803	4.77108e-14	5.43195e-12	protein_coding	SPTBN2	spectrin beta, non-erythrocytic 2 [Source:VGNC Symbol;Acc:VGNC:93437]
ENSSSCG00000011451	9.50667	-2.76764	1.03288	-2.67954	0.00737226	0.0266434	protein_coding	ITIH3	inter-alpha-trypsin inhibitor heavy chain 3 [Source:VGNC Symbol;Acc:VGNC:89248]
ENSSSCG00000006810	7.80576	-2.76544	0.964489	-2.86726	0.00414046	0.0167953	protein_coding	KCNC4	potassium voltage-gated channel subfamily C member 4 [Source:VGNC Symbol;Acc:VGNC:89335]
ENSSSCG00000004419	353.585	-2.75982	0.314189	-8.78394	1.57851e-18	3.49447e-16	protein_coding	SLC16A10	solute carrier family 16 member 10 [Source:VGNC Symbol;Acc:VGNC:103178]
ENSSSCG00000000607	942.182	-2.75165	0.344368	-7.99043	1.34465e-15	1.88667e-13	protein_coding	ART4	ADP-ribosyltransferase 4 [Source:VGNC Symbol;Acc:VGNC:103218]
ENSSSCG00000011888	18.5267	-2.75164	0.716286	-3.84154	0.000122264	0.000983812	protein_coding	GPR156	G protein-coupled receptor 156 [Source:VGNC Symbol;Acc:VGNC:88610]
ENSSSCG00000009489	399.543	-2.75115	0.357981	-7.6852	1.52754e-14	1.87869e-12	protein_coding	GPC6	glypican 6 [Source:HGNC Symbol;Acc:HGNC:4454]
ENSSSCG00000036607	17.2278	-2.74644	1.00137	-2.74268	0.00609403	0.0228271	protein_coding	NKAIN2	sodium/potassium transporting ATPase interacting 2 [Source:VGNC Symbol;Acc:VGNC:103141]
ENSSSCG00000036420	8.03247	-2.73957	1.09153	-2.50986	0.0120781	0.0395275	protein_coding	PXT1	peroxisomal testis enriched protein 1 [Source:VGNC Symbol;Acc:VGNC:92016]
ENSSSCG00000003722	2299.8	-2.73656	0.334673	-8.17682	2.91421e-16	4.43227e-14	protein_coding	CDH2	cadherin 2 [Source:VGNC Symbol;Acc:VGNC:86483]
ENSSSCG00000014127	151.385	-2.73228	0.424062	-6.44313	1.17037e-10	6.5686e-09	protein_coding	RASGRF2	Ras protein specific guanine nucleotide releasing factor 2 [Source:VGNC Symbol;Acc:VGNC:92112]
ENSSSCG00000002014	82.9943	-2.72913	0.386853	-7.05469	1.72984e-12	1.41251e-10	protein_coding	JPH4	junctophilin 4 [Source:VGNC Symbol;Acc:VGNC:89292]
ENSSSCG00000000092	29.1135	-2.72102	0.608208	-4.47382	7.68327e-06	9.94035e-05	protein_coding	NPTXR	neuronal pentraxin receptor [Source:VGNC Symbol;Acc:VGNC:98158]
ENSSSCG00000020941	182.943	-2.72078	0.371556	-7.32265	2.43116e-13	2.42192e-11	protein_coding	LTB4R2	leukotriene B4 receptor 2 [Source:VGNC Symbol;Acc:VGNC:89884]
ENSSSCG00000016034	18869.4	-2.7205	0.301622	-9.01956	1.88846e-19	4.64514e-17	protein_coding	COL3A1	collagen type III alpha 1 chain [Source:VGNC Symbol;Acc:VGNC:95979]
ENSSSCG00000002032	399.815	-2.71996	0.709246	-3.835	0.000125564	0.00100754	protein_coding	SLC7A8	solute carrier family 7 member 8 [Source:VGNC Symbol;Acc:VGNC:93176]
ENSSSCG00000008771	142.624	-2.71813	0.412168	-6.59472	4.26049e-11	2.661e-09	protein_coding	C4orf19	chromosome 8 C4orf19 homolog [Source:VGNC Symbol;Acc:VGNC:86080]
ENSSSCG00000039745	3917.19	-2.71672	0.342878	-7.9233	2.31297e-15	3.09286e-13	protein_coding	HMOX1	heme oxygenase 1 [Source:VGNC Symbol;Acc:VGNC:98036]
ENSSSCG00000005249	154.065	-2.71288	0.341967	-7.93316	2.13635e-15	2.89555e-13	protein_coding	ENTREP1	family with sequence similarity 189 member A2 [Source:VGNC Symbol;Acc:VGNC:87944]
ENSSSCG00000037025	5794.44	-2.70892	0.320014	-8.46501	2.5614e-17	4.68196e-15	protein_coding	PLVAP	plasmalemma vesicle associated protein [Source:VGNC Symbol;Acc:VGNC:91577]
ENSSSCG00000011522	115.514	-2.70759	0.326671	-8.28844	1.14743e-16	1.87388e-14	protein_coding	CNTN3	contactin 3 [Source:VGNC Symbol;Acc:VGNC:108642]
ENSSSCG00000005699	73.1443	-2.70583	0.500475	-5.40651	6.42637e-08	1.69813e-06	protein_coding	HMCN2	hemicentin 2 [Source:VGNC Symbol;Acc:VGNC:109532]
ENSSSCG00000008187	172.179	-2.7052	0.386067	-7.00706	2.4337e-12	1.93956e-10	protein_coding	CRACDL	CRACD like [Source:VGNC Symbol;Acc:VGNC:89441]
ENSSSCG00000007501	30.7901	-2.69456	0.806522	-3.34096	0.000834884	0.00462447	protein_coding	BMP7	bone morphotic protein 7 [Source:VGNC Symbol;Acc:VGNC:95491]
ENSSSCG00000012828	1516.19	-2.69298	0.274457	-9.81203	9.99327e-23	3.68715e-20	protein_coding	STARD8	StAR related lipid transfer domain containing 8 [Source:VGNC Symbol;Acc:VGNC:93538]
ENSSSCG00000003592	1381.42	-2.69293	0.269704	-9.98478	1.77703e-23	7.22562e-21	protein_coding	SDC3	syndecan 3 [Source:VGNC Symbol;Acc:VGNC:92656]
ENSSSCG00000011280	64.6222	-2.68935	0.432013	-6.22516	4.81077e-10	2.27132e-08	protein_coding	VIPR1	vasoactive intestinal peptide receptor 1 [Source:VGNC Symbol;Acc:VGNC:94827]
ENSSSCG00000003736	23.5359	-2.68798	0.838697	-3.20495	0.00135088	0.00680356	protein_coding	ASXL3	ASXL transcriptional regulator 3 [Source:VGNC Symbol;Acc:VGNC:85596]
ENSSSCG00000023806	278.823	-2.66421	0.429661	-6.20072	5.62053e-10	2.60427e-08	protein_coding	LRRN1	leucine rich repeat neuronal 1 [Source:VGNC Symbol;Acc:VGNC:89860]
ENSSSCG00000004309	19.3627	-2.66194	1.00841	-2.63975	0.00829681	0.0292163	protein_coding	CNR1	cannabinoid receptor 1 [Source:VGNC Symbol;Acc:VGNC:86843]
ENSSSCG00000029234	9.07997	-2.65923	1.02796	-2.5869	0.00968449	0.0330967	protein_coding	ZNF536	zinc finger protein 536 [Source:VGNC Symbol;Acc:VGNC:95262]
ENSSSCG00000017121	76.4854	-2.65515	0.543604	-4.88434	1.03775e-06	1.87624e-05	protein_coding	SLC6A3	solute carrier family 6 member 3 [Source:VGNC Symbol;Acc:VGNC:93163]
ENSSSCG00000002388	13.8371	-2.6529	1.03898	-2.55336	0.0106689	0.0358339	protein_coding	ESRRB	estrogen related receptor beta [Source:VGNC Symbol;Acc:VGNC:87794]
ENSSSCG00000028237	82.6958	-2.64914	0.427381	-6.19855	5.69856e-10	2.6343e-08	protein_coding	POU2F3	POU class 2 homeobox 3 [Source:VGNC Symbol;Acc:VGNC:91674]
ENSSSCG00000026254	18.9352	-2.64831	0.688028	-3.84914	0.000118535	0.00096199	protein_coding	PRRG3	proline rich and Gla domain 3 [Source:VGNC Symbol;Acc:VGNC:91869]
ENSSSCG00000021873	11.1002	-2.63613	0.839683	-3.13943	0.00169274	0.00814642	protein_coding	CRABP1	cellular retinoic acid binding protein 1 [Source:VGNC Symbol;Acc:VGNC:86971]
ENSSSCG00000039841	31.0741	-2.63228	0.575396	-4.57472	4.76857e-06	6.70967e-05	protein_coding	SHC3	SHC adaptor protein 3 [Source:VGNC Symbol;Acc:VGNC:92838]
ENSSSCG00000033807	133.414	-2.63068	0.558492	-4.71032	2.47326e-06	3.92095e-05	protein_coding	C14orf132	chromosome 14 open reading frame 132 [Source:HGNC Symbol;Acc:HGNC:20346]
ENSSSCG00000010142	1466.02	-2.62734	0.362289	-7.25206	4.10494e-13	3.83975e-11	protein_coding	RYR2	ryanodine receptor 2 [Source:VGNC Symbol;Acc:VGNC:92534]
ENSSSCG00000007185	292.497	-2.61949	0.320217	-8.18035	2.8302e-16	4.38029e-14	protein_coding	SIRPB2	signal regulatory protein beta 2 [Source:VGNC Symbol;Acc:VGNC:95799]
ENSSSCG00000037682	272.251	-2.61589	0.308869	-8.46925	2.46972e-17	4.55618e-15	protein_coding	HFE	homeostatic iron regulator [Source:VGNC Symbol;Acc:VGNC:88866]
ENSSSCG00000020657	281.175	-2.60771	0.333688	-7.8148	5.5052e-15	7.12244e-13	protein_coding	BCAM	basal cell adhesion molecule [Source:VGNC Symbol;Acc:VGNC:96620]
ENSSSCG00000002994	10.7205	-2.60468	0.988966	-2.63374	0.00844502	0.0296857	protein_coding	CYP2F1	cytochrome P450 family 2 subfamily F member 1 [Source:VGNC Symbol;Acc:VGNC:103348]
ENSSSCG00000013618	61.1016	-2.60337	0.464418	-5.60566	2.0746e-08	6.39849e-07	protein_coding	EPOR	erythropoietin receptor [Source:VGNC Symbol;Acc:VGNC:87746]
ENSSSCG00000040366	111.068	-2.59257	0.367752	-7.04978	1.79206e-12	1.45735e-10	protein_coding	ADAMTSL1	ADAMTS like 1 [Source:VGNC Symbol;Acc:VGNC:85090]
ENSSSCG00000009605	99.3116	-2.58184	0.418249	-6.17297	6.70189e-10	3.04165e-08	protein_coding	GFRA2	GDNF family receptor alpha 2 [Source:VGNC Symbol;Acc:VGNC:88429]
ENSSSCG00000000212	21.271	-2.57753	0.702599	-3.66856	0.000243923	0.00174027	protein_coding	AQP6	aquaporin 6 [Source:VGNC Symbol;Acc:VGNC:85434]
ENSSSCG00000014851	2511.26	-2.57572	0.349219	-7.37565	1.63548e-13	1.67966e-11	protein_coding	SLCO2B1	solute carrier organic anion transporter family member 2B1 [Source:VGNC Symbol;Acc:VGNC:93196]
ENSSSCG00000023229	1226.28	-2.57105	0.269915	-9.52539	1.64428e-21	5.55263e-19	protein_coding	ETV5	ETS variant transcription factor 5 [Source:VGNC Symbol;Acc:VGNC:87814]
ENSSSCG00000021818	75.7868	-2.56603	0.444488	-5.77301	7.78695e-09	2.74112e-07	protein_coding	ENOX1	ecto-NOX disulfide-thiol exchanger 1 [Source:VGNC Symbol;Acc:VGNC:87706]
ENSSSCG00000016685	127.675	-2.56392	0.438871	-5.84209	5.15506e-09	1.94894e-07	protein_coding	WIPF3	WAS/WASL interacting protein family member 3 [Source:VGNC Symbol;Acc:VGNC:94958]
ENSSSCG00000032852	188.274	-2.55742	0.389982	-6.55779	5.46104e-11	3.31725e-09	protein_coding	FAM167A	family with sequence similarity 167 member A [Source:VGNC Symbol;Acc:VGNC:87924]
ENSSSCG00000015748	27.3591	-2.55691	0.712502	-3.58863	0.000332419	0.00221954	protein_coding	CSMD1	CUB and Sushi multiple domains 1 [Source:VGNC Symbol;Acc:VGNC:95600]
ENSSSCG00000040275	944.045	-2.55691	0.335635	-7.61812	2.57405e-14	3.03464e-12	protein_coding	HEBP1	heme binding protein 1 [Source:VGNC Symbol;Acc:VGNC:88830]
ENSSSCG00000003901	58.3161	-2.53381	0.550439	-4.60324	4.15965e-06	5.99254e-05	protein_coding	FAAH	fatty acid amide hydrolase [Source:VGNC Symbol;Acc:VGNC:97056]
ENSSSCG00000018005	60.4951	-2.52839	0.707305	-3.57468	0.000350653	0.00231568	protein_coding	MYH8	myosin heavy chain 8 [Source:HGNC Symbol;Acc:HGNC:7578]
ENSSSCG00000040267	251.024	-2.52423	0.348245	-7.24844	4.21605e-13	3.92526e-11	protein_coding	CYS1	cystin 1 [Source:HGNC Symbol;Acc:HGNC:18525]
ENSSSCG00000005593	3431.96	-2.51343	0.284018	-8.84956	8.78688e-19	1.98943e-16	protein_coding	OLFML2A	olfactomedin like 2A [Source:VGNC Symbol;Acc:VGNC:98170]
ENSSSCG00000026991	142.924	-2.50933	0.383599	-6.54154	6.08896e-11	3.66515e-09	protein_coding	LURAP1	leucine rich adaptor protein 1 [Source:VGNC Symbol;Acc:VGNC:89895]
ENSSSCG00000050245	27.1939	-2.50203	0.671061	-3.72846	0.00019265	0.00143329	protein_coding	CCDC13	coiled-coil domain containing 13 [Source:HGNC Symbol;Acc:HGNC:26358]
ENSSSCG00000004052	63.0052	-2.49428	0.497532	-5.01331	5.35022e-07	1.06385e-05	protein_coding	FNDC1	fibronectin type III domain containing 1 [Source:VGNC Symbol;Acc:VGNC:88181]
ENSSSCG00000033001	315.807	-2.49083	0.357194	-6.97332	3.09538e-12	2.43764e-10	protein_coding	FZD8	frizzled class receptor 8 [Source:VGNC Symbol;Acc:VGNC:96311]
ENSSSCG00000024403	35.5607	-2.48006	0.612346	-4.0501	5.11959e-05	0.000477317	protein_coding	PRRT1	proline rich transmembrane protein 1 [Source:VGNC Symbol;Acc:VGNC:91871]
ENSSSCG00000040147	30.9322	-2.47753	0.730828	-3.39004	0.000698828	0.00403111	protein_coding	SHISA3	shisa family member 3 [Source:VGNC Symbol;Acc:VGNC:92846]
ENSSSCG00000012838	952.269	-2.47654	0.312335	-7.92911	2.20722e-15	2.97139e-13	protein_coding	TSPAN4	tetraspanin 4 [Source:VGNC Symbol;Acc:VGNC:94513]
ENSSSCG00000015297	221.16	-2.46792	0.499437	-4.94141	7.75589e-07	1.47077e-05	protein_coding	ADAM22	ADAM metallopeptidase domain 22 [Source:VGNC Symbol;Acc:VGNC:85067]
ENSSSCG00000012371	12.9059	-2.46057	0.830021	-2.96447	0.0030321	0.0131215	protein_coding	AR	androgen receptor [Source:VGNC Symbol;Acc:VGNC:103903]
ENSSSCG00000017696	20.7165	-2.44029	0.869322	-2.80712	0.00499861	0.0194409	protein_coding	C17orf78	chromosome 12 C17orf78 homolog [Source:VGNC Symbol;Acc:VGNC:85926]
ENSSSCG00000036270	30.1522	-2.43967	0.618556	-3.94413	8.00886e-05	0.000694985	protein_coding	ATP6V1G3	ATPase H+ transporting V1 subunit G3 [Source:VGNC Symbol;Acc:VGNC:95878]
ENSSSCG00000025393	173.755	-2.42783	0.363817	-6.67323	2.50233e-11	1.63464e-09	protein_coding	SUSD2	sushi domain containing 2 [Source:HGNC Symbol;Acc:HGNC:30667]
ENSSSCG00000003950	850.006	-2.42388	0.30051	-8.06588	7.27089e-16	1.0422e-13	protein_coding	TIE1	tyrosine kinase with immunoglobulin like and EGF like domains 1 [Source:VGNC Symbol;Acc:VGNC:98657]
ENSSSCG00000003721	41.7742	-2.42342	0.636689	-3.80628	0.000141072	0.00111228	protein_coding	CHST9	carbohydrate sulfotransferase 9 [Source:VGNC Symbol;Acc:VGNC:86683]
ENSSSCG00000025834	16.6031	-2.42289	0.757722	-3.19759	0.0013858	0.00694942	protein_coding	FNDC5	fibronectin type III domain containing 5 [Source:VGNC Symbol;Acc:VGNC:88185]
ENSSSCG00000003972	24.6273	-2.42223	0.626411	-3.86684	0.000110254	0.000909231	protein_coding	SLFNL1	schlafen like 1 [Source:VGNC Symbol;Acc:VGNC:93202]
ENSSSCG00000025588	162.777	-2.40783	0.398244	-6.04613	1.48364e-09	6.35701e-08	protein_coding	FJX1	four-jointed box kinase 1 [Source:VGNC Symbol;Acc:VGNC:88142]
ENSSSCG00000016064	39.6244	-2.40271	0.671786	-3.57659	0.000348104	0.00230343	protein_coding	TMEFF2	transmembrane protein with EGF like and two follistatin like domains 2 [Source:VGNC Symbol;Acc:VGNC:109484]
ENSSSCG00000008991	127.845	-2.4027	0.431903	-5.56306	2.65086e-08	7.90655e-07	protein_coding	FRAS1	Fraser extracellular matrix complex subunit 1 [Source:VGNC Symbol;Acc:VGNC:88232]
ENSSSCG00000015548	36.2063	-2.40196	0.54717	-4.38979	1.1346e-05	0.000138346	protein_coding	RGSL1	regulator of G protein signaling like 1 [Source:VGNC Symbol;Acc:VGNC:92272]
ENSSSCG00000013044	29.5957	-2.39826	0.602687	-3.97928	6.9123e-05	0.000614276	protein_coding	FLRT1	fibronectin leucine rich transmembrane protein 1 [Source:VGNC Symbol;Acc:VGNC:88160]
ENSSSCG00000006355	33.2352	-2.39588	0.550659	-4.35094	1.35555e-05	0.000160571	protein_coding	APOA2	apolipoprotein A2 [Source:VGNC Symbol;Acc:VGNC:85416]
ENSSSCG00000034441	152.895	-2.3917	0.383264	-6.24034	4.36625e-10	2.10129e-08	protein_coding	MRGPRF	MAS related GPR family member F [Source:VGNC Symbol;Acc:VGNC:100172]
ENSSSCG00000031851	14.6172	-2.39039	0.795678	-3.00421	0.00266269	0.011805	protein_coding	CBR2	0
ENSSSCG00000023891	148.103	-2.38758	0.369414	-6.46315	1.02549e-10	5.82103e-09	protein_coding	GRM7	glutamate metabotropic receptor 7 [Source:VGNC Symbol;Acc:VGNC:98028]
ENSSSCG00000016437	89.0334	-2.38632	0.499092	-4.78133	1.74142e-06	2.92794e-05	protein_coding	WDR86	WD repeat domain 86 [Source:VGNC Symbol;Acc:VGNC:107179]
ENSSSCG00000004678	62.2259	-2.3861	0.51412	-4.64113	3.4651e-06	5.12536e-05	protein_coding	DUOX2	dual oxidase 2 [Source:VGNC Symbol;Acc:VGNC:103086]
ENSSSCG00000016725	2825.91	-2.38561	0.236666	-10.08	6.76997e-24	3.06556e-21	protein_coding	TNS3	tensin 3 [Source:VGNC Symbol;Acc:VGNC:94296]
ENSSSCG00000034266	127.198	-2.38494	0.383904	-6.21235	5.21975e-10	2.43556e-08	protein_coding	CACNA1H	calcium voltage-gated channel subunit alpha1 H [Source:VGNC Symbol;Acc:VGNC:97041]
ENSSSCG00000000029	246.636	-2.38466	0.370548	-6.43549	1.23079e-10	6.88829e-09	protein_coding	SCUBE1	signal peptide, CUB domain and EGF like domain containing 1 [Source:VGNC Symbol;Acc:VGNC:92650]
ENSSSCG00000022553	1727.53	-2.37142	0.348242	-6.80969	9.78094e-12	6.88605e-10	protein_coding	TNRC18	trinucleotide repeat containing 18 [Source:VGNC Symbol;Acc:VGNC:94291]
ENSSSCG00000016756	400.693	-2.37049	0.320926	-7.38642	1.50829e-13	1.56787e-11	protein_coding	BLVRA	biliverdin reductase A [Source:VGNC Symbol;Acc:VGNC:85833]
ENSSSCG00000014904	73.4464	-2.36706	0.445405	-5.31439	1.07015e-07	2.6786e-06	protein_coding	DLG2	discs large MAGUK scaffold protein 2 [Source:VGNC Symbol;Acc:VGNC:108581]
ENSSSCG00000008169	2291.7	-2.35416	0.275194	-8.55454	1.18342e-17	2.40596e-15	protein_coding	TBC1D8	TBC1 domain family member 8 [Source:VGNC Symbol;Acc:VGNC:93779]
ENSSSCG00000023661	64.9688	-2.35183	0.561806	-4.18619	2.83672e-05	0.000293757	protein_coding	GABRA1	gamma-aminobutyric acid type A receptor subunit alpha1 [Source:VGNC Symbol;Acc:VGNC:88300]
ENSSSCG00000016867	26.7945	-2.3504	0.668276	-3.51712	0.000436264	0.00275853	protein_coding	CCDC152	coiled-coil domain containing 152 [Source:VGNC Symbol;Acc:VGNC:86264]
ENSSSCG00000007538	37.6492	-2.34582	0.584244	-4.01513	5.94136e-05	0.000542013	protein_coding	GATA5	GATA binding protein 5 [Source:VGNC Symbol;Acc:VGNC:95661]
ENSSSCG00000027157	8633.62	-2.34028	0.348522	-6.71488	1.88224e-11	1.25424e-09	protein_coding	SLC40A1	solute carrier family 40 member 1 [Source:VGNC Symbol;Acc:VGNC:95497]
ENSSSCG00000016131	23.1838	-2.33787	0.692814	-3.37446	0.00073961	0.00421269	protein_coding	ADAM23	ADAM metallopeptidase domain 23 [Source:VGNC Symbol;Acc:VGNC:95933]
ENSSSCG00000010170	455.51	-2.33142	0.272301	-8.5619	1.11019e-17	2.28035e-15	protein_coding	DISC1	DISC1 scaffold protein [Source:VGNC Symbol;Acc:VGNC:87317]
ENSSSCG00000013235	368.477	-2.33012	0.2849	-8.17872	2.86872e-16	4.39665e-14	protein_coding	MADD	MAP kinase activating death domain [Source:VGNC Symbol;Acc:VGNC:89942]
ENSSSCG00000011129	289.528	-2.32196	0.831881	-2.79121	0.00525109	0.0202091	protein_coding	ITIH5	inter-alpha-trypsin inhibitor heavy chain 5 [Source:VGNC Symbol;Acc:VGNC:95966]
ENSSSCG00000001849	301.45	-2.30863	0.458878	-5.03104	4.87819e-07	9.81748e-06	protein_coding	ANPEP	alanyl aminopeptidase, membrane [Source:VGNC Symbol;Acc:VGNC:85362]
ENSSSCG00000035833	7.7262	-2.30728	0.943595	-2.4452	0.0144772	0.0456496	protein_coding	NKPD1	NTPase KAP family P-loop domain containing 1 [Source:VGNC Symbol;Acc:VGNC:98518]
ENSSSCG00000011782	2345.49	-2.30392	0.270068	-8.53087	1.45249e-17	2.92316e-15	protein_coding	ABCC5	ATP binding cassette subfamily C member 5 [Source:VGNC Symbol;Acc:VGNC:84958]
ENSSSCG00000017012	901.862	-2.30116	0.332466	-6.92148	4.46946e-12	3.41186e-10	protein_coding	SLIT3	slit guidance ligand 3 [Source:VGNC Symbol;Acc:VGNC:93205]
ENSSSCG00000002555	44.2858	-2.28403	0.551484	-4.14161	3.4488e-05	0.000345644	protein_coding	JAG2	jagged canonical Notch ligand 2 [Source:VGNC Symbol;Acc:VGNC:89269]
ENSSSCG00000035524	62.38	-2.28243	0.500654	-4.55889	5.14248e-06	7.17498e-05	protein_coding	WNT9B	Wnt family member 9B [Source:VGNC Symbol;Acc:VGNC:94979]
ENSSSCG00000010272	17.3072	-2.28096	0.781403	-2.91906	0.0035109	0.014767	protein_coding	ADAMTS14	ADAM metallopeptidase with thrombospondin type 1 motif 14 [Source:VGNC Symbol;Acc:VGNC:85076]
ENSSSCG00000024325	22.4124	-2.2791	0.629886	-3.61827	0.000296584	0.00202576	protein_coding	SGK2	serum/glucocorticoid regulated kinase 2 [Source:VGNC Symbol;Acc:VGNC:95597]
ENSSSCG00000007986	11.5482	-2.27812	0.876997	-2.59763	0.00938686	0.0323235	protein_coding	NME4	NME/NM23 nucleoside diphosphate kinase 4 [Source:VGNC Symbol;Acc:VGNC:90792]
ENSSSCG00000010787	61.0637	-2.27587	0.656855	-3.4648	0.000530631	0.0032351	protein_coding	SCART1	scavenger receptor family member expressed on T cells 1 [Source:HGNC Symbol;Acc:HGNC:32411]
ENSSSCG00000009169	1627.16	-2.27386	0.266737	-8.52472	1.53177e-17	3.02167e-15	protein_coding	SLC39A8	solute carrier family 39 member 8 [Source:VGNC Symbol;Acc:VGNC:93109]
ENSSSCG00000038706	30405.5	-2.2712	0.322492	-7.04265	1.88621e-12	1.52149e-10	protein_coding	C1QC	complement C1q C chain [Source:VGNC Symbol;Acc:VGNC:85978]
ENSSSCG00000038701	93.8068	-2.26115	0.356367	-6.345	2.22432e-10	1.17242e-08	protein_coding	EFNA2	ephrin A2 [Source:VGNC Symbol;Acc:VGNC:87573]
ENSSSCG00000032433	34.9296	-2.25825	0.717831	-3.14594	0.00165552	0.00800209	protein_coding	PTCHD1	patched domain containing 1 [Source:VGNC Symbol;Acc:VGNC:91942]
ENSSSCG00000000292	246.118	-2.25661	0.375751	-6.00562	1.90606e-09	7.94483e-08	protein_coding	ZNF385A	zinc finger protein 385A [Source:VGNC Symbol;Acc:VGNC:95233]
ENSSSCG00000006187	1401.6	-2.25345	0.347811	-6.47894	9.23716e-11	5.28854e-09	protein_coding	MSC	musculin [Source:VGNC Symbol;Acc:VGNC:90416]
ENSSSCG00000034763	652.301	-2.25335	0.268253	-8.4001	4.46117e-17	7.93609e-15	protein_coding	IRS2	insulin receptor substrate 2 [Source:VGNC Symbol;Acc:VGNC:89214]
ENSSSCG00000011186	330.552	-2.25249	0.463688	-4.85776	1.18722e-06	2.10259e-05	protein_coding	COL6A5	collagen type VI alpha 5 chain [Source:VGNC Symbol;Acc:VGNC:86879]
ENSSSCG00000009831	68.8854	-2.24987	0.455874	-4.9353	8.00287e-07	1.50767e-05	protein_coding	CUX2	cut like homeobox 2 [Source:VGNC Symbol;Acc:VGNC:87094]
ENSSSCG00000000067	34.668	-2.24574	0.623777	-3.60023	0.000317931	0.00213587	protein_coding	CHADL	chondroadherin like [Source:VGNC Symbol;Acc:VGNC:86622]
ENSSSCG00000033059	31.3641	-2.24399	0.596717	-3.76056	0.000169537	0.00129271	protein_coding	CASKIN1	CASK interacting protein 1 [Source:VGNC Symbol;Acc:VGNC:86200]
ENSSSCG00000000610	28.066	-2.24342	0.569106	-3.94201	8.08026e-05	0.000699657	protein_coding	SMCO3	single-pass membrane protein with coiled-coil domains 3 [Source:VGNC Symbol;Acc:VGNC:93245]
ENSSSCG00000037970	23.9592	-2.24273	0.614606	-3.64905	0.000263216	0.00184205	protein_coding	SOX8	SRY-box transcription factor 8 [Source:VGNC Symbol;Acc:VGNC:93359]
ENSSSCG00000039780	63.1653	-2.23604	0.415266	-5.3846	7.26079e-08	1.89599e-06	protein_coding	RTN4RL1	reticulon 4 receptor like 1 [Source:VGNC Symbol;Acc:VGNC:92504]
ENSSSCG00000012572	572.243	-2.23362	0.360203	-6.20102	5.60972e-10	2.60427e-08	protein_coding	COL4A5	collagen type IV alpha 5 chain [Source:VGNC Symbol;Acc:VGNC:86876]
ENSSSCG00000000709	101.346	-2.23342	0.363498	-6.14424	8.03449e-10	3.58119e-08	protein_coding	PLEKHG6	pleckstrin homology and RhoGEF domain containing G6 [Source:VGNC Symbol;Acc:VGNC:91548]
ENSSSCG00000009197	42.1098	-2.2334	0.52265	-4.27322	1.92674e-05	0.000213863	protein_coding	GRID2	glutamate ionotropic receptor delta type subunit 2 [Source:VGNC Symbol;Acc:VGNC:98932]
ENSSSCG00000023788	82.1195	-2.23272	0.420283	-5.31241	1.08184e-07	2.6977e-06	protein_coding	TBC1D30	TBC1 domain family member 30 [Source:VGNC Symbol;Acc:VGNC:93775]
ENSSSCG00000003684	189.098	-2.23065	0.338561	-6.58862	4.4392e-11	2.76396e-09	protein_coding	MTCL1	microtubule crosslinking factor 1 [Source:VGNC Symbol;Acc:VGNC:90438]
ENSSSCG00000015326	12067.7	-2.23003	0.284071	-7.85027	4.15147e-15	5.40613e-13	protein_coding	COL1A2	collagen type I alpha 2 chain [Source:VGNC Symbol;Acc:VGNC:86871]
ENSSSCG00000033093	123.234	-2.22979	0.388245	-5.74326	9.28736e-09	3.18488e-07	protein_coding	RGS6	regulator of G protein signaling 6 [Source:VGNC Symbol;Acc:VGNC:92267]
ENSSSCG00000002653	21.0261	-2.22781	0.81242	-2.74219	0.00610305	0.0228437	protein_coding	ENSSSCG00000002653	junctophilin 3 [Source:VGNC Symbol;Acc:VGNC:98481]
ENSSSCG00000011766	157.303	-2.22441	0.47521	-4.68091	2.85601e-06	4.39749e-05	protein_coding	PEX5L	peroxisomal biosis factor 5 like [Source:VGNC Symbol;Acc:VGNC:91329]
ENSSSCG00000017897	16.9905	-2.2227	0.664484	-3.345	0.000822831	0.00457488	protein_coding	ZNF594	zinc finger protein 594 [Source:HGNC Symbol;Acc:HGNC:29392]
ENSSSCG00000013241	476.137	-2.22084	0.291432	-7.62043	2.52823e-14	2.99837e-12	protein_coding	NR1H3	nuclear receptor subfamily 1 group H member 3 [Source:VGNC Symbol;Acc:VGNC:90871]
ENSSSCG00000021328	39.3389	-2.21676	0.693592	-3.19605	0.00139322	0.00697625	protein_coding	PCSK1N	proprotein convertase subtilisin/kexin type 1 inhibitor [Source:VGNC Symbol;Acc:VGNC:91231]
ENSSSCG00000015969	31.3674	-2.21607	0.688514	-3.21863	0.00128804	0.00656172	protein_coding	CHRNA1	cholinergic receptor nicotinic alpha 1 subunit [Source:VGNC Symbol;Acc:VGNC:95914]
ENSSSCG00000007678	265.925	-2.21512	0.37582	-5.89409	3.76743e-09	1.46606e-07	protein_coding	ENSSSCG00000007678	collagen type XXVI alpha 1 chain [Source:VGNC Symbol;Acc:VGNC:100384]
ENSSSCG00000037865	42.5853	-2.21185	0.515455	-4.29106	1.77821e-05	0.000200051	protein_coding	SOX18	SRY-box transcription factor 18 [Source:VGNC Symbol;Acc:VGNC:95510]
ENSSSCG00000038126	536.676	-2.21086	0.294827	-7.49885	6.43813e-14	7.16611e-12	protein_coding	MGAT3	beta-1,4-mannosyl-glycoprotein 4-beta-N-acetylglucosaminyltransferase [Source:VGNC Symbol;Acc:VGNC:96739]
ENSSSCG00000029944	2210.87	-2.20929	0.367787	-6.00698	1.89007e-09	7.8947e-08	protein_coding	FASN	fatty acid synthase [Source:VGNC Symbol;Acc:VGNC:88016]
ENSSSCG00000011245	6178.95	-2.20243	0.239575	-9.19309	3.81709e-20	1.05627e-17	protein_coding	ITGA9	integrin subunit alpha 9 [Source:VGNC Symbol;Acc:VGNC:89238]
ENSSSCG00000015544	35.8329	-2.19813	0.652908	-3.36668	0.000760782	0.00430009	protein_coding	ZNF648	zinc finger protein 648 [Source:HGNC Symbol;Acc:HGNC:18190]
ENSSSCG00000011294	38.6774	-2.19783	0.486334	-4.51917	6.20818e-06	8.35337e-05	protein_coding	ENSSSCG00000011294	golgi associated kinase 1A [Source:VGNC Symbol;Acc:VGNC:88361]
ENSSSCG00000008312	809.282	-2.1848	0.257725	-8.47725	2.30579e-17	4.33401e-15	protein_coding	DYSF	dysferlin [Source:VGNC Symbol;Acc:VGNC:87509]
ENSSSCG00000001727	2554.36	-2.18312	0.291561	-7.48771	7.00851e-14	7.75765e-12	protein_coding	TNFRSF21	TNF receptor superfamily member 21 [Source:VGNC Symbol;Acc:VGNC:94265]
ENSSSCG00000021562	622.532	-2.18166	0.356929	-6.1123	9.82047e-10	4.29086e-08	protein_coding	PLXNA4	plexin A4 [Source:VGNC Symbol;Acc:VGNC:98204]
ENSSSCG00000029199	49.1089	-2.1801	0.554385	-3.93246	8.40804e-05	0.000723324	protein_coding	ENSSSCG00000029199	sodium voltage-gated channel beta subunit 4 [Source:VGNC Symbol;Acc:VGNC:92636]
ENSSSCG00000016442	1008.22	-2.1796	0.697164	-3.12638	0.0017697	0.00845958	protein_coding	AOC1	amine oxidase copper containing 1 [Source:VGNC Symbol;Acc:VGNC:85375]
ENSSSCG00000015083	854.176	-2.17665	0.322437	-6.75062	1.47218e-11	1.00697e-09	protein_coding	ENSSSCG00000015083	FXYD domain containing ion transport regulator 6 [Source:VGNC Symbol;Acc:VGNC:108585]
ENSSSCG00000012985	115.267	-2.17592	0.371557	-5.85623	4.73497e-09	1.80381e-07	protein_coding	LTBP3	latent transforming growth factor beta binding protein 3 [Source:VGNC Symbol;Acc:VGNC:89887]
ENSSSCG00000005194	117.691	-2.17117	0.3881	-5.59435	2.21445e-08	6.76699e-07	protein_coding	PTPRD	protein tyrosine phosphatase receptor type D [Source:HGNC Symbol;Acc:HGNC:9668]
ENSSSCG00000009627	244.24	-2.16974	0.329909	-6.57678	4.80749e-11	2.96546e-09	protein_coding	C8orf58	chromosome 14 C8orf58 homolog [Source:VGNC Symbol;Acc:VGNC:107371]
ENSSSCG00000032702	559.795	-2.16908	0.330517	-6.56268	5.28479e-11	3.22988e-09	protein_coding	CXADR	CXADR Ig-like cell adhesion molecule [Source:VGNC Symbol;Acc:VGNC:87100]
ENSSSCG00000007200	169.18	-2.16859	0.343933	-6.30528	2.8767e-10	1.44736e-08	protein_coding	FAM110A	family with sequence similarity 110 member A [Source:VGNC Symbol;Acc:VGNC:95778]
ENSSSCG00000030345	46.059	-2.16755	0.600614	-3.60889	0.000307514	0.00208115	protein_coding	INPP5J	inositol polyphosphate-5-phosphatase J [Source:VGNC Symbol;Acc:VGNC:89146]
ENSSSCG00000017041	114.968	-2.16729	0.374013	-5.79469	6.84471e-09	2.47054e-07	protein_coding	ADRA1B	adrenoceptor alpha 1B [Source:VGNC Symbol;Acc:VGNC:85155]
ENSSSCG00000012104	25.1748	-2.16659	0.660372	-3.28086	0.00103492	0.00551627	protein_coding	SHROOM2	shroom family member 2 [Source:HGNC Symbol;Acc:HGNC:630]
ENSSSCG00000029281	288.789	-2.16487	0.374204	-5.78526	7.23994e-09	2.58587e-07	protein_coding	PCDHAC2	protocadherin alpha subfamily C, 2 [Source:HGNC Symbol;Acc:HGNC:8677]
ENSSSCG00000029189	381.504	-2.1597	0.35917	-6.01302	1.821e-09	7.65435e-08	protein_coding	DCHS1	dachsous cadherin-related 1 [Source:VGNC Symbol;Acc:VGNC:97959]
ENSSSCG00000017095	244.595	-2.15893	0.358903	-6.01535	1.79497e-09	7.58084e-08	protein_coding	SEMA5A	semaphorin 5A [Source:VGNC Symbol;Acc:VGNC:92706]
ENSSSCG00000035223	230.11	-2.15747	0.313245	-6.88747	5.67919e-12	4.28607e-10	protein_coding	ENSSSCG00000035223	synemin [Source:VGNC Symbol;Acc:VGNC:93670]
ENSSSCG00000031889	41.0332	-2.15546	0.521779	-4.13098	3.61218e-05	0.000358234	protein_coding	SOX7	SRY-box transcription factor 7 [Source:HGNC Symbol;Acc:HGNC:18196]
ENSSSCG00000022672	131.151	-2.15027	0.351325	-6.12044	9.33163e-10	4.10427e-08	protein_coding	TRPM4	transient receptor potential cation channel subfamily M member 4 [Source:VGNC Symbol;Acc:VGNC:94468]
ENSSSCG00000038929	47.6654	-2.14767	0.485225	-4.42614	9.59364e-06	0.000119614	protein_coding	CEMIP	cell migration inducing hyaluronidase 1 [Source:VGNC Symbol;Acc:VGNC:86542]
ENSSSCG00000032826	25.011	-2.14717	0.847408	-2.53381	0.0112831	0.0374986	protein_coding	KCTD16	potassium channel tetramerization domain containing 16 [Source:VGNC Symbol;Acc:VGNC:89395]
ENSSSCG00000002815	1473.25	-2.14037	0.325515	-6.57532	4.85474e-11	2.98537e-09	protein_coding	ADGRG1	adhesion G protein-coupled receptor G1 [Source:VGNC Symbol;Acc:VGNC:85129]
ENSSSCG00000003455	73.6896	-2.14004	0.399863	-5.35194	8.70168e-08	2.22272e-06	protein_coding	FHAD1	forkhead associated phosphopeptide binding domain 1 [Source:VGNC Symbol;Acc:VGNC:88125]
ENSSSCG00000017738	729.492	-2.13898	0.342884	-6.2382	4.42633e-10	2.10981e-08	protein_coding	ADAP2	ArfGAP with dual PH domains 2 [Source:VGNC Symbol;Acc:VGNC:85096]
ENSSSCG00000007754	6155.02	-2.13479	0.226003	-9.44585	3.52524e-21	1.11487e-18	protein_coding	ITGAM	integrin subunit alpha M [Source:HGNC Symbol;Acc:HGNC:6149]
ENSSSCG00000007171	23.6004	-2.1333	0.610729	-3.49303	0.000477564	0.00296325	protein_coding	EBF4	EBF family member 4 [Source:VGNC Symbol;Acc:VGNC:96211]
ENSSSCG00000002389	1496.36	-2.12858	0.311774	-6.82733	8.6507e-12	6.17765e-10	protein_coding	VASH1	vasohibin 1 [Source:VGNC Symbol;Acc:VGNC:94801]
ENSSSCG00000006618	23.0567	-2.12507	0.675603	-3.14544	0.00165835	0.00801382	protein_coding	CELF3	CUGBP Elav-like family member 3 [Source:VGNC Symbol;Acc:VGNC:86538]
ENSSSCG00000005997	1147.78	-2.12449	0.347342	-6.11642	9.57033e-10	4.19075e-08	protein_coding	COL14A1	collagen type XIV alpha 1 chain [Source:VGNC Symbol;Acc:VGNC:97936]
ENSSSCG00000034440	67.1574	-2.12301	0.464795	-4.56762	4.93299e-06	6.9166e-05	protein_coding	MMP28	matrix metallopeptidase 28 [Source:VGNC Symbol;Acc:VGNC:90278]
ENSSSCG00000028974	1367.15	-2.12076	0.275982	-7.68441	1.53703e-14	1.87875e-12	protein_coding	UST	uronyl 2-sulfotransferase [Source:VGNC Symbol;Acc:VGNC:94780]
ENSSSCG00000008294	1051.57	-2.11885	0.863904	-2.45265	0.014181	0.0448908	protein_coding	ACTG2	actin gamma 2, smooth muscle [Source:VGNC Symbol;Acc:VGNC:85041]
ENSSSCG00000029096	363.892	-2.11657	0.261131	-8.10539	5.25745e-16	7.64594e-14	protein_coding	HRH2	histamine receptor H2 [Source:VGNC Symbol;Acc:VGNC:88974]
ENSSSCG00000013512	135.113	-2.10928	0.460893	-4.57651	4.728e-06	6.6573e-05	protein_coding	PLIN4	perilipin 4 [Source:VGNC Symbol;Acc:VGNC:91560]
ENSSSCG00000034360	101.755	-2.10852	0.385028	-5.47627	4.34388e-08	1.20876e-06	protein_coding	CELSR2	cadherin EGF LAG seven-pass G-type receptor 2 [Source:VGNC Symbol;Acc:VGNC:98748]
ENSSSCG00000001248	13.5488	-2.10842	0.77826	-2.70915	0.00674563	0.0247742	protein_coding	MOG	myelin oligodendrocyte glycoprotein [Source:VGNC Symbol;Acc:VGNC:90296]
ENSSSCG00000011443	1509	-2.10816	0.287513	-7.33241	2.26048e-13	2.26321e-11	protein_coding	STAB1	stabilin 1 [Source:VGNC Symbol;Acc:VGNC:93521]
ENSSSCG00000033691	104.228	-2.10802	0.337133	-6.25278	4.03217e-10	1.95467e-08	protein_coding	RAB26	RAB26, member RAS onco family [Source:VGNC Symbol;Acc:VGNC:98248]
ENSSSCG00000010745	70.6482	-2.10757	0.45574	-4.6245	3.75508e-06	5.48506e-05	protein_coding	FANK1	fibronectin type III and ankyrin repeat domains 1 [Source:VGNC Symbol;Acc:VGNC:88009]
ENSSSCG00000009283	106.429	-2.09925	0.397454	-5.28175	1.27959e-07	3.10909e-06	protein_coding	TNFRSF19	TNF receptor superfamily member 19 [Source:VGNC Symbol;Acc:VGNC:94263]
ENSSSCG00000033175	2195.63	-2.09838	0.26596	-7.88984	3.02567e-15	4.0189e-13	protein_coding	SASH1	SAM and SH3 domain containing 1 [Source:VGNC Symbol;Acc:VGNC:92583]
ENSSSCG00000017923	290.454	-2.09176	0.373441	-5.60131	2.12733e-08	6.54133e-07	protein_coding	ALOX15	arachidonate 15-lipoxygenase [Source:HGNC Symbol;Acc:HGNC:433]
ENSSSCG00000036452	140.149	-2.08703	0.366883	-5.68854	1.28133e-08	4.1989e-07	protein_coding	LRRC17	leucine rich repeat containing 17 [Source:VGNC Symbol;Acc:VGNC:89828]
ENSSSCG00000039825	17.3167	-2.08625	0.658929	-3.16612	0.00154486	0.00758497	protein_coding	C14orf180	chromosome Un C14orf180 homolog [Source:VGNC Symbol;Acc:VGNC:107132]
ENSSSCG00000004087	52.2822	-2.07683	0.612994	-3.38801	0.000704025	0.00405287	protein_coding	CCDC170	coiled-coil domain containing 170 [Source:VGNC Symbol;Acc:VGNC:86271]
ENSSSCG00000023611	881.459	-2.0728	0.35668	-5.81137	6.19621e-09	2.27223e-07	protein_coding	TNXB	tenascin XB [Source:HGNC Symbol;Acc:HGNC:11976]
ENSSSCG00000012020	59.5243	-2.07074	0.564433	-3.66871	0.000243782	0.00174027	protein_coding	NCAM2	neural cell adhesion molecule 2 [Source:VGNC Symbol;Acc:VGNC:90595]
ENSSSCG00000011014	242.239	-2.07062	0.305538	-6.77697	1.22724e-11	8.51967e-10	protein_coding	BAMBI	BMP and activin membrane bound inhibitor [Source:VGNC Symbol;Acc:VGNC:96238]
ENSSSCG00000013782	33.9084	-2.06681	0.544295	-3.79722	0.000146326	0.00114599	protein_coding	PTGER1	prostaglandin E receptor 1 [Source:VGNC Symbol;Acc:VGNC:91948]
ENSSSCG00000021132	22.9678	-2.06643	0.644312	-3.20719	0.0013404	0.00676544	protein_coding	PLD5	phospholipase D family member 5 [Source:VGNC Symbol;Acc:VGNC:96145]
ENSSSCG00000003524	17998	-2.0655	0.34544	-5.97934	2.2404e-09	9.20367e-08	protein_coding	C1QA	complement C1q A chain [Source:VGNC Symbol;Acc:VGNC:96926]
ENSSSCG00000040631	532.893	-2.06291	0.463576	-4.45	8.587e-06	0.000108765	protein_coding	LPL	lipoprotein lipase [Source:VGNC Symbol;Acc:VGNC:89795]
ENSSSCG00000003371	35.4882	-2.05755	0.508614	-4.0454	5.22336e-05	0.00048495	protein_coding	GPR153	G protein-coupled receptor 153 [Source:VGNC Symbol;Acc:VGNC:88609]
ENSSSCG00000013720	3318.69	-2.05498	0.263882	-7.7875	6.8348e-15	8.67367e-13	protein_coding	MAN2B1	mannosidase alpha class 2B member 1 [Source:VGNC Symbol;Acc:VGNC:100165]
ENSSSCG00000011087	8.68515	-2.05276	0.85287	-2.40689	0.0160889	0.049614	protein_coding	SKIDA1	SKI/DACH domain containing 1 [Source:VGNC Symbol;Acc:VGNC:96266]
ENSSSCG00000022347	11.821	-2.04822	0.846735	-2.41896	0.0155648	0.0483568	protein_coding	WNT11	Wnt family member 11 [Source:VGNC Symbol;Acc:VGNC:94966]
ENSSSCG00000024088	374.126	-2.03799	0.241169	-8.45046	2.90166e-17	5.2557e-15	protein_coding	TLN2	talin 2 [Source:VGNC Symbol;Acc:VGNC:103190]
ENSSSCG00000017300	870.112	-2.03695	0.318485	-6.39574	1.59769e-10	8.67368e-09	protein_coding	MRC2	mannose receptor C type 2 [Source:VGNC Symbol;Acc:VGNC:90341]
ENSSSCG00000008723	104.674	-2.03639	0.492037	-4.13868	3.49305e-05	0.00034885	protein_coding	HTRA3	HtrA serine peptidase 3 [Source:VGNC Symbol;Acc:VGNC:89005]
ENSSSCG00000015716	2744.21	-2.03118	0.807763	-2.51458	0.0119175	0.0391435	protein_coding	MARCO	macrophage receptor with collagenous structure [Source:HGNC Symbol;Acc:HGNC:6895]
ENSSSCG00000035152	431.057	-2.02896	0.369853	-5.48586	4.11457e-08	1.15139e-06	protein_coding	TEF	TEF transcription factor, PAR bZIP family member [Source:VGNC Symbol;Acc:VGNC:93864]
ENSSSCG00000005751	2463.85	-2.0271	0.333029	-6.08685	1.15157e-09	4.99868e-08	protein_coding	COL5A1	collagen type V alpha 1 chain [Source:VGNC Symbol;Acc:VGNC:86877]
ENSSSCG00000025208	97.3845	-2.0218	0.47339	-4.2709	1.94686e-05	0.000215256	protein_coding	RNF39	ring finger protein 39 [Source:VGNC Symbol;Acc:VGNC:92391]
ENSSSCG00000031474	98.2779	-2.01804	0.42658	-4.73075	2.23691e-06	3.58843e-05	protein_coding	PTK6	protein tyrosine kinase 6 [Source:VGNC Symbol;Acc:VGNC:96517]
ENSSSCG00000003148	97.5597	-2.01652	0.433205	-4.65488	3.24176e-06	4.85871e-05	protein_coding	DBP	D-box binding PAR bZIP transcription factor [Source:VGNC Symbol;Acc:VGNC:87167]
ENSSSCG00000034181	42.3814	-2.0156	0.510166	-3.95086	7.78705e-05	0.000679585	protein_coding	NKX3-2	NK3 homeobox 2 [Source:VGNC Symbol;Acc:VGNC:90773]
ENSSSCG00000013145	625.449	-2.01013	0.298238	-6.74003	1.58351e-11	1.07312e-09	protein_coding	DTX4	deltex E3 ubiquitin ligase 4 [Source:VGNC Symbol;Acc:VGNC:87470]
ENSSSCG00000010100	39.6142	-2.00893	0.592473	-3.39076	0.000697003	0.00402524	protein_coding	LRRC74B	leucine rich repeat containing 74B [Source:VGNC Symbol;Acc:VGNC:89856]
ENSSSCG00000026425	39.8588	-1.99995	0.560554	-3.56781	0.000359982	0.00236397	protein_coding	ADAMTSL2	ADAMTS like 2 [Source:VGNC Symbol;Acc:VGNC:85091]
ENSSSCG00000038514	358.243	-1.99501	0.287608	-6.93656	4.01769e-12	3.09068e-10	protein_coding	DDAH2	dimethylarginine dimethylaminohydrolase 2 [Source:VGNC Symbol;Acc:VGNC:87201]
ENSSSCG00000033626	398.786	-1.99235	0.385335	-5.17043	2.33551e-07	5.25794e-06	protein_coding	SREBF1	sterol regulatory element binding transcription factor 1 [Source:VGNC Symbol;Acc:VGNC:99083]
ENSSSCG00000002292	222.49	-1.99201	0.282144	-7.06027	1.66174e-12	1.36249e-10	protein_coding	PLEKHH1	pleckstrin homology, MyTH4 and FERM domain containing H1 [Source:HGNC Symbol;Acc:HGNC:17733]
ENSSSCG00000023371	389.034	-1.99186	0.338194	-5.8897	3.86893e-09	1.50262e-07	protein_coding	EHD2	EH domain containing 2 [Source:VGNC Symbol;Acc:VGNC:87596]
ENSSSCG00000025858	4145.45	-1.98578	0.363802	-5.45841	4.80428e-08	1.31846e-06	protein_coding	ELN	elastin [Source:VGNC Symbol;Acc:VGNC:87655]
ENSSSCG00000000271	19.2422	-1.97753	0.708399	-2.79155	0.00524561	0.0201919	protein_coding	AMHR2	anti-Mullerian hormone receptor type 2 [Source:VGNC Symbol;Acc:VGNC:85279]
ENSSSCG00000010101	20.3405	-1.97695	0.605193	-3.26663	0.00108834	0.00573503	protein_coding	P2RX6	purinergic receptor P2X 6 [Source:VGNC Symbol;Acc:VGNC:91121]
ENSSSCG00000003514	3805.38	-1.97462	0.310872	-6.35186	2.12728e-10	1.13024e-08	protein_coding	HSPG2	heparan sulfate proteoglycan 2 [Source:VGNC Symbol;Acc:VGNC:97099]
ENSSSCG00000001765	252.675	-1.97352	0.391948	-5.03517	4.77436e-07	9.62798e-06	protein_coding	ADAMTS7	ADAM metallopeptidase with thrombospondin type 1 motif 7 [Source:VGNC Symbol;Acc:VGNC:85087]
ENSSSCG00000023710	53.5834	-1.97293	0.665452	-2.9648	0.00302879	0.01311	protein_coding	REEP1	receptor accessory protein 1 [Source:VGNC Symbol;Acc:VGNC:92197]
ENSSSCG00000022999	17.7241	-1.97085	0.623824	-3.1593	0.0015815	0.0077192	protein_coding	ZNF232	zinc finger protein 232 [Source:VGNC Symbol;Acc:VGNC:95208]
ENSSSCG00000003773	19.4773	-1.97049	0.579037	-3.40305	0.000666375	0.00387985	protein_coding	AK5	adenylate kinase 5 [Source:VGNC Symbol;Acc:VGNC:85210]
ENSSSCG00000006874	410.798	-1.96678	0.338346	-5.81293	6.13899e-09	2.2567e-07	protein_coding	PALMD	palmdelphin [Source:VGNC Symbol;Acc:VGNC:91162]
ENSSSCG00000031819	1634.44	-1.96661	0.300162	-6.55184	5.68339e-11	3.44182e-09	protein_coding	TP53I11	tumor protein p53 inducible protein 11 [Source:VGNC Symbol;Acc:VGNC:94326]
ENSSSCG00000026184	40.9073	-1.96328	0.598307	-3.28139	0.00103296	0.00550779	protein_coding	MPP4	MAGUK p55 scaffold protein 4 [Source:VGNC Symbol;Acc:VGNC:98135]
ENSSSCG00000040836	52.7233	-1.9607	0.496599	-3.94826	7.87207e-05	0.000685503	protein_coding	DCC	DCC netrin 1 receptor [Source:VGNC Symbol;Acc:VGNC:103078]
ENSSSCG00000009957	61.7233	-1.95975	0.407972	-4.80364	1.55805e-06	2.66231e-05	protein_coding	MYO18B	myosin XVIIIB [Source:VGNC Symbol;Acc:VGNC:90523]
ENSSSCG00000001624	17.4942	-1.95741	0.732824	-2.67105	0.00756135	0.0271869	protein_coding	FRS3	fibroblast growth factor receptor substrate 3 [Source:VGNC Symbol;Acc:VGNC:88247]
ENSSSCG00000004923	49.2679	-1.95663	0.515903	-3.79264	0.000149053	0.00116414	protein_coding	SLC51B	solute carrier family 51 subunit beta [Source:VGNC Symbol;Acc:VGNC:93139]
ENSSSCG00000001242	493.767	-1.95585	0.30444	-6.42443	1.32363e-10	7.38712e-09	protein_coding	GABBR1	gamma-aminobutyric acid type B receptor subunit 1 [Source:VGNC Symbol;Acc:VGNC:88297]
ENSSSCG00000004907	88.0178	-1.9554	0.499889	-3.91167	9.16616e-05	0.000776474	protein_coding	CCBE1	collagen and calcium binding EGF domains 1 [Source:VGNC Symbol;Acc:VGNC:86240]
ENSSSCG00000040607	1931.19	-1.95313	0.309938	-6.30169	2.94422e-10	1.46652e-08	protein_coding	MAF	MAF bZIP transcription factor [Source:VGNC Symbol;Acc:VGNC:89945]
ENSSSCG00000012408	124.159	-1.95231	0.385527	-5.06401	4.10535e-07	8.47616e-06	protein_coding	NHSL2	NHS like 2 [Source:VGNC Symbol;Acc:VGNC:98155]
ENSSSCG00000009385	42.1392	-1.95032	0.48099	-4.0548	5.01767e-05	0.000469793	protein_coding	SERPINE3	serpin family E member 3 [Source:VGNC Symbol;Acc:VGNC:92742]
ENSSSCG00000023915	26.1771	-1.94965	0.588001	-3.31572	0.000914087	0.00496382	protein_coding	SLC2A4	solute carrier family 2 member 4 [Source:VGNC Symbol;Acc:VGNC:93049]
ENSSSCG00000016863	1738.59	-1.9495	0.253802	-7.68118	1.57633e-14	1.91505e-12	protein_coding	OXCT1	3-oxoacid CoA-transferase 1 [Source:VGNC Symbol;Acc:VGNC:91113]
ENSSSCG00000016892	20.346	-1.94873	0.642708	-3.03206	0.0024289	0.0109562	protein_coding	FST	follistatin [Source:HGNC Symbol;Acc:HGNC:3971]
ENSSSCG00000009011	105.055	-1.94535	0.351549	-5.53366	3.13625e-08	9.16225e-07	protein_coding	FHDC1	FH2 domain containing 1 [Source:VGNC Symbol;Acc:VGNC:88126]
ENSSSCG00000022462	21.8004	-1.94293	0.596605	-3.25664	0.0011274	0.00590645	protein_coding	ZNF852	zinc finger protein 852 [Source:HGNC Symbol;Acc:HGNC:27713]
ENSSSCG00000010629	53.8024	-1.9408	0.500876	-3.87481	0.000106706	0.000884734	protein_coding	ADRA2A	adrenoceptor alpha 2A [Source:VGNC Symbol;Acc:VGNC:85156]
ENSSSCG00000008993	237.829	-1.93959	0.350895	-5.52756	3.24724e-08	9.41748e-07	protein_coding	NPY2R	neuropeptide Y receptor Y2 [Source:VGNC Symbol;Acc:VGNC:109473]
ENSSSCG00000031154	295.253	-1.93742	0.318195	-6.08879	1.13769e-09	4.9492e-08	protein_coding	ACKR2	atypical chemokine receptor 2 [Source:VGNC Symbol;Acc:VGNC:85012]
ENSSSCG00000015914	160.806	-1.93726	0.457444	-4.23497	2.28585e-05	0.000246022	protein_coding	SCN7A	sodium voltage-gated channel alpha subunit 7 [Source:VGNC Symbol;Acc:VGNC:95480]
ENSSSCG00000004143	98.1924	-1.93494	0.364832	-5.30364	1.13518e-07	2.80265e-06	protein_coding	TXLNB	taxilin beta [Source:VGNC Symbol;Acc:VGNC:94601]
ENSSSCG00000007094	92.6468	-1.93272	0.358739	-5.38752	7.14364e-08	1.87276e-06	protein_coding	DZANK1	double zinc ribbon and ankyrin repeat domains 1 [Source:VGNC Symbol;Acc:VGNC:95675]
ENSSSCG00000009975	129.297	-1.92746	0.42034	-4.58549	4.52921e-06	6.43652e-05	protein_coding	EMID1	EMI domain containing 1 [Source:VGNC Symbol;Acc:VGNC:87679]
ENSSSCG00000031694	25.4593	-1.92659	0.676929	-2.84608	0.00442611	0.017682	protein_coding	DIRAS2	DIRAS family GTPase 2 [Source:VGNC Symbol;Acc:VGNC:87313]
ENSSSCG00000028022	1921.26	-1.92293	0.358278	-5.36714	7.99962e-08	2.05923e-06	protein_coding	COL6A2	collagen type VI alpha 2 chain [Source:HGNC Symbol;Acc:HGNC:2212]
ENSSSCG00000005641	63.0083	-1.92008	0.536408	-3.57951	0.000344241	0.00228546	protein_coding	DNM1	dynamin 1 [Source:VGNC Symbol;Acc:VGNC:87380]
ENSSSCG00000015825	921.935	-1.91889	0.304833	-6.29488	3.07638e-10	1.52472e-08	protein_coding	ADGRA2	adhesion G protein-coupled receptor A2 [Source:VGNC Symbol;Acc:VGNC:99702]
ENSSSCG00000009951	38.6434	-1.9137	0.628722	-3.04379	0.00233621	0.0106021	protein_coding	SGSM1	small G protein signaling modulator 1 [Source:VGNC Symbol;Acc:VGNC:92800]
ENSSSCG00000009616	35.4147	-1.91219	0.548671	-3.48514	0.000491881	0.00303507	protein_coding	HR	HR lysine demethylase and nuclear receptor corepressor [Source:VGNC Symbol;Acc:VGNC:88969]
ENSSSCG00000039875	169.692	-1.91129	0.402024	-4.75416	1.99273e-06	3.27044e-05	protein_coding	NKD1	NKD inhibitor of WNT signaling pathway 1 [Source:VGNC Symbol;Acc:VGNC:90759]
ENSSSCG00000009545	5205.8	-1.91126	0.350591	-5.45155	4.99336e-08	1.36471e-06	protein_coding	COL4A2	collagen type IV alpha 2 chain [Source:VGNC Symbol;Acc:VGNC:86875]
ENSSSCG00000033327	199.099	-1.911	0.336079	-5.68617	1.2992e-08	4.25046e-07	protein_coding	PDGFB	platelet derived growth factor subunit B [Source:HGNC Symbol;Acc:HGNC:8800]
ENSSSCG00000002444	585.523	-1.9086	0.337798	-5.65012	1.60335e-08	5.0867e-07	protein_coding	FBLN5	fibulin 5 [Source:VGNC Symbol;Acc:VGNC:88024]
ENSSSCG00000033512	16174.4	-1.9071	0.324097	-5.88435	3.9963e-09	1.54307e-07	protein_coding	C1QB	complement C1q B chain [Source:VGNC Symbol;Acc:VGNC:85977]
ENSSSCG00000001572	2032.08	-1.90655	0.323883	-5.88654	3.94359e-09	1.52567e-07	protein_coding	FGD2	FYVE, RhoGEF and PH domain containing 2 [Source:VGNC Symbol;Acc:VGNC:88095]
ENSSSCG00000002806	295.845	-1.9053	0.366129	-5.20392	1.95129e-07	4.47897e-06	protein_coding	MMP15	matrix metallopeptidase 15 [Source:VGNC Symbol;Acc:VGNC:90270]
ENSSSCG00000010144	25.3756	-1.9009	0.675181	-2.81539	0.00487174	0.0190397	protein_coding	ACTN2	actinin alpha 2 [Source:VGNC Symbol;Acc:VGNC:85046]
ENSSSCG00000039089	62.4082	-1.89635	0.477397	-3.97228	7.11889e-05	0.000629267	protein_coding	ENSSSCG00000039089	pleckstrin homology and RhoGEF domain containing G4B [Source:VGNC Symbol;Acc:VGNC:91546]
ENSSSCG00000004530	28.0527	-1.89413	0.717215	-2.64095	0.00826748	0.0291532	protein_coding	STARD6	StAR related lipid transfer domain containing 6 [Source:VGNC Symbol;Acc:VGNC:93536]
ENSSSCG00000031031	50.8063	-1.89162	0.62552	-3.02408	0.00249394	0.0111877	protein_coding	CSMD3	CUB and Sushi multiple domains 3 [Source:VGNC Symbol;Acc:VGNC:98765]
ENSSSCG00000016763	164.266	-1.88942	0.39697	-4.7596	1.93982e-06	3.20472e-05	protein_coding	GLI3	GLI family zinc finger 3 [Source:VGNC Symbol;Acc:VGNC:88483]
ENSSSCG00000027669	3223.25	-1.88718	0.300215	-6.28609	3.25564e-10	1.60558e-08	protein_coding	TNS1	tensin 1 [Source:VGNC Symbol;Acc:VGNC:104082]
ENSSSCG00000007927	90.1174	-1.88703	0.439114	-4.29736	1.72843e-05	0.000195444	protein_coding	PPL	periplakin [Source:VGNC Symbol;Acc:VGNC:91702]
ENSSSCG00000033544	57.8218	-1.88408	0.501087	-3.76	0.000169916	0.0012951	protein_coding	NTF3	neurotrophin 3 [Source:VGNC Symbol;Acc:VGNC:90928]
ENSSSCG00000007462	61.0941	-1.8832	0.557505	-3.37791	0.000730382	0.00416847	protein_coding	KCNB1	potassium voltage-gated channel subfamily B member 1 [Source:VGNC Symbol;Acc:VGNC:96386]
ENSSSCG00000017131	57.9373	-1.88188	0.400042	-4.70421	2.54852e-06	4.00447e-05	protein_coding	FN3K	fructosamine 3 kinase [Source:VGNC Symbol;Acc:VGNC:88176]
ENSSSCG00000014894	49.2678	-1.87722	0.494215	-3.7984	0.000145634	0.00114237	protein_coding	TENM4	teneurin transmembrane protein 4 [Source:HGNC Symbol;Acc:HGNC:29945]
ENSSSCG00000002777	17.8269	-1.87694	0.657295	-2.85555	0.00429625	0.0172682	protein_coding	HSD11B2	hydroxysteroid 11-beta dehydrogenase 2 [Source:VGNC Symbol;Acc:VGNC:88985]
ENSSSCG00000024134	889.838	-1.87574	0.305352	-6.14287	8.10461e-10	3.60438e-08	protein_coding	MGLL	monoglyceride lipase [Source:VGNC Symbol;Acc:VGNC:90199]
ENSSSCG00000017548	121.155	-1.87308	0.417016	-4.49163	7.06811e-06	9.24049e-05	protein_coding	NGFR	nerve growth factor receptor [Source:VGNC Symbol;Acc:VGNC:90733]
ENSSSCG00000005309	29.3141	-1.87281	0.590128	-3.17356	0.00150581	0.00743156	protein_coding	FAM166B	family with sequence similarity 166 member B [Source:VGNC Symbol;Acc:VGNC:87922]
ENSSSCG00000038452	115.626	-1.8715	0.389401	-4.80611	1.53895e-06	2.63419e-05	protein_coding	ADAMTS17	ADAM metallopeptidase with thrombospondin type 1 motif 17 [Source:VGNC Symbol;Acc:VGNC:85079]
ENSSSCG00000012789	64.032	-1.86914	0.430043	-4.34639	1.38394e-05	0.000162965	protein_coding	AVPR2	vasopressin receptor 2 [Source:VGNC Symbol;Acc:VGNC:97898]
ENSSSCG00000004402	54.2464	-1.86825	0.52369	-3.56747	0.000360448	0.00236625	protein_coding	METTL24	methyltransferase like 24 [Source:VGNC Symbol;Acc:VGNC:90161]
ENSSSCG00000010925	1178.12	-1.86746	0.292646	-6.3813	1.75592e-10	9.48102e-09	protein_coding	PPP1R12B	protein phosphatase 1 regulatory subunit 12B [Source:VGNC Symbol;Acc:VGNC:96430]
ENSSSCG00000047560	40.7737	-1.86693	0.705455	-2.64642	0.00813498	0.0287735	protein_coding	ZNF883	zinc finger protein 883 [Source:HGNC Symbol;Acc:HGNC:27271]
ENSSSCG00000029392	90.8295	-1.86437	0.398699	-4.67613	2.92336e-06	4.47745e-05	protein_coding	HUNK	hormonally up-regulated Neu-associated kinase [Source:VGNC Symbol;Acc:VGNC:89007]
ENSSSCG00000015426	86.1467	-1.86436	0.43643	-4.27184	1.93865e-05	0.000214712	protein_coding	RELN	reelin [Source:VGNC Symbol;Acc:VGNC:92208]
ENSSSCG00000014995	61.2666	-1.86305	0.457108	-4.07573	4.58705e-05	0.000435202	protein_coding	DDI1	DNA damage inducible 1 homolog 1 [Source:VGNC Symbol;Acc:VGNC:87206]
ENSSSCG00000014256	145.633	-1.85978	0.423225	-4.3943	1.11131e-05	0.000136173	protein_coding	FBN2	fibrillin 2 [Source:VGNC Symbol;Acc:VGNC:88025]
ENSSSCG00000040047	59.8226	-1.85857	0.579124	-3.20928	0.00133066	0.00673064	protein_coding	TMEM151B	transmembrane protein 151B [Source:VGNC Symbol;Acc:VGNC:98376]
ENSSSCG00000040339	59.6741	-1.85796	0.460075	-4.03838	5.38215e-05	0.000497606	protein_coding	ZFHX2	zinc finger homeobox 2 [Source:VGNC Symbol;Acc:VGNC:95140]
ENSSSCG00000032668	399.237	-1.8561	0.391701	-4.73856	2.15247e-06	3.48099e-05	protein_coding	ENSSSCG00000032668	proline rich 12 [Source:VGNC Symbol;Acc:VGNC:91851]
ENSSSCG00000039049	48.0291	-1.84995	0.594523	-3.11165	0.00186046	0.00881518	protein_coding	MAP7	microtubule associated protein 7 [Source:VGNC Symbol;Acc:VGNC:89992]
ENSSSCG00000030513	27.5237	-1.84947	0.592169	-3.12321	0.00178891	0.00853911	protein_coding	CFAP74	cilia and flagella associated protein 74 [Source:VGNC Symbol;Acc:VGNC:96949]
ENSSSCG00000037905	946.651	-1.84888	0.242131	-7.63586	2.24319e-14	2.69237e-12	protein_coding	ITGB5	integrin subunit beta 5 [Source:VGNC Symbol;Acc:VGNC:89244]
ENSSSCG00000029949	44.3916	-1.84845	0.533332	-3.46585	0.000528568	0.00322647	protein_coding	CD248	CD248 molecule [Source:VGNC Symbol;Acc:VGNC:86402]
ENSSSCG00000030113	26.0589	-1.84842	0.621195	-2.97559	0.00292429	0.0127467	protein_coding	SHISA2	shisa family member 2 [Source:VGNC Symbol;Acc:VGNC:92845]
ENSSSCG00000011640	82.3645	-1.84579	0.457129	-4.03779	5.39577e-05	0.000498402	protein_coding	TF	transferrin [Source:VGNC Symbol;Acc:VGNC:108319]
ENSSSCG00000002648	111.778	-1.84491	0.414824	-4.44746	8.68933e-06	0.000109782	protein_coding	CBFA2T3	CBFA2/RUNX1 partner transcriptional co-repressor 3 [Source:VGNC Symbol;Acc:VGNC:96574]
ENSSSCG00000006415	76.9462	-1.84275	0.502755	-3.6653	0.000247048	0.00175667	protein_coding	CADM3	cell adhesion molecule 3 [Source:VGNC Symbol;Acc:VGNC:86135]
ENSSSCG00000004013	411.077	-1.84258	0.341929	-5.38877	7.09419e-08	1.86225e-06	protein_coding	SMOC2	SPARC related modular calcium binding 2 [Source:VGNC Symbol;Acc:VGNC:93260]
ENSSSCG00000014833	901.901	-1.84183	0.432051	-4.26298	2.01716e-05	0.00022131	protein_coding	UCP2	uncoupling protein 2 [Source:HGNC Symbol;Acc:HGNC:12518]
ENSSSCG00000023434	742.752	-1.8416	0.303543	-6.06702	1.30303e-09	5.63157e-08	protein_coding	PPM1L	protein phosphatase, Mg2+/Mn2+ dependent 1L [Source:VGNC Symbol;Acc:VGNC:91711]
ENSSSCG00000045529	118.184	-1.84076	0.399774	-4.6045	4.13468e-06	5.96519e-05	protein_coding	DNAH6	dynein axonemal heavy chain 6 [Source:VGNC Symbol;Acc:VGNC:106573]
ENSSSCG00000020976	2244.33	-1.83903	0.270132	-6.80788	9.90486e-12	6.94875e-10	protein_coding	CSRP1	cysteine and glycine rich protein 1 [Source:VGNC Symbol;Acc:VGNC:96051]
ENSSSCG00000024043	739.322	-1.83202	0.314563	-5.82401	5.74515e-09	2.13557e-07	protein_coding	ADAMTS2	ADAM metallopeptidase with thrombospondin type 1 motif 2 [Source:VGNC Symbol;Acc:VGNC:85081]
ENSSSCG00000038842	319.105	-1.83178	0.417109	-4.39161	1.12513e-05	0.000137492	protein_coding	PCDH9	protocadherin 9 [Source:VGNC Symbol;Acc:VGNC:91217]
ENSSSCG00000037044	28.0835	-1.83071	0.573748	-3.19079	0.00141886	0.00708151	protein_coding	NME9	NME/NM23 family member 9 [Source:VGNC Symbol;Acc:VGNC:90796]
ENSSSCG00000009060	96.7647	-1.82847	0.411031	-4.44848	8.64798e-06	0.000109329	protein_coding	MAML3	mastermind like transcriptional coactivator 3 [Source:VGNC Symbol;Acc:VGNC:98938]
ENSSSCG00000027745	1046.55	-1.82826	0.366304	-4.99111	6.00348e-07	1.17268e-05	protein_coding	ABCG1	ATP binding cassette subfamily G member 1 [Source:VGNC Symbol;Acc:VGNC:97858]
ENSSSCG00000011090	1793.95	-1.82727	0.285043	-6.41051	1.45037e-10	8.00474e-09	protein_coding	NEBL	nebulette [Source:VGNC Symbol;Acc:VGNC:95824]
ENSSSCG00000010655	352.748	-1.82727	0.340158	-5.37183	7.79401e-08	2.01935e-06	protein_coding	GFRA1	GDNF family receptor alpha 1 [Source:VGNC Symbol;Acc:VGNC:88428]
ENSSSCG00000010017	1221.84	-1.82592	0.268061	-6.8116	9.65218e-12	6.8345e-10	protein_coding	SMTN	smoothelin [Source:VGNC Symbol;Acc:VGNC:93267]
ENSSSCG00000000712	959.22	-1.82343	0.323947	-5.6288	1.81473e-08	5.66719e-07	protein_coding	VWF	von Willebrand factor [Source:VGNC Symbol;Acc:VGNC:104094]
ENSSSCG00000012637	172.997	-1.82197	0.387887	-4.69717	2.63785e-06	4.12209e-05	protein_coding	KLHL13	kelch like family member 13 [Source:VGNC Symbol;Acc:VGNC:89514]
ENSSSCG00000031345	21.5113	-1.82151	0.619824	-2.93875	0.00329535	0.0140028	protein_coding	INSYN2A	inhibitory synaptic factor 2A [Source:VGNC Symbol;Acc:VGNC:89156]
ENSSSCG00000003326	113.033	-1.81992	0.368266	-4.94186	7.7379e-07	1.46968e-05	protein_coding	PEG3	paternally expressed 3 [Source:VGNC Symbol;Acc:VGNC:98530]
ENSSSCG00000006834	22.7959	-1.81636	0.657585	-2.76216	0.00574199	0.0217538	protein_coding	MYBPHL	myosin binding protein H like [Source:VGNC Symbol;Acc:VGNC:98823]
ENSSSCG00000038164	541.577	-1.81358	0.368797	-4.91754	8.7639e-07	1.62128e-05	protein_coding	RAI1	retinoic acid induced 1 [Source:VGNC Symbol;Acc:VGNC:92067]
ENSSSCG00000032536	27.8056	-1.80926	0.561224	-3.22378	0.00126511	0.00646974	protein_coding	B3GNT8	UDP-GlcNAc:betaGal beta-1,3-N-acetylglucosaminyltransferase 8 [Source:VGNC Symbol;Acc:VGNC:85727]
ENSSSCG00000026412	175.638	-1.80769	0.384702	-4.69894	2.61513e-06	4.093e-05	protein_coding	PLXNA2	plexin A2 [Source:VGNC Symbol;Acc:VGNC:91580]
ENSSSCG00000004630	21.857	-1.8049	0.636629	-2.83508	0.00458137	0.0181074	protein_coding	SCG3	secretogranin III [Source:VGNC Symbol;Acc:VGNC:92620]
ENSSSCG00000035595	4781.64	-1.80286	0.33108	-5.44539	5.16932e-08	1.40668e-06	protein_coding	HMCN1	hemicentin 1 [Source:VGNC Symbol;Acc:VGNC:108590]
ENSSSCG00000006344	76.7874	-1.80275	0.385241	-4.67953	2.87537e-06	4.42043e-05	protein_coding	ENSSSCG00000006344	nitric oxide synthase 1 adaptor protein [Source:HGNC Symbol;Acc:HGNC:16859]
ENSSSCG00000004484	2914.16	-1.80161	0.349219	-5.15896	2.48322e-07	5.52714e-06	protein_coding	COL12A1	collagen type XII alpha 1 chain [Source:VGNC Symbol;Acc:VGNC:86864]
ENSSSCG00000035299	23.6838	-1.79784	0.732067	-2.45584	0.0140555	0.0445758	protein_coding	SFRP4	secreted frizzled related protein 4 [Source:VGNC Symbol;Acc:VGNC:92776]
ENSSSCG00000014437	270.514	-1.7972	0.348377	-5.15878	2.48561e-07	5.52714e-06	protein_coding	PPARGC1B	PPARG coactivator 1 beta [Source:VGNC Symbol;Acc:VGNC:91686]
ENSSSCG00000015917	62.2264	-1.79675	0.487021	-3.68926	0.000224904	0.00162886	protein_coding	XIRP2	xin actin binding repeat containing 2 [Source:VGNC Symbol;Acc:VGNC:109485]
ENSSSCG00000001804	29.3556	-1.79656	0.514588	-3.49126	0.000480753	0.00297839	protein_coding	HOMER2	homer scaffold protein 2 [Source:VGNC Symbol;Acc:VGNC:88929]
ENSSSCG00000027941	146.711	-1.79352	0.307214	-5.83801	5.28285e-09	1.98971e-07	protein_coding	LSAMP	limbic system associated membrane protein [Source:VGNC Symbol;Acc:VGNC:89868]
ENSSSCG00000035058	149.607	-1.79323	0.439828	-4.07712	4.55964e-05	0.000433427	protein_coding	PID1	phosphotyrosine interaction domain containing 1 [Source:VGNC Symbol;Acc:VGNC:96114]
ENSSSCG00000013658	268.482	-1.78919	0.305872	-5.84947	4.93155e-09	1.86799e-07	protein_coding	S1PR2	sphingosine-1-phosphate receptor 2 [Source:VGNC Symbol;Acc:VGNC:92552]
ENSSSCG00000005257	52.6666	-1.78917	0.63442	-2.82017	0.00479978	0.0188106	protein_coding	TRPM3	transient receptor potential cation channel subfamily M member 3 [Source:VGNC Symbol;Acc:VGNC:98384]
ENSSSCG00000013248	142.617	-1.78867	0.370946	-4.82192	1.42186e-06	2.45274e-05	protein_coding	LRP4	LDL receptor related protein 4 [Source:VGNC Symbol;Acc:VGNC:89820]
ENSSSCG00000027198	101.787	-1.78431	0.366157	-4.87306	1.0988e-06	1.96699e-05	protein_coding	PDK2	pyruvate dehydrogenase kinase 2 [Source:VGNC Symbol;Acc:VGNC:91278]
ENSSSCG00000024810	896.696	-1.7843	0.273613	-6.52124	6.9727e-11	4.13465e-09	protein_coding	ZNF414	PML-RARA regulated adaptor molecule 1 [Source:VGNC Symbol;Acc:VGNC:91769]
ENSSSCG00000001021	392.893	-1.7809	0.387801	-4.59231	4.38367e-06	6.26544e-05	protein_coding	ENSSSCG00000001021	ras responsive element binding protein 1 [Source:VGNC Symbol;Acc:VGNC:92459]
ENSSSCG00000007324	534.654	-1.7796	0.29383	-6.05656	1.39064e-09	5.97137e-08	protein_coding	SOGA1	suppressor of glucose, autophagy associated 1 [Source:VGNC Symbol;Acc:VGNC:95740]
ENSSSCG00000017349	93.0462	-1.77771	0.419477	-4.23791	2.25607e-05	0.000243631	protein_coding	ADAM11	ADAM metallopeptidase domain 11 [Source:VGNC Symbol;Acc:VGNC:85062]
ENSSSCG00000036702	4521.8	-1.7763	0.268916	-6.60541	3.96419e-11	2.49156e-09	protein_coding	ACTN1	actinin alpha 1 [Source:VGNC Symbol;Acc:VGNC:109425]
ENSSSCG00000027144	16.9514	-1.77167	0.64937	-2.72829	0.00636633	0.023603	protein_coding	LMNTD1	lamin tail domain containing 1 [Source:VGNC Symbol;Acc:VGNC:89762]
ENSSSCG00000033768	2245.29	-1.76985	0.248478	-7.12274	1.05799e-12	9.24532e-11	protein_coding	LAX1	lymphocyte transmembrane adaptor 1 [Source:VGNC Symbol;Acc:VGNC:89650]
ENSSSCG00000029796	40.1098	-1.76817	0.537994	-3.28661	0.00101402	0.00542519	protein_coding	KBTBD11	kelch repeat and BTB domain containing 11 [Source:VGNC Symbol;Acc:VGNC:96196]
ENSSSCG00000024958	36.0185	-1.76682	0.502182	-3.51828	0.000434361	0.00274999	protein_coding	GPR173	G protein-coupled receptor 173 [Source:VGNC Symbol;Acc:VGNC:88616]
ENSSSCG00000048240	251.69	-1.76475	0.369817	-4.77195	1.82451e-06	3.04962e-05	protein_coding	SAMD5	sterile alpha motif domain containing 5 [Source:VGNC Symbol;Acc:VGNC:109543]
ENSSSCG00000007572	832.629	-1.76469	0.342565	-5.1514	2.58556e-07	5.72385e-06	protein_coding	LFNG	LFNG O-fucosylpeptide 3-beta-N-acetylglucosaminyltransferase [Source:VGNC Symbol;Acc:VGNC:89690]
ENSSSCG00000002531	29.8897	-1.76431	0.521185	-3.38519	0.000711292	0.00408174	protein_coding	MOK	MOK protein kinase [Source:VGNC Symbol;Acc:VGNC:90298]
ENSSSCG00000006802	1602.26	-1.76349	0.251397	-7.01474	2.3038e-12	1.85084e-10	protein_coding	KCNA3	potassium voltage-gated channel subfamily A member 3 [Source:HGNC Symbol;Acc:HGNC:6221]
ENSSSCG00000038056	22.5629	-1.76256	0.706037	-2.49641	0.0125459	0.0407705	protein_coding	ENSSSCG00000038056	beta-1,3-galactosyltransferase 5 [Source:VGNC Symbol;Acc:VGNC:85717]
ENSSSCG00000014832	38.2797	-1.76011	0.576915	-3.0509	0.00228153	0.0104032	protein_coding	DNAJB13	DnaJ heat shock protein family (Hsp40) member B13 [Source:VGNC Symbol;Acc:VGNC:108582]
ENSSSCG00000006002	44.7797	-1.75742	0.577483	-3.04324	0.00234046	0.0106173	protein_coding	CCN3	cellular communication network factor 3 [Source:VGNC Symbol;Acc:VGNC:96575]
ENSSSCG00000006758	23.0289	-1.75594	0.593088	-2.96068	0.00306962	0.0132453	protein_coding	SYT6	synaptotagmin 6 [Source:VGNC Symbol;Acc:VGNC:93687]
ENSSSCG00000037621	92.3819	-1.75524	0.361889	-4.85021	1.2333e-06	2.17069e-05	protein_coding	KIAA1522	KIAA1522 [Source:VGNC Symbol;Acc:VGNC:89444]
ENSSSCG00000012362	159.119	-1.75507	0.387933	-4.52415	6.06378e-06	8.22428e-05	protein_coding	ENSSSCG00000012362	Cdc42 guanine nucleotide exchange factor 9 [Source:VGNC Symbol;Acc:VGNC:85504]
ENSSSCG00000005655	174.968	-1.75132	0.336855	-5.19902	2.0034e-07	4.58801e-06	protein_coding	DYNC2I2	dynein 2 intermediate chain 2 [Source:VGNC Symbol;Acc:VGNC:94915]
ENSSSCG00000013864	56.1406	-1.74982	0.46614	-3.75385	0.000174138	0.00132172	protein_coding	TMEM38A	transmembrane protein 38A [Source:VGNC Symbol;Acc:VGNC:94174]
ENSSSCG00000015747	36.4879	-1.74963	0.545775	-3.20576	0.00134705	0.00679117	protein_coding	MYOM2	myomesin 2 [Source:HGNC Symbol;Acc:HGNC:7614]
ENSSSCG00000011160	47.8459	-1.74923	0.495889	-3.52746	0.000419572	0.00267334	protein_coding	ADARB2	adenosine deaminase RNA specific B2 (inactive) [Source:HGNC Symbol;Acc:HGNC:227]
ENSSSCG00000030065	386.588	-1.7484	0.320824	-5.44972	5.04504e-08	1.37507e-06	protein_coding	ZBTB47	zinc finger and BTB domain containing 47 [Source:VGNC Symbol;Acc:VGNC:95078]
ENSSSCG00000009672	389.472	-1.74171	0.406112	-4.28874	1.79693e-05	0.000201588	protein_coding	ENSSSCG00000009672	scavenger receptor class A member 5 [Source:VGNC Symbol;Acc:VGNC:92612]
ENSSSCG00000010926	365.215	-1.74066	0.319669	-5.44519	5.17515e-08	1.40668e-06	protein_coding	SYT2	synaptotagmin 2 [Source:VGNC Symbol;Acc:VGNC:95530]
ENSSSCG00000004980	422.81	-1.73874	0.332991	-5.22158	1.77399e-07	4.12428e-06	protein_coding	THSD4	thrombospondin type 1 domain containing 4 [Source:VGNC Symbol;Acc:VGNC:93967]
ENSSSCG00000003917	912.796	-1.73849	0.267336	-6.503	7.87332e-11	4.56012e-09	protein_coding	TESK2	testis associated actin remodelling kinase 2 [Source:VGNC Symbol;Acc:VGNC:93886]
ENSSSCG00000012920	2197.94	-1.73588	0.299664	-5.79275	6.92445e-09	2.4948e-07	protein_coding	CORO1B	coronin 1B [Source:VGNC Symbol;Acc:VGNC:86913]
ENSSSCG00000029815	621.004	-1.73496	0.282042	-6.15143	7.67897e-10	3.43811e-08	protein_coding	SRGAP1	SLIT-ROBO Rho GTPase activating protein 1 [Source:VGNC Symbol;Acc:VGNC:93454]
ENSSSCG00000016244	603.412	-1.73228	0.310473	-5.57948	2.41233e-08	7.29337e-07	protein_coding	COL4A4	collagen type IV alpha 4 chain [Source:VGNC Symbol;Acc:VGNC:95980]
ENSSSCG00000012027	450.926	-1.7309	0.373595	-4.63309	3.60242e-06	5.28532e-05	protein_coding	ADAMTS5	ADAM metallopeptidase with thrombospondin type 1 motif 5 [Source:VGNC Symbol;Acc:VGNC:85085]
ENSSSCG00000009535	342.979	-1.73069	0.259561	-6.66776	2.59736e-11	1.68566e-09	protein_coding	EFNB2	ephrin B2 [Source:VGNC Symbol;Acc:VGNC:87577]
ENSSSCG00000005762	61.4476	-1.72667	0.474197	-3.64126	0.000271311	0.00188611	protein_coding	KCNT1	potassium sodium-activated channel subfamily T member 1 [Source:VGNC Symbol;Acc:VGNC:89388]
ENSSSCG00000037900	864.213	-1.72451	0.277797	-6.20779	5.37353e-10	2.50145e-08	protein_coding	CCND1	cyclin D1 [Source:VGNC Symbol;Acc:VGNC:86352]
ENSSSCG00000006546	28.2204	-1.72431	0.586284	-2.94107	0.00327077	0.0139245	protein_coding	TDRD10	tudor domain containing 10 [Source:VGNC Symbol;Acc:VGNC:93847]
ENSSSCG00000010640	196.809	-1.72378	0.305103	-5.64985	1.60587e-08	5.0867e-07	protein_coding	NRAP	nebulin related anchoring protein [Source:VGNC Symbol;Acc:VGNC:90888]
ENSSSCG00000031346	2590.87	-1.71974	0.227521	-7.55858	4.07485e-14	4.69291e-12	protein_coding	CMKLR1	chemerin chemokine-like receptor 1 [Source:VGNC Symbol;Acc:VGNC:86800]
ENSSSCG00000010169	467.038	-1.71823	0.274451	-6.2606	3.83495e-10	1.86816e-08	protein_coding	SIPA1L2	signal induced proliferation associated 1 like 2 [Source:VGNC Symbol;Acc:VGNC:92883]
ENSSSCG00000008712	61.2814	-1.71798	0.437432	-3.92742	8.58615e-05	0.00073547	protein_coding	PPP2R2C	protein phosphatase 2 regulatory subunit Bgamma [Source:VGNC Symbol;Acc:VGNC:91749]
ENSSSCG00000022919	80.18	-1.7162	0.479002	-3.58287	0.000339841	0.00226303	protein_coding	KIF5C	kinesin family member 5C [Source:VGNC Symbol;Acc:VGNC:96394]
ENSSSCG00000016589	49.286	-1.71452	0.456543	-3.75543	0.000173042	0.00131441	protein_coding	LRRC4	leucine rich repeat containing 4 [Source:VGNC Symbol;Acc:VGNC:89839]
ENSSSCG00000038801	974.416	-1.71144	0.367372	-4.6586	3.18367e-06	4.79089e-05	protein_coding	NPNT	nephronectin [Source:VGNC Symbol;Acc:VGNC:90855]
ENSSSCG00000016403	37.7018	-1.7094	0.554516	-3.08269	0.00205137	0.0095316	protein_coding	VIPR2	vasoactive intestinal peptide receptor 2 [Source:VGNC Symbol;Acc:VGNC:94828]
ENSSSCG00000002863	79.7646	-1.70832	0.463458	-3.68602	0.000227789	0.00164676	protein_coding	LRP3	LDL receptor related protein 3 [Source:VGNC Symbol;Acc:VGNC:89819]
ENSSSCG00000035849	239.675	-1.70428	0.414939	-4.1073	4.00315e-05	0.0003904	protein_coding	PTPRF	protein tyrosine phosphatase receptor type F [Source:VGNC Symbol;Acc:VGNC:91987]
ENSSSCG00000008051	357.03	-1.70419	0.409785	-4.15875	3.19996e-05	0.000325119	protein_coding	ABCA3	ATP binding cassette subfamily A member 3 [Source:VGNC Symbol;Acc:VGNC:96911]
ENSSSCG00000032660	69.7975	-1.70381	0.463722	-3.67421	0.000238584	0.00171052	protein_coding	TMEM35B	transmembrane protein 35B [Source:VGNC Symbol;Acc:VGNC:94173]
ENSSSCG00000005533	1078.73	-1.70257	0.309147	-5.50729	3.64393e-08	1.03569e-06	protein_coding	PTGS1	prostaglandin-endoperoxide synthase 1 [Source:VGNC Symbol;Acc:VGNC:91958]
ENSSSCG00000015619	29.1631	-1.70191	0.534841	-3.18209	0.00146215	0.00725215	protein_coding	CAMK1G	calcium/calmodulin dependent protein kinase IG [Source:VGNC Symbol;Acc:VGNC:86154]
ENSSSCG00000005855	292.381	-1.70145	0.381284	-4.46242	8.10379e-06	0.000103766	protein_coding	EXD3	exonuclease 3'-5' domain containing 3 [Source:VGNC Symbol;Acc:VGNC:97991]
ENSSSCG00000018047	67.3955	-1.70004	0.44165	-3.8493	0.000118457	0.000961881	protein_coding	FAM83G	family with sequence similarity 83 member G [Source:VGNC Symbol;Acc:VGNC:87992]
ENSSSCG00000010757	18.8983	-1.69634	0.675231	-2.51224	0.0119967	0.0393232	protein_coding	EBF3	EBF transcription factor 3 [Source:VGNC Symbol;Acc:VGNC:87527]
ENSSSCG00000024000	65.5194	-1.69586	0.414563	-4.09073	4.30013e-05	0.000414093	protein_coding	ENSSSCG00000024000	EF-hand and coiled-coil domain containing 1 [Source:VGNC Symbol;Acc:VGNC:87568]
ENSSSCG00000038036	68.5047	-1.69548	0.43481	-3.89935	9.64504e-05	0.000811519	protein_coding	TTLL11	tubulin tyrosine ligase like 11 [Source:VGNC Symbol;Acc:VGNC:109546]
ENSSSCG00000017036	188.962	-1.69389	0.342209	-4.94987	7.42647e-07	1.42001e-05	protein_coding	CCNJL	cyclin J like [Source:VGNC Symbol;Acc:VGNC:86361]
ENSSSCG00000012019	148.881	-1.69374	0.452495	-3.74311	0.000181757	0.0013686	protein_coding	TMPRSS15	transmembrane serine protease 15 [Source:VGNC Symbol;Acc:VGNC:94233]
ENSSSCG00000010638	848.244	-1.69334	0.361342	-4.68624	2.78264e-06	4.30445e-05	protein_coding	TCF7L2	transcription factor 7 like 2 [Source:VGNC Symbol;Acc:VGNC:93825]
ENSSSCG00000023890	708.361	-1.69232	0.302162	-5.6007	2.13484e-08	6.55386e-07	protein_coding	ATG2A	autophagy related 2A [Source:VGNC Symbol;Acc:VGNC:85619]
ENSSSCG00000016992	856.901	-1.69192	0.286255	-5.91055	3.40959e-09	1.3452e-07	protein_coding	NEURL1B	neuralized E3 ubiquitin protein ligase 1B [Source:VGNC Symbol;Acc:VGNC:90695]
ENSSSCG00000030877	93.6902	-1.69192	0.361014	-4.68657	2.77816e-06	4.30086e-05	protein_coding	FRMPD4	FERM and PDZ domain containing 4 [Source:VGNC Symbol;Acc:VGNC:88243]
ENSSSCG00000003451	59.6836	-1.69068	0.480789	-3.51648	0.000437317	0.00276431	protein_coding	PDPN	podoplanin [Source:VGNC Symbol;Acc:VGNC:91288]
ENSSSCG00000014017	987.766	-1.69009	0.294333	-5.74211	9.3505e-09	3.20102e-07	protein_coding	MGAT4B	alpha-1,3-mannosyl-glycoprotein 4-beta-N-acetylglucosaminyltransferase B [Source:VGNC Symbol;Acc:VGNC:96740]
ENSSSCG00000005584	91.1222	-1.68976	0.463127	-3.64859	0.00026368	0.001844	protein_coding	CRB2	crumbs cell polarity complex component 2 [Source:VGNC Symbol;Acc:VGNC:86977]
ENSSSCG00000027331	5826.99	-1.68814	0.331393	-5.09406	3.50473e-07	7.36585e-06	protein_coding	COL6A3	collagen type VI alpha 3 chain [Source:VGNC Symbol;Acc:VGNC:95982]
ENSSSCG00000022968	17.016	-1.68721	0.684951	-2.46325	0.0137683	0.0438631	protein_coding	ARFGEF3	ARFGEF family member 3 [Source:VGNC Symbol;Acc:VGNC:85452]
ENSSSCG00000007170	86.7695	-1.6864	0.46245	-3.64666	0.00026567	0.00185206	protein_coding	CPXM1	carboxypeptidase X, M14 family member 1 [Source:VGNC Symbol;Acc:VGNC:95659]
ENSSSCG00000023479	65.1451	-1.68619	0.421529	-4.00018	6.32935e-05	0.00057151	protein_coding	NCKAP5	NCK associated protein 5 [Source:HGNC Symbol;Acc:HGNC:29847]
ENSSSCG00000005106	34.3786	-1.6833	0.489198	-3.44093	0.000579721	0.00345923	protein_coding	NTRK3	neurotrophic receptor tyrosine kinase 3 [Source:VGNC Symbol;Acc:VGNC:103142]
ENSSSCG00000012238	20.5089	-1.68174	0.628338	-2.67649	0.00743984	0.0268108	protein_coding	TSPAN7	tetraspanin 7 [Source:HGNC Symbol;Acc:HGNC:11854]
ENSSSCG00000010604	690.986	-1.68128	0.270155	-6.22337	4.86578e-10	2.29186e-08	protein_coding	SH3PXD2A	SH3 and PX domains 2A [Source:VGNC Symbol;Acc:VGNC:92829]
ENSSSCG00000041764	88.7011	-1.67941	0.380571	-4.41288	1.02003e-05	0.000126074	protein_coding	CACNA1C	calcium voltage-gated channel subunit alpha1 C [Source:HGNC Symbol;Acc:HGNC:1390]
ENSSSCG00000040919	34.6143	-1.67886	0.505537	-3.32094	0.00089715	0.00489185	protein_coding	RTN4RL2	reticulon 4 receptor like 2 [Source:VGNC Symbol;Acc:VGNC:100855]
ENSSSCG00000017990	49.8621	-1.67282	0.535862	-3.12174	0.00179785	0.00857394	protein_coding	PIK3R6	phosphoinositide-3-kinase regulatory subunit 6 [Source:VGNC Symbol;Acc:VGNC:91448]
ENSSSCG00000051680	297.488	-1.67136	0.376441	-4.43989	9.00056e-06	0.000112998	protein_coding	IFN-OMEGA-6	0
ENSSSCG00000007100	222.332	-1.66897	0.291064	-5.73402	9.80776e-09	3.33464e-07	protein_coding	SLC24A3	solute carrier family 24 member 3 [Source:VGNC Symbol;Acc:VGNC:95501]
ENSSSCG00000026210	2903.16	-1.66571	0.287391	-5.79599	6.79202e-09	2.45597e-07	protein_coding	ENSSSCG00000026210	Fc receptor like 5 [Source:VGNC Symbol;Acc:VGNC:88071]
ENSSSCG00000036964	101.057	-1.66523	0.414403	-4.0184	5.85958e-05	0.000535288	protein_coding	FAM83H	family with sequence similarity 83 member H [Source:VGNC Symbol;Acc:VGNC:87993]
ENSSSCG00000010143	1642.91	-1.66498	0.264095	-6.30445	2.89213e-10	1.45145e-08	protein_coding	MTR	5-methyltetrahydrofolate-homocysteine methyltransferase [Source:VGNC Symbol;Acc:VGNC:90468]
ENSSSCG00000011855	25.9302	-1.66351	0.578596	-2.87508	0.0040393	0.0164658	protein_coding	IQCG	IQ motif containing G [Source:VGNC Symbol;Acc:VGNC:89189]
ENSSSCG00000016513	73.8022	-1.6599	0.446929	-3.714	0.000204006	0.0014993	protein_coding	KIAA1549	KIAA1549 [Source:VGNC Symbol;Acc:VGNC:99719]
ENSSSCG00000004676	18.4328	-1.6589	0.686539	-2.41633	0.015678	0.0485855	protein_coding	DUOXA2	dual oxidase maturation factor 2 [Source:VGNC Symbol;Acc:VGNC:87472]
ENSSSCG00000032637	232.989	-1.656	0.365932	-4.52544	6.0271e-06	8.20246e-05	protein_coding	EVC	EvC ciliary complex subunit 1 [Source:VGNC Symbol;Acc:VGNC:87818]
ENSSSCG00000000789	45.1907	-1.65562	0.581264	-2.84831	0.00439517	0.0175794	protein_coding	CNTN1	contactin 1 [Source:VGNC Symbol;Acc:VGNC:86848]
ENSSSCG00000032398	111.134	-1.65338	0.439039	-3.76591	0.000165945	0.00127067	protein_coding	VGLL3	vestigial like family member 3 [Source:VGNC Symbol;Acc:VGNC:94823]
ENSSSCG00000033570	88.6073	-1.65256	0.362783	-4.55523	5.23292e-06	7.28078e-05	protein_coding	ATP7B	ATPase copper transporting beta [Source:HGNC Symbol;Acc:HGNC:870]
ENSSSCG00000038956	96.7896	-1.65203	0.412225	-4.0076	6.13398e-05	0.000556021	protein_coding	HEYL	hes related family bHLH transcription factor with YRPW motif like [Source:VGNC Symbol;Acc:VGNC:88865]
ENSSSCG00000007334	1233.46	-1.65064	0.25837	-6.38869	1.67308e-10	9.05826e-09	protein_coding	SRC	SRC proto-onco, non-receptor tyrosine kinase [Source:VGNC Symbol;Acc:VGNC:95516]
ENSSSCG00000038639	243.582	-1.65006	0.308052	-5.35644	8.4879e-08	2.1709e-06	protein_coding	TOM1L2	target of myb1 like 2 membrane trafficking protein [Source:VGNC Symbol;Acc:VGNC:94303]
ENSSSCG00000031361	235.134	-1.64529	0.351902	-4.67543	2.93335e-06	4.48606e-05	protein_coding	CELSR1	cadherin EGF LAG seven-pass G-type receptor 1 [Source:HGNC Symbol;Acc:HGNC:1850]
ENSSSCG00000008020	149.373	-1.64211	0.308475	-5.32332	1.01892e-07	2.55679e-06	protein_coding	IFT140	intraflagellar transport 140 [Source:VGNC Symbol;Acc:VGNC:89045]
ENSSSCG00000000734	138.22	-1.63881	0.391975	-4.1809	2.90352e-05	0.000298965	protein_coding	TSPAN11	tetraspanin 11 [Source:VGNC Symbol;Acc:VGNC:94500]
ENSSSCG00000002037	122.436	-1.63842	0.321546	-5.09546	3.47901e-07	7.33501e-06	protein_coding	CDH24	cadherin 24 [Source:VGNC Symbol;Acc:VGNC:86485]
ENSSSCG00000016497	752.35	-1.63787	0.294924	-5.55353	2.79952e-08	8.29755e-07	protein_coding	DENND2A	DENN domain containing 2A [Source:VGNC Symbol;Acc:VGNC:87247]
ENSSSCG00000016245	653.597	-1.63711	0.326197	-5.01879	5.19981e-07	1.03705e-05	protein_coding	COL4A3	collagen type IV alpha 3 chain [Source:HGNC Symbol;Acc:HGNC:2204]
ENSSSCG00000020987	36.3664	-1.63687	0.468129	-3.49663	0.000471177	0.00293459	protein_coding	WDR31	WD repeat domain 31 [Source:VGNC Symbol;Acc:VGNC:94914]
ENSSSCG00000012824	492.049	-1.63633	0.280822	-5.82694	5.64522e-09	2.10975e-07	protein_coding	GAB3	GRB2 associated binding protein 3 [Source:VGNC Symbol;Acc:VGNC:88295]
ENSSSCG00000008013	72.9717	-1.63465	0.455051	-3.59224	0.000327853	0.00219273	protein_coding	IGFALS	insulin like growth factor binding protein acid labile subunit [Source:HGNC Symbol;Acc:HGNC:5468]
ENSSSCG00000001817	1421.61	-1.63424	0.27799	-5.87879	4.13268e-09	1.58957e-07	protein_coding	FURIN	furin, paired basic amino acid cleaving enzyme [Source:VGNC Symbol;Acc:VGNC:88266]
ENSSSCG00000036359	53.4667	-1.63413	0.54601	-2.99287	0.00276372	0.0121662	protein_coding	SLC43A1	solute carrier family 43 member 1 [Source:VGNC Symbol;Acc:VGNC:93116]
ENSSSCG00000005502	63.8285	-1.63315	0.543799	-3.00322	0.00267139	0.0118382	protein_coding	ASTN2	astrotactin 2 [Source:VGNC Symbol;Acc:VGNC:85594]
ENSSSCG00000032330	2400.73	-1.63293	0.261009	-6.2562	3.94471e-10	1.91693e-08	protein_coding	ENSSSCG00000032330	Thy-1 cell surface antigen [Source:VGNC Symbol;Acc:VGNC:93973]
ENSSSCG00000022550	51.8186	-1.63189	0.502892	-3.24502	0.00117442	0.00608828	protein_coding	DGKG	diacylglycerol kinase gamma [Source:VGNC Symbol;Acc:VGNC:87272]
ENSSSCG00000010385	212.669	-1.63089	0.340181	-4.79419	1.63335e-06	2.77433e-05	protein_coding	VSTM4	V-set and transmembrane domain containing 4 [Source:VGNC Symbol;Acc:VGNC:94874]
ENSSSCG00000038220	2322.44	-1.63049	0.319144	-5.10894	3.2397e-07	6.94808e-06	protein_coding	RXRA	retinoid X receptor alpha [Source:VGNC Symbol;Acc:VGNC:92528]
ENSSSCG00000022429	1049.09	-1.6281	0.326145	-4.99197	5.97679e-07	1.16861e-05	protein_coding	KAZALD1	Kazal type serine peptidase inhibitor domain 1 [Source:VGNC Symbol;Acc:VGNC:89314]
ENSSSCG00000010476	1127.95	-1.62764	0.295093	-5.51569	3.47408e-08	9.93077e-07	protein_coding	MYOF	myoferlin [Source:VGNC Symbol;Acc:VGNC:90538]
ENSSSCG00000013079	257.687	-1.62597	0.400904	-4.05576	4.99725e-05	0.000468321	protein_coding	DAGLA	diacylglycerol lipase alpha [Source:VGNC Symbol;Acc:VGNC:87152]
ENSSSCG00000032423	31.3632	-1.62496	0.545679	-2.97786	0.00290267	0.0126715	protein_coding	SPOCK1	SPARC (osteonectin), cwcv and kazal like domains proteoglycan 1 [Source:VGNC Symbol;Acc:VGNC:96619]
ENSSSCG00000015508	18.6457	-1.62355	0.657767	-2.46827	0.0135768	0.0433709	protein_coding	TNR	tenascin R [Source:VGNC Symbol;Acc:VGNC:94290]
ENSSSCG00000020758	363.235	-1.62176	0.324415	-4.99905	5.76146e-07	1.12984e-05	protein_coding	NQO2	N-ribosyldihydronicotinamide:quinone reductase 2 [Source:VGNC Symbol;Acc:VGNC:90867]
ENSSSCG00000010133	769.354	-1.62124	0.286831	-5.65226	1.58355e-08	5.032e-07	protein_coding	ARVCF	ARVCF delta catenin family member [Source:VGNC Symbol;Acc:VGNC:85555]
ENSSSCG00000003366	168.979	-1.62003	0.364316	-4.44677	8.71708e-06	0.000109993	protein_coding	CHD5	chromodomain helicase DNA binding protein 5 [Source:VGNC Symbol;Acc:VGNC:86632]
ENSSSCG00000010278	167.498	-1.61943	0.377907	-4.28526	1.82529e-05	0.000204194	protein_coding	ENSSSCG00000010278	cadherin related 23 [Source:VGNC Symbol;Acc:VGNC:107126]
ENSSSCG00000011717	89.2573	-1.61398	0.366808	-4.40009	1.08208e-05	0.000132919	protein_coding	IGSF10	immunoglobulin superfamily member 10 [Source:VGNC Symbol;Acc:VGNC:89063]
ENSSSCG00000003584	2090.72	-1.61392	0.304573	-5.29897	1.16455e-07	2.86804e-06	protein_coding	THEMIS2	thymocyte selection associated family member 2 [Source:VGNC Symbol;Acc:VGNC:93954]
ENSSSCG00000012655	180.598	-1.61353	0.371812	-4.33965	1.42712e-05	0.00016716	protein_coding	BCORL1	BCL6 corepressor like 1 [Source:VGNC Symbol;Acc:VGNC:85791]
ENSSSCG00000010746	355.258	-1.6131	0.285816	-5.64384	1.663e-08	5.25098e-07	protein_coding	ADAM12	ADAM metallopeptidase domain 12 [Source:VGNC Symbol;Acc:VGNC:85063]
ENSSSCG00000033185	1507.68	-1.61112	0.355547	-4.53138	5.85997e-06	7.9995e-05	protein_coding	PPP2R3A	protein phosphatase 2 regulatory subunit B''alpha [Source:VGNC Symbol;Acc:VGNC:108686]
ENSSSCG00000004779	2313.1	-1.60913	0.240976	-6.67755	2.42969e-11	1.59766e-09	protein_coding	PLCB2	phospholipase C beta 2 [Source:VGNC Symbol;Acc:VGNC:91515]
ENSSSCG00000012153	29.9379	-1.60886	0.592799	-2.71401	0.00664742	0.0244948	protein_coding	RAI2	retinoic acid induced 2 [Source:VGNC Symbol;Acc:VGNC:92069]
ENSSSCG00000015906	70.343	-1.60823	0.528925	-3.04056	0.00236142	0.0107075	protein_coding	CSRNP3	cysteine and serine rich nuclear protein 3 [Source:VGNC Symbol;Acc:VGNC:96249]
ENSSSCG00000006947	180.644	-1.60677	0.305043	-5.26735	1.38408e-07	3.30653e-06	protein_coding	SYDE2	synapse defective Rho GTPase homolog 2 [Source:VGNC Symbol;Acc:VGNC:98874]
ENSSSCG00000012126	531.81	-1.6029	0.306151	-5.23566	1.644e-07	3.849e-06	protein_coding	ENSSSCG00000012126	glycoprotein M6B [Source:VGNC Symbol;Acc:VGNC:103953]
ENSSSCG00000005243	624.256	-1.60282	0.335122	-4.78278	1.72885e-06	2.91321e-05	protein_coding	PGM5	phosphoglucomutase 5 [Source:VGNC Symbol;Acc:VGNC:91358]
ENSSSCG00000039311	72.7754	-1.60252	0.497146	-3.22345	0.00126658	0.0064756	protein_coding	NCS1	neuronal calcium sensor 1 [Source:VGNC Symbol;Acc:VGNC:90620]
ENSSSCG00000013078	107.052	-1.60084	0.49981	-3.2029	0.0013605	0.00684095	protein_coding	ENSSSCG00000013078	myelin regulatory factor [Source:VGNC Symbol;Acc:VGNC:90546]
ENSSSCG00000011377	1242.32	-1.59867	0.219143	-7.29508	2.98481e-13	2.90094e-11	protein_coding	LAMB2	laminin subunit beta 2 [Source:VGNC Symbol;Acc:VGNC:89621]
ENSSSCG00000037334	80.3114	-1.5953	0.419357	-3.80415	0.000142292	0.00111968	protein_coding	ADSS1	adenylosuccinate synthase 1 [Source:VGNC Symbol;Acc:VGNC:97868]
ENSSSCG00000004787	36.8493	-1.59405	0.465101	-3.42733	0.000609554	0.00360592	protein_coding	GPR176	G protein-coupled receptor 176 [Source:VGNC Symbol;Acc:VGNC:88618]
ENSSSCG00000018034	134.736	-1.59388	0.352627	-4.52002	6.18327e-06	8.33553e-05	protein_coding	ENSSSCG00000018034	centromere protein V [Source:VGNC Symbol;Acc:VGNC:98981]
ENSSSCG00000006183	1939.98	-1.59325	0.30074	-5.29777	1.17227e-07	2.88226e-06	protein_coding	SBSPON	somatomedin B and thrombospondin type 1 domain containing [Source:VGNC Symbol;Acc:VGNC:92599]
ENSSSCG00000012996	330.04	-1.59181	0.324378	-4.90726	9.23578e-07	1.69598e-05	protein_coding	CDC42EP2	CDC42 effector protein 2 [Source:VGNC Symbol;Acc:VGNC:86456]
ENSSSCG00000007574	69.0025	-1.59108	0.455376	-3.49399	0.000475859	0.00295504	protein_coding	SDK1	sidekick cell adhesion molecule 1 [Source:VGNC Symbol;Acc:VGNC:92660]
ENSSSCG00000003101	166.932	-1.59013	0.371515	-4.28013	1.86781e-05	0.000208133	protein_coding	HIF3A	hypoxia inducible factor 3 subunit alpha [Source:VGNC Symbol;Acc:VGNC:88881]
ENSSSCG00000005266	185.632	-1.59	0.383311	-4.14806	3.35305e-05	0.000338259	protein_coding	TMC1	transmembrane channel like 1 [Source:VGNC Symbol;Acc:VGNC:94039]
ENSSSCG00000015234	54.3777	-1.5893	0.454387	-3.49768	0.000469333	0.00292767	protein_coding	KIRREL3	kirre like nephrin family adhesion molecule 3 [Source:VGNC Symbol;Acc:VGNC:89482]
ENSSSCG00000000063	440.4	-1.58922	0.379901	-4.18326	2.87363e-05	0.000296654	protein_coding	POLR3H	RNA polymerase III subunit H [Source:VGNC Symbol;Acc:VGNC:91658]
ENSSSCG00000027992	54.1154	-1.58877	0.520903	-3.05004	0.00228812	0.0104226	protein_coding	MST1R	macrophage stimulating 1 receptor [Source:VGNC Symbol;Acc:VGNC:90429]
ENSSSCG00000032078	537.807	-1.58845	0.324969	-4.88799	1.01873e-06	1.84856e-05	protein_coding	ZNF362	zinc finger protein 362 [Source:VGNC Symbol;Acc:VGNC:95229]
ENSSSCG00000007815	2198.21	-1.5877	0.264684	-5.99849	1.99155e-09	8.26659e-08	protein_coding	GTF3C1	ral transcription factor IIIC subunit 1 [Source:VGNC Symbol;Acc:VGNC:88738]
ENSSSCG00000037035	580.459	-1.58681	0.327032	-4.85215	1.22133e-06	2.15534e-05	protein_coding	UVSSA	UV stimulated scaffold protein A [Source:VGNC Symbol;Acc:VGNC:94790]
ENSSSCG00000026517	89.4638	-1.58608	0.423265	-3.74724	0.000178792	0.00135138	protein_coding	CALML4	calmodulin like 4 [Source:VGNC Symbol;Acc:VGNC:86148]
ENSSSCG00000032162	1668.36	-1.5845	0.313884	-5.04805	4.46336e-07	9.08356e-06	protein_coding	P2RY13	purinergic receptor P2Y13 [Source:VGNC Symbol;Acc:VGNC:91125]
ENSSSCG00000013278	102.593	-1.58445	0.394769	-4.01362	5.97941e-05	0.000543989	protein_coding	TSPAN18	tetraspanin 18 [Source:VGNC Symbol;Acc:VGNC:94507]
ENSSSCG00000026176	98.4729	-1.58306	0.428433	-3.695	0.000219886	0.00159833	protein_coding	CHRM3	cholinergic receptor muscarinic 3 [Source:VGNC Symbol;Acc:VGNC:86664]
ENSSSCG00000015281	80.355	-1.58218	0.463859	-3.4109	0.000647484	0.00379163	protein_coding	PLEKHA6	pleckstrin homology domain containing A6 [Source:VGNC Symbol;Acc:VGNC:91536]
ENSSSCG00000010055	161.732	-1.58141	0.34429	-4.59325	4.36392e-06	6.24169e-05	protein_coding	GGT5	gamma-glutamyltransferase 5 [Source:VGNC Symbol;Acc:VGNC:88439]
ENSSSCG00000023681	209.94	-1.5807	0.425105	-3.71837	0.00020051	0.00147797	protein_coding	PWWP2B	PWWP domain containing 2B [Source:VGNC Symbol;Acc:VGNC:92010]
ENSSSCG00000011355	466.615	-1.57882	0.337845	-4.67322	2.96521e-06	4.52364e-05	protein_coding	ENSSSCG00000011355	collagen type VII alpha 1 chain [Source:VGNC Symbol;Acc:VGNC:108645]
ENSSSCG00000036775	349.236	-1.57769	0.327023	-4.82442	1.40411e-06	2.42843e-05	protein_coding	SLC48A1	solute carrier family 48 member 1 [Source:VGNC Symbol;Acc:VGNC:93129]
ENSSSCG00000039412	107.781	-1.57693	0.476729	-3.30781	0.00094028	0.00508251	protein_coding	DOC2B	double C2 domain beta [Source:VGNC Symbol;Acc:VGNC:87389]
ENSSSCG00000002039	2087.52	-1.57552	0.256643	-6.13894	8.30737e-10	3.68632e-08	protein_coding	MMP14	matrix metallopeptidase 14 [Source:VGNC Symbol;Acc:VGNC:109465]
ENSSSCG00000015085	3987.05	-1.57499	0.286563	-5.49613	3.8822e-08	1.09715e-06	protein_coding	IL10RA	interleukin 10 receptor subunit alpha [Source:VGNC Symbol;Acc:VGNC:89077]
ENSSSCG00000008041	1998.62	-1.57371	0.292123	-5.38715	7.15843e-08	1.87417e-06	protein_coding	PKD1	polycystin 1, transient receptor potential channel interacting [Source:VGNC Symbol;Acc:VGNC:91471]
ENSSSCG00000017128	281.066	-1.57202	0.391183	-4.01864	5.85355e-05	0.000535228	protein_coding	HEXD	hexosaminidase D [Source:VGNC Symbol;Acc:VGNC:99001]
ENSSSCG00000024024	231.144	-1.57154	0.446715	-3.51799	0.000434829	0.00275207	protein_coding	CX3CR1	C-X3-C motif chemokine receptor 1 [Source:VGNC Symbol;Acc:VGNC:87099]
ENSSSCG00000022506	2471.87	-1.56983	0.321668	-4.88027	1.05943e-06	1.90851e-05	protein_coding	COL6A1	collagen type VI alpha 1 chain [Source:HGNC Symbol;Acc:HGNC:2211]
ENSSSCG00000000010	304.362	-1.56586	0.457553	-3.42225	0.000621049	0.00366294	protein_coding	FBLN1	fibulin 1 [Source:VGNC Symbol;Acc:VGNC:103280]
ENSSSCG00000010494	1191.88	-1.56344	0.337288	-4.63534	3.56355e-06	5.23987e-05	protein_coding	SORBS1	sorbin and SH3 domain containing 1 [Source:VGNC Symbol;Acc:VGNC:93337]
ENSSSCG00000040337	116.143	-1.56233	0.378802	-4.12439	3.71725e-05	0.000367191	protein_coding	ENSSSCG00000040337	adenylate kinase 4 [Source:VGNC Symbol;Acc:VGNC:85209]
ENSSSCG00000001819	1098.63	-1.56094	0.239815	-6.50892	7.56946e-11	4.42269e-09	protein_coding	MAN2A2	mannosidase alpha class 2A member 2 [Source:VGNC Symbol;Acc:VGNC:98099]
ENSSSCG00000047413	31.1804	-1.55837	0.60119	-2.59215	0.0095378	0.0327076	protein_coding	OTOS	otospiralin [Source:HGNC Symbol;Acc:HGNC:22644]
ENSSSCG00000017116	818.641	-1.5567	0.291322	-5.34356	9.1139e-08	2.32206e-06	protein_coding	LPCAT1	lysophosphatidylcholine acyltransferase 1 [Source:VGNC Symbol;Acc:VGNC:89788]
ENSSSCG00000010603	226.036	-1.55635	0.277855	-5.6013	2.12748e-08	6.54133e-07	protein_coding	NEURL1	neuralized E3 ubiquitin protein ligase 1 [Source:VGNC Symbol;Acc:VGNC:90694]
ENSSSCG00000001885	633.55	-1.55569	0.284211	-5.47371	4.40709e-08	1.22124e-06	protein_coding	C15orf39	chromosome 7 C15orf39 homolog [Source:VGNC Symbol;Acc:VGNC:86070]
ENSSSCG00000003376	169.083	-1.5555	0.364809	-4.26388	2.00904e-05	0.000220662	protein_coding	PLEKHG5	pleckstrin homology and RhoGEF domain containing G5 [Source:VGNC Symbol;Acc:VGNC:91547]
ENSSSCG00000036201	445.434	-1.55393	0.409986	-3.7902	0.000150527	0.00117289	protein_coding	NPR3	natriuretic peptide receptor 3 [Source:VGNC Symbol;Acc:VGNC:90858]
ENSSSCG00000021027	27.5207	-1.55341	0.610124	-2.54606	0.0108946	0.0364324	protein_coding	PGBD5	piggyBac transposable element derived 5 [Source:VGNC Symbol;Acc:VGNC:91346]
ENSSSCG00000009956	4734.11	-1.552	0.243853	-6.36448	1.95957e-10	1.04953e-08	protein_coding	GRK3	G protein-coupled receptor kinase 3 [Source:VGNC Symbol;Acc:VGNC:88695]
ENSSSCG00000011750	925.257	-1.55164	0.332596	-4.66524	3.08259e-06	4.65991e-05	protein_coding	PLD1	phospholipase D1 [Source:VGNC Symbol;Acc:VGNC:91525]
ENSSSCG00000011599	149.169	-1.55046	0.330652	-4.68911	2.74399e-06	4.2612e-05	protein_coding	GRIP2	glutamate receptor interacting protein 2 [Source:VGNC Symbol;Acc:VGNC:88691]
ENSSSCG00000023871	54.0402	-1.54999	0.5104	-3.03681	0.00239094	0.0108217	protein_coding	NAALADL2	N-acetylated alpha-linked acidic dipeptidase like 2 [Source:VGNC Symbol;Acc:VGNC:90559]
ENSSSCG00000025308	85.4595	-1.5497	0.335024	-4.62564	3.73449e-06	5.45899e-05	protein_coding	IL17D	interleukin 17D [Source:HGNC Symbol;Acc:HGNC:5984]
ENSSSCG00000013773	501.361	-1.54923	0.326802	-4.74056	2.13128e-06	3.45514e-05	protein_coding	ADGRL1	adhesion G protein-coupled receptor L1 [Source:VGNC Symbol;Acc:VGNC:85135]
ENSSSCG00000001657	147.011	-1.54637	0.331677	-4.66227	3.12733e-06	4.71323e-05	protein_coding	CUL7	cullin 7 [Source:VGNC Symbol;Acc:VGNC:97954]
ENSSSCG00000017873	812.913	-1.54533	0.317882	-4.86132	1.16604e-06	2.06876e-05	protein_coding	CAMKK1	calcium/calmodulin dependent protein kinase kinase 1 [Source:VGNC Symbol;Acc:VGNC:98977]
ENSSSCG00000011463	20.0641	-1.54448	0.572706	-2.69681	0.00700064	0.0255319	protein_coding	IL17RD	interleukin 17 receptor D [Source:VGNC Symbol;Acc:VGNC:89087]
ENSSSCG00000039861	124.125	-1.54278	0.393211	-3.92354	8.72587e-05	0.000745196	protein_coding	HDHD3	haloacid dehalogenase like hydrolase domain containing 3 [Source:VGNC Symbol;Acc:VGNC:88822]
ENSSSCG00000009308	825.129	-1.54236	0.275858	-5.59113	2.256e-08	6.88339e-07	protein_coding	LNX2	ligand of numb-protein X 2 [Source:VGNC Symbol;Acc:VGNC:89774]
ENSSSCG00000021874	150.137	-1.54209	0.342036	-4.50855	6.52723e-06	8.68147e-05	protein_coding	UNC5C	unc-5 netrin receptor C [Source:VGNC Symbol;Acc:VGNC:94709]
ENSSSCG00000007527	158.595	-1.53852	0.409211	-3.75972	0.000170104	0.00129555	protein_coding	ENSSSCG00000007527	endothelin 3 [Source:VGNC Symbol;Acc:VGNC:96260]
ENSSSCG00000002267	66.5181	-1.53669	0.396537	-3.87529	0.000106497	0.000883738	protein_coding	RGMA	repulsive guidance molecule BMP co-receptor a [Source:VGNC Symbol;Acc:VGNC:92254]
ENSSSCG00000005235	1322.78	-1.53665	0.335132	-4.58521	4.53535e-06	6.44065e-05	protein_coding	KANK1	KN motif and ankyrin repeat domains 1 [Source:VGNC Symbol;Acc:VGNC:103112]
ENSSSCG00000040967	67.611	-1.53474	0.43982	-3.48948	0.000483953	0.00299543	protein_coding	NACC2	NACC family member 2 [Source:VGNC Symbol;Acc:VGNC:90564]
ENSSSCG00000002866	787.366	-1.53445	0.364371	-4.21124	2.53968e-05	0.000268154	protein_coding	CEBPA	CCAAT enhancer binding protein alpha [Source:VGNC Symbol;Acc:VGNC:86531]
ENSSSCG00000010293	53.8335	-1.53396	0.45964	-3.33731	0.000845946	0.00467664	protein_coding	OIT3	oncoprotein induced transcript 3 [Source:VGNC Symbol;Acc:VGNC:91030]
ENSSSCG00000009935	53.2333	-1.53376	0.430016	-3.56676	0.000361428	0.00236947	protein_coding	MYO1H	myosin IH [Source:VGNC Symbol;Acc:VGNC:90531]
ENSSSCG00000010210	192.785	-1.53297	0.340131	-4.50701	6.57466e-06	8.73084e-05	protein_coding	SLC16A9	solute carrier family 16 member 9 [Source:VGNC Symbol;Acc:VGNC:92949]
ENSSSCG00000004545	43.9504	-1.53283	0.439333	-3.48899	0.000484841	0.00299906	protein_coding	ANKDD1A	ankyrin repeat and death domain containing 1A [Source:VGNC Symbol;Acc:VGNC:85311]
ENSSSCG00000014568	516.537	-1.53261	0.367279	-4.17289	3.00754e-05	0.000308083	protein_coding	DENND2B	DENN domain containing 2B [Source:VGNC Symbol;Acc:VGNC:87248]
ENSSSCG00000007944	1003.25	-1.53246	0.336811	-4.5499	5.36706e-06	7.42077e-05	protein_coding	CORO7	coronin 7 [Source:HGNC Symbol;Acc:HGNC:26161]
ENSSSCG00000037262	67.9384	-1.53076	0.37266	-4.10767	3.99676e-05	0.000389968	protein_coding	PTX4	pentraxin 4 [Source:HGNC Symbol;Acc:HGNC:14171]
ENSSSCG00000000896	305.954	-1.53014	0.292674	-5.22813	1.71231e-07	3.99954e-06	protein_coding	NTN4	netrin 4 [Source:VGNC Symbol;Acc:VGNC:90933]
ENSSSCG00000021067	367.844	-1.52896	0.378813	-4.03618	5.43276e-05	0.000501587	protein_coding	BLVRB	biliverdin reductase B [Source:VGNC Symbol;Acc:VGNC:85834]
ENSSSCG00000033636	656.463	-1.52817	0.264377	-5.78027	7.4583e-09	2.64411e-07	protein_coding	AFMID	arylformamidase [Source:VGNC Symbol;Acc:VGNC:97870]
ENSSSCG00000003709	146.871	-1.52403	0.366636	-4.1568	3.2273e-05	0.00032723	protein_coding	LAMA3	laminin subunit alpha 3 [Source:VGNC Symbol;Acc:VGNC:98490]
ENSSSCG00000016199	228.04	-1.5239	0.340819	-4.47129	7.77476e-06	0.000100262	protein_coding	CYP27A1	cytochrome P450 family 27 subfamily A member 1 [Source:VGNC Symbol;Acc:VGNC:103372]
ENSSSCG00000035733	1806.24	-1.52224	0.264571	-5.75361	8.73563e-09	3.02693e-07	protein_coding	PLXNB2	plexin B2 [Source:HGNC Symbol;Acc:HGNC:9104]
ENSSSCG00000023498	83.1466	-1.52201	0.430602	-3.5346	0.000408385	0.00261377	protein_coding	HSPB6	heat shock protein family B (small) member 6 [Source:VGNC Symbol;Acc:VGNC:96628]
ENSSSCG00000011269	56.9091	-1.52165	0.513416	-2.96378	0.00303888	0.0131423	protein_coding	MYRIP	myosin VIIA and Rab interacting protein [Source:VGNC Symbol;Acc:VGNC:109577]
ENSSSCG00000030655	98.997	-1.52084	0.392476	-3.87499	0.000106628	0.00088445	protein_coding	MAMDC2	MAM domain containing 2 [Source:VGNC Symbol;Acc:VGNC:89962]
ENSSSCG00000007243	524.786	-1.51947	0.270535	-5.61651	1.9485e-08	6.04704e-07	protein_coding	PLAGL2	PLAG1 like zinc finger 2 [Source:VGNC Symbol;Acc:VGNC:96490]
ENSSSCG00000010093	50.7253	-1.51852	0.442771	-3.42959	0.000604499	0.00357921	protein_coding	SERPIND1	serpin family D member 1 [Source:VGNC Symbol;Acc:VGNC:92741]
ENSSSCG00000016381	707.853	-1.51682	0.239099	-6.34389	2.24042e-10	1.17604e-08	protein_coding	SNED1	sushi, nidogen and EGF like domains 1 [Source:VGNC Symbol;Acc:VGNC:107172]
ENSSSCG00000002829	944.885	-1.51635	0.232234	-6.52944	6.60169e-11	3.92633e-09	protein_coding	MMP2	matrix metallopeptidase 2 [Source:VGNC Symbol;Acc:VGNC:90274]
ENSSSCG00000010768	30.5862	-1.51498	0.544995	-2.7798	0.00543916	0.0208484	protein_coding	CFAP46	cilia and flagella associated protein 46 [Source:VGNC Symbol;Acc:VGNC:86601]
ENSSSCG00000036822	371.899	-1.51355	0.347387	-4.35695	1.31885e-05	0.00015697	protein_coding	TMEM273	transmembrane protein 273 [Source:HGNC Symbol;Acc:HGNC:27274]
ENSSSCG00000012638	38.5933	-1.51215	0.512153	-2.95254	0.00315168	0.0135405	protein_coding	GRIA3	glutamate ionotropic receptor AMPA type subunit 3 [Source:VGNC Symbol;Acc:VGNC:88672]
ENSSSCG00000001887	301.16	-1.5119	0.344367	-4.39037	1.13157e-05	0.000138062	protein_coding	SCAMP5	secretory carrier membrane protein 5 [Source:VGNC Symbol;Acc:VGNC:92609]
ENSSSCG00000000735	403.45	-1.51142	0.286713	-5.27154	1.35281e-07	3.2474e-06	protein_coding	TSPAN9	tetraspanin 9 [Source:VGNC Symbol;Acc:VGNC:94516]
ENSSSCG00000006635	139.833	-1.50993	0.328977	-4.58977	4.43729e-06	6.32393e-05	protein_coding	SEMA6C	semaphorin 6C [Source:VGNC Symbol;Acc:VGNC:92710]
ENSSSCG00000011519	83.2185	-1.5084	0.580575	-2.59811	0.00937376	0.0323007	protein_coding	GXYLT2	glucoside xylosyltransferase 2 [Source:VGNC Symbol;Acc:VGNC:88757]
ENSSSCG00000000443	54.5488	-1.50828	0.448248	-3.36484	0.000765893	0.0043204	protein_coding	GLI1	GLI family zinc finger 1 [Source:VGNC Symbol;Acc:VGNC:88482]
ENSSSCG00000021977	2861.29	-1.50694	0.24609	-6.12355	9.15149e-10	4.04289e-08	protein_coding	GPD1L	glycerol-3-phosphate dehydrogenase 1 like [Source:VGNC Symbol;Acc:VGNC:108661]
ENSSSCG00000004584	68.6743	-1.5069	0.4251	-3.54482	0.000392878	0.00253438	protein_coding	GCNT3	glucosaminyl (N-acetyl) transferase 3, mucin type [Source:VGNC Symbol;Acc:VGNC:103097]
ENSSSCG00000001620	36.937	-1.50662	0.537208	-2.80453	0.00503896	0.0195819	protein_coding	MDFI	MyoD family inhibitor [Source:VGNC Symbol;Acc:VGNC:90088]
ENSSSCG00000039408	3460.39	-1.50644	0.228845	-6.5828	4.6168e-11	2.86558e-09	protein_coding	ADCY7	adenylate cyclase 7 [Source:VGNC Symbol;Acc:VGNC:85111]
ENSSSCG00000014072	106.913	-1.50623	0.379331	-3.97074	7.16503e-05	0.000632223	protein_coding	ENC1	ectodermal-neural cortex 1 [Source:VGNC Symbol;Acc:VGNC:87696]
ENSSSCG00000036480	141.889	-1.50572	0.478248	-3.14841	0.0016416	0.00794442	protein_coding	CTNNA3	catenin alpha 3 [Source:VGNC Symbol;Acc:VGNC:87064]
ENSSSCG00000018045	1229.77	-1.50561	0.213048	-7.06703	1.58289e-12	1.31956e-10	protein_coding	ULK2	unc-51 like autophagy activating kinase 2 [Source:VGNC Symbol;Acc:VGNC:94695]
ENSSSCG00000004475	22.1498	-1.50554	0.625536	-2.4068	0.0160928	0.0496182	protein_coding	HTR1B	5-hydroxytryptamine receptor 1B [Source:VGNC Symbol;Acc:VGNC:109533]
ENSSSCG00000038627	37.1629	-1.50538	0.550263	-2.73575	0.00622384	0.0231869	protein_coding	ADAMTS18	ADAM metallopeptidase with thrombospondin type 1 motif 18 [Source:VGNC Symbol;Acc:VGNC:85080]
ENSSSCG00000004898	693.089	-1.50461	0.311194	-4.83497	1.33168e-06	2.32129e-05	protein_coding	TNFRSF11A	TNF receptor superfamily member 11a [Source:VGNC Symbol;Acc:VGNC:94257]
ENSSSCG00000021647	47.4505	-1.50395	0.514846	-2.92117	0.00348722	0.0146891	protein_coding	EDA	ectodysplasin A [Source:VGNC Symbol;Acc:VGNC:87540]
ENSSSCG00000022989	61.931	-1.50007	0.457084	-3.28184	0.00103134	0.00550304	protein_coding	ZNF704	zinc finger protein 704 [Source:VGNC Symbol;Acc:VGNC:95296]
ENSSSCG00000008978	1637.19	7.80487	0.780171	10.0041	1.46282e-23	6.47673e-21	protein_coding	CXCL11	C-X-C motif chemokine ligand 11 [Source:VGNC Symbol;Acc:VGNC:87102]
ENSSSCG00000004681	11.4111	7.55946	1.43807	5.25667	1.46689e-07	3.48348e-06	protein_coding	TRIM69	tripartite motif containing 69 [Source:VGNC Symbol;Acc:VGNC:94429]
ENSSSCG00000016254	22.7762	7.54192	1.35809	5.55333	2.80278e-08	8.29755e-07	protein_coding	ENSSSCG00000016254	C-C motif chemokine ligand 20 [Source:VGNC Symbol;Acc:VGNC:95484]
ENSSSCG00000040910	16.8585	7.15449	1.42423	5.02342	5.07598e-07	1.01744e-05	protein_coding	APOH	apolipoprotein H [Source:VGNC Symbol;Acc:VGNC:85423]
ENSSSCG00000005163	8.52221	7.1419	1.53957	4.63889	3.50285e-06	5.17352e-05	protein_coding	IFNB1	interferon beta 1 [Source:VGNC Symbol;Acc:VGNC:89038]
ENSSSCG00000039252	162.818	6.31109	1.32214	4.77337	1.81165e-06	3.03067e-05	protein_coding	TCN1	transcobalamin 1 [Source:VGNC Symbol;Acc:VGNC:93829]
ENSSSCG00000030879	24.1481	6.22429	1.28868	4.82996	1.36561e-06	2.37008e-05	protein_coding	MS4A8	membrane spanning 4-domains A8 [Source:VGNC Symbol;Acc:VGNC:108755]
ENSSSCG00000009921	160.57	6.16543	0.503463	12.2461	1.76356e-34	2.06689e-31	protein_coding	OASL	2'-5'-oligoadenylate synthetase like [Source:VGNC Symbol;Acc:VGNC:91008]
ENSSSCG00000040162	5088.05	5.93624	0.691207	8.58822	8.83269e-18	1.83315e-15	protein_coding	NUPR1	nuclear protein 1, transcriptional regulator [Source:VGNC Symbol;Acc:VGNC:90989]
ENSSSCG00000032474	16920	5.91597	0.411752	14.3678	8.2421e-47	3.28431e-43	protein_coding	CXCL10	C-X-C motif chemokine ligand 10 [Source:VGNC Symbol;Acc:VGNC:87101]
ENSSSCG00000000231	4.13147	5.9039	1.63634	3.608	0.000308566	0.00208518	protein_coding	ENSSSCG00000000231	ankyrin repeat domain 33 [Source:VGNC Symbol;Acc:VGNC:85333]
ENSSSCG00000032691	22.5262	5.725	1.13678	5.03615	4.74976e-07	9.58808e-06	protein_coding	ANKRD66	ankyrin repeat domain 66 [Source:HGNC Symbol;Acc:HGNC:44669]
ENSSSCG00000010948	542.748	5.5955	0.810836	6.9009	5.16729e-12	3.91457e-10	protein_coding	CTSL	cathepsin L [Source:HGNC Symbol;Acc:HGNC:2537]
ENSSSCG00000006796	542.05	5.27852	0.432842	12.195	3.30337e-34	3.46402e-31	protein_coding	CHI3L2	chitinase 3 like 2 [Source:VGNC Symbol;Acc:VGNC:86640]
ENSSSCG00000021504	4.57184	5.20869	1.70373	3.05723	0.0022339	0.0102271	protein_coding	IFN-ALPHAOMEGA	0
ENSSSCG00000008648	9642.45	5.12063	0.356734	14.3542	1.00284e-46	3.33008e-43	protein_coding	RSAD2	radical S-adenosyl methionine domain containing 2 [Source:VGNC Symbol;Acc:VGNC:92472]
ENSSSCG00000013868	8.44778	5.08931	1.35148	3.76574	0.000166058	0.00127105	protein_coding	F2RL3	F2R like thrombin or trypsin receptor 3 [Source:VGNC Symbol;Acc:VGNC:87863]
ENSSSCG00000001214	8.60953	5.06273	1.56686	3.23114	0.00123299	0.00633308	protein_coding	GPX5	0
ENSSSCG00000040575	4768.93	4.8313	0.363103	13.3056	2.14795e-40	4.75508e-37	protein_coding	ISG15	ISG15 ubiquitin like modifier [Source:VGNC Symbol;Acc:VGNC:89223]
ENSSSCG00000028587	12.0526	4.65312	1.0832	4.29572	1.74128e-05	0.000196674	protein_coding	PRSS54	serine protease 54 [Source:HGNC Symbol;Acc:HGNC:26336]
ENSSSCG00000017723	1306.41	4.58436	0.433201	10.5825	3.5916e-26	2.04454e-23	protein_coding	CCL2	C-C motif chemokine ligand 2 [Source:HGNC Symbol;Acc:HGNC:10618]
ENSSSCG00000032777	9309.88	4.50205	0.831444	5.41473	6.13807e-08	1.62719e-06	protein_coding	CXCL9	C-X-C motif chemokine ligand 9 [Source:VGNC Symbol;Acc:VGNC:87107]
ENSSSCG00000008957	52.9142	4.46542	1.45336	3.07248	0.00212285	0.00979518	protein_coding	AMCF-II	C-X-C motif chemokine ligand 6 [Source:HGNC Symbol;Acc:HGNC:10643]
ENSSSCG00000009469	517.376	4.41195	0.851436	5.18178	2.1978e-07	4.96473e-06	protein_coding	ACOD1	aconitate decarboxylase 1 [Source:VGNC Symbol;Acc:VGNC:85015]
ENSSSCG00000007962	5.34959	4.25163	1.47351	2.88537	0.00390954	0.016044	protein_coding	SNRNP25	small nuclear ribonucleoprotein U11/U12 subunit 25 [Source:VGNC Symbol;Acc:VGNC:93291]
ENSSSCG00000016239	32.2057	4.2315	0.608014	6.95955	3.41371e-12	2.67775e-10	protein_coding	NYAP2	neuronal tyrosine-phosphorylated phosphoinositide-3-kinase adaptor 2 [Source:VGNC Symbol;Acc:VGNC:96213]
ENSSSCG00000014987	437.422	4.20401	0.386305	10.8826	1.39486e-27	8.1739e-25	protein_coding	MMP12	matrix metallopeptidase 12 [Source:VGNC Symbol;Acc:VGNC:90268]
ENSSSCG00000035110	4.55266	4.18628	1.65278	2.53287	0.0113131	0.0375735	protein_coding	TRAV4	T cell receptor alpha variable 4 [Source:HGNC Symbol;Acc:HGNC:12140]
ENSSSCG00000015550	196.204	4.12231	0.866818	4.75568	1.97783e-06	3.25135e-05	protein_coding	RGS16	regulator of G protein signaling 16 [Source:VGNC Symbol;Acc:VGNC:92262]
ENSSSCG00000039573	60.1624	4.07735	0.596468	6.83583	8.15307e-12	5.88557e-10	protein_coding	SLPI	secretory leukocyte peptidase inhibitor [Source:HGNC Symbol;Acc:HGNC:11092]
ENSSSCG00000033183	164.603	4.0702	0.480449	8.47167	2.41891e-17	4.50414e-15	protein_coding	ENSSSCG00000033183	mast cell expressed membrane protein 1 [Source:VGNC Symbol;Acc:VGNC:98119]
ENSSSCG00000021933	32.181	4.03709	0.652569	6.18646	6.15294e-10	2.82468e-08	protein_coding	CLEC5A	C-type lectin domain containing 5A [Source:VGNC Symbol;Acc:VGNC:86757]
ENSSSCG00000010452	16454	4.03475	0.314524	12.8281	1.14096e-37	2.27324e-34	protein_coding	IFIT1	interferon induced protein with tetratricopeptide repeats 3 [Source:VGNC Symbol;Acc:VGNC:107401]
ENSSSCG00000008976	173.257	4.01138	0.505013	7.94312	1.97154e-15	2.70903e-13	protein_coding	ART3	ADP-ribosyltransferase 3 (inactive) [Source:VGNC Symbol;Acc:VGNC:85552]
ENSSSCG00000010273	21.3491	4.00728	0.843176	4.75261	2.0081e-06	3.29025e-05	protein_coding	TBATA	thymus, brain and testes associated [Source:VGNC Symbol;Acc:VGNC:93757]
ENSSSCG00000026455	4.79337	3.97673	1.42188	2.79682	0.00516089	0.019939	protein_coding	TMEM54	transmembrane protein 54 [Source:VGNC Symbol;Acc:VGNC:94191]
ENSSSCG00000000291	166.384	3.95827	0.352983	11.2138	3.48996e-29	2.17294e-26	protein_coding	GPR84	G protein-coupled receptor 84 [Source:HGNC Symbol;Acc:HGNC:4535]
ENSSSCG00000032653	9.27081	3.95322	1.22533	3.22626	0.00125418	0.00642206	protein_coding	F11	coagulation factor XI [Source:VGNC Symbol;Acc:VGNC:96293]
ENSSSCG00000020970	209.968	3.9302	0.484868	8.1057	5.24438e-16	7.64594e-14	protein_coding	IL6	interleukin 6 [Source:VGNC Symbol;Acc:VGNC:108598]
ENSSSCG00000013575	30.977	3.88638	0.751845	5.16913	2.35186e-07	5.28878e-06	protein_coding	RETN	resistin [Source:VGNC Symbol;Acc:VGNC:92221]
ENSSSCG00000003616	33.7196	3.85962	0.792464	4.87041	1.11367e-06	1.98825e-05	protein_coding	FAM167B	family with sequence similarity 167 member B [Source:VGNC Symbol;Acc:VGNC:87925]
ENSSSCG00000009216	342.019	3.83463	0.334216	11.4735	1.79282e-30	1.32297e-27	protein_coding	SPP1	secreted phosphoprotein 1 [Source:VGNC Symbol;Acc:VGNC:93419]
ENSSSCG00000008953	71.7425	3.76589	1.25028	3.01203	0.00259504	0.0115565	protein_coding	CXCL8	C-X-C motif chemokine ligand 8 [Source:VGNC Symbol;Acc:VGNC:87106]
ENSSSCG00000010451	8167.29	3.76435	0.299004	12.5896	2.40863e-36	3.42783e-33	protein_coding	IFIT2	interferon induced protein with tetratricopeptide repeats 2 [Source:VGNC Symbol;Acc:VGNC:89034]
ENSSSCG00000031106	1118.85	3.75813	0.3147	11.9419	7.15353e-33	5.93863e-30	protein_coding	PLA2G2D	phospholipase A2 group IID [Source:VGNC Symbol;Acc:VGNC:91491]
ENSSSCG00000028331	115.065	3.7471	0.505037	7.41944	1.17613e-13	1.24645e-11	protein_coding	IL1R2	interleukin 1 receptor type 2 [Source:VGNC Symbol;Acc:VGNC:89093]
ENSSSCG00000001236	5.9541	3.73551	1.43076	2.61086	0.00903155	0.0313438	protein_coding	TRIM40	tripartite motif containing 40 [Source:VGNC Symbol;Acc:VGNC:94413]
ENSSSCG00000032963	70.4787	3.7327	0.56156	6.64702	2.99078e-11	1.91602e-09	protein_coding	IFNG	interferon gamma [Source:VGNC Symbol;Acc:VGNC:89040]
ENSSSCG00000010507	37.2489	3.70624	0.696458	5.32156	1.02879e-07	2.57832e-06	protein_coding	TLL2	tolloid like 2 [Source:VGNC Symbol;Acc:VGNC:94019]
ENSSSCG00000029879	345.287	3.69171	0.846809	4.35955	1.30328e-05	0.000155581	protein_coding	LTF	lactotransferrin [Source:VGNC Symbol;Acc:VGNC:89891]
ENSSSCG00000001909	32.114	3.68496	0.597494	6.16737	6.94355e-10	3.12994e-08	protein_coding	STRA6	signaling receptor and transporter of retinol STRA6 [Source:VGNC Symbol;Acc:VGNC:93573]
ENSSSCG00000021971	8.48637	3.66736	1.16303	3.15328	0.00161448	0.00785517	protein_coding	DPEP1	dipeptidase 1 [Source:VGNC Symbol;Acc:VGNC:96982]
ENSSSCG00000006043	7.71334	3.65793	1.30954	2.79329	0.00521751	0.0201071	protein_coding	DCSTAMP	dendrocyte expressed seven transmembrane protein [Source:VGNC Symbol;Acc:VGNC:87191]
ENSSSCG00000015223	13.9427	3.60153	0.873094	4.12502	3.7071e-05	0.00036637	protein_coding	DDX25	DEAD-box helicase 25 [Source:VGNC Symbol;Acc:VGNC:87217]
ENSSSCG00000024867	946.723	3.59783	0.319477	11.2616	2.03037e-29	1.39494e-26	protein_coding	ISG20	interferon stimulated exonuclease 20 [Source:NCBI gene (formerly Entrezgene);Acc:448855]
ENSSSCG00000014985	273.419	3.57975	0.473751	7.55618	4.15089e-14	4.75301e-12	protein_coding	MMP1	matrix metallopeptidase 1 [Source:HGNC Symbol;Acc:HGNC:7155]
ENSSSCG00000003483	83.1856	3.52019	0.422851	8.32489	8.4408e-17	1.41969e-14	protein_coding	PADI4	peptidyl arginine deiminase 4 [Source:VGNC Symbol;Acc:VGNC:98175]
ENSSSCG00000004509	236.465	3.51911	0.479147	7.34454	2.06467e-13	2.08814e-11	protein_coding	LIPG	lipase G, endothelial type [Source:VGNC Symbol;Acc:VGNC:89739]
ENSSSCG00000023557	330.944	3.51807	0.346426	10.1553	3.13829e-24	1.45412e-21	protein_coding	CCRL2	C-C motif chemokine receptor like 2 [Source:VGNC Symbol;Acc:VGNC:86375]
ENSSSCG00000016255	32.6363	3.44996	0.620106	5.5635	2.64423e-08	7.89861e-07	protein_coding	DAW1	dynein assembly factor with WD repeats 1 [Source:HGNC Symbol;Acc:HGNC:26383]
ENSSSCG00000008959	262.274	3.42563	0.454533	7.53659	4.82431e-14	5.46134e-12	protein_coding	CXCL2	0
ENSSSCG00000007007	1084.47	3.41174	1.01645	3.35651	0.00078934	0.00442386	protein_coding	IDO1	indoleamine 2,3-dioxygenase 1 [Source:VGNC Symbol;Acc:VGNC:96371]
ENSSSCG00000011576	91.8884	3.40549	0.522518	6.51746	7.15101e-11	4.2278e-09	protein_coding	HRH1	histamine receptor H1 [Source:VGNC Symbol;Acc:VGNC:88973]
ENSSSCG00000008228	1248.75	3.39801	0.452045	7.51697	5.60592e-14	6.31031e-12	protein_coding	GNLY	granulysin [Source:VGNC Symbol;Acc:VGNC:102570]
ENSSSCG00000011727	27.0461	3.36329	0.924422	3.63826	0.000274482	0.00190169	protein_coding	PTX3	pentraxin 3 [Source:VGNC Symbol;Acc:VGNC:92000]
ENSSSCG00000015477	82.7205	3.30714	1.16329	2.84293	0.00447003	0.0178021	protein_coding	CHIT1	chitinase 1 [Source:VGNC Symbol;Acc:VGNC:86645]
ENSSSCG00000034570	16395.8	3.27772	0.403894	8.1153	4.84581e-16	7.1517e-14	protein_coding	IFI6	interferon alpha inducible protein 6 [Source:VGNC Symbol;Acc:VGNC:89033]
ENSSSCG00000036532	6.95181	3.2777	1.12791	2.906	0.00366084	0.0152564	protein_coding	FBXO47	F-box protein 47 [Source:VGNC Symbol;Acc:VGNC:88050]
ENSSSCG00000010454	5099.45	3.27348	0.375736	8.71219	2.98052e-18	6.45477e-16	protein_coding	IFIT5	interferon induced protein with tetratricopeptide repeats 5 [Source:VGNC Symbol;Acc:VGNC:107402]
ENSSSCG00000030548	4510.2	3.26818	0.343934	9.50234	2.05232e-21	6.81506e-19	protein_coding	HERC5	HECT and RLD domain containing E3 ubiquitin protein ligase 5 [Source:VGNC Symbol;Acc:VGNC:88850]
ENSSSCG00000016449	80.3475	3.25215	0.445776	7.29548	2.97588e-13	2.90094e-11	protein_coding	GIMAP2	GTPase, IMAP family member 2 [Source:VGNC Symbol;Acc:VGNC:88445]
ENSSSCG00000032241	2684.15	3.23775	0.435791	7.42958	1.08942e-13	1.17327e-11	protein_coding	GPNMB	glycoprotein nmb [Source:VGNC Symbol;Acc:VGNC:88593]
ENSSSCG00000001252	1542.51	3.20245	0.40148	7.97661	1.50407e-15	2.0956e-13	protein_coding	UBD	ubiquitin D [Source:HGNC Symbol;Acc:HGNC:18795]
ENSSSCG00000005486	24.9997	3.19854	0.746563	4.28435	1.83272e-05	0.000204795	protein_coding	KIF12	kinesin family member 12 [Source:VGNC Symbol;Acc:VGNC:89453]
ENSSSCG00000009964	9.94568	3.18626	1.05091	3.0319	0.00243017	0.0109594	protein_coding	CRYBB1	crystallin beta B1 [Source:VGNC Symbol;Acc:VGNC:87015]
ENSSSCG00000009720	3990.01	3.18162	0.343727	9.25624	2.1175e-20	6.11435e-18	protein_coding	DDX60	DExD/H-box helicase 60 [Source:VGNC Symbol;Acc:VGNC:87234]
ENSSSCG00000004891	7.61389	3.16944	1.07249	2.95522	0.00312443	0.0134449	protein_coding	SERPINB7	serpin family B member 7 [Source:VGNC Symbol;Acc:VGNC:92739]
ENSSSCG00000000650	51.8089	3.1687	0.549897	5.76236	8.29472e-09	2.89218e-07	protein_coding	CLEC1B	C-type lectin domain family 1 member B [Source:VGNC Symbol;Acc:VGNC:86751]
ENSSSCG00000023298	179.456	3.16827	0.43765	7.23929	4.51047e-13	4.16049e-11	protein_coding	SRXN1	sulfiredoxin 1 [Source:VGNC Symbol;Acc:VGNC:95751]
ENSSSCG00000012077	8775.69	3.15865	0.354552	8.90885	5.15646e-19	1.22306e-16	protein_coding	MX1	MX dynamin like GTPase 1 [Source:VGNC Symbol;Acc:VGNC:98143]
ENSSSCG00000010431	7.91712	3.153	1.06572	2.95856	0.00309078	0.0133263	protein_coding	A1CF	APOBEC1 complementation factor [Source:VGNC Symbol;Acc:VGNC:84933]
ENSSSCG00000012277	552.863	3.14621	0.280007	11.2362	2.70733e-29	1.74003e-26	protein_coding	TIMP1	TIMP metallopeptidase inhibitor 1 [Source:HGNC Symbol;Acc:HGNC:11820]
ENSSSCG00000035297	8690.34	3.13801	0.357085	8.78783	1.52476e-18	3.4134e-16	protein_coding	ISG12(A)	0
ENSSSCG00000000648	178.908	3.13613	0.466526	6.7223	1.78877e-11	1.19998e-09	protein_coding	CLEC7A	C-type lectin domain containing 7A [Source:VGNC Symbol;Acc:VGNC:86758]
ENSSSCG00000013102	66.432	3.13593	0.593262	5.2859	1.25088e-07	3.04677e-06	protein_coding	MS4A7	membrane spanning 4-domains A7 [Source:VGNC Symbol;Acc:VGNC:90413]
ENSSSCG00000005211	420.283	3.11298	0.304661	10.2178	1.64981e-24	8.42842e-22	protein_coding	CD274	CD274 molecule [Source:VGNC Symbol;Acc:VGNC:86404]
ENSSSCG00000021460	7.84083	3.11047	1.25426	2.47992	0.0131412	0.042245	protein_coding	NYX	nyctalopin [Source:VGNC Symbol;Acc:VGNC:91004]
ENSSSCG00000011999	29.1182	3.10441	0.881075	3.52344	0.000425985	0.00270728	protein_coding	CADM2	cell adhesion molecule 2 [Source:VGNC Symbol;Acc:VGNC:97910]
ENSSSCG00000023716	104.317	3.07401	0.553796	5.5508	2.8436e-08	8.4059e-07	protein_coding	TNFAIP6	TNF alpha induced protein 6 [Source:VGNC Symbol;Acc:VGNC:95544]
ENSSSCG00000001565	431.542	3.05563	0.35267	8.66428	4.54392e-18	9.52979e-16	protein_coding	CDKN1A	cyclin dependent kinase inhibitor 1A [Source:VGNC Symbol;Acc:VGNC:86514]
ENSSSCG00000009240	6151.9	3.0551	0.309402	9.87421	5.38574e-23	2.10403e-20	protein_coding	ENSSSCG00000009240	placenta associated 8 [Source:VGNC Symbol;Acc:VGNC:91506]
ENSSSCG00000034260	62.8759	3.02021	0.625101	4.83156	1.35469e-06	2.35727e-05	protein_coding	GDF15	growth differentiation factor 15 [Source:VGNC Symbol;Acc:VGNC:88399]
ENSSSCG00000016486	39.4281	3.0018	0.778526	3.85576	0.000115373	0.000943112	protein_coding	ENSSSCG00000016486	monooxygenase DBH like 2 [Source:VGNC Symbol;Acc:VGNC:109156]
ENSSSCG00000000186	22.3468	2.99398	0.672577	4.45151	8.52704e-06	0.00010835	protein_coding	RHEBL1	RHEB like 1 [Source:VGNC Symbol;Acc:VGNC:92280]
ENSSSCG00000012258	3059.1	2.99323	0.325229	9.20346	3.46603e-20	9.72637e-18	protein_coding	FUNDC1	FUN14 domain containing 1 [Source:VGNC Symbol;Acc:VGNC:88264]
ENSSSCG00000017416	1728.36	2.97591	0.334717	8.89083	6.06515e-19	1.42167e-16	protein_coding	DHX58	DExH-box helicase 58 [Source:VGNC Symbol;Acc:VGNC:87297]
ENSSSCG00000012853	2110.69	2.96409	0.355055	8.34826	6.92784e-17	1.18992e-14	protein_coding	IRF7	interferon regulatory factor 7 [Source:VGNC Symbol;Acc:VGNC:89210]
ENSSSCG00000040317	4070.46	2.95581	0.372425	7.93664	2.07728e-15	2.83477e-13	protein_coding	SOD2	superoxide dismutase 2 [Source:VGNC Symbol;Acc:VGNC:109495]
ENSSSCG00000010505	40.4552	2.94815	0.538138	5.47844	4.29094e-08	1.1957e-06	protein_coding	DNTT	DNA nucleotidylexotransferase [Source:VGNC Symbol;Acc:VGNC:87386]
ENSSSCG00000015746	5.72609	2.93525	1.19856	2.44897	0.0143267	0.0452369	protein_coding	DLGAP2	DLG associated protein 2 [Source:VGNC Symbol;Acc:VGNC:99711]
ENSSSCG00000010966	1223.8	2.93398	0.360877	8.13015	4.28758e-16	6.47165e-14	protein_coding	CCL19	C-C motif chemokine ligand 19 [Source:VGNC Symbol;Acc:VGNC:95483]
ENSSSCG00000026454	868.764	2.91683	0.286114	10.1946	2.09536e-24	9.94001e-22	protein_coding	ENSSSCG00000026454	phorbol-12-myristate-13-acetate-induced protein 1 [Source:VGNC Symbol;Acc:VGNC:109538]
ENSSSCG00000016823	32.7411	2.91659	0.683334	4.26818	1.97072e-05	0.000217412	protein_coding	C1QTNF3	C1q and TNF related 3 [Source:HGNC Symbol;Acc:HGNC:14326]
ENSSSCG00000036724	231.818	2.89929	0.400631	7.23682	4.5932e-13	4.21727e-11	protein_coding	CRYAB	crystallin alpha B [Source:VGNC Symbol;Acc:VGNC:87013]
ENSSSCG00000037572	1653.23	2.88764	0.289027	9.9909	1.67053e-23	6.9571e-21	protein_coding	EPSTI1	epithelial stromal interaction 1 [Source:VGNC Symbol;Acc:VGNC:87753]
ENSSSCG00000005688	84.6827	2.87151	0.995047	2.8858	0.00390421	0.0160287	protein_coding	PTGES	prostaglandin E synthase [Source:VGNC Symbol;Acc:VGNC:91950]
ENSSSCG00000017920	4063.8	2.86392	0.319386	8.96694	3.04867e-19	7.40753e-17	protein_coding	ENSSSCG00000017920	C-X-C motif chemokine ligand 16 [Source:VGNC Symbol;Acc:VGNC:97955]
ENSSSCG00000029990	83.4274	2.84397	0.526277	5.40394	6.51926e-08	1.72039e-06	protein_coding	DEFB1	defensin beta 1 [Source:VGNC Symbol;Acc:VGNC:87240]
ENSSSCG00000034242	7.39109	2.83321	1.11567	2.53948	0.0111019	0.0370075	protein_coding	HNF4G	hepatocyte nuclear factor 4 gamma [Source:VGNC Symbol;Acc:VGNC:88917]
ENSSSCG00000033453	3340.73	2.80102	0.387582	7.22692	4.94082e-13	4.45434e-11	protein_coding	ENSSSCG00000033453	bone marrow stromal cell antigen 2 [Source:VGNC Symbol;Acc:VGNC:85897]
ENSSSCG00000015476	69.419	2.79669	0.491875	5.68578	1.30214e-08	4.25308e-07	protein_coding	CHI3L1	chitinase 3 like 1 [Source:VGNC Symbol;Acc:VGNC:108576]
ENSSSCG00000009087	8.48223	2.79496	1.05168	2.6576	0.00786994	0.0280804	protein_coding	IL21	interleukin 21 [Source:VGNC Symbol;Acc:VGNC:98936]
ENSSSCG00000012006	710.392	2.79164	0.327835	8.51539	1.66029e-17	3.24309e-15	protein_coding	ENSSSCG00000012006	ATP binding cassette subfamily C member 13 [Source:VGNC Symbol;Acc:VGNC:109132]
ENSSSCG00000031837	209.374	2.78419	0.334463	8.32435	8.47936e-17	1.41969e-14	protein_coding	CMTM2	CKLF like MARVEL transmembrane domain containing 2 [Source:VGNC Symbol;Acc:VGNC:86802]
ENSSSCG00000018080	101.056	2.76472	0.578428	4.77971	1.75549e-06	2.94662e-05	protein_coding	ATP8	mitochondrially encoded ATP synthase membrane subunit 8 [Source:VGNC Symbol;Acc:VGNC:99789]
ENSSSCG00000013337	24.769	2.74269	0.615337	4.45722	8.30305e-06	0.000105639	protein_coding	BBOX1	gamma-butyrobetaine hydroxylase 1 [Source:VGNC Symbol;Acc:VGNC:85765]
ENSSSCG00000000778	104.851	2.73774	0.434556	6.30008	2.97497e-10	1.47814e-08	protein_coding	CPNE8	copine 8 [Source:VGNC Symbol;Acc:VGNC:86955]
ENSSSCG00000032343	265.996	2.73183	0.371927	7.34508	2.0563e-13	2.08814e-11	protein_coding	CCL4	0
ENSSSCG00000005385	135.286	2.71487	0.407711	6.6588	2.7608e-11	1.77439e-09	protein_coding	NR4A3	nuclear receptor subfamily 4 group A member 3 [Source:VGNC Symbol;Acc:VGNC:90885]
ENSSSCG00000030388	213.214	2.70773	0.397536	6.81128	9.67341e-12	6.8345e-10	protein_coding	UPP1	uridine phosphorylase 1 [Source:VGNC Symbol;Acc:VGNC:94725]
ENSSSCG00000040843	41.5868	2.68415	0.506939	5.29482	1.1913e-07	2.92177e-06	protein_coding	ENSSSCG00000040843	melanocortin 2 receptor accessory protein [Source:VGNC Symbol;Acc:VGNC:108674]
ENSSSCG00000011793	10.2582	2.66415	0.898722	2.96438	0.00303298	0.0131225	protein_coding	LIPH	lipase H [Source:VGNC Symbol;Acc:VGNC:89740]
ENSSSCG00000004158	30.0847	2.65819	0.595328	4.46509	8.0036e-06	0.000102615	protein_coding	IL22RA2	interleukin 22 receptor subunit alpha 2 [Source:VGNC Symbol;Acc:VGNC:89098]
ENSSSCG00000005992	49.5193	2.65395	0.555608	4.77666	1.78232e-06	2.98662e-05	protein_coding	HAS2	hyaluronan synthase 2 [Source:HGNC Symbol;Acc:HGNC:4819]
ENSSSCG00000015549	770.503	2.63986	0.315195	8.37531	5.50769e-17	9.71108e-15	protein_coding	RNASEL	ribonuclease L [Source:VGNC Symbol;Acc:VGNC:92342]
ENSSSCG00000011393	20.5922	2.63318	0.666349	3.95165	7.76155e-05	0.000677656	protein_coding	UBA7	ubiquitin like modifier activating enzyme 7 [Source:VGNC Symbol;Acc:VGNC:94631]
ENSSSCG00000033251	64.5922	2.62472	0.438742	5.98238	2.19907e-09	9.05254e-08	protein_coding	TREM1	triggering receptor expressed on myeloid cells 1 [Source:VGNC Symbol;Acc:VGNC:94383]
ENSSSCG00000006191	16.5724	2.62248	0.906424	2.89322	0.00381313	0.0157587	protein_coding	XKR9	XK related 9 [Source:VGNC Symbol;Acc:VGNC:94997]
ENSSSCG00000023785	1621.74	2.61441	0.256221	10.2037	1.9077e-24	9.50223e-22	protein_coding	TMEM156	transmembrane protein 156 [Source:VGNC Symbol;Acc:VGNC:94099]
ENSSSCG00000032115	35.3664	2.61366	0.580971	4.49878	6.83444e-06	9.02979e-05	protein_coding	OSGIN1	oxidative stress induced growth inhibitor 1 [Source:VGNC Symbol;Acc:VGNC:91079]
ENSSSCG00000021597	91.6066	2.60224	0.517581	5.0277	4.96393e-07	9.96989e-06	protein_coding	PHLDA2	pleckstrin homology like domain family A member 2 [Source:VGNC Symbol;Acc:VGNC:91397]
ENSSSCG00000003763	3162.29	2.59569	0.315254	8.23364	1.81614e-16	2.8718e-14	protein_coding	IFI44	interferon induced protein 44 [Source:VGNC Symbol;Acc:VGNC:97102]
ENSSSCG00000005452	8.05577	2.59315	0.945622	2.74226	0.00610171	0.022843	protein_coding	C9orf152	chromosome 1 C9orf152 homolog [Source:VGNC Symbol;Acc:VGNC:85972]
ENSSSCG00000036213	831.494	2.589	0.403362	6.41855	1.37582e-10	7.63561e-09	protein_coding	FGF2	fibroblast growth factor 2 [Source:VGNC Symbol;Acc:VGNC:98928]
ENSSSCG00000015299	626.344	2.58791	0.33932	7.62678	2.40698e-14	2.87166e-12	protein_coding	STEAP4	STEAP4 metalloreductase [Source:VGNC Symbol;Acc:VGNC:93544]
ENSSSCG00000023379	2632.36	2.55723	0.274137	9.32828	1.07598e-20	3.24817e-18	protein_coding	UBE2L6	ubiquitin conjugating enzyme E2 L6 [Source:VGNC Symbol;Acc:VGNC:94647]
ENSSSCG00000013513	59.082	2.55133	0.50368	5.06539	4.0756e-07	8.43221e-06	protein_coding	PLIN5	perilipin 5 [Source:VGNC Symbol;Acc:VGNC:91561]
ENSSSCG00000036723	1528.11	2.54938	0.351492	7.25302	4.07576e-13	3.83044e-11	protein_coding	EMP1	epithelial membrane protein 1 [Source:VGNC Symbol;Acc:VGNC:87688]
ENSSSCG00000046640	684.654	2.54617	0.865606	2.94149	0.0032664	0.0139119	protein_coding	OAS1	2'-5'-oligoadenylate synthetase 1 [Source:HGNC Symbol;Acc:HGNC:8086]
ENSSSCG00000023550	9.88859	2.54478	0.90432	2.81403	0.00489247	0.0191074	protein_coding	IL1RL2	interleukin 1 receptor like 2 [Source:VGNC Symbol;Acc:VGNC:89094]
ENSSSCG00000015781	399.109	2.53966	0.417809	6.07851	1.21306e-09	5.25413e-08	protein_coding	ENPP6	ectonucleotide pyrophosphatase/phosphodiesterase 6 [Source:VGNC Symbol;Acc:VGNC:95999]
ENSSSCG00000027660	5955.44	2.53929	0.376977	6.73593	1.62883e-11	1.09638e-09	protein_coding	IFI44L	interferon induced protein 44 like [Source:VGNC Symbol;Acc:VGNC:97103]
ENSSSCG00000009132	171.957	2.52967	0.523879	4.82873	1.37409e-06	2.38271e-05	protein_coding	ENPEP	glutamyl aminopeptidase [Source:VGNC Symbol;Acc:VGNC:98923]
ENSSSCG00000001993	159.784	2.52884	0.437211	5.78402	7.29366e-09	2.59498e-07	protein_coding	TGM1	transglutaminase 1 [Source:VGNC Symbol;Acc:VGNC:93936]
ENSSSCG00000011000	5476.18	2.52751	0.354998	7.11978	1.08101e-12	9.40527e-11	protein_coding	DNAJA1	DnaJ heat shock protein family (Hsp40) member A1 [Source:VGNC Symbol;Acc:VGNC:108270]
ENSSSCG00000010261	1913.95	2.51883	0.323012	7.79794	6.29239e-15	8.03651e-13	protein_coding	PPA1	inorganic pyrophosphatase 1 [Source:VGNC Symbol;Acc:VGNC:96757]
ENSSSCG00000024310	2107.27	2.51557	0.257102	9.78435	1.31439e-22	4.76145e-20	protein_coding	F13A1	coagulation factor XIII A chain [Source:VGNC Symbol;Acc:VGNC:87858]
ENSSSCG00000008124	17.333	2.51397	0.933157	2.69404	0.00705908	0.0257004	protein_coding	NEURL3	neuralized E3 ubiquitin protein ligase 3 [Source:VGNC Symbol;Acc:VGNC:90696]
ENSSSCG00000030165	97.4621	2.51169	0.459389	5.46745	4.56556e-08	1.26164e-06	protein_coding	MAFF	MAF bZIP transcription factor F [Source:VGNC Symbol;Acc:VGNC:89947]
ENSSSCG00000040648	45.7584	2.51067	0.564785	4.44535	8.77508e-06	0.000110445	protein_coding	CCL8	C-C motif chemokine ligand 8 [Source:HGNC Symbol;Acc:HGNC:10635]
ENSSSCG00000035634	929.032	2.48398	0.381622	6.50899	7.56585e-11	4.42269e-09	protein_coding	PLSCR1	phospholipid scramblase 1 [Source:HGNC Symbol;Acc:HGNC:9092]
ENSSSCG00000001723	1145.92	2.48095	0.322178	7.70054	1.35492e-14	1.67673e-12	protein_coding	PLA2G7	phospholipase A2 group VII [Source:VGNC Symbol;Acc:VGNC:91501]
ENSSSCG00000015897	5044.37	2.47639	0.29607	8.36422	6.05146e-17	1.05763e-14	protein_coding	IFIH1	interferon induced with helicase C domain 1 [Source:VGNC Symbol;Acc:VGNC:98042]
ENSSSCG00000027372	16236.9	2.4761	0.293102	8.44793	2.9651e-17	5.32222e-15	protein_coding	SAMD9	sterile alpha motif domain containing 9 [Source:HGNC Symbol;Acc:HGNC:1348]
ENSSSCG00000026602	170.78	2.47072	0.39671	6.22803	4.72341e-10	2.2407e-08	protein_coding	PTGIR	prostaglandin I2 receptor [Source:VGNC Symbol;Acc:VGNC:91956]
ENSSSCG00000007596	20.2353	2.46572	0.775447	3.17975	0.00147404	0.0072966	protein_coding	ENSSSCG00000007596	oncomodulin [Source:VGNC Symbol;Acc:VGNC:99832]
ENSSSCG00000024776	645.681	2.45877	0.283474	8.6737	4.18286e-18	8.86589e-16	protein_coding	SNRPG	small nuclear ribonucleoprotein polypeptide G [Source:HGNC Symbol;Acc:HGNC:11163]
ENSSSCG00000039553	17.9136	2.4583	0.813851	3.02058	0.00252288	0.0112932	protein_coding	ASPG	asparaginase [Source:VGNC Symbol;Acc:VGNC:85583]
ENSSSCG00000008875	74.1872	2.44874	0.524409	4.66952	3.019e-06	4.58116e-05	protein_coding	RXFP1	relaxin family peptide receptor 1 [Source:VGNC Symbol;Acc:VGNC:92525]
ENSSSCG00000017552	10.1498	2.4378	0.880872	2.76749	0.00564899	0.0214709	protein_coding	NXPH3	neurexophilin 3 [Source:VGNC Symbol;Acc:VGNC:90999]
ENSSSCG00000039494	145.073	2.43074	0.35965	6.75863	1.39299e-11	9.58057e-10	protein_coding	NDUFC2	NADH:ubiquinone oxidoreductase subunit C2 [Source:HGNC Symbol;Acc:HGNC:7706]
ENSSSCG00000015301	27.8644	2.42396	0.614567	3.94417	8.00768e-05	0.000694985	protein_coding	STEAP1	0
ENSSSCG00000040815	813.637	2.40807	0.330969	7.27581	3.44356e-13	3.31447e-11	protein_coding	DUSP5	dual specificity phosphatase 5 [Source:VGNC Symbol;Acc:VGNC:87487]
ENSSSCG00000001613	43.0665	2.40358	0.589575	4.07679	4.56609e-05	0.000433734	protein_coding	TREML1	triggering receptor expressed on myeloid cells like 1 [Source:VGNC Symbol;Acc:VGNC:94385]
ENSSSCG00000008937	399.547	2.39758	0.436208	5.49641	3.87596e-08	1.09694e-06	protein_coding	AMBN	ameloblastin [Source:VGNC Symbol;Acc:VGNC:85273]
ENSSSCG00000037637	654.924	2.39218	0.337176	7.09475	1.29587e-12	1.09868e-10	protein_coding	GGH	gamma-glutamyl hydrolase [Source:HGNC Symbol;Acc:HGNC:4248]
ENSSSCG00000002754	250.831	2.39212	0.356011	6.71924	1.82673e-11	1.22133e-09	protein_coding	NQO1	NAD(P)H quinone dehydrogenase 1 [Source:VGNC Symbol;Acc:VGNC:96630]
ENSSSCG00000041467	146.498	2.38632	0.809663	2.94731	0.00320556	0.0137025	protein_coding	CCDC194	coiled-coil domain containing 194 [Source:HGNC Symbol;Acc:HGNC:53438]
ENSSSCG00000012375	197.685	2.37175	0.322887	7.34544	2.05082e-13	2.08814e-11	protein_coding	DLG3	discs large MAGUK scaffold protein 3 [Source:VGNC Symbol;Acc:VGNC:87327]
ENSSSCG00000004225	18.6638	2.36894	0.832862	2.84434	0.00445033	0.0177479	protein_coding	TPD52L1	TPD52 like 1 [Source:VGNC Symbol;Acc:VGNC:94334]
ENSSSCG00000003251	48.2195	2.36592	0.488265	4.84557	1.26249e-06	2.2162e-05	protein_coding	NLRP12	NLR family pyrin domain containing 12 [Source:VGNC Symbol;Acc:VGNC:98519]
ENSSSCG00000022011	1615.25	2.35459	0.335906	7.00967	2.38882e-12	1.91144e-10	protein_coding	NMI	N-myc and STAT interactor [Source:VGNC Symbol;Acc:VGNC:96447]
ENSSSCG00000004670	319.152	2.35414	0.372176	6.32532	2.52701e-10	1.29763e-08	protein_coding	C15orf48	chromosome 1 C15orf48 homolog [Source:VGNC Symbol;Acc:VGNC:85961]
ENSSSCG00000006173	26.6578	2.32627	0.625229	3.72067	0.000198694	0.00146622	protein_coding	GDAP1	ganglioside induced differentiation associated protein 1 [Source:VGNC Symbol;Acc:VGNC:88394]
ENSSSCG00000016078	2080.04	2.32085	0.406609	5.70782	1.14434e-08	3.80631e-07	protein_coding	HSPE1	0
ENSSSCG00000012055	3771.34	2.31406	0.259047	8.93298	4.14666e-19	9.95399e-17	protein_coding	MORC3	MORC family CW-type zinc finger 3 [Source:VGNC Symbol;Acc:VGNC:90304]
ENSSSCG00000022912	2521.36	2.30879	0.290379	7.95096	1.85074e-15	2.5607e-13	protein_coding	NT5C3A	5'-nucleotidase, cytosolic IIIA [Source:VGNC Symbol;Acc:VGNC:98162]
ENSSSCG00000008647	1717.5	2.30734	0.284232	8.11783	4.74593e-16	7.05655e-14	protein_coding	CMPK2	cytidine/uridine monophosphate kinase 2 [Source:VGNC Symbol;Acc:VGNC:86801]
ENSSSCG00000017886	3263.57	2.30343	0.286291	8.04577	8.57028e-16	1.21102e-13	protein_coding	FBXO39	F-box protein 39 [Source:VGNC Symbol;Acc:VGNC:88043]
ENSSSCG00000015700	67.1272	2.29437	0.609738	3.76289	0.000167964	0.00128312	protein_coding	TMEM163	transmembrane protein 163 [Source:VGNC Symbol;Acc:VGNC:96078]
ENSSSCG00000008374	1180.74	2.27882	0.308104	7.39628	1.40051e-13	1.47639e-11	protein_coding	B3GNT2	UDP-GlcNAc:betaGal beta-1,3-N-acetylglucosaminyltransferase 2 [Source:VGNC Symbol;Acc:VGNC:85723]
ENSSSCG00000011627	8.56884	2.27661	0.939419	2.42342	0.015375	0.0478417	protein_coding	ACP3	acid phosphatase 3 [Source:VGNC Symbol;Acc:VGNC:85025]
ENSSSCG00000026849	14.2812	2.27489	0.904753	2.51438	0.0119243	0.0391529	protein_coding	CCNO	cyclin O [Source:VGNC Symbol;Acc:VGNC:86365]
ENSSSCG00000000728	92.8413	2.26629	0.39591	5.72427	1.03881e-08	3.49615e-07	protein_coding	PARP11	poly(ADP-ribose) polymerase family member 11 [Source:VGNC Symbol;Acc:VGNC:103308]
ENSSSCG00000000774	1120.29	2.26605	0.39577	5.72567	1.03027e-08	3.47328e-07	protein_coding	USP18	ubiquitin specific peptidase 18 [Source:HGNC Symbol;Acc:HGNC:12616]
ENSSSCG00000012076	11779.4	2.26123	0.322746	7.00623	2.44827e-12	1.9434e-10	protein_coding	MX2	MX dynamin like GTPase 2 [Source:HGNC Symbol;Acc:HGNC:7533]
ENSSSCG00000027855	133.703	2.25144	0.35171	6.4014	1.53954e-10	8.40378e-09	protein_coding	SOCS1	suppressor of cytokine signaling 1 [Source:VGNC Symbol;Acc:VGNC:93330]
ENSSSCG00000000623	495.121	2.2425	0.340801	6.58008	4.70202e-11	2.90941e-09	protein_coding	BCL2L14	BCL2 like 14 [Source:VGNC Symbol;Acc:VGNC:85782]
ENSSSCG00000037110	61.5604	2.23342	0.449546	4.96817	6.75866e-07	1.30737e-05	protein_coding	PCP4	Purkinje cell protein 4 [Source:VGNC Symbol;Acc:VGNC:91229]
ENSSSCG00000009281	27.8792	2.23316	0.575325	3.88156	0.000103787	0.000864128	protein_coding	ENSSSCG00000009281	sarcoglycan gamma [Source:VGNC Symbol;Acc:VGNC:92791]
ENSSSCG00000039950	336.033	2.227	0.374266	5.95032	2.67622e-09	1.08376e-07	protein_coding	RMI1	RecQ mediated genome instability 1 [Source:VGNC Symbol;Acc:VGNC:96104]
ENSSSCG00000003137	316.391	2.22456	0.348672	6.38009	1.76988e-10	9.50489e-09	protein_coding	PLEKHA4	pleckstrin homology domain containing A4 [Source:VGNC Symbol;Acc:VGNC:91534]
ENSSSCG00000015839	157.537	2.21811	0.406896	5.45128	5.00076e-08	1.36486e-06	protein_coding	NRG1	neuregulin 1 [Source:VGNC Symbol;Acc:VGNC:96453]
ENSSSCG00000014983	19.7422	2.2027	0.77066	2.8582	0.00426047	0.017166	protein_coding	MMP20	matrix metallopeptidase 20 [Source:VGNC Symbol;Acc:VGNC:90275]
ENSSSCG00000039998	879.793	2.19997	0.347764	6.32605	2.51521e-10	1.29491e-08	protein_coding	CLIC2	chloride intracellular channel 2 [Source:VGNC Symbol;Acc:VGNC:86761]
ENSSSCG00000016657	22.1387	2.19468	0.670805	3.27171	0.00106899	0.0056631	protein_coding	AOAH	acyloxyacyl hydrolase [Source:VGNC Symbol;Acc:VGNC:85374]
ENSSSCG00000007083	11.1244	2.18794	0.852425	2.56673	0.0102663	0.0347689	protein_coding	PCSK2	proprotein convertase subtilisin/kexin type 2 [Source:VGNC Symbol;Acc:VGNC:96471]
ENSSSCG00000002803	11.2422	2.18734	0.817248	2.67647	0.00744013	0.0268108	protein_coding	CCDC113	coiled-coil domain containing 113 [Source:VGNC Symbol;Acc:VGNC:86247]
ENSSSCG00000001950	3338.82	2.18691	0.302546	7.22837	4.88812e-13	4.42686e-11	protein_coding	PRORP	protein only RNase P catalytic subunit [Source:HGNC Symbol;Acc:HGNC:19958]
ENSSSCG00000003744	16.0661	2.18228	0.86906	2.51107	0.0120364	0.03943	protein_coding	MOCOS	molybdenum cofactor sulfurase [Source:VGNC Symbol;Acc:VGNC:90294]
ENSSSCG00000001566	17.8683	2.17602	0.648542	3.35526	0.000792915	0.00443758	protein_coding	RAB44	RAB44, member RAS onco family [Source:VGNC Symbol;Acc:VGNC:98269]
ENSSSCG00000037532	1531.9	2.16385	0.324918	6.65969	2.7441e-11	1.76937e-09	protein_coding	MNDA	myeloid cell nuclear differentiation antigen [Source:HGNC Symbol;Acc:HGNC:7183]
ENSSSCG00000001422	131.387	2.15625	0.370863	5.81412	6.09523e-09	2.24476e-07	protein_coding	C2	complement C2 [Source:VGNC Symbol;Acc:VGNC:85989]
ENSSSCG00000011700	2491.45	2.13583	0.335973	6.35717	2.05503e-10	1.0977e-08	protein_coding	CP	ceruloplasmin [Source:VGNC Symbol;Acc:VGNC:103930]
ENSSSCG00000036844	89.1142	2.12985	0.386936	5.50439	3.70445e-08	1.05139e-06	protein_coding	GPR171	G protein-coupled receptor 171 [Source:VGNC Symbol;Acc:VGNC:88615]
ENSSSCG00000015137	567.796	2.12747	0.427056	4.98172	6.30209e-07	1.22362e-05	protein_coding	CRTAM	cytotoxic and regulatory T cell molecule [Source:VGNC Symbol;Acc:VGNC:87005]
ENSSSCG00000017044	18.4572	2.11861	0.699141	3.0303	0.0024431	0.0110053	protein_coding	IL12B	interleukin 12B [Source:VGNC Symbol;Acc:VGNC:89079]
ENSSSCG00000026943	86.4785	2.11164	0.580677	3.63651	0.000276357	0.00191242	protein_coding	MRAP2	melanocortin 2 receptor accessory protein 2 [Source:VGNC Symbol;Acc:VGNC:90339]
ENSSSCG00000014048	3046.07	2.11044	0.353057	5.97761	2.26433e-09	9.28283e-08	protein_coding	HK3	hexokinase 3 [Source:VGNC Symbol;Acc:VGNC:88893]
ENSSSCG00000010455	49.3878	2.10627	0.541459	3.88999	0.000100247	0.000838531	protein_coding	SLC16A12	solute carrier family 16 member 12 [Source:VGNC Symbol;Acc:VGNC:92940]
ENSSSCG00000033703	1795.76	2.0992	0.364095	5.76553	8.14036e-09	2.85543e-07	protein_coding	FAM111A	FAM111 trypsin like peptidase A [Source:VGNC Symbol;Acc:VGNC:87888]
ENSSSCG00000008516	539.285	2.09243	0.354297	5.90586	3.50815e-09	1.37863e-07	protein_coding	DPY30	dpy-30 histone methyltransferase complex regulatory subunit [Source:VGNC Symbol;Acc:VGNC:87428]
ENSSSCG00000014249	124.559	2.09103	0.414863	5.04029	4.64836e-07	9.41198e-06	protein_coding	MARCHF3	membrane associated ring-CH-type finger 3 [Source:VGNC Symbol;Acc:VGNC:90020]
ENSSSCG00000009542	732.433	2.09076	0.268913	7.77486	7.55287e-15	9.52426e-13	protein_coding	TNFSF13B	TNF superfamily member 13b [Source:VGNC Symbol;Acc:VGNC:94269]
ENSSSCG00000033844	3527.38	2.08901	0.224329	9.31225	1.25147e-20	3.72154e-18	protein_coding	CYP1B1	cytochrome P450 family 1 subfamily B member 1 [Source:VGNC Symbol;Acc:VGNC:103345]
ENSSSCG00000026018	1606.09	2.08718	0.29111	7.16973	7.51475e-13	6.68411e-11	protein_coding	MFSD1	major facilitator superfamily domain containing 1 [Source:VGNC Symbol;Acc:VGNC:90182]
ENSSSCG00000030408	157.741	2.08656	0.303558	6.87368	6.25657e-12	4.68632e-10	protein_coding	RIGI	DExD/H-box helicase 58 [Source:VGNC Symbol;Acc:VGNC:95905]
ENSSSCG00000030108	9963.96	2.08307	0.291391	7.14873	8.75851e-13	7.75575e-11	protein_coding	ZNFX1	zinc finger NFX1-type containing 1 [Source:VGNC Symbol;Acc:VGNC:96210]
ENSSSCG00000006378	3535.94	2.08221	0.307223	6.77752	1.22253e-11	8.51666e-10	protein_coding	SLAMF7	SLAM family member 7 [Source:HGNC Symbol;Acc:HGNC:21394]
ENSSSCG00000040010	745.281	2.08187	0.352872	5.89977	3.63998e-09	1.42481e-07	protein_coding	BCL2A1	BCL2 related protein A1 [Source:VGNC Symbol;Acc:VGNC:85779]
ENSSSCG00000021712	7311.19	2.08113	0.292387	7.1177	1.09741e-12	9.46531e-11	protein_coding	HERC6	HECT and RLD domain containing E3 ubiquitin protein ligase family member 6 [Source:VGNC Symbol;Acc:VGNC:88851]
ENSSSCG00000034639	121.611	2.07442	0.327587	6.33243	2.41337e-10	1.25115e-08	protein_coding	MGAM	maltase-glucoamylase [Source:VGNC Symbol;Acc:VGNC:90196]
ENSSSCG00000013391	1984.79	2.07348	0.286297	7.24241	4.40778e-13	4.08468e-11	protein_coding	PSMA1	proteasome 20S subunit alpha 1 [Source:VGNC Symbol;Acc:VGNC:108509]
ENSSSCG00000021206	584.18	2.06906	0.332611	6.22065	4.9509e-10	2.32645e-08	protein_coding	IL1RAP	interleukin 1 receptor accessory protein [Source:VGNC Symbol;Acc:VGNC:98046]
ENSSSCG00000039300	138.098	2.06154	0.460307	4.47861	7.51293e-06	9.74529e-05	protein_coding	IL27	interleukin 27 [Source:VGNC Symbol;Acc:VGNC:89101]
ENSSSCG00000027709	885.968	2.05917	0.255596	8.05636	7.86014e-16	1.11861e-13	protein_coding	PARP9	poly(ADP-ribose) polymerase family member 9 [Source:VGNC Symbol;Acc:VGNC:108682]
ENSSSCG00000001908	18.8761	2.05689	0.639234	3.21775	0.00129202	0.00657866	protein_coding	CCDC33	coiled-coil domain containing 33 [Source:VGNC Symbol;Acc:VGNC:86293]
ENSSSCG00000026042	11.8067	2.05426	0.757065	2.71345	0.0066586	0.0245224	protein_coding	ULBP1	0
ENSSSCG00000034972	66.0474	2.051	0.593284	3.45703	0.000546155	0.0033105	protein_coding	CNIH3	cornichon family AMPA receptor auxiliary protein 3 [Source:VGNC Symbol;Acc:VGNC:108266]
ENSSSCG00000011486	12.7309	2.04805	0.843669	2.42756	0.0152009	0.0474039	protein_coding	C3orf14	chromosome 13 C3orf14 homolog [Source:VGNC Symbol;Acc:VGNC:85931]
ENSSSCG00000024954	134.601	2.0461	0.361334	5.66263	1.49074e-08	4.78436e-07	protein_coding	FGF1	fibroblast growth factor 1 [Source:VGNC Symbol;Acc:VGNC:88100]
ENSSSCG00000028850	1439.87	2.03974	0.313153	6.51355	7.33931e-11	4.32628e-09	protein_coding	RPL26	ribosomal protein L26 [Source:HGNC Symbol;Acc:HGNC:10327]
ENSSSCG00000032197	15.3894	2.03296	0.682889	2.977	0.00291083	0.0127016	protein_coding	ENSSSCG00000032197	G protein subunit gamma 3 [Source:VGNC Symbol;Acc:VGNC:88537]
ENSSSCG00000011171	908.045	2.03157	0.29349	6.92212	4.44935e-12	3.40957e-10	protein_coding	CTSV	cathepsin V [Source:HGNC Symbol;Acc:HGNC:2538]
ENSSSCG00000013735	891.557	2.03116	0.274918	7.38823	1.48802e-13	1.56038e-11	protein_coding	JUNB	JunB proto-onco, AP-1 transcription factor subunit [Source:VGNC Symbol;Acc:VGNC:89295]
ENSSSCG00000001561	797.714	2.0276	0.296788	6.83181	8.38497e-12	6.03112e-10	protein_coding	ETV7	ETS variant transcription factor 7 [Source:VGNC Symbol;Acc:VGNC:87816]
ENSSSCG00000016122	99.1168	2.02329	0.412451	4.90554	9.31711e-07	1.70934e-05	protein_coding	CTLA4	cytotoxic T-lymphocyte associated protein 4 [Source:HGNC Symbol;Acc:HGNC:2505]
ENSSSCG00000025326	700.907	2.01956	0.296748	6.80563	1.00605e-11	7.03317e-10	protein_coding	TMEM243	transmembrane protein 243 [Source:VGNC Symbol;Acc:VGNC:94153]
ENSSSCG00000008878	934.036	2.01793	0.304743	6.62176	3.54939e-11	2.24502e-09	protein_coding	PPID	peptidylprolyl isomerase D [Source:VGNC Symbol;Acc:VGNC:98212]
ENSSSCG00000024245	36.5325	2.01521	0.520892	3.86878	0.000109383	0.000904201	protein_coding	AIMP2	aminoacyl tRNA synthetase complex interacting multifunctional protein 2 [Source:VGNC Symbol;Acc:VGNC:85203]
ENSSSCG00000006830	1112.62	2.01494	0.333571	6.04052	1.53619e-09	6.55398e-08	protein_coding	PSMA5	proteasome 20S subunit alpha 5 [Source:VGNC Symbol;Acc:VGNC:98838]
ENSSSCG00000027529	15002.8	2.00892	0.285126	7.04573	1.84497e-12	1.49428e-10	protein_coding	BIRC3	baculoviral IAP repeat containing 3 [Source:HGNC Symbol;Acc:HGNC:591]
ENSSSCG00000009979	22.6318	2.00806	0.716652	2.802	0.00507867	0.0196901	protein_coding	NEFH	neurofilament heavy chain [Source:VGNC Symbol;Acc:VGNC:90669]
ENSSSCG00000039203	254.783	1.98888	0.342486	5.80717	6.35357e-09	2.31847e-07	protein_coding	CYSLTR1	cysteinyl leukotriene receptor 1 [Source:VGNC Symbol;Acc:VGNC:87132]
ENSSSCG00000032573	198.638	1.97847	0.352414	5.61404	1.97654e-08	6.12451e-07	protein_coding	ENSSSCG00000032573	coiled-coil-helix-coiled-coil-helix domain containing 7 [Source:VGNC Symbol;Acc:VGNC:98759]
ENSSSCG00000039659	228.851	1.97766	0.362618	5.45385	4.92897e-08	1.35034e-06	protein_coding	TIMM10	translocase of inner mitochondrial membrane 10 [Source:HGNC Symbol;Acc:HGNC:11814]
ENSSSCG00000022312	243.769	1.96927	0.353258	5.57461	2.48087e-08	7.45533e-07	protein_coding	RHPN2	rhophilin Rho GTPase binding protein 2 [Source:VGNC Symbol;Acc:VGNC:98548]
ENSSSCG00000016903	586.209	1.96898	0.381328	5.16349	2.42389e-07	5.43557e-06	protein_coding	GZMA	granzyme A [Source:HGNC Symbol;Acc:HGNC:4708]
ENSSSCG00000001701	7680.32	1.96753	0.294385	6.68352	2.33263e-11	1.54403e-09	protein_coding	HSP90AB1	heat shock protein 90 alpha family class B member 1 [Source:HGNC Symbol;Acc:HGNC:5258]
ENSSSCG00000011876	2753.26	1.96718	0.288001	6.83045	8.46463e-12	6.06652e-10	protein_coding	DTX3L	deltex E3 ubiquitin ligase 3L [Source:VGNC Symbol;Acc:VGNC:87469]
ENSSSCG00000016714	1345.02	1.96533	0.27776	7.07563	1.48768e-12	1.2454e-10	protein_coding	CYCS	0
ENSSSCG00000010995	1469.32	1.96507	0.297409	6.6073	3.91397e-11	2.46778e-09	protein_coding	CHMP5	charged multivesicular body protein 5 [Source:VGNC Symbol;Acc:VGNC:103920]
ENSSSCG00000028517	344.284	1.95148	0.310438	6.28619	3.25343e-10	1.60558e-08	protein_coding	SC5D	sterol-C5-desaturase [Source:VGNC Symbol;Acc:VGNC:92600]
ENSSSCG00000012527	19.7955	1.94943	0.770845	2.52895	0.0114404	0.0379202	protein_coding	TCEAL9	transcription elongation factor A like 9 [Source:HGNC Symbol;Acc:HGNC:30084]
ENSSSCG00000008094	179.882	1.94902	0.338244	5.76219	8.30319e-09	2.89218e-07	protein_coding	CHCHD5	coiled-coil-helix-coiled-coil-helix domain containing 5 [Source:VGNC Symbol;Acc:VGNC:86627]
ENSSSCG00000020906	5641.48	1.94732	0.338843	5.74696	9.08597e-09	3.12658e-07	protein_coding	GHSR	growth hormone secretagogue receptor [Source:HGNC Symbol;Acc:HGNC:4267]
ENSSSCG00000012014	581.145	1.94691	0.348852	5.58092	2.39244e-08	7.24422e-07	protein_coding	BTG3	BTG anti-proliferation factor 3 [Source:VGNC Symbol;Acc:VGNC:103908]
ENSSSCG00000021464	635.892	1.94606	0.234451	8.30053	1.03646e-16	1.70665e-14	protein_coding	SOAT1	sterol O-acyltransferase 1 [Source:VGNC Symbol;Acc:VGNC:93327]
ENSSSCG00000018065	1744.93	1.92798	0.404138	4.7706	1.83674e-06	3.06493e-05	protein_coding	ND1	mitochondrially encoded NADH:ubiquinone oxidoreductase core subunit 1 [Source:VGNC Symbol;Acc:VGNC:99793]
ENSSSCG00000035080	4073.79	1.92763	0.265487	7.26074	3.84988e-13	3.65262e-11	protein_coding	RPL23A	ribosomal protein L23a [Source:VGNC Symbol;Acc:VGNC:92426]
ENSSSCG00000002004	671.224	1.92349	0.310976	6.18534	6.19689e-10	2.83181e-08	protein_coding	PSME2	proteasome activator subunit 2 [Source:HGNC Symbol;Acc:HGNC:9569]
ENSSSCG00000039582	2300.63	1.92082	0.307903	6.2384	4.42065e-10	2.10981e-08	protein_coding	PSMA2	proteasome 20S subunit alpha 2 [Source:HGNC Symbol;Acc:HGNC:9531]
ENSSSCG00000017749	781.195	1.91788	0.259928	7.3785	1.6008e-13	1.65256e-11	protein_coding	EVI2A	ecotropic viral integration site 2A [Source:HGNC Symbol;Acc:HGNC:3499]
ENSSSCG00000037598	2453.78	1.9172	0.29473	6.50493	7.77289e-11	4.52828e-09	protein_coding	SNX10	sorting nexin 10 [Source:VGNC Symbol;Acc:VGNC:93303]
ENSSSCG00000002452	3525.33	1.91266	0.290981	6.57314	4.92658e-11	3.02022e-09	protein_coding	LGMN	legumain [Source:VGNC Symbol;Acc:VGNC:89702]
ENSSSCG00000004789	3669.45	1.91082	0.342558	5.57809	2.43179e-08	7.34106e-07	protein_coding	THBS1	thrombospondin 1 [Source:VGNC Symbol;Acc:VGNC:93946]
ENSSSCG00000006423	50.9576	1.9105	0.439385	4.34814	1.373e-05	0.000161964	protein_coding	OR6N2	olfactory receptor family 6 subfamily N member 2 [Source:HGNC Symbol;Acc:HGNC:15035]
ENSSSCG00000001205	25.8474	1.90365	0.552427	3.44598	0.000568986	0.00341255	protein_coding	NKAPL	NFKB activating protein like [Source:VGNC Symbol;Acc:VGNC:90758]
ENSSSCG00000016817	2472.15	1.89851	0.300234	6.32344	2.55805e-10	1.31019e-08	protein_coding	TARS1	threonyl-tRNA synthetase 1 [Source:VGNC Symbol;Acc:VGNC:93738]
ENSSSCG00000033025	2569.19	1.88802	0.333997	5.65282	1.57834e-08	5.0315e-07	protein_coding	C21orf91	chromosome 13 C21orf91 homolog [Source:VGNC Symbol;Acc:VGNC:85930]
ENSSSCG00000000289	153.184	1.88771	0.469421	4.02135	5.78644e-05	0.00053072	protein_coding	NFE2	nuclear factor, erythroid 2 [Source:VGNC Symbol;Acc:VGNC:90712]
ENSSSCG00000016100	492.323	1.88693	0.367471	5.13492	2.82257e-07	6.15284e-06	protein_coding	ENSSSCG00000016100	NADH:ubiquinone oxidoreductase subunit B3 [Source:VGNC Symbol;Acc:VGNC:104005]
ENSSSCG00000037536	694.383	1.88665	0.266623	7.0761	1.48267e-12	1.2454e-10	protein_coding	SLC25A28	solute carrier family 25 member 28 [Source:VGNC Symbol;Acc:VGNC:93005]
ENSSSCG00000034598	1700.59	1.8811	0.283476	6.63584	3.22662e-11	2.06049e-09	protein_coding	H2AC20	H2A clustered histone 20 [Source:HGNC Symbol;Acc:HGNC:4738]
ENSSSCG00000024344	847.969	1.8782	0.370237	5.07297	3.91653e-07	8.14539e-06	protein_coding	CCR5	C-C motif chemokine receptor 5 [Source:VGNC Symbol;Acc:VGNC:108636]
ENSSSCG00000004889	305.05	1.8766	0.314273	5.97122	2.35484e-09	9.61432e-08	protein_coding	SERPINB10	serpin family B member 10 [Source:HGNC Symbol;Acc:HGNC:8942]
ENSSSCG00000008568	24.4295	1.87617	0.687459	2.72914	0.00635001	0.0235732	protein_coding	DRC1	dynein regulatory complex subunit 1 [Source:VGNC Symbol;Acc:VGNC:87440]
ENSSSCG00000022345	1124.84	1.87598	0.314513	5.96471	2.45073e-09	9.94466e-08	protein_coding	ENSSSCG00000022345	chimerin 1 [Source:VGNC Symbol;Acc:VGNC:103921]
ENSSSCG00000028149	22.5498	1.87521	0.666384	2.814	0.0048929	0.0191074	protein_coding	THYN1	thymocyte nuclear protein 1 [Source:VGNC Symbol;Acc:VGNC:93974]
ENSSSCG00000000849	23053.9	1.87453	0.324833	5.77073	7.89267e-09	2.77343e-07	protein_coding	HSP90B1	heat shock protein 90 beta family member 1 [Source:VGNC Symbol;Acc:VGNC:103290]
ENSSSCG00000021161	484.166	1.87179	0.353327	5.29762	1.17321e-07	2.88226e-06	protein_coding	ENSSSCG00000021161	CDC28 protein kinase regulatory subunit 2 [Source:VGNC Symbol;Acc:VGNC:103924]
ENSSSCG00000005072	1779.74	1.86828	0.321167	5.81717	5.98537e-09	2.20838e-07	protein_coding	PSMA3	proteasome 20S subunit alpha 3 [Source:VGNC Symbol;Acc:VGNC:91900]
ENSSSCG00000040405	12.5599	1.866	0.717848	2.59944	0.00933754	0.0321926	protein_coding	SERP2	stress associated endoplasmic reticulum protein family member 2 [Source:VGNC Symbol;Acc:VGNC:92732]
ENSSSCG00000011874	8267.99	1.85971	0.29588	6.28534	3.27136e-10	1.60935e-08	protein_coding	PARP14	poly(ADP-ribose) polymerase family member 14 [Source:VGNC Symbol;Acc:VGNC:108680]
ENSSSCG00000020808	3256.94	1.85913	0.30832	6.02988	1.64077e-09	6.9703e-08	protein_coding	ENSSSCG00000020808	chaperonin containing TCP1 subunit 6A [Source:VGNC Symbol;Acc:VGNC:106569]
ENSSSCG00000027357	763.811	1.85848	0.31695	5.86362	4.52883e-09	1.72859e-07	protein_coding	CSTB	cystatin B [Source:VGNC Symbol;Acc:VGNC:97952]
ENSSSCG00000026318	42.0841	1.85645	0.546074	3.39964	0.000674758	0.00392002	protein_coding	NETO2	neuropilin and tolloid like 2 [Source:VGNC Symbol;Acc:VGNC:90691]
ENSSSCG00000022467	224.536	1.85557	0.436573	4.25032	2.13462e-05	0.000232278	protein_coding	VPREB1	V-set pre-B cell surrogate light chain 1 [Source:VGNC Symbol;Acc:VGNC:94836]
ENSSSCG00000006734	142.878	1.85401	0.402022	4.6117	3.99388e-06	5.783e-05	protein_coding	CD101	CD101 molecule [Source:VGNC Symbol;Acc:VGNC:86387]
ENSSSCG00000006736	4683.92	1.85365	0.266867	6.94596	3.75895e-12	2.91414e-10	protein_coding	CD2	CD2 molecule [Source:VGNC Symbol;Acc:VGNC:86395]
ENSSSCG00000021259	31.7282	1.85343	0.509685	3.63643	0.000276439	0.00191242	protein_coding	CDA	cytidine deaminase [Source:VGNC Symbol;Acc:VGNC:86439]
ENSSSCG00000003766	933.185	1.85327	0.32399	5.72016	1.06422e-08	3.56962e-07	protein_coding	DNAJB4	DnaJ heat shock protein family (Hsp40) member B4 [Source:VGNC Symbol;Acc:VGNC:96623]
ENSSSCG00000000457	3800.08	1.85264	0.293817	6.30542	2.87416e-10	1.44736e-08	protein_coding	USP15	ubiquitin specific peptidase 15 [Source:VGNC Symbol;Acc:VGNC:94748]
ENSSSCG00000021973	336.358	1.85232	0.333292	5.55765	2.7343e-08	8.13107e-07	protein_coding	GPX8	glutathione peroxidase 8 (putative) [Source:HGNC Symbol;Acc:HGNC:33100]
ENSSSCG00000003849	429.15	1.84993	0.253349	7.30191	2.83719e-13	2.79843e-11	protein_coding	MAGOH	mago homolog, exon junction complex subunit [Source:HGNC Symbol;Acc:HGNC:6815]
ENSSSCG00000017668	3143.19	1.84675	0.255396	7.23092	4.79723e-13	4.36439e-11	protein_coding	VMP1	vacuole membrane protein 1 [Source:HGNC Symbol;Acc:HGNC:29559]
ENSSSCG00000015487	18.0995	1.84608	0.662044	2.78845	0.0052961	0.020347	protein_coding	TNFSF18	TNF superfamily member 18 [Source:VGNC Symbol;Acc:VGNC:94272]
ENSSSCG00000009334	4504.61	1.84348	0.423689	4.35103	1.35498e-05	0.000160571	protein_coding	HSPH1	heat shock protein family H (Hsp110) member 1 [Source:HGNC Symbol;Acc:HGNC:16969]
ENSSSCG00000038423	704.869	1.84107	0.294587	6.24965	4.11364e-10	1.98451e-08	protein_coding	GLA	galactosidase alpha [Source:VGNC Symbol;Acc:VGNC:88474]
ENSSSCG00000006175	612.403	1.84104	0.316388	5.81894	5.92213e-09	2.1891e-07	protein_coding	LY96	lymphocyte antigen 96 [Source:VGNC Symbol;Acc:VGNC:89907]
ENSSSCG00000002252	1372.04	1.83821	0.281093	6.53953	6.17124e-11	3.70349e-09	protein_coding	ARRDC4	arrestin domain containing 4 [Source:VGNC Symbol;Acc:VGNC:85547]
ENSSSCG00000006335	350.1	1.83667	0.313918	5.8508	4.89215e-09	1.85659e-07	protein_coding	RGS4	regulator of G protein signaling 4 [Source:VGNC Symbol;Acc:VGNC:92266]
ENSSSCG00000038149	360.53	1.83586	0.335349	5.47447	4.38812e-08	1.21767e-06	protein_coding	KCNE4	potassium voltage-gated channel subfamily E regulatory subunit 4 [Source:VGNC Symbol;Acc:VGNC:96387]
ENSSSCG00000025589	82.2457	1.83547	0.452028	4.06053	4.89625e-05	0.000460155	protein_coding	SMIM26	small integral membrane protein 26 [Source:HGNC Symbol;Acc:HGNC:43430]
ENSSSCG00000028420	1519.01	1.8351	0.289806	6.33215	2.41766e-10	1.25115e-08	protein_coding	EIF4E	eukaryotic translation initiation factor 4E [Source:VGNC Symbol;Acc:VGNC:87626]
ENSSSCG00000001978	640.095	1.83447	0.462146	3.96946	7.20359e-05	0.000634502	protein_coding	GZMH	granzyme H [Source:HGNC Symbol;Acc:HGNC:4710]
ENSSSCG00000003776	1238.99	1.83273	0.277709	6.59948	4.1259e-11	2.58504e-09	protein_coding	ACADM	acyl-CoA dehydrogenase medium chain [Source:VGNC Symbol;Acc:VGNC:85000]
ENSSSCG00000023158	1063.87	1.83268	0.295001	6.21246	5.21614e-10	2.43556e-08	protein_coding	RPS27L	ribosomal protein S27 like [Source:VGNC Symbol;Acc:VGNC:109541]
ENSSSCG00000006172	3885.37	1.8311	0.376828	4.85924	1.17839e-06	2.08881e-05	protein_coding	PI15	peptidase inhibitor 15 [Source:VGNC Symbol;Acc:VGNC:98188]
ENSSSCG00000002535	24578.1	1.83035	0.391885	4.67063	3.00284e-06	4.56358e-05	protein_coding	HSP90AA1	heat shock protein 90 alpha family class A member 1 [Source:HGNC Symbol;Acc:HGNC:5253]
ENSSSCG00000006079	677.509	1.83011	0.276271	6.62431	3.48881e-11	2.21373e-09	protein_coding	RIDA	reactive intermediate imine deaminase A homolog [Source:VGNC Symbol;Acc:VGNC:98847]
ENSSSCG00000015999	111.69	1.82988	0.447948	4.08503	4.40718e-05	0.000420847	protein_coding	FKBP7	FKBP prolyl isomerase 7 [Source:VGNC Symbol;Acc:VGNC:96302]
ENSSSCG00000037483	1452.48	1.82976	0.290123	6.30684	2.84787e-10	1.44379e-08	protein_coding	RFTN2	raftlin family member 2 [Source:VGNC Symbol;Acc:VGNC:96128]
ENSSSCG00000039295	238.371	1.82804	0.324752	5.62904	1.81213e-08	5.66719e-07	protein_coding	MRPL34	mitochondrial ribosomal protein L34 [Source:VGNC Symbol;Acc:VGNC:100173]
ENSSSCG00000022089	110.012	1.82691	0.384061	4.75683	1.96652e-06	3.2381e-05	protein_coding	ADGRF4	adhesion G protein-coupled receptor F4 [Source:VGNC Symbol;Acc:VGNC:85128]
ENSSSCG00000025795	610.564	1.82602	0.364363	5.01155	5.39941e-07	1.06936e-05	protein_coding	CSF3R	colony stimulating factor 3 receptor [Source:VGNC Symbol;Acc:VGNC:87035]
ENSSSCG00000015016	944.864	1.8251	0.365529	4.99304	5.94371e-07	1.16443e-05	protein_coding	POU2AF1	POU class 2 homeobox associating factor 1 [Source:VGNC Symbol;Acc:VGNC:91671]
ENSSSCG00000021988	143.279	1.82044	0.400507	4.54534	5.48458e-06	7.55464e-05	protein_coding	TUSC3	tumor suppressor candidate 3 [Source:VGNC Symbol;Acc:VGNC:108742]
ENSSSCG00000011712	292.82	1.81945	0.356947	5.09725	3.44619e-07	7.28894e-06	protein_coding	P2RY14	purinergic receptor P2Y14 [Source:VGNC Symbol;Acc:VGNC:91126]
ENSSSCG00000003149	14.7458	1.8173	0.697286	2.60624	0.00915413	0.0316625	protein_coding	TULP2	TUB like protein 2 [Source:VGNC Symbol;Acc:VGNC:94590]
ENSSSCG00000004518	91.6112	1.81004	0.381531	4.74415	2.09386e-06	3.40555e-05	protein_coding	SKA1	spindle and kinetochore associated complex subunit 1 [Source:VGNC Symbol;Acc:VGNC:103176]
ENSSSCG00000004172	101.31	1.80863	0.425493	4.25067	2.13129e-05	0.000232043	protein_coding	SLC2A12	solute carrier family 2 member 12 [Source:VGNC Symbol;Acc:VGNC:93046]
ENSSSCG00000026724	643.799	1.8085	0.340884	5.30532	1.12477e-07	2.7873e-06	protein_coding	GUCY2C	guanylate cyclase 2C [Source:HGNC Symbol;Acc:HGNC:4688]
ENSSSCG00000014100	498.774	1.80493	0.300057	6.01527	1.7959e-09	7.58084e-08	protein_coding	TBCA	tubulin folding cofactor A [Source:VGNC Symbol;Acc:VGNC:93783]
ENSSSCG00000000653	606.379	1.80295	0.28992	6.21879	5.01e-10	2.34869e-08	protein_coding	CD69	CD69 molecule [Source:VGNC Symbol;Acc:VGNC:103223]
ENSSSCG00000038138	2063.92	1.80199	0.393224	4.58262	4.59195e-06	6.51174e-05	protein_coding	TFEC	transcription factor EC [Source:VGNC Symbol;Acc:VGNC:93918]
ENSSSCG00000015892	821.924	1.80121	0.287393	6.26742	3.67088e-10	1.79261e-08	protein_coding	PSMD14	proteasome 26S subunit, non-ATPase 14 [Source:VGNC Symbol;Acc:VGNC:95823]
ENSSSCG00000039947	275.329	1.79828	0.297656	6.04145	1.52737e-09	6.53032e-08	protein_coding	KCNJ2	potassium inwardly rectifying channel subfamily J member 2 [Source:VGNC Symbol;Acc:VGNC:89357]
ENSSSCG00000035034	471.132	1.79743	0.283913	6.33092	2.43702e-10	1.25791e-08	protein_coding	CNIH4	cornichon family AMPA receptor auxiliary protein 4 [Source:VGNC Symbol;Acc:VGNC:96060]
ENSSSCG00000013501	27.9392	1.79729	0.544377	3.30155	0.000961522	0.00518047	protein_coding	CREB3L3	cAMP responsive element binding protein 3 like 3 [Source:VGNC Symbol;Acc:VGNC:86982]
ENSSSCG00000006287	2456.95	1.79546	0.231442	7.75771	8.64781e-15	1.08364e-12	protein_coding	SELL	selectin L [Source:HGNC Symbol;Acc:HGNC:10720]
ENSSSCG00000005102	666.2	1.79526	0.308391	5.82138	5.83634e-09	2.16542e-07	protein_coding	AEN	apoptosis enhancing nuclease [Source:VGNC Symbol;Acc:VGNC:85164]
ENSSSCG00000033843	156.199	1.7928	0.518677	3.45649	0.000547262	0.00331519	protein_coding	ETFRF1	electron transfer flavoprotein regulatory factor 1 [Source:VGNC Symbol;Acc:VGNC:87804]
ENSSSCG00000035379	32279.7	1.78975	0.384233	4.65799	3.19311e-06	4.80148e-05	protein_coding	JCHAIN	joining chain of multimeric IgA and IgM [Source:VGNC Symbol;Acc:VGNC:89281]
ENSSSCG00000033913	150.832	1.78926	0.40962	4.3681	1.25332e-05	0.000150324	protein_coding	C1RL	complement C1r subcomponent like [Source:VGNC Symbol;Acc:VGNC:85988]
ENSSSCG00000026761	3479.62	1.78703	0.297872	5.99931	1.98158e-09	8.24238e-08	protein_coding	CCT8	chaperonin containing TCP1 subunit 8 [Source:VGNC Symbol;Acc:VGNC:86386]
ENSSSCG00000031882	1257.1	1.78565	0.250955	7.1154	1.11589e-12	9.58318e-11	protein_coding	PNPT1	polyribonucleotide nucleotidyltransferase 1 [Source:VGNC Symbol;Acc:VGNC:91612]
ENSSSCG00000032578	166.977	1.78557	0.381849	4.67611	2.92369e-06	4.47745e-05	protein_coding	TNFRSF17	TNF receptor superfamily member 17 [Source:VGNC Symbol;Acc:VGNC:94261]
ENSSSCG00000016233	724.82	1.78446	0.280981	6.35082	2.14165e-10	1.13485e-08	protein_coding	SERPINE2	serpin family E member 2 [Source:VGNC Symbol;Acc:VGNC:96484]
ENSSSCG00000003551	70.7696	1.77859	0.474234	3.75044	0.000176525	0.00133679	protein_coding	PAQR7	progestin and adipoQ receptor family member 7 [Source:VGNC Symbol;Acc:VGNC:91177]
ENSSSCG00000035598	68.903	1.77857	0.508773	3.49581	0.000472624	0.002939	protein_coding	EDN1	endothelin 1 [Source:HGNC Symbol;Acc:HGNC:3176]
ENSSSCG00000016175	338.103	1.7772	0.327699	5.42329	5.85136e-08	1.56908e-06	protein_coding	MREG	melanoregulin [Source:VGNC Symbol;Acc:VGNC:96086]
ENSSSCG00000018084	606.708	1.77607	0.727018	2.44295	0.0145677	0.0458744	protein_coding	ND3	mitochondrially encoded NADH:ubiquinone oxidoreductase core subunit 3 [Source:VGNC Symbol;Acc:VGNC:99794]
ENSSSCG00000005055	262.894	1.7757	0.416906	4.25923	2.05132e-05	0.000224473	protein_coding	LGALS3	galectin 3 [Source:VGNC Symbol;Acc:VGNC:89694]
ENSSSCG00000004342	206.308	1.77548	0.316605	5.60787	2.04827e-08	6.3271e-07	protein_coding	NDUFAF4	NADH:ubiquinone oxidoreductase complex assembly factor 4 [Source:VGNC Symbol;Acc:VGNC:90641]
ENSSSCG00000002385	390.426	1.77301	0.32966	5.37829	7.51952e-08	1.95586e-06	protein_coding	TGFB3	transforming growth factor beta 3 [Source:VGNC Symbol;Acc:VGNC:98367]
ENSSSCG00000007508	2668.17	1.76901	0.261746	6.75848	1.39448e-11	9.58057e-10	protein_coding	ZBP1	Z-DNA binding protein 1 [Source:VGNC Symbol;Acc:VGNC:95770]
ENSSSCG00000030260	345.515	1.76624	0.297522	5.93649	2.91192e-09	1.1697e-07	protein_coding	ENSSSCG00000030260	profilin 2 [Source:VGNC Symbol;Acc:VGNC:91339]
ENSSSCG00000035914	1305.09	1.76468	0.261424	6.75026	1.47579e-11	1.00697e-09	protein_coding	PSMB2	proteasome 20S subunit beta 2 [Source:VGNC Symbol;Acc:VGNC:91905]
ENSSSCG00000031251	51.4189	1.76024	0.464159	3.79232	0.000149247	0.0011652	protein_coding	DDA1	DET1 and DDB1 associated 1 [Source:VGNC Symbol;Acc:VGNC:87199]
ENSSSCG00000001041	627.146	1.75958	0.299403	5.87695	4.179e-09	1.60429e-07	protein_coding	PAK1IP1	PAK1 interacting protein 1 [Source:VGNC Symbol;Acc:VGNC:91157]
ENSSSCG00000022226	205.846	1.75543	0.307711	5.7048	1.16483e-08	3.868e-07	protein_coding	FASLG	Fas ligand [Source:VGNC Symbol;Acc:VGNC:103942]
ENSSSCG00000040973	22.6787	1.75483	0.616506	2.84641	0.00442156	0.0176685	protein_coding	ENSSSCG00000040973	HYDIN axonemal central pair apparatus protein [Source:VGNC Symbol;Acc:VGNC:89011]
ENSSSCG00000002257	409.127	1.75396	0.313183	5.60042	2.13828e-08	6.55431e-07	protein_coding	MCTP2	multiple C2 and transmembrane domain containing 2 [Source:VGNC Symbol;Acc:VGNC:90084]
ENSSSCG00000028010	404.976	1.75334	0.317141	5.52859	3.22813e-08	9.4031e-07	protein_coding	ABHD3	abhydrolase domain containing 3, phospholipase [Source:VGNC Symbol;Acc:VGNC:84981]
ENSSSCG00000021355	1394.05	1.75309	0.257351	6.81205	9.62154e-12	6.8345e-10	protein_coding	SOD1	superoxide dismutase 1 [Source:VGNC Symbol;Acc:VGNC:108694]
ENSSSCG00000014934	3439.24	1.74976	0.361274	4.84331	1.27695e-06	2.23175e-05	protein_coding	CHORDC1	cysteine and histidine rich domain containing 1 [Source:VGNC Symbol;Acc:VGNC:86656]
ENSSSCG00000021411	280.308	1.74972	0.323068	5.41597	6.09579e-08	1.62153e-06	protein_coding	HIST1H2BD	H2B clustered histone 5 [Source:HGNC Symbol;Acc:HGNC:4747]
ENSSSCG00000012481	260.617	1.7493	0.298902	5.85243	4.84444e-09	1.842e-07	protein_coding	TSPAN6	tetraspanin 6 [Source:HGNC Symbol;Acc:HGNC:11858]
ENSSSCG00000017717	657.996	1.74788	0.235557	7.42018	1.1696e-13	1.24615e-11	protein_coding	UNC45B	unc-45 myosin chaperone B [Source:VGNC Symbol;Acc:VGNC:94705]
ENSSSCG00000035121	16.9765	1.74748	0.666902	2.62029	0.00878549	0.0306553	protein_coding	RHBG	Rh family B glycoprotein [Source:VGNC Symbol;Acc:VGNC:98845]
ENSSSCG00000014168	1035.77	1.74662	0.317099	5.50812	3.62695e-08	1.03233e-06	protein_coding	ELL2	elongation factor for RNA polymerase II 2 [Source:VGNC Symbol;Acc:VGNC:87649]
ENSSSCG00000022726	81.0262	1.74548	0.493461	3.53722	0.00040436	0.00258884	protein_coding	RHOD	ras homolog family member D [Source:VGNC Symbol;Acc:VGNC:92287]
ENSSSCG00000025698	1396.15	1.74264	0.362129	4.81221	1.49267e-06	2.55938e-05	protein_coding	SERPINE1	serpin family E member 1 [Source:VGNC Symbol;Acc:VGNC:98310]
ENSSSCG00000004233	831.045	1.74181	0.42536	4.0949	4.22352e-05	0.00040878	protein_coding	SMPDL3A	sphingomyelin phosphodiesterase acid like 3A [Source:VGNC Symbol;Acc:VGNC:93265]
ENSSSCG00000023842	1535.37	1.74162	0.372844	4.67118	2.99469e-06	4.55815e-05	protein_coding	TRAT1	T cell receptor associated transmembrane adaptor 1 [Source:VGNC Symbol;Acc:VGNC:94381]
ENSSSCG00000009592	158.706	1.74109	0.293797	5.92617	3.10072e-09	1.23558e-07	protein_coding	NFIL3	nuclear factor, interleukin 3 regulated [Source:VGNC Symbol;Acc:VGNC:90717]
ENSSSCG00000002351	137.148	1.73919	0.386997	4.49405	6.98802e-06	9.18635e-05	protein_coding	PTGR2	prostaglandin reductase 2 [Source:HGNC Symbol;Acc:HGNC:20149]
ENSSSCG00000010330	521.94	1.73584	0.377353	4.60005	4.22388e-06	6.07629e-05	protein_coding	PPIF	peptidylprolyl isomerase F [Source:VGNC Symbol;Acc:VGNC:98213]
ENSSSCG00000038562	50.1859	1.73577	0.510581	3.3996	0.000674847	0.00392002	protein_coding	RND1	Rho family GTPase 1 [Source:VGNC Symbol;Acc:VGNC:92343]
ENSSSCG00000031380	507.171	1.73491	0.460622	3.76645	0.000165586	0.0012689	protein_coding	MARCKSL1	MARCKS like 1 [Source:VGNC Symbol;Acc:VGNC:98498]
ENSSSCG00000038534	928.961	1.73376	0.30026	5.77421	7.73162e-09	2.73129e-07	protein_coding	TSR1	TSR1 ribosome maturation factor [Source:VGNC Symbol;Acc:VGNC:94521]
ENSSSCG00000033860	998.811	1.73181	0.281766	6.14629	7.93158e-10	3.54325e-08	protein_coding	ZMAT3	zinc finger matrin-type 3 [Source:VGNC Symbol;Acc:VGNC:95177]
ENSSSCG00000039202	627.959	1.72983	0.252142	6.86057	6.85862e-12	5.06115e-10	protein_coding	FCF1	FCF1 rRNA-processing protein [Source:VGNC Symbol;Acc:VGNC:88063]
ENSSSCG00000027121	2203.68	1.72684	0.314419	5.49216	3.97048e-08	1.11892e-06	protein_coding	ODC1	ornithine decarboxylase 1 [Source:VGNC Symbol;Acc:VGNC:104014]
ENSSSCG00000031170	3090.47	1.72348	0.317724	5.42447	5.81275e-08	1.56293e-06	protein_coding	ENSSSCG00000031170	transmembrane protein 123 [Source:VGNC Symbol;Acc:VGNC:94072]
ENSSSCG00000010568	479.961	1.72298	0.36218	4.75725	1.96252e-06	3.23418e-05	protein_coding	NPM3	nucleophosmin/nucleoplasmin 3 [Source:VGNC Symbol;Acc:VGNC:90854]
ENSSSCG00000037646	89.3494	1.72155	0.389407	4.42096	9.82632e-06	0.000121602	protein_coding	DNAJA4	DnaJ heat shock protein family (Hsp40) member A4 [Source:HGNC Symbol;Acc:HGNC:14885]
ENSSSCG00000021075	215.852	1.71955	0.343844	5.00095	5.70479e-07	1.11983e-05	protein_coding	TDRD1	tudor domain containing 1 [Source:VGNC Symbol;Acc:VGNC:93846]
ENSSSCG00000039862	31.8352	1.71886	0.644464	2.66712	0.00765038	0.0274493	protein_coding	TRIB3	tribbles pseudokinase 3 [Source:VGNC Symbol;Acc:VGNC:95791]
ENSSSCG00000036307	348.973	1.7152	0.339871	5.04663	4.49673e-07	9.14213e-06	protein_coding	OAF	out at first homolog [Source:VGNC Symbol;Acc:VGNC:91005]
ENSSSCG00000016646	1135.77	1.71348	0.253945	6.74743	1.50491e-11	1.02334e-09	protein_coding	IFRD1	interferon related developmental regulator 1 [Source:HGNC Symbol;Acc:HGNC:5456]
ENSSSCG00000006865	285.227	1.71267	0.299724	5.71414	1.10261e-08	3.68599e-07	protein_coding	RTCA	RNA 3'-terminal phosphate cyclase [Source:VGNC Symbol;Acc:VGNC:92491]
ENSSSCG00000004646	857.963	1.70751	0.268936	6.34914	2.16519e-10	1.14428e-08	protein_coding	ATP8B4	ATPase phospholipid transporting 8B4 (putative) [Source:VGNC Symbol;Acc:VGNC:103036]
ENSSSCG00000015311	863.63	1.70744	0.301152	5.66968	1.43065e-08	4.62548e-07	protein_coding	CYP51A1	cytochrome P450 family 51 subfamily A member 1 [Source:VGNC Symbol;Acc:VGNC:103377]
ENSSSCG00000035276	56.3414	1.70609	0.45611	3.74052	0.000183639	0.00138121	protein_coding	GAPT	GRB2 binding adaptor protein, transmembrane [Source:VGNC Symbol;Acc:VGNC:88346]
ENSSSCG00000039715	15.0057	1.7029	0.66754	2.551	0.0107413	0.0360165	protein_coding	FAHD1	fumarylacetoacetate hydrolase domain containing 1 [Source:HGNC Symbol;Acc:HGNC:14169]
ENSSSCG00000025107	261.874	1.70275	0.331264	5.14015	2.74518e-07	5.99725e-06	protein_coding	MIX23	mitochondrial matrix import factor 23 [Source:VGNC Symbol;Acc:VGNC:103987]
ENSSSCG00000009881	5121.57	1.70124	0.346945	4.90349	9.41487e-07	1.72568e-05	protein_coding	OAS2	2'-5'-oligoadenylate synthetase 2 [Source:VGNC Symbol;Acc:VGNC:91007]
ENSSSCG00000032914	864.151	1.69947	0.309661	5.48815	4.06158e-08	1.14298e-06	protein_coding	MANF	mesencephalic astrocyte derived neurotrophic factor [Source:VGNC Symbol;Acc:VGNC:89973]
ENSSSCG00000023972	729.777	1.6968	0.307508	5.5179	3.43067e-08	9.8491e-07	protein_coding	DRAM1	DNA damage regulated autophagy modulator 1 [Source:VGNC Symbol;Acc:VGNC:87436]
ENSSSCG00000008496	8487.84	1.69638	0.315552	5.37591	7.61982e-08	1.97937e-06	protein_coding	EIF2AK2	eukaryotic translation initiation factor 2 alpha kinase 2 [Source:VGNC Symbol;Acc:VGNC:87607]
ENSSSCG00000003259	108.778	1.69534	0.425931	3.98031	6.88255e-05	0.00061238	protein_coding	OSCAR	osteoclast associated Ig-like receptor [Source:VGNC Symbol;Acc:VGNC:91076]
ENSSSCG00000029790	1168.99	1.69432	0.319696	5.29981	1.15926e-07	2.85856e-06	protein_coding	PCYOX1	prenylcysteine oxidase 1 [Source:VGNC Symbol;Acc:VGNC:91235]
ENSSSCG00000004242	295.3	1.69319	0.355325	4.7652	1.88667e-06	3.12989e-05	protein_coding	TBC1D32	TBC1 domain family member 32 [Source:VGNC Symbol;Acc:VGNC:93777]
ENSSSCG00000002144	262.243	1.69314	0.370862	4.5654	4.98544e-06	6.98032e-05	protein_coding	CCNB1IP1	cyclin B1 interacting protein 1 [Source:HGNC Symbol;Acc:HGNC:19437]
ENSSSCG00000012007	1392.91	1.69208	0.295492	5.7263	1.02643e-08	3.46621e-07	protein_coding	HSPA13	heat shock protein family A (Hsp70) member 13 [Source:VGNC Symbol;Acc:VGNC:108663]
ENSSSCG00000005478	644.172	1.69023	0.348315	4.85258	1.21864e-06	2.15249e-05	protein_coding	POLE3	DNA polymerase epsilon 3, accessory subunit [Source:VGNC Symbol;Acc:VGNC:103154]
ENSSSCG00000004179	107.625	1.68774	0.353978	4.76792	1.8614e-06	3.09829e-05	protein_coding	ENSSSCG00000004179	vanin 2 [Source:VGNC Symbol;Acc:VGNC:94834]
ENSSSCG00000004480	889.137	1.68772	0.334921	5.03916	4.6757e-07	9.45773e-06	protein_coding	COX7A2	cytochrome c oxidase subunit 7A2 [Source:VGNC Symbol;Acc:VGNC:103050]
ENSSSCG00000036256	380.932	1.68539	0.347269	4.85326	1.21449e-06	2.14898e-05	protein_coding	MAD2L1	mitotic arrest deficient 2 like 1 [Source:VGNC Symbol;Acc:VGNC:89939]
ENSSSCG00000023604	5549.53	1.68339	0.311247	5.40853	6.35444e-08	1.68135e-06	protein_coding	LAP3	leucine aminopeptidase 3 [Source:VGNC Symbol;Acc:VGNC:89635]
ENSSSCG00000035820	236.772	1.6824	0.327229	5.14136	2.72757e-07	5.97343e-06	protein_coding	TXNDC17	thioredoxin domain containing 17 [Source:VGNC Symbol;Acc:VGNC:94607]
ENSSSCG00000013311	33.0222	1.68197	0.581881	2.89058	0.00384537	0.0158558	protein_coding	KIAA1549L	KIAA1549 like [Source:VGNC Symbol;Acc:VGNC:89445]
ENSSSCG00000009466	464.84	1.68123	0.354647	4.74058	2.13103e-06	3.45514e-05	protein_coding	UCHL3	ubiquitin C-terminal hydrolase L3 [Source:VGNC Symbol;Acc:VGNC:98398]
ENSSSCG00000003914	4215.05	1.68041	0.33224	5.0578	4.24111e-07	8.6934e-06	protein_coding	PRDX1	peroxiredoxin 1 [Source:VGNC Symbol;Acc:VGNC:98542]
ENSSSCG00000039662	361.813	1.67948	0.339285	4.95005	7.41952e-07	1.42001e-05	protein_coding	MRPL51	mitochondrial ribosomal protein L51 [Source:VGNC Symbol;Acc:VGNC:90374]
ENSSSCG00000011601	456.928	1.67923	0.28095	5.97697	2.27323e-09	9.30017e-08	protein_coding	LSM3	LSM3 homolog, U6 small nuclear RNA and mRNA degradation associated [Source:VGNC Symbol;Acc:VGNC:103978]
ENSSSCG00000024550	626.777	1.6788	0.277042	6.05974	1.36344e-09	5.87993e-08	protein_coding	UQCR10	ubiquinol-cytochrome c reductase, complex III subunit X [Source:VGNC Symbol;Acc:VGNC:94727]
ENSSSCG00000013849	7589.41	1.6785	0.284606	5.89762	3.68789e-09	1.43792e-07	protein_coding	ENSSSCG00000013849	tropomyosin 4 [Source:VGNC Symbol;Acc:VGNC:94339]
ENSSSCG00000040847	232.775	1.67467	0.357025	4.69064	2.72354e-06	4.23275e-05	protein_coding	AP1S3	adaptor related protein complex 1 subunit sigma 3 [Source:VGNC Symbol;Acc:VGNC:95901]
ENSSSCG00000008874	220.564	1.67426	0.314367	5.3258	1.00507e-07	2.53162e-06	protein_coding	TMEM144	transmembrane protein 144 [Source:VGNC Symbol;Acc:VGNC:94091]
ENSSSCG00000021620	1741.37	1.67333	0.328357	5.09607	3.46773e-07	7.31898e-06	protein_coding	STIP1	stress induced phosphoprotein 1 [Source:VGNC Symbol;Acc:VGNC:93548]
ENSSSCG00000016919	35.2396	1.67078	0.505076	3.30797	0.000939741	0.00508098	protein_coding	SETD9	SET domain containing 9 [Source:VGNC Symbol;Acc:VGNC:92763]
ENSSSCG00000001531	678.935	1.66989	0.28794	5.79945	6.65333e-09	2.419e-07	protein_coding	SNRPC	small nuclear ribonucleoprotein polypeptide C [Source:VGNC Symbol;Acc:VGNC:93295]
ENSSSCG00000000743	3689.63	1.6663	0.350746	4.75074	2.02669e-06	3.31526e-05	protein_coding	FKBP4	FKBP prolyl isomerase 4 [Source:VGNC Symbol;Acc:VGNC:88147]
ENSSSCG00000002458	306.957	1.66543	0.299234	5.56564	2.6119e-08	7.81373e-07	protein_coding	TMEM251	transmembrane protein 251 [Source:VGNC Symbol;Acc:VGNC:98378]
ENSSSCG00000013746	11516	1.66074	0.309675	5.36284	8.19244e-08	2.10615e-06	protein_coding	CALR	calreticulin [Source:VGNC Symbol;Acc:VGNC:86149]
ENSSSCG00000006678	376.17	1.65821	0.282174	5.87653	4.18948e-09	1.60522e-07	protein_coding	FCGR1A	Fc gamma receptor Ia [Source:HGNC Symbol;Acc:HGNC:3613]
ENSSSCG00000008383	719.583	1.65808	0.318464	5.20651	1.9243e-07	4.42817e-06	protein_coding	ENSSSCG00000008383	activator of HSP90 ATPase homolog 2 [Source:VGNC Symbol;Acc:VGNC:109131]
ENSSSCG00000016946	37.093	1.65769	0.604803	2.74089	0.00612738	0.0229047	protein_coding	CENPK	centromere protein K [Source:VGNC Symbol;Acc:VGNC:86551]
ENSSSCG00000031456	2392.51	1.65753	0.350528	4.72867	2.25998e-06	3.61959e-05	protein_coding	ARL5B	ADP ribosylation factor like GTPase 5B [Source:VGNC Symbol;Acc:VGNC:95985]
ENSSSCG00000013260	708.138	1.65654	0.266026	6.227	4.75465e-10	2.25016e-08	protein_coding	MDK	midkine [Source:VGNC Symbol;Acc:VGNC:100167]
ENSSSCG00000022190	540.865	1.65487	0.274258	6.03398	1.59969e-09	6.81032e-08	protein_coding	UBE2V2	ubiquitin conjugating enzyme E2 V2 [Source:VGNC Symbol;Acc:VGNC:98394]
ENSSSCG00000033180	325.761	1.65468	0.318554	5.19434	2.05445e-07	4.69067e-06	protein_coding	PSMD10	proteasome 26S subunit, non-ATPase 10 [Source:VGNC Symbol;Acc:VGNC:91918]
ENSSSCG00000036960	444.433	1.65465	0.305588	5.41463	6.14159e-08	1.62719e-06	protein_coding	NOP10	NOP10 ribonucleoprotein [Source:VGNC Symbol;Acc:VGNC:90819]
ENSSSCG00000009062	271.264	1.65448	0.359159	4.60654	4.09432e-06	5.91554e-05	protein_coding	MGARP	mitochondria localized glutamic acid rich protein [Source:VGNC Symbol;Acc:VGNC:90197]
ENSSSCG00000005777	297.094	1.6529	0.301267	5.48649	4.1e-08	1.14892e-06	protein_coding	TXNL4A	thioredoxin like 4A [Source:VGNC Symbol;Acc:VGNC:94612]
ENSSSCG00000009051	257.053	1.65045	0.377081	4.37692	1.2037e-05	0.000145437	protein_coding	IL15	interleukin 15 [Source:VGNC Symbol;Acc:VGNC:89083]
ENSSSCG00000005269	365.847	1.64807	0.437241	3.76924	0.000163746	0.00125625	protein_coding	TRPM6	transient receptor potential cation channel subfamily M member 6 [Source:VGNC Symbol;Acc:VGNC:94469]
ENSSSCG00000023178	298.455	1.64757	0.364807	4.51629	6.29317e-06	8.43776e-05	protein_coding	BATF2	basic leucine zipper ATF-like transcription factor 2 [Source:VGNC Symbol;Acc:VGNC:85759]
ENSSSCG00000000722	56.2981	1.64469	0.43508	3.78019	0.00015671	0.00121113	protein_coding	RAD51AP1	RAD51 associated protein 1 [Source:VGNC Symbol;Acc:VGNC:92057]
ENSSSCG00000037305	2866.36	1.64098	0.311037	5.27585	1.32141e-07	3.18738e-06	protein_coding	TMEM33	transmembrane protein 33 [Source:VGNC Symbol;Acc:VGNC:94171]
ENSSSCG00000032315	80.5862	1.63851	0.474859	3.45052	0.000559498	0.00337171	protein_coding	XRCC2	X-ray repair cross complementing 2 [Source:VGNC Symbol;Acc:VGNC:95009]
ENSSSCG00000012252	9129.62	1.63735	0.283494	5.77562	7.66702e-09	2.71328e-07	protein_coding	DDX3X	DEAD-box helicase 3 X-linked [Source:HGNC Symbol;Acc:HGNC:2745]
ENSSSCG00000037869	415.326	1.63603	0.386304	4.23508	2.28473e-05	0.000246022	protein_coding	NDUFA5	NADH:ubiquinone oxidoreductase subunit A5 [Source:HGNC Symbol;Acc:HGNC:7688]
ENSSSCG00000038844	111.966	1.63571	0.351948	4.64759	3.35828e-06	4.98958e-05	protein_coding	SMIM5	small integral membrane protein 5 [Source:VGNC Symbol;Acc:VGNC:93254]
ENSSSCG00000029326	656.449	1.63346	0.336589	4.85298	1.2162e-06	2.1501e-05	protein_coding	CCNB1	cyclin B1 [Source:VGNC Symbol;Acc:VGNC:86349]
ENSSSCG00000011798	1024.57	1.63322	0.327444	4.98779	6.10739e-07	1.19064e-05	protein_coding	DNAJB11	DnaJ heat shock protein family (Hsp40) member B11 [Source:VGNC Symbol;Acc:VGNC:108648]
ENSSSCG00000004657	622.797	1.63179	0.25742	6.33903	2.31213e-10	1.20891e-08	protein_coding	CEP152	centrosomal protein 152 [Source:HGNC Symbol;Acc:HGNC:29298]
ENSSSCG00000005287	290.402	1.62918	0.484877	3.35999	0.000779454	0.00437954	protein_coding	PSAT1	phosphoserine aminotransferase 1 [Source:VGNC Symbol;Acc:VGNC:91893]
ENSSSCG00000039568	117.162	1.62693	0.426333	3.81611	0.000135572	0.00107615	protein_coding	SNAI2	snail family transcriptional repressor 2 [Source:VGNC Symbol;Acc:VGNC:98330]
ENSSSCG00000036883	99.6331	1.62566	0.506107	3.21209	0.00131774	0.00668229	protein_coding	FABP3	0
ENSSSCG00000028132	150.765	1.62498	0.324243	5.01161	5.39773e-07	1.06936e-05	protein_coding	NAA20	N-alpha-acetyltransferase 20, NatB catalytic subunit [Source:VGNC Symbol;Acc:VGNC:96749]
ENSSSCG00000031121	387.142	1.62362	0.315605	5.14445	2.68302e-07	5.90027e-06	protein_coding	TSEN15	tRNA splicing endonuclease subunit 15 [Source:VGNC Symbol;Acc:VGNC:104086]
ENSSSCG00000009434	327.901	1.62062	0.369702	4.3836	1.16736e-05	0.000141812	protein_coding	RGCC	regulator of cell cycle [Source:VGNC Symbol;Acc:VGNC:92251]
ENSSSCG00000010345	1583.06	1.61723	0.280908	5.75716	8.55401e-09	2.96917e-07	protein_coding	GHITM	growth hormone inducible transmembrane protein [Source:VGNC Symbol;Acc:VGNC:88442]
ENSSSCG00000037606	948.879	1.61687	0.278401	5.80772	6.33297e-09	2.3152e-07	protein_coding	PSMB3	proteasome 20S subunit beta 3 [Source:VGNC Symbol;Acc:VGNC:91906]
ENSSSCG00000000798	954.326	1.61536	0.34523	4.67908	2.88171e-06	4.42677e-05	protein_coding	TWF1	twinfilin actin binding protein 1 [Source:VGNC Symbol;Acc:VGNC:94595]
ENSSSCG00000025965	223.89	1.6134	0.317801	5.07677	3.839e-07	8.01764e-06	protein_coding	SPDL1	spindle apparatus coiled-coil protein 1 [Source:VGNC Symbol;Acc:VGNC:93395]
ENSSSCG00000015424	1897.36	1.61323	0.246345	6.54864	5.80641e-11	3.50566e-09	protein_coding	PSMC2	proteasome 26S subunit, ATPase 2 [Source:VGNC Symbol;Acc:VGNC:91913]
ENSSSCG00000030996	4387.71	1.61223	0.28269	5.70318	1.17591e-08	3.89831e-07	protein_coding	XBP1	X-box binding protein 1 [Source:VGNC Symbol;Acc:VGNC:94993]
ENSSSCG00000016044	710.988	1.60906	0.308398	5.21748	1.81373e-07	4.20683e-06	protein_coding	ORMDL1	ORMDL sphingolipid biosynthesis regulator 1 [Source:VGNC Symbol;Acc:VGNC:104015]
ENSSSCG00000022649	242.643	1.60795	0.333209	4.82565	1.39544e-06	2.41553e-05	protein_coding	SLC7A11	solute carrier family 7 member 11 [Source:VGNC Symbol;Acc:VGNC:93171]
ENSSSCG00000040431	54.4571	1.60635	0.572976	2.80351	0.00505493	0.0196248	protein_coding	CRYGS	crystallin gamma S [Source:VGNC Symbol;Acc:VGNC:87022]
ENSSSCG00000010312	424.393	1.60547	0.402577	3.988	6.66334e-05	0.000596408	protein_coding	PLAU	plasminogen activator, urokinase [Source:VGNC Symbol;Acc:VGNC:91511]
ENSSSCG00000032344	157.687	1.60465	0.305895	5.24576	1.55643e-07	3.67856e-06	protein_coding	KIAA1143	KIAA1143 [Source:VGNC Symbol;Acc:VGNC:89440]
ENSSSCG00000040060	785.577	1.60295	0.334813	4.78761	1.68777e-06	2.84976e-05	protein_coding	APEX1	apurinic/apyrimidinic endodeoxyribonuclease 1 [Source:VGNC Symbol;Acc:VGNC:103896]
ENSSSCG00000037481	950.149	1.60162	0.286807	5.58431	2.34636e-08	7.11549e-07	protein_coding	SYF2	SYF2 pre-mRNA splicing factor [Source:VGNC Symbol;Acc:VGNC:93656]
ENSSSCG00000011447	556.381	1.60074	0.370486	4.32064	1.55578e-05	0.000178969	protein_coding	ENSSSCG00000011447	signal peptidase complex subunit 1 [Source:VGNC Symbol;Acc:VGNC:107173]
ENSSSCG00000026365	44.5504	1.5999	0.502461	3.18413	0.00145192	0.00720967	protein_coding	ENSSSCG00000026365	glycoprotein VI platelet [Source:VGNC Symbol;Acc:VGNC:97066]
ENSSSCG00000017493	64.5974	1.59892	0.443147	3.60811	0.000308439	0.00208518	protein_coding	ZPBP2	zona pellucida binding protein 2 [Source:VGNC Symbol;Acc:VGNC:95320]
ENSSSCG00000015435	1277.12	1.59726	0.307945	5.18682	2.13912e-07	4.84868e-06	protein_coding	NAMPT	nicotinamide phosphoribosyltransferase [Source:VGNC Symbol;Acc:VGNC:90573]
ENSSSCG00000021180	360.918	1.5955	0.252851	6.31003	2.78977e-10	1.42521e-08	protein_coding	POLR2K	RNA polymerase II, I and III subunit K [Source:VGNC Symbol;Acc:VGNC:98836]
ENSSSCG00000012594	79.7902	1.59546	0.519612	3.07048	0.00213712	0.00985646	protein_coding	IL13RA2	interleukin 13 receptor subunit alpha 2 [Source:VGNC Symbol;Acc:VGNC:89082]
ENSSSCG00000040383	764.653	1.59462	0.281825	5.65818	1.52989e-08	4.89269e-07	protein_coding	MFAP1	microfibril associated protein 1 [Source:VGNC Symbol;Acc:VGNC:90172]
ENSSSCG00000008602	2465.68	1.59408	0.277295	5.74869	8.99383e-09	3.10023e-07	protein_coding	LAPTM4A	lysosomal protein transmembrane 4 alpha [Source:VGNC Symbol;Acc:VGNC:89636]
ENSSSCG00000016050	269.893	1.59315	0.291867	5.45849	4.80194e-08	1.31846e-06	protein_coding	INPP1	inositol polyphosphate-1-phosphatase [Source:VGNC Symbol;Acc:VGNC:96373]
ENSSSCG00000015175	654.107	1.59106	0.288129	5.52203	3.35106e-08	9.6623e-07	protein_coding	VWA5A	von Willebrand factor A domain containing 5A [Source:VGNC Symbol;Acc:VGNC:94884]
ENSSSCG00000004912	972.712	1.58954	0.306388	5.188	2.12563e-07	4.82907e-06	protein_coding	SEC11C	SEC11 homolog C, signal peptidase complex subunit [Source:VGNC Symbol;Acc:VGNC:92667]
ENSSSCG00000027777	72.2871	1.58744	0.383199	4.1426	3.43396e-05	0.00034485	protein_coding	PRRG1	proline rich and Gla domain 1 [Source:VGNC Symbol;Acc:VGNC:101494]
ENSSSCG00000035193	421.294	1.58666	0.322262	4.9235	8.50108e-07	1.57705e-05	protein_coding	MRPS23	mitochondrial ribosomal protein S23 [Source:VGNC Symbol;Acc:VGNC:90389]
ENSSSCG00000015525	566.42	1.5861	0.335031	4.73417	2.19948e-06	3.54544e-05	protein_coding	TOR3A	torsin family 3 member A [Source:VGNC Symbol;Acc:VGNC:94320]
ENSSSCG00000002366	1553.97	1.58575	0.267617	5.92544	3.1146e-09	1.23863e-07	protein_coding	NPC2	NPC intracellular cholesterol transporter 2 [Source:VGNC Symbol;Acc:VGNC:90843]
ENSSSCG00000015504	2307.45	1.58495	0.321592	4.92847	8.28778e-07	1.54902e-05	protein_coding	CACYBP	calcyclin binding protein [Source:VGNC Symbol;Acc:VGNC:86133]
ENSSSCG00000013300	112.075	1.58135	0.367875	4.2986	1.71879e-05	0.000194575	protein_coding	EHF	ETS homologous factor [Source:VGNC Symbol;Acc:VGNC:87599]
ENSSSCG00000030668	370.671	1.57947	0.271066	5.82687	5.6477e-09	2.10975e-07	protein_coding	UQCC2	ubiquinol-cytochrome c reductase complex assembly factor 2 [Source:HGNC Symbol;Acc:HGNC:21237]
ENSSSCG00000033113	1422.31	1.57811	0.243566	6.47917	9.22283e-11	5.28854e-09	protein_coding	CHMP7	charged multivesicular body protein 7 [Source:VGNC Symbol;Acc:VGNC:86654]
ENSSSCG00000013258	49.0757	1.57809	0.431778	3.65486	0.000257319	0.00181212	protein_coding	HARBI1	harbinger transposase derived 1 [Source:VGNC Symbol;Acc:VGNC:88784]
ENSSSCG00000004318	80.2545	1.5774	0.355907	4.43207	9.33349e-06	0.00011659	protein_coding	RRAGD	Ras related GTP binding D [Source:VGNC Symbol;Acc:VGNC:92457]
ENSSSCG00000006552	262.563	1.57666	0.326841	4.82395	1.40746e-06	2.43211e-05	protein_coding	HAX1	HCLS1 associated protein X-1 [Source:VGNC Symbol;Acc:VGNC:88791]
ENSSSCG00000016985	196.784	1.57552	0.333394	4.72571	2.29313e-06	3.6668e-05	protein_coding	BNIP1	BCL2 interacting protein 1 [Source:VGNC Symbol;Acc:VGNC:85853]
ENSSSCG00000006821	104.586	1.57524	0.375365	4.19655	2.71017e-05	0.000282561	protein_coding	GSTM3	glutathione S-transferase mu 3 [Source:VGNC Symbol;Acc:VGNC:88726]
ENSSSCG00000034137	1131.77	1.5752	0.31622	4.98135	6.31428e-07	1.22379e-05	protein_coding	PPIB	peptidylprolyl isomerase B [Source:VGNC Symbol;Acc:VGNC:98210]
ENSSSCG00000016077	4259.37	1.57324	0.336421	4.67639	2.91962e-06	4.47745e-05	protein_coding	HSPD1	heat shock protein family D (Hsp60) member 1 [Source:HGNC Symbol;Acc:HGNC:5261]
ENSSSCG00000012173	5782.12	1.56817	0.27127	5.78084	7.43281e-09	2.63977e-07	protein_coding	SAT1	spermidine/spermine N1-acetyltransferase 1 [Source:HGNC Symbol;Acc:HGNC:10540]
ENSSSCG00000018033	16517.2	1.56729	0.278205	5.63358	1.7651e-08	5.55258e-07	protein_coding	UBB	ubiquitin B [Source:VGNC Symbol;Acc:VGNC:98389]
ENSSSCG00000039416	1468.11	1.56719	0.270578	5.792	6.95534e-09	2.50141e-07	protein_coding	CXCR4	C-X-C motif chemokine receptor 4 [Source:VGNC Symbol;Acc:VGNC:96094]
ENSSSCG00000006487	4042.85	1.56702	0.296953	5.27699	1.31322e-07	3.17147e-06	protein_coding	CCT3	chaperonin containing TCP1 subunit 3 [Source:VGNC Symbol;Acc:VGNC:86381]
ENSSSCG00000012508	60.7342	1.56629	0.38959	4.02036	5.81103e-05	0.000532073	protein_coding	ARMCX6	armadillo repeat containing X-linked 6 [Source:HGNC Symbol;Acc:HGNC:26094]
ENSSSCG00000001095	589.115	1.56299	0.302912	5.15989	2.4709e-07	5.50673e-06	protein_coding	GMNN	geminin DNA replication inhibitor [Source:VGNC Symbol;Acc:VGNC:88513]
ENSSSCG00000034122	361.003	1.56206	0.344269	4.53732	5.69745e-06	7.79643e-05	protein_coding	TMEM128	transmembrane protein 128 [Source:VGNC Symbol;Acc:VGNC:94075]
ENSSSCG00000023174	310.659	1.5607	0.356255	4.38085	1.18218e-05	0.000143271	protein_coding	USP53	ubiquitin specific peptidase 53 [Source:VGNC Symbol;Acc:VGNC:94775]
ENSSSCG00000017496	459.643	1.56066	0.257667	6.0569	1.38766e-09	5.97137e-08	protein_coding	MIEN1	migration and invasion enhancer 1 [Source:VGNC Symbol;Acc:VGNC:90218]
ENSSSCG00000032416	955.787	1.5575	0.302938	5.14131	2.72828e-07	5.97343e-06	protein_coding	RGS1	regulator of G protein signaling 1 [Source:VGNC Symbol;Acc:VGNC:96536]
ENSSSCG00000009077	1037.1	1.55721	0.338747	4.59697	4.28689e-06	6.1536e-05	protein_coding	HSPA4L	heat shock protein family A (Hsp70) member 4 like [Source:HGNC Symbol;Acc:HGNC:17041]
ENSSSCG00000005227	981.453	1.55675	0.301557	5.16239	2.4382e-07	5.45215e-06	protein_coding	PUM3	pumilio RNA binding family member 3 [Source:VGNC Symbol;Acc:VGNC:92003]
ENSSSCG00000008195	1123.89	1.55527	0.299666	5.19001	2.1028e-07	4.78813e-06	protein_coding	COX5B	cytochrome c oxidase subunit 5B [Source:HGNC Symbol;Acc:HGNC:2269]
ENSSSCG00000004830	407.66	1.5547	0.286454	5.42739	5.71849e-08	1.54175e-06	protein_coding	ENSSSCG00000004830	ATPase phospholipid transporting 10A (putative) [Source:VGNC Symbol;Acc:VGNC:103030]
ENSSSCG00000027792	300.741	1.55444	0.359635	4.32227	1.5443e-05	0.000178059	protein_coding	NOPCHAP1	NOP protein chaperone 1 [Source:VGNC Symbol;Acc:VGNC:86042]
ENSSSCG00000034012	1322.03	1.55425	0.288023	5.39626	6.80426e-08	1.79086e-06	protein_coding	CASP3	caspase 3 [Source:VGNC Symbol;Acc:VGNC:103911]
ENSSSCG00000012525	24.2818	1.55373	0.581582	2.67156	0.00754992	0.0271574	protein_coding	BEX1	0
ENSSSCG00000027530	440.068	1.55335	0.273412	5.68133	1.33654e-08	4.34407e-07	protein_coding	TAF12	TATA-box binding protein associated factor 12 [Source:VGNC Symbol;Acc:VGNC:93709]
ENSSSCG00000026360	60.5493	1.55307	0.53859	2.88357	0.0039319	0.0161105	protein_coding	CLGN	calmegin [Source:VGNC Symbol;Acc:VGNC:86759]
ENSSSCG00000015340	518.952	1.55053	0.361402	4.29031	1.78423e-05	0.000200389	protein_coding	ASNS	asparagine synthetase (glutamine-hydrolyzing) [Source:HGNC Symbol;Acc:HGNC:753]
ENSSSCG00000022689	763.693	1.55047	0.347676	4.45952	8.21452e-06	0.000104884	protein_coding	GADD45B	growth arrest and DNA damage inducible beta [Source:VGNC Symbol;Acc:VGNC:88317]
ENSSSCG00000036445	2658.53	1.55038	0.291967	5.31011	1.09558e-07	2.72853e-06	protein_coding	ENSSSCG00000036445	C-X-C motif chemokine ligand 13 [Source:VGNC Symbol;Acc:VGNC:87104]
ENSSSCG00000012604	7915.95	1.55015	0.300538	5.15792	2.49703e-07	5.54636e-06	protein_coding	LAMP2	lysosomal associated membrane protein 2 [Source:VGNC Symbol;Acc:VGNC:89628]
ENSSSCG00000000406	2393.4	1.54792	0.314696	4.91879	8.70823e-07	1.61248e-05	protein_coding	PTGES3	prostaglandin E synthase 3 [Source:VGNC Symbol;Acc:VGNC:91952]
ENSSSCG00000041289	587.194	1.54672	0.242422	6.38028	1.76767e-10	9.50489e-09	protein_coding	IL10RB	interleukin 10 receptor subunit beta [Source:HGNC Symbol;Acc:HGNC:5965]
ENSSSCG00000009821	2546.35	1.54498	0.293418	5.26547	1.3983e-07	3.3365e-06	protein_coding	ARPC3	actin related protein 2/3 complex subunit 3 [Source:VGNC Symbol;Acc:VGNC:85538]
ENSSSCG00000002504	33.4242	1.54348	0.529427	2.91538	0.00355253	0.0149106	protein_coding	AK7	adenylate kinase 7 [Source:VGNC Symbol;Acc:VGNC:85212]
ENSSSCG00000011630	167.891	1.5427	0.337328	4.57329	4.80134e-06	6.75101e-05	protein_coding	ACKR4	atypical chemokine receptor 4 [Source:VGNC Symbol;Acc:VGNC:85013]
ENSSSCG00000022396	749.234	1.5423	0.270446	5.70281	1.17846e-08	3.90029e-07	protein_coding	BLZF1	basic leucine zipper nuclear factor 1 [Source:VGNC Symbol;Acc:VGNC:85835]
ENSSSCG00000034230	1233.07	1.54172	0.305681	5.04355	4.56972e-07	9.26216e-06	protein_coding	RBX1	ring-box 1 [Source:VGNC Symbol;Acc:VGNC:106456]
ENSSSCG00000004446	837.343	1.54075	0.257126	5.99222	2.06999e-09	8.57432e-08	protein_coding	RWDD1	RWD domain containing 1 [Source:VGNC Symbol;Acc:VGNC:104051]
ENSSSCG00000025618	5472.02	1.54071	0.294272	5.23568	1.64377e-07	3.849e-06	protein_coding	TAP1	transporter 1, ATP binding cassette subfamily B member [Source:VGNC Symbol;Acc:VGNC:98358]
ENSSSCG00000016989	434.884	1.53964	0.283736	5.4263	5.75352e-08	1.5491e-06	protein_coding	RPL26L1	ribosomal protein L26 like 1 [Source:VGNC Symbol;Acc:VGNC:107168]
ENSSSCG00000024313	1353.19	1.53929	0.270879	5.68256	1.32695e-08	4.31996e-07	protein_coding	NDUFA4	NDUFA4 mitochondrial complex associated [Source:HGNC Symbol;Acc:HGNC:7687]
ENSSSCG00000004136	184.55	1.53797	0.3746	4.10564	4.03189e-05	0.000393011	protein_coding	AIG1	androgen induced 1 [Source:VGNC Symbol;Acc:VGNC:85201]
ENSSSCG00000021275	608.724	1.5374	0.313133	4.90973	9.12017e-07	1.67784e-05	protein_coding	DDX52	DExD-box helicase 52 [Source:VGNC Symbol;Acc:VGNC:87229]
ENSSSCG00000006628	836.095	1.53623	0.2586	5.94055	2.84067e-09	1.1457e-07	protein_coding	PSMD4	proteasome 26S subunit ubiquitin receptor, non-ATPase 4 [Source:VGNC Symbol;Acc:VGNC:98839]
ENSSSCG00000032059	393.371	1.53578	0.282829	5.43005	5.63369e-08	1.52094e-06	protein_coding	PSENEN	presenilin enhancer, gamma-secretase subunit [Source:HGNC Symbol;Acc:HGNC:30100]
ENSSSCG00000031789	3283.79	1.53202	0.291604	5.25377	1.49017e-07	3.53034e-06	protein_coding	ACSL5	acyl-CoA synthetase long chain family member 5 [Source:VGNC Symbol;Acc:VGNC:85034]
ENSSSCG00000003566	937.543	1.53088	0.302817	5.05546	4.29347e-07	8.78267e-06	protein_coding	NUDC	nuclear distribution C, dynein complex regulator [Source:VGNC Symbol;Acc:VGNC:90948]
ENSSSCG00000004813	89.7953	1.52803	0.432592	3.53226	0.000412026	0.00262947	protein_coding	TTC23	tetratricopeptide repeat domain 23 [Source:VGNC Symbol;Acc:VGNC:94539]
ENSSSCG00000023719	117.849	1.52798	0.34387	4.44348	8.85143e-06	0.000111321	protein_coding	IFT20	intraflagellar transport 20 [Source:VGNC Symbol;Acc:VGNC:99005]
ENSSSCG00000014292	3923.42	1.52777	0.298982	5.10989	3.22351e-07	6.92082e-06	protein_coding	HSPA4	heat shock protein family A (Hsp70) member 4 [Source:HGNC Symbol;Acc:HGNC:5237]
ENSSSCG00000038062	1506.03	1.52737	0.253537	6.02426	1.69889e-09	7.20183e-08	protein_coding	SAMSN1	SAM domain, SH3 domain and nuclear localization signals 1 [Source:VGNC Symbol;Acc:VGNC:92573]
ENSSSCG00000035768	8688.4	1.52701	0.266613	5.72744	1.01957e-08	3.44888e-07	protein_coding	RPS15A	ribosomal protein S15a [Source:HGNC Symbol;Acc:HGNC:10389]
ENSSSCG00000039708	176.964	1.52624	0.4898	3.11605	0.00183293	0.00870751	protein_coding	KLRB1	killer cell lectin like receptor B1 [Source:VGNC Symbol;Acc:VGNC:89547]
ENSSSCG00000005601	14308.9	1.52577	0.335664	4.54551	5.48021e-06	7.55464e-05	protein_coding	HSPA5	heat shock protein family A (Hsp70) member 5 [Source:VGNC Symbol;Acc:VGNC:103107]
ENSSSCG00000038558	175.641	1.52364	0.343566	4.43479	9.21601e-06	0.000115339	protein_coding	GOLPH3L	golgi phosphoprotein 3 like [Source:VGNC Symbol;Acc:VGNC:88556]
ENSSSCG00000022507	535.025	1.52339	0.284147	5.36127	8.26377e-08	2.12174e-06	protein_coding	POLR2H	RNA polymerase II, I and III subunit H [Source:VGNC Symbol;Acc:VGNC:91652]
ENSSSCG00000001463	1324.46	1.52285	0.285527	5.33347	9.63522e-08	2.43619e-06	protein_coding	PSMB9	proteasome 20S subunit beta 9 [Source:VGNC Symbol;Acc:VGNC:91911]
ENSSSCG00000014310	250.476	1.52099	0.442059	3.4407	0.000580217	0.00346012	protein_coding	CXCL14	C-X-C motif chemokine ligand 14 [Source:VGNC Symbol;Acc:VGNC:87105]
ENSSSCG00000006564	153.886	1.52092	0.303021	5.01918	5.18922e-07	1.03597e-05	protein_coding	RAB13	RAB13, member RAS onco family [Source:VGNC Symbol;Acc:VGNC:98842]
ENSSSCG00000010271	407.327	1.51861	0.376553	4.03292	5.50881e-05	0.000508137	protein_coding	PRF1	perforin 1 [Source:VGNC Symbol;Acc:VGNC:91792]
ENSSSCG00000022222	344.143	1.51846	0.307529	4.93762	7.9082e-07	1.49349e-05	protein_coding	MTX2	metaxin 2 [Source:VGNC Symbol;Acc:VGNC:96427]
ENSSSCG00000006649	78.2047	1.51743	0.417952	3.63062	0.00028274	0.00194722	protein_coding	HORMAD1	HORMA domain containing 1 [Source:VGNC Symbol;Acc:VGNC:98810]
ENSSSCG00000013734	459.145	1.51627	0.272931	5.55551	2.76802e-08	8.21907e-07	protein_coding	HOOK2	hook microtubule tethering protein 2 [Source:VGNC Symbol;Acc:VGNC:88931]
ENSSSCG00000036438	354.249	1.51615	0.35046	4.32616	1.51732e-05	0.00017566	protein_coding	GPX3	glutathione peroxidase 3 [Source:VGNC Symbol;Acc:VGNC:98026]
ENSSSCG00000039265	1448.22	1.51582	0.285315	5.31279	1.07961e-07	2.6955e-06	protein_coding	COX6A1	cytochrome c oxidase subunit 6A1 [Source:VGNC Symbol;Acc:VGNC:86925]
ENSSSCG00000016998	8701.51	1.51413	0.258107	5.86627	4.45715e-09	1.70449e-07	protein_coding	NPM1	nucleophosmin 1 [Source:VGNC Symbol;Acc:VGNC:104010]
ENSSSCG00000008239	1156.98	1.51409	0.386706	3.91536	9.0271e-05	0.000767304	protein_coding	CAPG	capping actin protein, gelsolin like [Source:VGNC Symbol;Acc:VGNC:86169]
ENSSSCG00000000895	165.941	1.51238	0.334465	4.52179	6.13185e-06	8.28839e-05	protein_coding	SNRPF	small nuclear ribonucleoprotein polypeptide F [Source:VGNC Symbol;Acc:VGNC:108511]
ENSSSCG00000005590	574.279	1.51141	0.305526	4.94691	7.54001e-07	1.43758e-05	protein_coding	PSMB7	proteasome 20S subunit beta 7 [Source:VGNC Symbol;Acc:VGNC:91909]
ENSSSCG00000009531	238.228	1.51101	0.39186	3.85599	0.00011526	0.000942712	protein_coding	TEX30	testis expressed 30 [Source:VGNC Symbol;Acc:VGNC:93898]
ENSSSCG00000010795	547.228	1.51052	0.319978	4.72071	2.35027e-06	3.75515e-05	protein_coding	NDUFAB1	NADH:ubiquinone oxidoreductase subunit AB1 [Source:VGNC Symbol;Acc:VGNC:104004]
ENSSSCG00000008491	64.9897	1.51005	0.48418	3.11877	0.00181608	0.00864745	protein_coding	QPCT	glutaminyl-peptide cyclotransferase [Source:VGNC Symbol;Acc:VGNC:92026]
ENSSSCG00000011465	818.304	1.50992	0.220541	6.84645	7.57076e-12	5.54558e-10	protein_coding	PDE12	phosphodiesterase 12 [Source:VGNC Symbol;Acc:VGNC:104020]
ENSSSCG00000015661	175.698	1.50988	0.379423	3.97941	6.90851e-05	0.000614213	protein_coding	C4BPB	complement component 4 binding protein beta [Source:HGNC Symbol;Acc:HGNC:1328]
ENSSSCG00000029030	7228.51	1.50915	0.276077	5.46642	4.59208e-08	1.26721e-06	protein_coding	SMCHD1	structural maintenance of chromosomes flexible hinge domain containing 1 [Source:VGNC Symbol;Acc:VGNC:93242]
ENSSSCG00000012247	1747.79	1.50668	0.325668	4.62642	3.72043e-06	5.44242e-05	protein_coding	ATP6AP2	ATPase H+ transporting accessory protein 2 [Source:VGNC Symbol;Acc:VGNC:85662]
ENSSSCG00000030300	65.5126	1.5065	0.410452	3.67035	0.000242219	0.00173098	protein_coding	MT1X	metallothionein 1X [Source:HGNC Symbol;Acc:HGNC:7405]
ENSSSCG00000008729	308.236	1.50568	0.356087	4.22841	2.35351e-05	0.000251698	protein_coding	LYAR	Ly1 antibody reactive [Source:VGNC Symbol;Acc:VGNC:89908]
ENSSSCG00000037602	406.032	1.50446	0.259829	5.79018	7.0309e-09	2.52403e-07	protein_coding	ENSSSCG00000037602	small nuclear ribonucleoprotein polypeptide B2 [Source:VGNC Symbol;Acc:VGNC:108738]
ENSSSCG00000011950	952.997	1.50284	0.208085	7.22226	5.113e-13	4.5888e-11	protein_coding	NXPE3	neurexophilin and PC-esterase domain family member 3 [Source:VGNC Symbol;Acc:VGNC:90997]
ENSSSCG00000006755	673.452	1.50176	0.270184	5.5583	2.72408e-08	8.11278e-07	protein_coding	DENND2C	DENN domain containing 2C [Source:HGNC Symbol;Acc:HGNC:24748]
ENSSSCG00000000573	448.169	1.50107	0.283774	5.28964	1.22556e-07	2.99608e-06	protein_coding	KCNJ8	potassium inwardly rectifying channel subfamily J member 8 [Source:VGNC Symbol;Acc:VGNC:89361]
ENSSSCG00000012534	1946.99	1.50106	0.281487	5.33261	9.68122e-08	2.44472e-06	protein_coding	MORF4L2	mortality factor 4 like 2 [Source:VGNC Symbol;Acc:VGNC:90307]
ENSSSCG00000006029	551.291	1.50046	0.358999	4.17957	2.92059e-05	0.000300413	protein_coding	NUDCD1	NudC domain containing 1 [Source:VGNC Symbol;Acc:VGNC:90949]

## Sheet: Sheet 2
Sheet 2. Total differentially expressed genes (DEGs) at cut-off of q < 0.05 and log2 fold change ≥ 1.5 in SLN.
	baseMean	log2FoldChange	lfcSE	stat	pvalue	padj	gene_biotype		description
ENSSSCG00000032474	3408.3	9.61978	0.74106	12.9811	1.56612e-38	1.48343e-34	protein_coding	CXCL10	C-X-C motif chemokine ligand 10 [Source:VGNC Symbol;Acc:VGNC:87101]
ENSSSCG00000032777	5432.05	8.88399	0.798847	11.121	9.91396e-29	1.40857e-25	protein_coding	CXCL9	C-X-C motif chemokine ligand 9 [Source:VGNC Symbol;Acc:VGNC:87107]
ENSSSCG00000039416	1084.58	8.27248	0.967814	8.54759	1.25684e-17	1.10914e-15	protein_coding	CXCR4	C-X-C motif chemokine receptor 4 [Source:VGNC Symbol;Acc:VGNC:96094]
ENSSSCG00000027372	5056.34	7.99639	0.886464	9.02055	1.87149e-19	2.43946e-17	protein_coding	SAMD9	sterile alpha motif domain containing 9 [Source:HGNC Symbol;Acc:HGNC:1348]
ENSSSCG00000039582	831.267	7.61228	0.935253	8.13928	3.97652e-16	2.53925e-14	protein_coding	PSMA2	proteasome 20S subunit alpha 2 [Source:HGNC Symbol;Acc:HGNC:9531]
ENSSSCG00000026583	256.507	7.57019	1.14891	6.58902	4.42743e-11	7.82887e-10	protein_coding	TLR1	toll like receptor 1 [Source:VGNC Symbol;Acc:VGNC:94022]
ENSSSCG00000012042	581.884	7.30671	0.931433	7.8446	4.34353e-15	2.2279e-13	protein_coding	ATP5PO	0
ENSSSCG00000035379	4397.54	7.29316	0.673913	10.8221	2.7048e-27	2.56199e-24	protein_coding	JCHAIN	joining chain of multimeric IgA and IgM [Source:VGNC Symbol;Acc:VGNC:89281]
ENSSSCG00000039295	102.207	7.17144	1.18666	6.04338	1.50918e-09	1.76263e-08	protein_coding	MRPL34	mitochondrial ribosomal protein L34 [Source:VGNC Symbol;Acc:VGNC:100173]
ENSSSCG00000004489	33670.8	7.08848	0.653441	10.8479	2.03987e-27	1.99879e-24	protein_coding	ENSSSCG00000004489	eukaryotic translation elongation factor 1 alpha 1 [Source:HGNC Symbol;Acc:HGNC:3189]
ENSSSCG00000025010	104.872	7.05303	1.18743	5.93975	2.85449e-09	3.06714e-08	protein_coding	UNC50	unc-50 inner nuclear membrane RNA binding protein [Source:VGNC Symbol;Acc:VGNC:94706]
ENSSSCG00000010452	3901.07	7.03103	0.49605	14.174	1.32666e-45	3.76984e-41	protein_coding	IFIT1	interferon induced protein with tetratricopeptide repeats 3 [Source:VGNC Symbol;Acc:VGNC:107401]
ENSSSCG00000004480	323.177	6.98776	0.886969	7.87825	3.32009e-15	1.76014e-13	protein_coding	COX7A2	cytochrome c oxidase subunit 7A2 [Source:VGNC Symbol;Acc:VGNC:103050]
ENSSSCG00000015781	252.391	6.88337	0.935685	7.3565	1.88793e-13	6.26722e-12	protein_coding	ENPP6	ectonucleotide pyrophosphatase/phosphodiesterase 6 [Source:VGNC Symbol;Acc:VGNC:95999]
ENSSSCG00000006800	2124.89	6.87488	0.60639	11.3374	8.56638e-30	2.02852e-26	protein_coding	CD53	CD53 molecule [Source:VGNC Symbol;Acc:VGNC:86421]
ENSSSCG00000039221	2484.04	6.80852	0.647662	10.5125	7.569e-26	4.3894e-23	protein_coding	MOB1A	MOB kinase activator 1A [Source:VGNC Symbol;Acc:VGNC:90290]
ENSSSCG00000036445	940.576	6.7458	0.943414	7.15041	8.6522e-13	2.42466e-11	protein_coding	ENSSSCG00000036445	C-X-C motif chemokine ligand 13 [Source:VGNC Symbol;Acc:VGNC:87104]
ENSSSCG00000028850	766.137	6.74561	0.973116	6.93197	4.15009e-12	9.8768e-11	protein_coding	RPL26	ribosomal protein L26 [Source:HGNC Symbol;Acc:HGNC:10327]
ENSSSCG00000016128	2503.18	6.7455	0.641833	10.5097	7.79082e-26	4.42768e-23	protein_coding	EEF1B2	eukaryotic translation elongation factor 1 beta 2 [Source:HGNC Symbol;Acc:HGNC:3208]
ENSSSCG00000047900	204.242	6.72565	1.11051	6.05637	1.3923e-09	1.63554e-08	protein_coding	H2AC25	H2A.W histone [Source:HGNC Symbol;Acc:HGNC:20507]
ENSSSCG00000008648	2794.97	6.70711	0.700131	9.57979	9.72435e-22	2.03036e-19	protein_coding	RSAD2	radical S-adenosyl methionine domain containing 2 [Source:VGNC Symbol;Acc:VGNC:92472]
ENSSSCG00000016075	7143.06	6.56857	0.663842	9.89478	4.38559e-23	1.3118e-20	protein_coding	ENSSSCG00000016075	splicing factor 3b subunit 1 [Source:VGNC Symbol;Acc:VGNC:95492]
ENSSSCG00000006081	2545.29	6.55671	0.656417	9.98864	1.70907e-23	5.51874e-21	protein_coding	ENSSSCG00000006081	ribosomal protein L30 [Source:VGNC Symbol;Acc:VGNC:98849]
ENSSSCG00000006379	1017.57	6.55277	0.870128	7.53081	5.04259e-14	1.93496e-12	protein_coding	CD48	CD48 molecule [Source:VGNC Symbol;Acc:VGNC:86419]
ENSSSCG00000034570	4971.37	6.5434	0.612335	10.686	1.184e-26	8.49713e-24	protein_coding	IFI6	interferon alpha inducible protein 6 [Source:VGNC Symbol;Acc:VGNC:89033]
ENSSSCG00000032416	453.374	6.49593	0.846812	7.67105	1.70598e-14	7.61022e-13	protein_coding	RGS1	regulator of G protein signaling 1 [Source:VGNC Symbol;Acc:VGNC:96536]
ENSSSCG00000006033	2501.41	6.48846	0.680637	9.53292	1.52916e-21	3.03865e-19	protein_coding	EIF3E	eukaryotic translation initiation factor 3 subunit E [Source:VGNC Symbol;Acc:VGNC:87617]
ENSSSCG00000040575	1491.72	6.48486	0.715426	9.06434	1.25363e-19	1.68034e-17	protein_coding	ISG15	ISG15 ubiquitin like modifier [Source:VGNC Symbol;Acc:VGNC:89223]
ENSSSCG00000003520	1950.5	6.43545	0.611518	10.5237	6.71527e-26	4.06003e-23	protein_coding	CDC42	cell division cycle 42 [Source:HGNC Symbol;Acc:HGNC:1736]
ENSSSCG00000027358	3465.86	6.4292	0.577222	11.1382	8.178e-29	1.36698e-25	protein_coding	RPS17	ribosomal protein S17 [Source:NCBI gene (formerly Entrezgene);Acc:414392]
ENSSSCG00000035811	3261.61	6.40141	0.593233	10.7907	3.80836e-27	3.38182e-24	protein_coding	RPL32	ribosomal protein L32 [Source:HGNC Symbol;Acc:HGNC:10336]
ENSSSCG00000039265	577.443	6.39607	0.674811	9.47832	2.58404e-21	4.92807e-19	protein_coding	COX6A1	cytochrome c oxidase subunit 6A1 [Source:VGNC Symbol;Acc:VGNC:86925]
ENSSSCG00000001502	3392.67	6.37617	0.735678	8.66706	4.43417e-18	4.32994e-16	protein_coding	RPS18	ribosomal protein S18 [Source:VGNC Symbol;Acc:VGNC:109573]
ENSSSCG00000029724	7397.95	6.34401	0.678453	9.3507	8.70659e-21	1.54629e-18	protein_coding	RACK1	receptor for activated C kinase 1 [Source:VGNC Symbol;Acc:VGNC:100848]
ENSSSCG00000036960	169.612	6.29911	0.976383	6.45148	1.10764e-10	1.76527e-09	protein_coding	NOP10	NOP10 ribonucleoprotein [Source:VGNC Symbol;Acc:VGNC:90819]
ENSSSCG00000034598	813.062	6.28013	0.803924	7.81185	5.63549e-15	2.80452e-13	protein_coding	H2AC20	H2A clustered histone 20 [Source:HGNC Symbol;Acc:HGNC:4738]
ENSSSCG00000012258	941.708	6.24298	0.626528	9.9644	2.18194e-23	6.96652e-21	protein_coding	FUNDC1	FUN14 domain containing 1 [Source:VGNC Symbol;Acc:VGNC:88264]
ENSSSCG00000012173	2097.28	6.22002	0.733452	8.48047	2.24293e-17	1.85816e-15	protein_coding	SAT1	spermidine/spermine N1-acetyltransferase 1 [Source:HGNC Symbol;Acc:HGNC:10540]
ENSSSCG00000039659	90.0333	6.21469	1.01995	6.09312	1.10728e-09	1.33778e-08	protein_coding	TIMM10	translocase of inner mitochondrial membrane 10 [Source:HGNC Symbol;Acc:HGNC:11814]
ENSSSCG00000007007	457.66	6.1959	0.640801	9.66899	4.08379e-22	9.75168e-20	protein_coding	IDO1	indoleamine 2,3-dioxygenase 1 [Source:VGNC Symbol;Acc:VGNC:96371]
ENSSSCG00000031262	2900.74	6.18529	0.452044	13.6829	1.28419e-42	1.82458e-38	protein_coding	TXNIP	thioredoxin interacting protein [Source:VGNC Symbol;Acc:VGNC:94610]
ENSSSCG00000006862	3094.65	6.16934	0.732533	8.42192	3.7036e-17	2.94794e-15	protein_coding	VCAM1	vascular cell adhesion molecule 1 [Source:VGNC Symbol;Acc:VGNC:94811]
ENSSSCG00000011952	2404.05	6.14729	0.676959	9.08074	1.07843e-19	1.48042e-17	protein_coding	RPL24	ribosomal protein L24 [Source:VGNC Symbol;Acc:VGNC:104047]
ENSSSCG00000009146	2850.29	6.12957	0.735243	8.33679	7.63315e-17	5.7431e-15	protein_coding	RPL34	ribosomal protein L34 [Source:VGNC Symbol;Acc:VGNC:98957]
ENSSSCG00000040929	11996.4	6.07945	0.597519	10.1745	2.57755e-24	1.01727e-21	protein_coding	TPT1	tumor protein, translationally-controlled 1 [Source:HGNC Symbol;Acc:HGNC:12022]
ENSSSCG00000027529	4566.85	6.06788	0.555096	10.9312	8.17372e-28	9.29058e-25	protein_coding	BIRC3	baculoviral IAP repeat containing 3 [Source:HGNC Symbol;Acc:HGNC:591]
ENSSSCG00000023374	2719.79	6.00406	0.61747	9.72364	2.39089e-22	5.95961e-20	protein_coding	SRGN	serglycin [Source:VGNC Symbol;Acc:VGNC:93456]
ENSSSCG00000003763	1157.88	5.95015	0.673852	8.83006	1.04624e-18	1.16132e-16	protein_coding	IFI44	interferon induced protein 44 [Source:VGNC Symbol;Acc:VGNC:97102]
ENSSSCG00000010451	1251.54	5.93158	0.575494	10.3069	6.55499e-25	3.21149e-22	protein_coding	IFIT2	interferon induced protein with tetratricopeptide repeats 2 [Source:VGNC Symbol;Acc:VGNC:89034]
ENSSSCG00000007743	786.561	5.92797	0.691951	8.56704	1.06182e-17	9.51819e-16	protein_coding	CHCHD2	coiled-coil-helix-coiled-coil-helix domain containing 2 [Source:HGNC Symbol;Acc:HGNC:21645]
ENSSSCG00000032092	9111.33	5.92679	0.658872	8.99536	2.35451e-19	2.98687e-17	protein_coding	DDX5	DEAD-box helicase 5 [Source:VGNC Symbol;Acc:VGNC:87226]
ENSSSCG00000012403	3417.6	5.91016	0.577649	10.2314	1.43425e-24	6.2701e-22	protein_coding	OGT	O-linked N-acetylglucosamine (GlcNAc) transferase [Source:HGNC Symbol;Acc:HGNC:8127]
ENSSSCG00000017239	1982.98	5.90385	0.717748	8.22552	1.9435e-16	1.31492e-14	protein_coding	RPL38	ribosomal protein L38 [Source:VGNC Symbol;Acc:VGNC:99036]
ENSSSCG00000003914	1313.28	5.90379	0.525198	11.2411	2.56268e-29	4.55133e-26	protein_coding	PRDX1	peroxiredoxin 1 [Source:VGNC Symbol;Acc:VGNC:98542]
ENSSSCG00000024550	234.038	5.90046	0.74604	7.90904	2.59374e-15	1.40656e-13	protein_coding	UQCR10	ubiquinol-cytochrome c reductase, complex III subunit X [Source:VGNC Symbol;Acc:VGNC:94727]
ENSSSCG00000036658	437.971	5.8769	0.717142	8.19489	2.50823e-16	1.65753e-14	protein_coding	PSMD8	proteasome 26S subunit, non-ATPase 8 [Source:VGNC Symbol;Acc:VGNC:98544]
ENSSSCG00000040325	683.247	5.872	0.762952	7.69643	1.39925e-14	6.42344e-13	protein_coding	COX7C	cytochrome c oxidase subunit 7C [Source:VGNC Symbol;Acc:VGNC:99628]
ENSSSCG00000023971	1002.16	5.8608	0.897066	6.53331	6.43332e-11	1.09075e-09	protein_coding	H3-3A	H3.3 histone A [Source:HGNC Symbol;Acc:HGNC:4764]
ENSSSCG00000021411	76.4303	5.85406	1.16603	5.02052	5.15314e-07	2.83453e-06	protein_coding	HIST1H2BD	H2B clustered histone 5 [Source:HGNC Symbol;Acc:HGNC:4747]
ENSSSCG00000017723	228.399	5.81644	1.02282	5.68664	1.29563e-08	1.16095e-07	protein_coding	CCL2	C-C motif chemokine ligand 2 [Source:HGNC Symbol;Acc:HGNC:10618]
ENSSSCG00000011720	3734.3	5.80721	0.593386	9.78657	1.28578e-22	3.41465e-20	protein_coding	MBNL1	muscleblind like splicing regulator 1 [Source:VGNC Symbol;Acc:VGNC:90054]
ENSSSCG00000001252	790.336	5.80087	0.707313	8.20128	2.37848e-16	1.58655e-14	protein_coding	UBD	ubiquitin D [Source:HGNC Symbol;Acc:HGNC:18795]
ENSSSCG00000016067	3681.61	5.77264	0.628193	9.18928	3.95464e-20	5.94577e-18	protein_coding	STK17B	serine/threonine kinase 17b [Source:VGNC Symbol;Acc:VGNC:95527]
ENSSSCG00000013597	636.979	5.77077	0.699771	8.24665	1.62895e-16	1.12898e-14	protein_coding	RPS28	ribosomal protein S28 [Source:VGNC Symbol;Acc:VGNC:100854]
ENSSSCG00000006830	397.379	5.74496	0.649436	8.84608	9.06477e-19	1.01411e-16	protein_coding	PSMA5	proteasome 20S subunit alpha 5 [Source:VGNC Symbol;Acc:VGNC:98838]
ENSSSCG00000015384	59.2512	5.73403	1.11414	5.14661	2.65234e-07	1.59376e-06	protein_coding	TOMM7	translocase of outer mitochondrial membrane 7 [Source:VGNC Symbol;Acc:VGNC:107175]
ENSSSCG00000013381	551.292	5.70168	0.666359	8.55647	1.16379e-17	1.03344e-15	protein_coding	RPS13	ribosomal protein S13 [Source:VGNC Symbol;Acc:VGNC:100853]
ENSSSCG00000006175	162.721	5.70136	0.860843	6.623	3.51991e-11	6.40755e-10	protein_coding	LY96	lymphocyte antigen 96 [Source:VGNC Symbol;Acc:VGNC:89907]
ENSSSCG00000004237	1034.08	5.69789	0.634666	8.97778	2.76296e-19	3.44352e-17	protein_coding	SERINC1	serine incorporator 1 [Source:VGNC Symbol;Acc:VGNC:92728]
ENSSSCG00000038880	5282.35	5.69395	0.836304	6.80846	9.86471e-12	2.09035e-10	protein_coding	RPL23	0
ENSSSCG00000013992	1961.66	5.69372	0.563781	10.0992	5.57118e-24	1.95445e-21	protein_coding	ENSSSCG00000013992	ADP ribosylation factor 1 [Source:VGNC Symbol;Acc:VGNC:96793]
ENSSSCG00000027257	567.584	5.6666	0.664444	8.52834	1.48467e-17	1.29016e-15	protein_coding	PSMB1	proteasome 20S subunit beta 1 [Source:VGNC Symbol;Acc:VGNC:91903]
ENSSSCG00000023331	281.041	5.64933	0.611256	9.24216	2.41565e-20	3.87814e-18	protein_coding	UBL5	ubiquitin like 5 [Source:HGNC Symbol;Acc:HGNC:13736]
ENSSSCG00000033402	437.459	5.64201	0.611254	9.23023	2.70057e-20	4.21645e-18	protein_coding	SARAF	store-operated calcium entry associated regulatory factor [Source:VGNC Symbol;Acc:VGNC:96187]
ENSSSCG00000040273	2850.85	5.6393	0.601915	9.36893	7.32735e-21	1.3262e-18	protein_coding	RPL35A	ribosomal protein L35a [Source:HGNC Symbol;Acc:HGNC:10345]
ENSSSCG00000006752	2944.17	5.63583	0.618167	9.11701	7.72283e-20	1.08104e-17	protein_coding	CSDE1	cold shock domain containing E1 [Source:VGNC Symbol;Acc:VGNC:87029]
ENSSSCG00000021812	1183.92	5.63137	0.996667	5.65021	1.60256e-08	1.39603e-07	protein_coding	MS4A1	membrane spanning 4-domains A1 [Source:VGNC Symbol;Acc:VGNC:90406]
ENSSSCG00000031476	1415.19	5.60746	0.571706	9.80829	1.0371e-22	2.88923e-20	protein_coding	ENSSSCG00000031476	kelch like family member 6 [Source:VGNC Symbol;Acc:VGNC:108670]
ENSSSCG00000006220	305.811	5.59804	0.685434	8.16714	3.15786e-16	2.04872e-14	protein_coding	ARMC1	armadillo repeat containing 1 [Source:VGNC Symbol;Acc:VGNC:85526]
ENSSSCG00000023562	389	5.59498	0.764847	7.31517	2.57057e-13	8.22582e-12	protein_coding	SNRPE	small nuclear ribonucleoprotein polypeptide E [Source:VGNC Symbol;Acc:VGNC:104060]
ENSSSCG00000037501	12.9229	5.58395	1.554	3.59327	0.000326555	0.000813269	protein_coding	FANCF	FA complementation group F [Source:VGNC Symbol;Acc:VGNC:88004]
ENSSSCG00000022659	2577.5	5.5833	0.552666	10.1025	5.3863e-24	1.94818e-21	protein_coding	CLTC	clathrin heavy chain [Source:VGNC Symbol;Acc:VGNC:86789]
ENSSSCG00000011081	221.978	5.5769	0.735527	7.58218	3.3979e-14	1.37942e-12	protein_coding	BMI1	BMI1 proto-onco, polycomb ring finger [Source:VGNC Symbol;Acc:VGNC:108265]
ENSSSCG00000010261	447.577	5.57177	0.62027	8.98282	2.63918e-19	3.31835e-17	protein_coding	PPA1	inorganic pyrophosphatase 1 [Source:VGNC Symbol;Acc:VGNC:96757]
ENSSSCG00000015697	814.385	5.55986	0.772465	7.19755	6.13046e-13	1.78122e-11	protein_coding	CCNT2	cyclin T2 [Source:VGNC Symbol;Acc:VGNC:103916]
ENSSSCG00000037030	2920.8	5.54414	0.624009	8.88472	6.40845e-19	7.40254e-17	protein_coding	RPL15	ribosomal protein L15 [Source:HGNC Symbol;Acc:HGNC:10306]
ENSSSCG00000015671	1017.39	5.50957	0.730009	7.54727	4.44461e-14	1.73725e-12	protein_coding	ARHGAP15	Rho GTPase activating protein 15 [Source:VGNC Symbol;Acc:VGNC:95959]
ENSSSCG00000002004	200.707	5.5084	0.718557	7.66591	1.77565e-14	7.89624e-13	protein_coding	PSME2	proteasome activator subunit 2 [Source:HGNC Symbol;Acc:HGNC:9569]
ENSSSCG00000032081	139.439	5.5029	0.918997	5.98795	2.12506e-09	2.369e-08	protein_coding	NDUFS3	NADH:ubiquinone oxidoreductase core subunit S3 [Source:VGNC Symbol;Acc:VGNC:90651]
ENSSSCG00000012055	1166.63	5.49537	0.593166	9.26448	1.96035e-20	3.21995e-18	protein_coding	MORC3	MORC family CW-type zinc finger 3 [Source:VGNC Symbol;Acc:VGNC:90304]
ENSSSCG00000006775	1285.78	5.48799	0.802397	6.8395	7.94714e-12	1.73047e-10	protein_coding	CAPZA1	capping actin protein of muscle Z-line subunit alpha 1 [Source:VGNC Symbol;Acc:VGNC:86183]
ENSSSCG00000032650	330.382	5.46121	0.701035	7.7902	6.69031e-15	3.28913e-13	protein_coding	SUB1	SUB1 regulator of transcription [Source:HGNC Symbol;Acc:HGNC:19985]
ENSSSCG00000015311	278.813	5.4605	0.697064	7.83357	4.74222e-15	2.39778e-13	protein_coding	CYP51A1	cytochrome P450 family 51 subfamily A member 1 [Source:VGNC Symbol;Acc:VGNC:103377]
ENSSSCG00000040920	1608.23	5.44395	0.810453	6.71717	1.85287e-11	3.62611e-10	protein_coding	PRKACB	protein kinase cAMP-activated catalytic subunit beta [Source:VGNC Symbol;Acc:VGNC:91800]
ENSSSCG00000039336	1317.31	5.43384	0.600851	9.04358	1.51628e-19	1.99475e-17	protein_coding	GNA13	G protein subunit alpha 13 [Source:VGNC Symbol;Acc:VGNC:98997]
ENSSSCG00000021825	1501.12	5.43274	0.59925	9.06589	1.23595e-19	1.66449e-17	protein_coding	RPS21	ribosomal protein S21 [Source:VGNC Symbol;Acc:VGNC:108734]
ENSSSCG00000003612	322.32	5.43163	0.629866	8.62346	6.49591e-18	6.09201e-16	protein_coding	ENSSSCG00000003612	eukaryotic translation initiation factor 3 subunit I [Source:VGNC Symbol;Acc:VGNC:97046]
ENSSSCG00000046640	154.478	5.41846	0.978537	5.53731	3.07149e-08	2.42443e-07	protein_coding	OAS1	2'-5'-oligoadenylate synthetase 1 [Source:HGNC Symbol;Acc:HGNC:8086]
ENSSSCG00000032973	8.76228	5.41496	1.71001	3.16662	0.00154223	0.00323544	protein_coding	RNF113B	ring finger protein 113A [Source:HGNC Symbol;Acc:HGNC:12974]
ENSSSCG00000011874	2478.41	5.41446	0.538301	10.0584	8.43352e-24	2.85294e-21	protein_coding	PARP14	poly(ADP-ribose) polymerase family member 14 [Source:VGNC Symbol;Acc:VGNC:108680]
ENSSSCG00000012435	530.832	5.38841	0.664964	8.1033	5.34868e-16	3.35515e-14	protein_coding	MAGT1	magnesium transporter 1 [Source:VGNC Symbol;Acc:VGNC:89957]
ENSSSCG00000029753	1505.01	5.38419	0.893886	6.02335	1.70846e-09	1.96549e-08	protein_coding	CYTIP	cytohesin 1 interacting protein [Source:VGNC Symbol;Acc:VGNC:96507]
ENSSSCG00000037697	515.902	5.37529	0.548694	9.79651	1.16538e-22	3.15385e-20	protein_coding	MGP	matrix Gla protein [Source:VGNC Symbol;Acc:VGNC:90201]
ENSSSCG00000034230	451.94	5.37525	0.658473	8.16322	3.26219e-16	2.11158e-14	protein_coding	RBX1	ring-box 1 [Source:VGNC Symbol;Acc:VGNC:106456]
ENSSSCG00000013391	634.836	5.36653	0.722405	7.4287	1.09674e-13	3.87143e-12	protein_coding	PSMA1	proteasome 20S subunit alpha 1 [Source:VGNC Symbol;Acc:VGNC:108509]
ENSSSCG00000004392	632.914	5.36348	0.713471	7.51745	5.58543e-14	2.12187e-12	protein_coding	ENSSSCG00000004392	adenosylmethionine decarboxylase 1 [Source:VGNC Symbol;Acc:VGNC:103024]
ENSSSCG00000036296	3767.95	5.36324	0.663136	8.08769	6.08071e-16	3.7563e-14	protein_coding	RPS25	ribosomal protein S25 [Source:VGNC Symbol;Acc:VGNC:108615]
ENSSSCG00000025042	488.08	5.36277	0.794812	6.74722	1.50709e-11	3.03512e-10	protein_coding	ICOS	inducible T cell costimulator [Source:VGNC Symbol;Acc:VGNC:103966]
ENSSSCG00000040010	313.536	5.35251	0.937521	5.70922	1.13497e-08	1.03535e-07	protein_coding	BCL2A1	BCL2 related protein A1 [Source:VGNC Symbol;Acc:VGNC:85779]
ENSSSCG00000009145	250.512	5.35039	0.94225	5.67831	1.3603e-08	1.21287e-07	protein_coding	OSTC	oligosaccharyltransferase complex non-catalytic subunit [Source:VGNC Symbol;Acc:VGNC:98951]
ENSSSCG00000012077	2465.47	5.34721	0.532819	10.0357	1.06202e-23	3.51937e-21	protein_coding	MX1	MX dynamin like GTPase 1 [Source:VGNC Symbol;Acc:VGNC:98143]
ENSSSCG00000036716	2332.92	5.34058	0.611061	8.73985	2.3343e-18	2.41936e-16	protein_coding	ENSSSCG00000036716	ribosomal protein L37a [Source:VGNC Symbol;Acc:VGNC:98296]
ENSSSCG00000000886	895.149	5.33796	0.524161	10.1838	2.3418e-24	9.37247e-22	protein_coding	SLC25A3	solute carrier family 25 member 3 [Source:VGNC Symbol;Acc:VGNC:93007]
ENSSSCG00000010995	455.403	5.32607	0.588453	9.05097	1.41708e-19	1.87464e-17	protein_coding	CHMP5	charged multivesicular body protein 5 [Source:VGNC Symbol;Acc:VGNC:103920]
ENSSSCG00000035297	2065.95	5.32504	0.588088	9.05483	1.3678e-19	1.82476e-17	protein_coding	ISG12(A)	0
ENSSSCG00000023276	945.276	5.32425	0.667088	7.98133	1.44762e-15	8.26017e-14	protein_coding	ZNF24	zinc finger protein 24 [Source:VGNC Symbol;Acc:VGNC:98422]
ENSSSCG00000020817	2833.02	5.32341	0.794243	6.7025	2.04889e-11	3.95525e-10	protein_coding	RPS16	ribosomal protein S16 [Source:VGNC Symbol;Acc:VGNC:98606]
ENSSSCG00000008602	520.934	5.32327	0.470054	11.3248	9.88744e-30	2.16124e-26	protein_coding	LAPTM4A	lysosomal protein transmembrane 4 alpha [Source:VGNC Symbol;Acc:VGNC:89636]
ENSSSCG00000025928	2058.32	5.30931	0.657924	8.06978	7.04229e-16	4.28509e-14	protein_coding	ENSSSCG00000025928	ribosomal protein L18 [Source:VGNC Symbol;Acc:VGNC:109494]
ENSSSCG00000022011	497.876	5.29945	0.555675	9.53695	1.47093e-21	2.94351e-19	protein_coding	NMI	N-myc and STAT interactor [Source:VGNC Symbol;Acc:VGNC:96447]
ENSSSCG00000035684	1180.87	5.29936	0.554853	9.55092	1.28548e-21	2.60915e-19	protein_coding	TMED10	transmembrane p24 trafficking protein 10 [Source:VGNC Symbol;Acc:VGNC:94054]
ENSSSCG00000031913	211.104	5.29705	0.690262	7.67397	1.66758e-14	7.47418e-13	protein_coding	NDUFB4	NADH:ubiquinone oxidoreductase subunit B4 [Source:VGNC Symbol;Acc:VGNC:90647]
ENSSSCG00000027660	2155.83	5.28464	0.66871	7.90273	2.72866e-15	1.4741e-13	protein_coding	IFI44L	interferon induced protein 44 like [Source:VGNC Symbol;Acc:VGNC:97103]
ENSSSCG00000008756	1547.83	5.27626	0.645775	8.17044	3.07267e-16	2.00259e-14	protein_coding	DHX15	DEAH-box helicase 15 [Source:VGNC Symbol;Acc:VGNC:87286]
ENSSSCG00000006995	656.002	5.27562	0.547682	9.63264	5.82164e-22	1.31292e-19	protein_coding	ASAH1	N-acylsphingosine amidohydrolase 1 [Source:VGNC Symbol;Acc:VGNC:96424]
ENSSSCG00000007309	2734.69	5.26675	0.590489	8.91931	4.69215e-19	5.62582e-17	protein_coding	RBM39	RNA binding motif protein 39 [Source:VGNC Symbol;Acc:VGNC:95711]
ENSSSCG00000016078	769.268	5.26357	0.700901	7.50972	5.92544e-14	2.23016e-12	protein_coding	HSPE1	0
ENSSSCG00000033057	144.908	5.26156	0.758538	6.93645	4.02079e-12	9.61741e-11	protein_coding	ANAPC13	anaphase promoting complex subunit 13 [Source:VGNC Symbol;Acc:VGNC:85294]
ENSSSCG00000040060	303.221	5.25382	0.727887	7.2179	5.27954e-13	1.56437e-11	protein_coding	APEX1	apurinic/apyrimidinic endodeoxyribonuclease 1 [Source:VGNC Symbol;Acc:VGNC:103896]
ENSSSCG00000033326	3407.73	5.25254	0.658181	7.98039	1.45875e-15	8.30697e-14	protein_coding	RPL37	ribosomal protein L37 [Source:VGNC Symbol;Acc:VGNC:99728]
ENSSSCG00000008614	2548.97	5.24656	0.601347	8.72469	2.66914e-18	2.71851e-16	protein_coding	SMC6	structural maintenance of chromosomes 6 [Source:VGNC Symbol;Acc:VGNC:93241]
ENSSSCG00000026761	1202.93	5.23967	0.667116	7.8542	4.02325e-15	2.09003e-13	protein_coding	CCT8	chaperonin containing TCP1 subunit 8 [Source:VGNC Symbol;Acc:VGNC:86386]
ENSSSCG00000009720	1596.89	5.23471	0.53737	9.74135	2.00862e-22	5.09614e-20	protein_coding	DDX60	DExD/H-box helicase 60 [Source:VGNC Symbol;Acc:VGNC:87234]
ENSSSCG00000013046	370.408	5.22766	0.802515	6.51409	7.313e-11	1.22311e-09	protein_coding	COX8A	cytochrome c oxidase subunit 8A [Source:VGNC Symbol;Acc:VGNC:97940]
ENSSSCG00000002307	275.558	5.22496	0.65204	8.01326	1.11708e-15	6.53146e-14	protein_coding	ERH	ERH mRNA splicing and mitosis factor [Source:VGNC Symbol;Acc:VGNC:87772]
ENSSSCG00000016254	306.226	5.22136	0.938102	5.56588	2.60838e-08	2.11589e-07	protein_coding	ENSSSCG00000016254	C-C motif chemokine ligand 20 [Source:VGNC Symbol;Acc:VGNC:95484]
ENSSSCG00000006878	496.416	5.21998	0.796518	6.5535	5.62028e-11	9.6909e-10	protein_coding	DPYD	dihydropyrimidine dehydrogenase [Source:VGNC Symbol;Acc:VGNC:98787]
ENSSSCG00000014156	1127.96	5.21507	0.648112	8.04655	8.51602e-16	5.08385e-14	protein_coding	ARRDC3	arrestin domain containing 3 [Source:VGNC Symbol;Acc:VGNC:85546]
ENSSSCG00000012784	628.063	5.20576	0.523381	9.94641	2.61439e-23	7.98822e-21	protein_coding	SSR4	signal sequence receptor subunit 4 [Source:VGNC Symbol;Acc:VGNC:93493]
ENSSSCG00000009746	1689.04	5.19819	0.596993	8.70728	3.11253e-18	3.11428e-16	protein_coding	RAN	RAN, member RAS onco family [Source:VGNC Symbol;Acc:VGNC:104045]
ENSSSCG00000007853	48.5696	5.19597	1.16607	4.45598	8.351e-06	3.20116e-05	protein_coding	LYRM1	LYR motif containing 1 [Source:VGNC Symbol;Acc:VGNC:89915]
ENSSSCG00000008358	2185.63	5.19441	0.70674	7.34982	1.98478e-13	6.53528e-12	protein_coding	ACTR2	actin related protein 2 [Source:VGNC Symbol;Acc:VGNC:85051]
ENSSSCG00000034984	720.817	5.18922	0.558496	9.29141	1.52258e-20	2.57533e-18	protein_coding	PSMB4	proteasome 20S subunit beta 4 [Source:VGNC Symbol;Acc:VGNC:91907]
ENSSSCG00000010454	904.613	5.18367	0.605671	8.55855	1.14295e-17	1.02133e-15	protein_coding	IFIT5	interferon induced protein with tetratricopeptide repeats 5 [Source:VGNC Symbol;Acc:VGNC:107402]
ENSSSCG00000005038	652.111	5.1836	0.656539	7.89534	2.89526e-15	1.55978e-13	protein_coding	PSMC6	proteasome 26S subunit, ATPase 6 [Source:VGNC Symbol;Acc:VGNC:91917]
ENSSSCG00000000895	77.7556	5.1744	0.927338	5.57984	2.40738e-08	1.98919e-07	protein_coding	SNRPF	small nuclear ribonucleoprotein polypeptide F [Source:VGNC Symbol;Acc:VGNC:108511]
ENSSSCG00000022845	933.8	5.1733	0.562692	9.19386	3.79009e-20	5.72869e-18	protein_coding	PJA2	praja ring finger ubiquitin ligase 2 [Source:VGNC Symbol;Acc:VGNC:91470]
ENSSSCG00000022674	1077.85	5.16695	0.559771	9.23047	2.69441e-20	4.21645e-18	protein_coding	DAZAP2	DAZ associated protein 2 [Source:VGNC Symbol;Acc:VGNC:87162]
ENSSSCG00000006062	3147.59	5.1607	0.581691	8.87189	7.19119e-19	8.20662e-17	protein_coding	YWHAZ	tyrosine 3-monooxygenase/tryptophan 5-monooxygenase activation protein zeta [Source:VGNC Symbol;Acc:VGNC:95047]
ENSSSCG00000000849	4922.37	5.15961	0.577564	8.93339	4.13141e-19	5.03855e-17	protein_coding	HSP90B1	heat shock protein 90 beta family member 1 [Source:VGNC Symbol;Acc:VGNC:103290]
ENSSSCG00000004177	4195.37	5.15916	0.528374	9.76422	1.60334e-22	4.17988e-20	protein_coding	RPS12	ribosomal protein S12 [Source:VGNC Symbol;Acc:VGNC:103165]
ENSSSCG00000035634	324.02	5.15315	0.664393	7.75617	8.75346e-15	4.18752e-13	protein_coding	PLSCR1	phospholipid scramblase 1 [Source:HGNC Symbol;Acc:HGNC:9092]
ENSSSCG00000037772	917.794	5.15226	0.55739	9.24354	2.38473e-20	3.85025e-18	protein_coding	ATP5PB	ATP synthase peripheral stalk-membrane subunit b [Source:VGNC Symbol;Acc:VGNC:85659]
ENSSSCG00000002366	539.256	5.15078	0.462743	11.131	8.86546e-29	1.39956e-25	protein_coding	NPC2	NPC intracellular cholesterol transporter 2 [Source:VGNC Symbol;Acc:VGNC:90843]
ENSSSCG00000023842	575.873	5.14261	0.718167	7.16075	8.0238e-13	2.2687e-11	protein_coding	TRAT1	T cell receptor associated transmembrane adaptor 1 [Source:VGNC Symbol;Acc:VGNC:94381]
ENSSSCG00000035134	8.91318	5.13971	1.6454	3.12368	0.00178607	0.00368122	protein_coding	MRPS7	mitochondrial ribosomal protein S7 [Source:VGNC Symbol;Acc:VGNC:90400]
ENSSSCG00000012623	233.917	5.1355	0.668265	7.68483	1.532e-14	6.96533e-13	protein_coding	SLC25A5	solute carrier family 25 member 5 [Source:VGNC Symbol;Acc:VGNC:93022]
ENSSSCG00000014173	2474.39	5.1318	0.659762	7.77826	7.35279e-15	3.58998e-13	protein_coding	LNPEP	leucyl and cystinyl aminopeptidase [Source:VGNC Symbol;Acc:VGNC:89772]
ENSSSCG00000039874	221.051	5.12506	0.662374	7.73742	1.01454e-14	4.77306e-13	protein_coding	CCL26	C-C motif chemokine ligand 26 [Source:VGNC Symbol;Acc:VGNC:86341]
ENSSSCG00000006648	4437.66	5.11828	0.615514	8.31547	9.13927e-17	6.65914e-15	protein_coding	CTSS	cathepsin S [Source:VGNC Symbol;Acc:VGNC:87079]
ENSSSCG00000029652	2270.45	5.11786	0.475811	10.7561	5.54809e-27	4.6369e-24	protein_coding	TMBIM6	transmembrane BAX inhibitor motif containing 6 [Source:VGNC Symbol;Acc:VGNC:98374]
ENSSSCG00000020808	1016.33	5.11519	0.679847	7.52403	5.31144e-14	2.0341e-12	protein_coding	ENSSSCG00000020808	chaperonin containing TCP1 subunit 6A [Source:VGNC Symbol;Acc:VGNC:106569]
ENSSSCG00000040571	105.601	5.09549	0.741803	6.86907	6.46222e-12	1.44137e-10	protein_coding	ENSSSCG00000040571	small integral membrane protein 20 [Source:VGNC Symbol;Acc:VGNC:98965]
ENSSSCG00000015897	1584.45	5.09523	0.413592	12.3195	7.11664e-35	4.04453e-31	protein_coding	IFIH1	interferon induced with helicase C domain 1 [Source:VGNC Symbol;Acc:VGNC:98042]
ENSSSCG00000007732	433.997	5.09317	0.559071	9.11006	8.23386e-20	1.14693e-17	protein_coding	SBDS	SBDS ribosome maturation factor [Source:VGNC Symbol;Acc:VGNC:92592]
ENSSSCG00000038914	361.668	5.07907	0.691959	7.34014	2.13368e-13	6.96104e-12	protein_coding	SEC61B	SEC61 translocon subunit beta [Source:VGNC Symbol;Acc:VGNC:92683]
ENSSSCG00000010908	7353.64	5.07631	0.556789	9.11711	7.71515e-20	1.08104e-17	protein_coding	PTPRC	protein tyrosine phosphatase receptor type C [Source:VGNC Symbol;Acc:VGNC:108280]
ENSSSCG00000002703	360.468	5.07549	0.670278	7.57222	3.66894e-14	1.47728e-12	protein_coding	TERF2IP	TERF2 interacting protein [Source:VGNC Symbol;Acc:VGNC:98654]
ENSSSCG00000030548	1582.24	5.07415	0.487163	10.4157	2.10235e-25	1.12718e-22	protein_coding	HERC5	HECT and RLD domain containing E3 ubiquitin protein ligase 5 [Source:VGNC Symbol;Acc:VGNC:88850]
ENSSSCG00000035790	1465.27	5.07106	0.509107	9.9607	2.26468e-23	7.15035e-21	protein_coding	BTG1	BTG anti-proliferation factor 1 [Source:VGNC Symbol;Acc:VGNC:103907]
ENSSSCG00000006308	428.794	5.069	0.608876	8.32517	8.42071e-17	6.24759e-15	protein_coding	CREG1	cellular repressor of E1A stimulateds 1 [Source:VGNC Symbol;Acc:VGNC:86989]
ENSSSCG00000004970	8157.61	5.05803	0.818854	6.17696	6.53483e-10	8.40243e-09	protein_coding	RPLP1	ribosomal protein lateral stalk subunit P1 [Source:NCBI gene (formerly Entrezgene);Acc:100170119]
ENSSSCG00000011290	284.944	5.04051	0.757659	6.65274	2.87682e-11	5.35349e-10	protein_coding	HIGD1A	HIG1 hypoxia inducible domain family member 1A [Source:VGNC Symbol;Acc:VGNC:106449]
ENSSSCG00000013392	985.168	5.0382	0.6588	7.64754	2.04859e-14	8.91467e-13	protein_coding	COPB1	COPI coat complex subunit beta 1 [Source:VGNC Symbol;Acc:VGNC:99622]
ENSSSCG00000023715	1369.55	5.0272	0.473026	10.6277	2.21395e-26	1.49789e-23	protein_coding	GNS	glucosamine (N-acetyl)-6-sulfatase [Source:VGNC Symbol;Acc:VGNC:103284]
ENSSSCG00000038423	178.728	5.01909	0.605045	8.2954	1.08223e-16	7.76579e-15	protein_coding	GLA	galactosidase alpha [Source:VGNC Symbol;Acc:VGNC:88474]
ENSSSCG00000041835	13.092	5.01595	1.49621	3.35243	0.000801051	0.00180327	protein_coding	UFSP1	UFM1 specific peptidase 1 (inactive) [Source:HGNC Symbol;Acc:HGNC:33821]
ENSSSCG00000040494	5681.77	5.00567	0.655909	7.63164	2.31782e-14	9.90425e-13	protein_coding	RPL3	ribosomal protein L3 [Source:VGNC Symbol;Acc:VGNC:92427]
ENSSSCG00000009881	1444.11	5.00032	0.506633	9.8697	5.63348e-23	1.65032e-20	protein_coding	OAS2	2'-5'-oligoadenylate synthetase 2 [Source:VGNC Symbol;Acc:VGNC:91007]
ENSSSCG00000012007	324.461	4.99338	0.842537	5.9266	3.09278e-09	3.29525e-08	protein_coding	HSPA13	heat shock protein family A (Hsp70) member 13 [Source:VGNC Symbol;Acc:VGNC:108663]
ENSSSCG00000024260	4282.14	4.98825	0.509161	9.797	1.15974e-22	3.15385e-20	protein_coding	RPL11	ribosomal protein L11 [Source:VGNC Symbol;Acc:VGNC:98603]
ENSSSCG00000011763	150.705	4.9862	1.0603	4.70264	2.5682e-06	1.14421e-05	protein_coding	MRPL47	mitochondrial ribosomal protein L47 [Source:VGNC Symbol;Acc:VGNC:90371]
ENSSSCG00000010260	319.903	4.98055	0.88791	5.6093	2.03145e-08	1.71854e-07	protein_coding	SAR1A	secretion associated Ras related GTPase 1A [Source:VGNC Symbol;Acc:VGNC:92579]
ENSSSCG00000002743	628.799	4.97741	0.664692	7.48829	6.97765e-14	2.57837e-12	protein_coding	IST1	IST1 factor associated with ESCRT-III [Source:VGNC Symbol;Acc:VGNC:98480]
ENSSSCG00000025187	111.132	4.97284	0.917447	5.4203	5.95001e-08	4.2978e-07	protein_coding	TMEM126A	transmembrane protein 126A [Source:VGNC Symbol;Acc:VGNC:104077]
ENSSSCG00000035604	7.43273	4.97281	1.67463	2.9695	0.00298288	0.00582234	protein_coding	FAM89B	family with sequence similarity 89 member B [Source:VGNC Symbol;Acc:VGNC:87995]
ENSSSCG00000011000	1572.64	4.95772	0.634515	7.81341	5.56626e-15	2.77595e-13	protein_coding	DNAJA1	DnaJ heat shock protein family (Hsp40) member A1 [Source:VGNC Symbol;Acc:VGNC:108270]
ENSSSCG00000014343	3248.94	4.95453	0.62522	7.92445	2.29151e-15	1.26193e-13	protein_coding	MATR3	matrin 3 [Source:HGNC Symbol;Acc:HGNC:6912]
ENSSSCG00000021712	2365.94	4.94504	0.445576	11.0981	1.28155e-28	1.6553e-25	protein_coding	HERC6	HECT and RLD domain containing E3 ubiquitin protein ligase family member 6 [Source:VGNC Symbol;Acc:VGNC:88851]
ENSSSCG00000007237	259.886	4.94374	0.770174	6.41899	1.37184e-10	2.12554e-09	protein_coding	PDRG1	p53 and DNA damage regulated 1 [Source:VGNC Symbol;Acc:VGNC:95745]
ENSSSCG00000039731	632.146	4.94317	0.491096	10.0656	7.842e-24	2.6848e-21	protein_coding	ENSSSCG00000039731	glutaredoxin [Source:HGNC Symbol;Acc:HGNC:4330]
ENSSSCG00000030108	3192.81	4.94201	0.448908	11.009	3.45996e-28	4.2747e-25	protein_coding	ZNFX1	zinc finger NFX1-type containing 1 [Source:VGNC Symbol;Acc:VGNC:96210]
ENSSSCG00000006501	1330.09	4.93952	0.535605	9.22232	2.90734e-20	4.48995e-18	protein_coding	SSR2	signal sequence receptor subunit 2 [Source:VGNC Symbol;Acc:VGNC:93491]
ENSSSCG00000009821	900.824	4.93879	0.748429	6.59888	4.14286e-11	7.40399e-10	protein_coding	ARPC3	actin related protein 2/3 complex subunit 3 [Source:VGNC Symbol;Acc:VGNC:85538]
ENSSSCG00000036014	9894.39	4.93212	0.781555	6.31065	2.77872e-10	3.94801e-09	protein_coding	RPLP0	0
ENSSSCG00000039130	7491.78	4.92787	0.57432	8.58035	9.45887e-18	8.5328e-16	protein_coding	RPL6	ribosomal protein L6 [Source:HGNC Symbol;Acc:HGNC:10362]
ENSSSCG00000038507	3290.08	4.92357	0.625892	7.86648	3.64749e-15	1.92295e-13	protein_coding	RPS29	ribosomal protein S29 [Source:VGNC Symbol;Acc:VGNC:109542]
ENSSSCG00000012405	3833.65	4.90467	0.587016	8.35526	6.52898e-17	5.0375e-15	protein_coding	RPS4X	ribosomal protein S4 X-linked [Source:HGNC Symbol;Acc:HGNC:10424]
ENSSSCG00000034019	312.655	4.90258	0.865553	5.6641	1.47795e-08	1.30225e-07	protein_coding	ENSSSCG00000034019	ATP synthase membrane subunit f [Source:VGNC Symbol;Acc:VGNC:97036]
ENSSSCG00000003787	1039.34	4.9003	0.709469	6.90699	4.95038e-12	1.14366e-10	protein_coding	ZRANB2	zinc finger RANBP2-type containing 2 [Source:VGNC Symbol;Acc:VGNC:95323]
ENSSSCG00000030546	1619.64	4.89832	0.476942	10.2703	9.59387e-25	4.39709e-22	protein_coding	HSD11B1L	hydroxysteroid 11-beta dehydrogenase 1 like [Source:VGNC Symbol;Acc:VGNC:88984]
ENSSSCG00000004002	1804.1	4.89201	0.521934	9.37285	7.06024e-21	1.28605e-18	protein_coding	RPS5	ribosomal protein S5 [Source:VGNC Symbol;Acc:VGNC:92439]
ENSSSCG00000000058	539.505	4.88646	0.549698	8.88935	6.14692e-19	7.12942e-17	protein_coding	SNU13	0
ENSSSCG00000022147	442.005	4.86798	0.768896	6.33114	2.43359e-10	3.52747e-09	protein_coding	CHURC1	churchill domain containing 1 [Source:VGNC Symbol;Acc:VGNC:86689]
ENSSSCG00000000808	1786.11	4.8635	0.588925	8.25826	1.47812e-16	1.032e-14	protein_coding	SLC38A2	solute carrier family 38 member 2 [Source:VGNC Symbol;Acc:VGNC:93094]
ENSSSCG00000013366	1120.96	4.85899	0.603638	8.04951	8.31295e-16	4.97307e-14	protein_coding	LDHA	lactate dehydrogenase A [Source:VGNC Symbol;Acc:VGNC:99784]
ENSSSCG00000000190	2580.38	4.84996	0.643597	7.53571	4.85683e-14	1.88027e-12	protein_coding	TUBA1B	tubulin alpha 1b [Source:HGNC Symbol;Acc:HGNC:18809]
ENSSSCG00000000396	753.635	4.84218	0.523472	9.25011	2.2427e-20	3.64164e-18	protein_coding	STAT2	signal transducer and activator of transcription 2 [Source:VGNC Symbol;Acc:VGNC:93539]
ENSSSCG00000032583	560.683	4.83915	0.669532	7.22766	4.91371e-13	1.46514e-11	protein_coding	SRSF5	serine and arginine rich splicing factor 5 [Source:VGNC Symbol;Acc:VGNC:93476]
ENSSSCG00000008398	1393.56	4.83637	0.585345	8.26242	1.42747e-16	1.00155e-14	protein_coding	PPP4R3B	protein phosphatase 4 regulatory subunit 3B [Source:VGNC Symbol;Acc:VGNC:91758]
ENSSSCG00000011803	4997.24	4.82907	0.488452	9.88647	4.76551e-23	1.41059e-20	protein_coding	ENSSSCG00000011803	eukaryotic translation initiation factor 4A2 [Source:VGNC Symbol;Acc:VGNC:87624]
ENSSSCG00000023785	607.77	4.82486	0.654223	7.37494	1.64421e-13	5.50965e-12	protein_coding	TMEM156	transmembrane protein 156 [Source:VGNC Symbol;Acc:VGNC:94099]
ENSSSCG00000014569	3786.58	4.8211	0.537396	8.97123	2.93229e-19	3.6386e-17	protein_coding	ENSSSCG00000014569	ribosomal protein L27a [Source:HGNC Symbol;Acc:HGNC:10329]
ENSSSCG00000027709	302.916	4.82093	0.51344	9.38946	6.03093e-21	1.11282e-18	protein_coding	PARP9	poly(ADP-ribose) polymerase family member 9 [Source:VGNC Symbol;Acc:VGNC:108682]
ENSSSCG00000002799	2387.94	4.81906	0.57951	8.31574	9.11827e-17	6.65914e-15	protein_coding	CNOT1	CCR4-NOT transcription complex subunit 1 [Source:VGNC Symbol;Acc:VGNC:86831]
ENSSSCG00000011621	1104.13	4.81681	0.441076	10.9206	9.19018e-28	1.00442e-24	protein_coding	SEC61A1	SEC61 translocon subunit alpha 1 [Source:VGNC Symbol;Acc:VGNC:92682]
ENSSSCG00000026922	489.573	4.81501	0.581723	8.27715	1.26157e-16	8.93982e-15	protein_coding	DRAM2	DNA damage regulated autophagy modulator 2 [Source:VGNC Symbol;Acc:VGNC:87437]
ENSSSCG00000015097	2810.66	4.81359	0.56503	8.51917	1.60699e-17	1.37959e-15	protein_coding	DDX6	DEAD-box helicase 6 [Source:VGNC Symbol;Acc:VGNC:87233]
ENSSSCG00000015140	11313.6	4.81289	0.686843	7.00726	2.43023e-12	6.133e-11	protein_coding	HSPA8	heat shock protein family A (Hsp70) member 8 [Source:VGNC Symbol;Acc:VGNC:108591]
ENSSSCG00000020725	2663.4	4.81084	0.521846	9.2189	3.00154e-20	4.61036e-18	protein_coding	ERBB3	erb-b2 receptor tyrosine kinase 3 [Source:VGNC Symbol;Acc:VGNC:87760]
ENSSSCG00000028553	1220.03	4.80839	0.596791	8.05707	7.81475e-16	4.70474e-14	protein_coding	ILF2	interleukin enhancer binding factor 2 [Source:VGNC Symbol;Acc:VGNC:89119]
ENSSSCG00000027017	521.373	4.80739	0.59613	8.06432	7.36433e-16	4.47147e-14	protein_coding	NR1D2	nuclear receptor subfamily 1 group D member 2 [Source:VGNC Symbol;Acc:VGNC:99726]
ENSSSCG00000036246	1415.04	4.80563	0.69063	6.95834	3.44313e-12	8.34811e-11	protein_coding	CYBB	cytochrome b-245 beta chain [Source:HGNC Symbol;Acc:HGNC:2578]
ENSSSCG00000015560	1420.66	4.80178	0.656342	7.31597	2.55534e-13	8.18632e-12	protein_coding	ARPC5	actin related protein 2/3 complex subunit 5 [Source:VGNC Symbol;Acc:VGNC:85539]
ENSSSCG00000015362	315.505	4.79406	0.672695	7.12664	1.02846e-12	2.83735e-11	protein_coding	TSPAN13	tetraspanin 13 [Source:VGNC Symbol;Acc:VGNC:94502]
ENSSSCG00000004542	844.605	4.79385	0.550508	8.70805	3.09155e-18	3.10423e-16	protein_coding	NARS1	asparaginyl-tRNA synthetase 1 [Source:VGNC Symbol;Acc:VGNC:90583]
ENSSSCG00000006014	1544.79	4.79076	0.631844	7.58218	3.39806e-14	1.37942e-12	protein_coding	RAD21	RAD21 cohesin complex component [Source:VGNC Symbol;Acc:VGNC:92054]
ENSSSCG00000016657	14.8762	4.78882	1.67403	2.86065	0.00422772	0.00794596	protein_coding	AOAH	acyloxyacyl hydrolase [Source:VGNC Symbol;Acc:VGNC:85374]
ENSSSCG00000007109	737.151	4.78864	0.565507	8.46786	2.49935e-17	2.05265e-15	protein_coding	XRN2	5'-3' exoribonuclease 2 [Source:VGNC Symbol;Acc:VGNC:95571]
ENSSSCG00000014022	3566.48	4.78815	0.571836	8.37329	5.603e-17	4.35014e-15	protein_coding	HNRNPH1	heteroous nuclear ribonucleoprotein H1 [Source:VGNC Symbol;Acc:VGNC:88920]
ENSSSCG00000028485	2101.95	4.78185	0.515885	9.26922	1.87508e-20	3.09781e-18	protein_coding	YBX1	Y-box binding protein 1 [Source:VGNC Symbol;Acc:VGNC:98681]
ENSSSCG00000008245	6106.83	4.76155	0.908781	5.23949	1.6102e-07	1.02567e-06	protein_coding	TMSB10	0
ENSSSCG00000004636	1447.96	4.76073	0.639764	7.44139	9.96294e-14	3.56558e-12	protein_coding	TRPM7	transient receptor potential cation channel subfamily M member 7 [Source:VGNC Symbol;Acc:VGNC:94470]
ENSSSCG00000038138	402.812	4.76044	0.691312	6.8861	5.73442e-12	1.29944e-10	protein_coding	TFEC	transcription factor EC [Source:VGNC Symbol;Acc:VGNC:93918]
ENSSSCG00000039998	377.432	4.76002	0.689417	6.90441	5.04112e-12	1.15991e-10	protein_coding	CLIC2	chloride intracellular channel 2 [Source:VGNC Symbol;Acc:VGNC:86761]
ENSSSCG00000004945	7723.72	4.75833	0.6202	7.67225	1.68999e-14	7.55075e-13	protein_coding	RPL4	ribosomal protein L4 [Source:VGNC Symbol;Acc:VGNC:109409]
ENSSSCG00000017785	980.299	4.75699	0.592645	8.0267	1.00128e-15	5.90296e-14	protein_coding	NUFIP2	nuclear FMR1 interacting protein 2 [Source:VGNC Symbol;Acc:VGNC:90967]
ENSSSCG00000011261	617.787	4.75646	0.688066	6.91279	4.75209e-12	1.10323e-10	protein_coding	WDR48	WD repeat domain 48 [Source:VGNC Symbol;Acc:VGNC:94925]
ENSSSCG00000028679	751.802	4.7542	0.540568	8.79482	1.43278e-18	1.56592e-16	protein_coding	PLEKHB2	pleckstrin homology domain containing B2 [Source:VGNC Symbol;Acc:VGNC:95907]
ENSSSCG00000016692	1386.78	4.75377	0.52305	9.08855	1.0037e-19	1.38452e-17	protein_coding	TAX1BP1	Tax1 binding protein 1 [Source:VGNC Symbol;Acc:VGNC:93754]
ENSSSCG00000010904	503.968	4.75229	0.548247	8.66816	4.3917e-18	4.30326e-16	protein_coding	NEK7	NIMA related kinase 7 [Source:VGNC Symbol;Acc:VGNC:98152]
ENSSSCG00000003165	4282.84	4.75064	0.853273	5.56755	2.58346e-08	2.09867e-07	protein_coding	RPS11	ribosomal protein S11 [Source:VGNC Symbol;Acc:VGNC:98605]
ENSSSCG00000015879	117.478	4.7446	0.942132	5.03602	4.75302e-07	2.64412e-06	protein_coding	DAPL1	death associated protein like 1 [Source:HGNC Symbol;Acc:HGNC:21490]
ENSSSCG00000029886	781	4.74406	0.780347	6.07942	1.20618e-09	1.44012e-08	protein_coding	LYVE1	lymphatic vessel endothelial hyaluronan receptor 1 [Source:VGNC Symbol;Acc:VGNC:89922]
ENSSSCG00000008195	391.141	4.74367	0.507216	9.35237	8.57047e-21	1.53169e-18	protein_coding	COX5B	cytochrome c oxidase subunit 5B [Source:HGNC Symbol;Acc:HGNC:2269]
ENSSSCG00000014924	2228.13	4.74182	0.44318	10.6995	1.02305e-26	7.65025e-24	protein_coding	CTSC	cathepsin C [Source:VGNC Symbol;Acc:VGNC:87075]
ENSSSCG00000036129	762.949	4.7399	0.460908	10.2838	8.33422e-25	3.88238e-22	protein_coding	RNF114	ring finger protein 114 [Source:VGNC Symbol;Acc:VGNC:108733]
ENSSSCG00000011229	919.81	4.73643	0.624778	7.58098	3.42949e-14	1.38913e-12	protein_coding	STT3B	STT3 oligosaccharyltransferase complex catalytic subunit B [Source:VGNC Symbol;Acc:VGNC:93582]
ENSSSCG00000032028	3647.23	4.72515	0.47497	9.94833	2.5646e-23	7.92128e-21	protein_coding	EIF4B	eukaryotic translation initiation factor 4B [Source:HGNC Symbol;Acc:HGNC:3285]
ENSSSCG00000022932	565.361	4.72236	0.72504	6.51324	7.3546e-11	1.22934e-09	protein_coding	SNW1	SNW domain containing 1 [Source:VGNC Symbol;Acc:VGNC:93302]
ENSSSCG00000037305	755.451	4.72235	0.654758	7.21236	5.49897e-13	1.61758e-11	protein_coding	TMEM33	transmembrane protein 33 [Source:VGNC Symbol;Acc:VGNC:94171]
ENSSSCG00000010345	490.726	4.69896	0.639273	7.35047	1.9751e-13	6.51095e-12	protein_coding	GHITM	growth hormone inducible transmembrane protein [Source:VGNC Symbol;Acc:VGNC:88442]
ENSSSCG00000014121	684.462	4.69033	0.693586	6.76243	1.35698e-11	2.7781e-10	protein_coding	ZFYVE16	zinc finger FYVE-type containing 16 [Source:VGNC Symbol;Acc:VGNC:95157]
ENSSSCG00000000361	736.532	4.69026	0.525407	8.9269	4.38126e-19	5.32043e-17	protein_coding	CD63	CD63 molecule [Source:VGNC Symbol;Acc:VGNC:86424]
ENSSSCG00000003806	338.574	4.69001	0.48571	9.656	4.63598e-22	1.08873e-19	protein_coding	LEPROT	leptin receptor overlapping transcript [Source:VGNC Symbol;Acc:VGNC:89686]
ENSSSCG00000001469	964.24	4.68599	0.630302	7.43452	1.04947e-13	3.71844e-12	protein_coding	SLA-DMB	major histocompatibility complex, class II, DM beta [Source:HGNC Symbol;Acc:HGNC:4935]
ENSSSCG00000016998	3200.11	4.68069	0.555586	8.42478	3.6144e-17	2.88502e-15	protein_coding	NPM1	nucleophosmin 1 [Source:VGNC Symbol;Acc:VGNC:104010]
ENSSSCG00000010450	1469.64	4.67993	0.454323	10.3009	6.98186e-25	3.36265e-22	protein_coding	LIPA	lipase A, lysosomal acid type [Source:VGNC Symbol;Acc:VGNC:89737]
ENSSSCG00000015486	270.358	4.6743	0.618127	7.56204	3.96792e-14	1.57476e-12	protein_coding	PIGC	phosphatidylinositol glycan anchor biosynthesis class C [Source:VGNC Symbol;Acc:VGNC:91421]
ENSSSCG00000012119	8188.84	4.67256	0.684616	6.82508	8.78777e-12	1.8932e-10	protein_coding	TMSB4X	thymosin beta 4 X-linked [Source:NCBI gene (formerly Entrezgene);Acc:733606]
ENSSSCG00000017473	2150.15	4.65346	0.686424	6.77927	1.20786e-11	2.50529e-10	protein_coding	TOP2A	DNA topoisomerase II alpha [Source:VGNC Symbol;Acc:VGNC:94310]
ENSSSCG00000008978	92.6631	4.64368	1.16125	3.99886	6.36496e-05	0.000191454	protein_coding	CXCL11	C-X-C motif chemokine ligand 11 [Source:VGNC Symbol;Acc:VGNC:87102]
ENSSSCG00000008363	887.281	4.63993	0.557988	8.31546	9.13944e-17	6.65914e-15	protein_coding	AFTPH	aftiphilin [Source:VGNC Symbol;Acc:VGNC:85173]
ENSSSCG00000005724	3068.76	4.63631	0.502127	9.23334	2.6231e-20	4.15409e-18	protein_coding	SETX	senataxin [Source:VGNC Symbol;Acc:VGNC:92766]
ENSSSCG00000001564	1238.24	4.63173	0.604014	7.66825	1.74365e-14	7.76607e-13	protein_coding	SRSF3	serine and arginine rich splicing factor 3 [Source:VGNC Symbol;Acc:VGNC:93475]
ENSSSCG00000016832	392.422	4.61843	0.683741	6.75465	1.43177e-11	2.91441e-10	protein_coding	IL7R	interleukin 7 receptor [Source:VGNC Symbol;Acc:VGNC:89114]
ENSSSCG00000003783	49.0427	4.61744	1.14765	4.02339	5.73663e-05	0.000174512	protein_coding	FPGT	fucose-1-phosphate guanylyltransferase [Source:VGNC Symbol;Acc:VGNC:88231]
ENSSSCG00000016922	1225.56	4.61371	0.577425	7.99014	1.34786e-15	7.78472e-14	protein_coding	GPBP1	GC-rich promoter binding protein 1 [Source:VGNC Symbol;Acc:VGNC:88578]
ENSSSCG00000035673	401.245	4.61321	0.533402	8.64866	5.21078e-18	5.04474e-16	protein_coding	HBP1	HMG-box transcription factor 1 [Source:VGNC Symbol;Acc:VGNC:88794]
ENSSSCG00000024881	482.447	4.61014	0.692688	6.65544	2.82447e-11	5.27679e-10	protein_coding	TCP11L2	t-complex 11 like 2 [Source:VGNC Symbol;Acc:VGNC:93835]
ENSSSCG00000006166	318.268	4.6076	0.591156	7.79422	6.48078e-15	3.19164e-13	protein_coding	NDUFB8	NADH:ubiquinone oxidoreductase subunit B8 [Source:HGNC Symbol;Acc:HGNC:7703]
ENSSSCG00000010625	1053.84	4.59562	0.921321	4.98807	6.09844e-07	3.28269e-06	protein_coding	SMC3	structural maintenance of chromosomes 3 [Source:VGNC Symbol;Acc:VGNC:93239]
ENSSSCG00000003930	9740.09	4.59127	0.822224	5.58396	2.35104e-08	1.94943e-07	protein_coding	ENSSSCG00000003930	ribosomal protein S8 [Source:VGNC Symbol;Acc:VGNC:98607]
ENSSSCG00000015424	619.679	4.58822	0.599814	7.64941	2.01911e-14	8.81338e-13	protein_coding	PSMC2	proteasome 26S subunit, ATPase 2 [Source:VGNC Symbol;Acc:VGNC:91913]
ENSSSCG00000037606	347.251	4.58817	0.648265	7.07762	1.46649e-12	3.91284e-11	protein_coding	PSMB3	proteasome 20S subunit beta 3 [Source:VGNC Symbol;Acc:VGNC:91906]
ENSSSCG00000040681	173.975	4.58695	0.780768	5.87493	4.23024e-09	4.349e-08	protein_coding	FABP4	fatty acid binding protein 4 [Source:VGNC Symbol;Acc:VGNC:109628]
ENSSSCG00000034012	356.771	4.58647	0.625416	7.33348	2.24253e-13	7.29105e-12	protein_coding	CASP3	caspase 3 [Source:VGNC Symbol;Acc:VGNC:103911]
ENSSSCG00000004699	596.442	4.58309	0.943608	4.85699	1.19186e-06	5.87781e-06	protein_coding	ELL3	elongation factor for RNA polymerase II 3 [Source:VGNC Symbol;Acc:VGNC:87650]
ENSSSCG00000040344	379.678	4.58132	0.541809	8.4556	2.7766e-17	2.26724e-15	protein_coding	TES	testin LIM domain protein [Source:VGNC Symbol;Acc:VGNC:93884]
ENSSSCG00000037245	1450.62	4.57712	0.616123	7.4289	1.09501e-13	3.87013e-12	protein_coding	HNRNPDL	heteroous nuclear ribonucleoprotein D like [Source:VGNC Symbol;Acc:VGNC:109493]
ENSSSCG00000028423	1695.79	4.57644	0.601219	7.61194	2.70006e-14	1.13264e-12	protein_coding	ENSSSCG00000028423	RB binding protein 4, chromatin remodeling factor [Source:VGNC Symbol;Acc:VGNC:98598]
ENSSSCG00000030616	1585.93	4.57463	0.456241	10.0268	1.16255e-23	3.79713e-21	protein_coding	RESF1	retroelement silencing factor 1 [Source:VGNC Symbol;Acc:VGNC:92219]
ENSSSCG00000015576	2539.92	4.57455	0.549636	8.32287	8.58582e-17	6.35351e-15	protein_coding	TPR	translocated promoter region, nuclear basket protein [Source:VGNC Symbol;Acc:VGNC:108623]
ENSSSCG00000024776	224.694	4.57429	0.895152	5.11007	3.22035e-07	1.89131e-06	protein_coding	SNRPG	small nuclear ribonucleoprotein polypeptide G [Source:HGNC Symbol;Acc:HGNC:11163]
ENSSSCG00000017087	808.918	4.56758	0.614552	7.43238	1.0666e-13	3.77441e-12	protein_coding	GM2A	ganglioside GM2 activator [Source:VGNC Symbol;Acc:VGNC:88506]
ENSSSCG00000018033	5932.29	4.56333	0.77942	5.85478	4.77643e-09	4.83359e-08	protein_coding	UBB	ubiquitin B [Source:VGNC Symbol;Acc:VGNC:98389]
ENSSSCG00000031106	300.021	4.55795	0.644539	7.07164	1.53115e-12	4.05868e-11	protein_coding	PLA2G2D	phospholipase A2 group IID [Source:VGNC Symbol;Acc:VGNC:91491]
ENSSSCG00000008513	3408.52	4.55695	0.560468	8.13063	4.27082e-16	2.71141e-14	protein_coding	BIRC6	baculoviral IAP repeat containing 6 [Source:VGNC Symbol;Acc:VGNC:97038]
ENSSSCG00000006016	1626.58	4.55573	0.527177	8.64175	5.53609e-18	5.23143e-16	protein_coding	EIF3H	eukaryotic translation initiation factor 3 subunit H [Source:VGNC Symbol;Acc:VGNC:87620]
ENSSSCG00000037236	4685.84	4.55544	0.63227	7.20489	5.8089e-13	1.70171e-11	protein_coding	RPSA	0
ENSSSCG00000015883	777.485	4.55163	0.674142	6.75175	1.46074e-11	2.96065e-10	protein_coding	MARCHF7	membrane associated ring-CH-type finger 7 [Source:VGNC Symbol;Acc:VGNC:95849]
ENSSSCG00000021355	546.283	4.5472	0.533742	8.51947	1.60279e-17	1.37959e-15	protein_coding	SOD1	superoxide dismutase 1 [Source:VGNC Symbol;Acc:VGNC:108694]
ENSSSCG00000001814	4466.53	4.53606	0.42154	10.7607	5.27703e-27	4.544e-24	protein_coding	IQGAP1	IQ motif containing GTPase activating protein 1 [Source:HGNC Symbol;Acc:HGNC:6110]
ENSSSCG00000040317	815.117	4.53091	0.612448	7.39803	1.38223e-13	4.73224e-12	protein_coding	SOD2	superoxide dismutase 2 [Source:VGNC Symbol;Acc:VGNC:109495]
ENSSSCG00000030295	397.015	4.52926	0.530329	8.54048	1.33671e-17	1.17234e-15	protein_coding	NUTF2	nuclear transport factor 2 [Source:VGNC Symbol;Acc:VGNC:98524]
ENSSSCG00000004996	570.347	4.52769	0.720607	6.28316	3.3175e-10	4.59855e-09	protein_coding	KLHL28	kelch like family member 28 [Source:VGNC Symbol;Acc:VGNC:89523]
ENSSSCG00000002704	1489.73	4.52035	0.531085	8.51154	1.71636e-17	1.46904e-15	protein_coding	KARS1	lysyl-tRNA synthetase 1 [Source:VGNC Symbol;Acc:VGNC:89302]
ENSSSCG00000034197	1904.23	4.51411	0.718284	6.28458	3.28744e-10	4.57025e-09	protein_coding	EDEM1	ER degradation enhancing alpha-mannosidase like protein 1 [Source:VGNC Symbol;Acc:VGNC:87545]
ENSSSCG00000015730	420.874	4.51229	0.698863	6.45662	1.07068e-10	1.7173e-09	protein_coding	NIFK	nucleolar protein interacting with the FHA domain of MKI67 [Source:VGNC Symbol;Acc:VGNC:99725]
ENSSSCG00000005203	969.737	4.50886	0.816972	5.51899	3.40949e-08	2.65654e-07	protein_coding	IL33	interleukin 33 [Source:VGNC Symbol;Acc:VGNC:89106]
ENSSSCG00000006554	264.598	4.50853	0.657286	6.85932	6.91883e-12	1.53119e-10	protein_coding	C1orf43	chromosome 4 C1orf43 homolog [Source:VGNC Symbol;Acc:VGNC:86031]
ENSSSCG00000000653	413.055	4.50724	0.749201	6.01606	1.78716e-09	2.04615e-08	protein_coding	CD69	CD69 molecule [Source:VGNC Symbol;Acc:VGNC:103223]
ENSSSCG00000006358	436.364	4.50492	0.511617	8.80525	1.30556e-18	1.43793e-16	protein_coding	NDUFS2	NADH:ubiquinone oxidoreductase core subunit S2 [Source:VGNC Symbol;Acc:VGNC:90650]
ENSSSCG00000007108	121.177	4.50408	0.632544	7.12059	1.07468e-12	2.94203e-11	protein_coding	KIZ	kizuna centrosomal protein [Source:VGNC Symbol;Acc:VGNC:95680]
ENSSSCG00000004700	1771.78	4.50341	0.573295	7.85532	3.98764e-15	2.07533e-13	protein_coding	PDIA3	protein disulfide isomerase family A member 3 [Source:VGNC Symbol;Acc:VGNC:91272]
ENSSSCG00000029593	438.193	4.5007	0.710295	6.33638	2.35229e-10	3.42081e-09	protein_coding	FOXN2	forkhead box N2 [Source:VGNC Symbol;Acc:VGNC:88219]
ENSSSCG00000014956	155.837	4.49939	0.604942	7.43772	1.02436e-13	3.64766e-12	protein_coding	ANKRD49	ankyrin repeat domain 49 [Source:VGNC Symbol;Acc:VGNC:85340]
ENSSSCG00000022760	2684.45	4.49759	0.678932	6.62451	3.48393e-11	6.35834e-10	protein_coding	HNRNPK	heteroous nuclear ribonucleoprotein K [Source:VGNC Symbol;Acc:VGNC:103963]
ENSSSCG00000025507	912.425	4.49198	0.554778	8.0969	5.63751e-16	3.4901e-14	protein_coding	RPL27	ribosomal protein L27 [Source:VGNC Symbol;Acc:VGNC:99035]
ENSSSCG00000027646	329.472	4.49195	0.506126	8.87517	6.98289e-19	8.00104e-17	protein_coding	TIPARP	TCDD inducible poly(ADP-ribose) polymerase [Source:VGNC Symbol;Acc:VGNC:108699]
ENSSSCG00000005029	450.006	4.49115	0.685294	6.55361	5.61625e-11	9.68982e-10	protein_coding	RTRAF	RNA transcription, translation and transport factor [Source:VGNC Symbol;Acc:VGNC:92507]
ENSSSCG00000014855	5597.33	4.48182	0.768386	5.83277	5.45137e-09	5.4232e-08	protein_coding	RPS3	ribosomal protein S3 [Source:VGNC Symbol;Acc:VGNC:104049]
ENSSSCG00000013181	1183.64	4.47868	0.630253	7.10617	1.19311e-12	3.24124e-11	protein_coding	SERPING1	serpin family G member 1 [Source:VGNC Symbol;Acc:VGNC:92745]
ENSSSCG00000026606	498.513	4.47684	0.74225	6.03145	1.62495e-09	1.88084e-08	protein_coding	PAIP2	poly(A) binding protein interacting protein 2 [Source:VGNC Symbol;Acc:VGNC:96618]
ENSSSCG00000035281	1311.59	4.46935	0.630672	7.08664	1.37404e-12	3.69393e-11	protein_coding	ZNF292	zinc finger protein 292 [Source:VGNC Symbol;Acc:VGNC:95218]
ENSSSCG00000025034	2389.14	4.4673	0.648381	6.88994	5.58168e-12	1.2709e-10	protein_coding	LAPTM5	lysosomal protein transmembrane 5 [Source:VGNC Symbol;Acc:VGNC:89638]
ENSSSCG00000016031	399.227	4.46694	0.63291	7.05779	1.69177e-12	4.44049e-11	protein_coding	CALCRL	calcitonin receptor like receptor [Source:VGNC Symbol;Acc:VGNC:109487]
ENSSSCG00000032241	1117.93	4.46405	0.607859	7.34389	2.07466e-13	6.78407e-12	protein_coding	GPNMB	glycoprotein nmb [Source:VGNC Symbol;Acc:VGNC:88593]
ENSSSCG00000016395	1421.83	4.46385	0.66467	6.71589	1.86925e-11	3.65063e-10	protein_coding	RIF1	replication timing regulatory factor 1 [Source:VGNC Symbol;Acc:VGNC:95990]
ENSSSCG00000016581	643.291	4.45949	0.432278	10.3163	5.94972e-25	2.96609e-22	protein_coding	CALU	calumenin [Source:VGNC Symbol;Acc:VGNC:86151]
ENSSSCG00000033500	451.653	4.45855	0.700894	6.36123	2.00146e-10	2.96526e-09	protein_coding	SNRPD2	small nuclear ribonucleoprotein D2 polypeptide [Source:VGNC Symbol;Acc:VGNC:98618]
ENSSSCG00000009774	23.997	4.45784	1.34183	3.32221	0.000893084	0.0019842	protein_coding	MTRFR	mitochondrial translation release factor in rescue [Source:VGNC Symbol;Acc:VGNC:85945]
ENSSSCG00000029352	1549.44	4.45706	0.629935	7.07543	1.48986e-12	3.96032e-11	protein_coding	CCNL1	cyclin L1 [Source:VGNC Symbol;Acc:VGNC:86363]
ENSSSCG00000008382	1711.06	4.44135	0.702665	6.32073	2.60332e-10	3.72863e-09	protein_coding	USP34	ubiquitin specific peptidase 34 [Source:VGNC Symbol;Acc:VGNC:94759]
ENSSSCG00000028097	1053.98	4.44114	0.640328	6.93572	4.04159e-12	9.64281e-11	protein_coding	GPBP1L1	GC-rich promoter binding protein 1 like 1 [Source:VGNC Symbol;Acc:VGNC:97067]
ENSSSCG00000014075	587.72	4.44093	0.62377	7.1195	1.08316e-12	2.96239e-11	protein_coding	ENSSSCG00000014075	NSA2 ribosome biosis factor [Source:VGNC Symbol;Acc:VGNC:100315]
ENSSSCG00000031456	731.068	4.44038	0.688199	6.45218	1.10249e-10	1.75903e-09	protein_coding	ARL5B	ADP ribosylation factor like GTPase 5B [Source:VGNC Symbol;Acc:VGNC:95985]
ENSSSCG00000012252	3513.07	4.43949	0.573336	7.74326	9.69032e-15	4.57409e-13	protein_coding	DDX3X	DEAD-box helicase 3 X-linked [Source:HGNC Symbol;Acc:HGNC:2745]
ENSSSCG00000021229	714.613	4.43734	0.632637	7.01404	2.31533e-12	5.87432e-11	protein_coding	MAT2B	methionine adenosyltransferase 2B [Source:VGNC Symbol;Acc:VGNC:90040]
ENSSSCG00000037483	279.543	4.43523	0.611235	7.25618	3.9818e-13	1.21925e-11	protein_coding	RFTN2	raftlin family member 2 [Source:VGNC Symbol;Acc:VGNC:96128]
ENSSSCG00000032223	616.478	4.43173	0.571277	7.75758	8.65652e-15	4.15103e-13	protein_coding	EIF1AX	eukaryotic translation initiation factor 1A X-linked [Source:HGNC Symbol;Acc:HGNC:3250]
ENSSSCG00000042572	154.88	4.42823	0.736734	6.01062	1.84819e-09	2.1041e-08	protein_coding	IMP3	IMP U3 small nucleolar ribonucleoprotein 3 [Source:HGNC Symbol;Acc:HGNC:14497]
ENSSSCG00000024344	200.001	4.42524	0.712033	6.21494	5.13446e-10	6.82098e-09	protein_coding	CCR5	C-C motif chemokine receptor 5 [Source:VGNC Symbol;Acc:VGNC:108636]
ENSSSCG00000011698	283.477	4.4232	0.539672	8.19609	2.48331e-16	1.6468e-14	protein_coding	GYG1	glycogenin 1 [Source:VGNC Symbol;Acc:VGNC:88758]
ENSSSCG00000011322	223.748	4.41936	0.774387	5.70691	1.15043e-08	1.04711e-07	protein_coding	CCR1	C-C motif chemokine receptor 1 [Source:HGNC Symbol;Acc:HGNC:1602]
ENSSSCG00000011916	641.766	4.41849	0.588833	7.50382	6.19858e-14	2.31762e-12	protein_coding	ATP6V1A	ATPase H+ transporting V1 subunit A [Source:VGNC Symbol;Acc:VGNC:85669]
ENSSSCG00000004524	756.189	4.41616	0.594689	7.42599	1.11937e-13	3.9415e-12	protein_coding	SMAD4	SMAD family member 4 [Source:VGNC Symbol;Acc:VGNC:93218]
ENSSSCG00000031954	579.292	4.41381	0.9169	4.81384	1.48059e-06	7.08648e-06	protein_coding	SLC39A10	solute carrier family 39 member 10 [Source:VGNC Symbol;Acc:VGNC:95952]
ENSSSCG00000014171	1268.31	4.41312	0.60294	7.31934	2.49198e-13	7.99235e-12	protein_coding	ERAP1	endoplasmic reticulum aminopeptidase 1 [Source:VGNC Symbol;Acc:VGNC:87757]
ENSSSCG00000010621	1252.76	4.41145	0.602014	7.32783	2.3391e-13	7.56175e-12	protein_coding	ADD3	adducin 3 [Source:VGNC Symbol;Acc:VGNC:85118]
ENSSSCG00000011500	688.491	4.40918	0.547309	8.05611	7.87611e-16	4.73166e-14	protein_coding	KBTBD8	kelch repeat and BTB domain containing 8 [Source:VGNC Symbol;Acc:VGNC:89321]
ENSSSCG00000015712	795.385	4.40912	0.639586	6.89371	5.43553e-12	1.24161e-10	protein_coding	DDX18	DEAD-box helicase 18 [Source:VGNC Symbol;Acc:VGNC:99709]
ENSSSCG00000025653	426.255	4.40776	0.678646	6.49493	8.30701e-11	1.36817e-09	protein_coding	THOC1	THO complex 1 [Source:VGNC Symbol;Acc:VGNC:93956]
ENSSSCG00000002426	808.806	4.40322	0.691793	6.36493	1.95374e-10	2.89757e-09	protein_coding	ZC3H14	zinc finger CCCH-type containing 14 [Source:VGNC Symbol;Acc:VGNC:95094]
ENSSSCG00000033295	303.691	4.40298	0.567465	7.75903	8.55834e-15	4.11495e-13	protein_coding	EIF2S1	eukaryotic translation initiation factor 2 subunit alpha [Source:VGNC Symbol;Acc:VGNC:87614]
ENSSSCG00000009886	688.488	4.4003	0.454637	9.6787	3.71422e-22	8.94434e-20	protein_coding	TRAFD1	TRAF-type zinc finger domain containing 1 [Source:VGNC Symbol;Acc:VGNC:94367]
ENSSSCG00000027157	1104.55	4.39703	0.562614	7.81536	5.48073e-15	2.74191e-13	protein_coding	SLC40A1	solute carrier family 40 member 1 [Source:VGNC Symbol;Acc:VGNC:95497]
ENSSSCG00000021161	177.75	4.39647	0.82551	5.32576	1.00531e-07	6.80653e-07	protein_coding	ENSSSCG00000021161	CDC28 protein kinase regulatory subunit 2 [Source:VGNC Symbol;Acc:VGNC:103924]
ENSSSCG00000009473	4494.72	4.38679	0.417222	10.5143	7.4253e-26	4.3894e-23	protein_coding	MYCBP2	MYC binding protein 2 [Source:VGNC Symbol;Acc:VGNC:90502]
ENSSSCG00000005590	215.485	4.38301	0.8008	5.47329	4.41759e-08	3.32181e-07	protein_coding	PSMB7	proteasome 20S subunit beta 7 [Source:VGNC Symbol;Acc:VGNC:91909]
ENSSSCG00000037481	363.735	4.38108	0.757157	5.78622	7.19868e-09	6.89908e-08	protein_coding	SYF2	SYF2 pre-mRNA splicing factor [Source:VGNC Symbol;Acc:VGNC:93656]
ENSSSCG00000005514	58.0351	4.37941	1.04806	4.17859	2.93321e-05	9.61916e-05	protein_coding	RAB14	RAB14, member RAS onco family [Source:VGNC Symbol;Acc:VGNC:98238]
ENSSSCG00000001453	5328.65	4.37724	0.518195	8.44708	2.98667e-17	2.41792e-15	protein_coding	HLA-DRA	major histocompatibility complex, class II, DR alpha [Source:HGNC Symbol;Acc:HGNC:4947]
ENSSSCG00000016096	245.256	4.37576	0.72301	6.05215	1.42928e-09	1.67482e-08	protein_coding	PPIL3	peptidylprolyl isomerase like 3 [Source:VGNC Symbol;Acc:VGNC:103073]
ENSSSCG00000010067	499.826	4.37306	0.477989	9.14887	5.75332e-20	8.32498e-18	protein_coding	MIF	macrophage migration inhibitory factor [Source:VGNC Symbol;Acc:VGNC:90222]
ENSSSCG00000016100	185.885	4.37111	1.05874	4.12859	3.64997e-05	0.000116809	protein_coding	ENSSSCG00000016100	NADH:ubiquinone oxidoreductase subunit B3 [Source:VGNC Symbol;Acc:VGNC:104005]
ENSSSCG00000000554	323.206	4.36912	0.772188	5.6581	1.53054e-08	1.33986e-07	protein_coding	FGFR1OP2	FGFR1 onco partner 2 [Source:VGNC Symbol;Acc:VGNC:88119]
ENSSSCG00000021176	491.717	4.36444	0.652558	6.6882	2.25934e-11	4.32915e-10	protein_coding	LPXN	leupaxin [Source:VGNC Symbol;Acc:VGNC:89797]
ENSSSCG00000000071	1056.96	4.36222	0.458147	9.52144	1.70794e-21	3.3471e-19	protein_coding	ST13	ST13 Hsp70 interacting protein [Source:HGNC Symbol;Acc:HGNC:11343]
ENSSSCG00000026742	650.266	4.3611	0.682806	6.38703	1.6914e-10	2.55925e-09	protein_coding	BTK	Bruton tyrosine kinase [Source:VGNC Symbol;Acc:VGNC:85914]
ENSSSCG00000008878	300.722	4.35832	0.545984	7.98251	1.43385e-15	8.19806e-14	protein_coding	PPID	peptidylprolyl isomerase D [Source:VGNC Symbol;Acc:VGNC:98212]
ENSSSCG00000029518	553.307	4.35821	0.707328	6.16152	7.20511e-10	9.16065e-09	protein_coding	RIOK3	RIO kinase 3 [Source:VGNC Symbol;Acc:VGNC:92316]
ENSSSCG00000011767	1155.49	4.35698	0.748177	5.82347	5.76395e-09	5.69302e-08	protein_coding	TTC14	tetratricopeptide repeat domain 14 [Source:VGNC Symbol;Acc:VGNC:94535]
ENSSSCG00000009791	858.738	4.3537	0.584789	7.44491	9.70087e-14	3.48055e-12	protein_coding	RSRC2	arginine and serine rich coiled-coil 2 [Source:VGNC Symbol;Acc:VGNC:92488]
ENSSSCG00000014934	836.699	4.35339	0.627048	6.94267	3.84744e-12	9.22607e-11	protein_coding	CHORDC1	cysteine and histidine rich domain containing 1 [Source:VGNC Symbol;Acc:VGNC:86656]
ENSSSCG00000025589	41.2935	4.35077	1.00012	4.35023	1.35993e-05	4.90344e-05	protein_coding	SMIM26	small integral membrane protein 26 [Source:HGNC Symbol;Acc:HGNC:43430]
ENSSSCG00000008841	1352.37	4.34717	0.657643	6.61023	3.83727e-11	6.91438e-10	protein_coding	PDGFRA	platelet derived growth factor receptor alpha [Source:VGNC Symbol;Acc:VGNC:98179]
ENSSSCG00000017752	1294.06	4.34266	0.37291	11.6453	2.42422e-31	7.65407e-28	protein_coding	WSB1	WD repeat and SOCS box containing 1 [Source:VGNC Symbol;Acc:VGNC:94981]
ENSSSCG00000015962	1276.46	4.3398	0.55289	7.84929	4.18385e-15	2.15768e-13	protein_coding	SP3	Sp3 transcription factor [Source:VGNC Symbol;Acc:VGNC:95511]
ENSSSCG00000000784	1342.67	4.33892	0.614135	7.06508	1.6052e-12	4.2313e-11	protein_coding	LRRK2	leucine rich repeat kinase 2 [Source:VGNC Symbol;Acc:VGNC:98094]
ENSSSCG00000028538	328.838	4.33726	0.736116	5.89209	3.81341e-09	3.9693e-08	protein_coding	RLIM	ring finger protein, LIM domain interacting [Source:HGNC Symbol;Acc:HGNC:13429]
ENSSSCG00000035539	614.473	4.33614	0.645257	6.72002	1.81701e-11	3.56575e-10	protein_coding	ST8SIA4	ST8 alpha-N-acetyl-neuraminide alpha-2,8-sialyltransferase 4 [Source:VGNC Symbol;Acc:VGNC:93519]
ENSSSCG00000026038	55.6716	4.33069	0.827593	5.23287	1.669e-07	1.05862e-06	protein_coding	DDX28	DEAD-box helicase 28 [Source:VGNC Symbol;Acc:VGNC:87218]
ENSSSCG00000030246	225.303	4.32664	0.946256	4.57238	4.82224e-06	1.97903e-05	protein_coding	FCRLA	Fc receptor like A [Source:VGNC Symbol;Acc:VGNC:88073]
ENSSSCG00000005273	573.935	4.32414	0.565398	7.64796	2.04196e-14	8.89942e-13	protein_coding	OSTF1	osteoclast stimulating factor 1 [Source:VGNC Symbol;Acc:VGNC:91085]
ENSSSCG00000005220	26.6195	4.32335	1.0696	4.04202	5.29918e-05	0.000162738	protein_coding	PLPP6	phospholipid phosphatase 6 [Source:HGNC Symbol;Acc:HGNC:23682]
ENSSSCG00000008493	477.562	4.31936	0.652129	6.62347	3.50866e-11	6.39116e-10	protein_coding	CEBPZ	CCAAT enhancer binding protein zeta [Source:VGNC Symbol;Acc:VGNC:86535]
ENSSSCG00000009334	950.43	4.3193	0.471717	9.15654	5.35885e-20	7.84934e-18	protein_coding	HSPH1	heat shock protein family H (Hsp110) member 1 [Source:HGNC Symbol;Acc:HGNC:16969]
ENSSSCG00000023112	1606.05	4.31458	0.561469	7.68445	1.53652e-14	6.97472e-13	protein_coding	PDS5A	PDS5 cohesin associated factor A [Source:HGNC Symbol;Acc:HGNC:29088]
ENSSSCG00000040984	203.551	4.31367	0.72521	5.94816	2.71174e-09	2.93141e-08	protein_coding	PPIL1	peptidylprolyl isomerase like 1 [Source:VGNC Symbol;Acc:VGNC:104033]
ENSSSCG00000037241	181.684	4.30583	0.572438	7.52192	5.39785e-14	2.06441e-12	protein_coding	RGS2	regulator of G protein signaling 2 [Source:VGNC Symbol;Acc:VGNC:96538]
ENSSSCG00000004425	1328.77	4.3046	0.515868	8.34438	7.1591e-17	5.45397e-15	protein_coding	LAMA4	laminin subunit alpha 4 [Source:VGNC Symbol;Acc:VGNC:103116]
ENSSSCG00000001927	697.571	4.30172	0.498531	8.62879	6.20031e-18	5.83404e-16	protein_coding	HEXA	hexosaminidase subunit alpha [Source:HGNC Symbol;Acc:HGNC:4878]
ENSSSCG00000006237	405.779	4.29801	0.467354	9.19648	3.69851e-20	5.62015e-18	protein_coding	SDCBP	syndecan binding protein [Source:VGNC Symbol;Acc:VGNC:92657]
ENSSSCG00000015710	2868.63	4.29684	0.586901	7.32124	2.45694e-13	7.88884e-12	protein_coding	ACTR3	actin related protein 3 [Source:VGNC Symbol;Acc:VGNC:103894]
ENSSSCG00000036639	833.32	4.29634	0.403034	10.66	1.56607e-26	1.0854e-23	protein_coding	STOM	stomatin [Source:VGNC Symbol;Acc:VGNC:93565]
ENSSSCG00000031572	474.503	4.29569	0.626863	6.85268	7.24789e-12	1.59532e-10	protein_coding	MFF	mitochondrial fission factor [Source:VGNC Symbol;Acc:VGNC:103985]
ENSSSCG00000017308	779.591	4.2937	0.796375	5.39155	6.98506e-08	4.94119e-07	protein_coding	CDC27	cell division cycle 27 [Source:VGNC Symbol;Acc:VGNC:86448]
ENSSSCG00000000272	597.788	4.29157	0.585994	7.32358	2.41449e-13	7.77013e-12	protein_coding	SP1	Sp1 transcription factor [Source:VGNC Symbol;Acc:VGNC:93360]
ENSSSCG00000012608	170.553	4.2914	0.793861	5.40573	6.45461e-08	4.61535e-07	protein_coding	ZBTB33	zinc finger and BTB domain containing 33 [Source:VGNC Symbol;Acc:VGNC:95069]
ENSSSCG00000032477	620.122	4.29123	0.662333	6.47896	9.23581e-11	1.50312e-09	protein_coding	NRAS	NRAS proto-onco, GTPase [Source:VGNC Symbol;Acc:VGNC:98827]
ENSSSCG00000026806	2408.68	4.28797	0.583701	7.34619	2.03942e-13	6.69194e-12	protein_coding	DHX9	DExH-box helicase 9 [Source:VGNC Symbol;Acc:VGNC:87299]
ENSSSCG00000011449	419.57	4.28044	0.666303	6.42417	1.32592e-10	2.07065e-09	protein_coding	GNL3	G protein nucleolar 3 [Source:VGNC Symbol;Acc:VGNC:88540]
ENSSSCG00000009542	217.22	4.27971	0.726933	5.88735	3.92439e-09	4.07735e-08	protein_coding	TNFSF13B	TNF superfamily member 13b [Source:VGNC Symbol;Acc:VGNC:94269]
ENSSSCG00000006487	1493.64	4.27541	0.550914	7.76056	8.45519e-15	4.07916e-13	protein_coding	CCT3	chaperonin containing TCP1 subunit 3 [Source:VGNC Symbol;Acc:VGNC:86381]
ENSSSCG00000014101	877.779	4.27267	0.605701	7.05408	1.7374e-12	4.54604e-11	protein_coding	AP3B1	adaptor related protein complex 3 subunit beta 1 [Source:VGNC Symbol;Acc:VGNC:85387]
ENSSSCG00000016911	790.252	4.27181	0.621908	6.86887	6.47103e-12	1.4422e-10	protein_coding	MTREX	Mtr4 exosome RNA helicase [Source:VGNC Symbol;Acc:VGNC:90470]
ENSSSCG00000017672	2230.04	4.27032	0.666375	6.40828	1.47173e-10	2.26793e-09	protein_coding	MED13	mediator complex subunit 13 [Source:VGNC Symbol;Acc:VGNC:90106]
ENSSSCG00000017155	518.542	4.27004	0.565946	7.54495	4.52449e-14	1.76362e-12	protein_coding	EIF4A3	eukaryotic translation initiation factor 4A3 [Source:VGNC Symbol;Acc:VGNC:87625]
ENSSSCG00000032165	214.659	4.26986	0.960208	4.4468	8.71576e-06	3.32618e-05	protein_coding	ATP5MK	ATP synthase membrane subunit k [Source:VGNC Symbol;Acc:VGNC:85657]
ENSSSCG00000023126	996.367	4.2668	0.528266	8.07699	6.63842e-16	4.05672e-14	protein_coding	TARDBP	TAR DNA binding protein [Source:VGNC Symbol;Acc:VGNC:98624]
ENSSSCG00000032580	338.265	4.26595	0.580627	7.34715	2.02483e-13	6.65174e-12	protein_coding	MGST1	microsomal glutathione S-transferase 1 [Source:VGNC Symbol;Acc:VGNC:103301]
ENSSSCG00000008516	200.328	4.26237	0.81722	5.21569	1.83131e-07	1.14982e-06	protein_coding	DPY30	dpy-30 histone methyltransferase complex regulatory subunit [Source:VGNC Symbol;Acc:VGNC:87428]
ENSSSCG00000011775	946.04	4.25908	0.624428	6.82078	9.05456e-12	1.94185e-10	protein_coding	KLHL24	kelch like family member 24 [Source:VGNC Symbol;Acc:VGNC:89521]
ENSSSCG00000004695	414.912	4.25742	0.66068	6.44399	1.16372e-10	1.84739e-09	protein_coding	WDR76	WD repeat domain 76 [Source:VGNC Symbol;Acc:VGNC:94941]
ENSSSCG00000024313	425.224	4.25731	0.601929	7.07278	1.51857e-12	4.03287e-11	protein_coding	NDUFA4	NDUFA4 mitochondrial complex associated [Source:HGNC Symbol;Acc:HGNC:7687]
ENSSSCG00000012634	1479.38	4.25634	0.541397	7.86177	3.78733e-15	1.9893e-13	protein_coding	DOCK11	dedicator of cytokinesis 11 [Source:VGNC Symbol;Acc:VGNC:87391]
ENSSSCG00000024791	226.226	4.25572	0.587429	7.24465	4.3355e-13	1.30922e-11	protein_coding	ENSSSCG00000024791	CD59 molecule [Source:VGNC Symbol;Acc:VGNC:99615]
ENSSSCG00000040981	482.313	4.25477	0.568311	7.48669	7.06307e-14	2.60317e-12	protein_coding	GMFG	glia maturation factor gamma [Source:VGNC Symbol;Acc:VGNC:88510]
ENSSSCG00000033706	450.978	4.2523	0.739381	5.75117	8.86283e-09	8.3145e-08	protein_coding	NUP88	nucleoporin 88 [Source:VGNC Symbol;Acc:VGNC:90986]
ENSSSCG00000001779	369.755	4.25005	0.631323	6.73198	1.67374e-11	3.32594e-10	protein_coding	ZFAND6	zinc finger AN1-type containing 6 [Source:VGNC Symbol;Acc:VGNC:104102]
ENSSSCG00000013315	593.693	4.24804	0.617618	6.87811	6.06504e-12	1.35918e-10	protein_coding	EIF3M	eukaryotic translation initiation factor 3 subunit M [Source:VGNC Symbol;Acc:VGNC:99644]
ENSSSCG00000010966	2838.42	4.24442	0.886996	4.78516	1.70847e-06	8.01914e-06	protein_coding	CCL19	C-C motif chemokine ligand 19 [Source:VGNC Symbol;Acc:VGNC:95483]
ENSSSCG00000004739	1661.6	4.24266	0.566359	7.49113	6.82857e-14	2.52986e-12	protein_coding	MGA	MAX dimerization protein MGA [Source:VGNC Symbol;Acc:VGNC:90195]
ENSSSCG00000010247	1568.53	4.24212	0.47831	8.86897	7.38261e-19	8.35794e-17	protein_coding	DDX21	DExD-box helicase 21 [Source:VGNC Symbol;Acc:VGNC:87215]
ENSSSCG00000031791	666.937	4.2389	0.48544	8.73208	2.50029e-18	2.56492e-16	protein_coding	ARF4	ADP ribosylation factor 4 [Source:VGNC Symbol;Acc:VGNC:85446]
ENSSSCG00000008792	928.989	4.23723	0.655067	6.46839	9.9054e-11	1.60291e-09	protein_coding	N4BP2	NEDD4 binding protein 2 [Source:VGNC Symbol;Acc:VGNC:90554]
ENSSSCG00000008452	1321.41	4.23583	0.609357	6.95131	3.61898e-12	8.7298e-11	protein_coding	LRPPRC	leucine rich pentatricopeptide repeat containing [Source:VGNC Symbol;Acc:VGNC:89824]
ENSSSCG00000034487	41.7318	4.23484	1.09984	3.85042	0.000117915	0.000329887	protein_coding	NDUFB11	NADH:ubiquinone oxidoreductase subunit B11 [Source:VGNC Symbol;Acc:VGNC:90645]
ENSSSCG00000016017	937.097	4.23238	0.692449	6.11219	9.82705e-10	1.20624e-08	protein_coding	DNAJC10	DnaJ heat shock protein family (Hsp40) member C10 [Source:HGNC Symbol;Acc:HGNC:24637]
ENSSSCG00000000522	2283.81	4.23047	0.65127	6.49572	8.26359e-11	1.36205e-09	protein_coding	NAP1L1	nucleosome assembly protein 1 like 1 [Source:VGNC Symbol;Acc:VGNC:90576]
ENSSSCG00000038947	2036.98	4.2296	0.508953	8.31039	9.53844e-17	6.93208e-15	protein_coding	HNRNPC	heterogeneous nuclear ribonucleoprotein C [Source:HGNC Symbol;Acc:HGNC:5035]
ENSSSCG00000015753	495.947	4.22853	0.599745	7.05055	1.78211e-12	4.6374e-11	protein_coding	ANGPT2	angiopoietin 2 [Source:HGNC Symbol;Acc:HGNC:485]
ENSSSCG00000017743	1341.25	4.22713	0.57721	7.32337	2.41813e-13	7.77303e-12	protein_coding	CRLF3	cytokine receptor like factor 3 [Source:VGNC Symbol;Acc:VGNC:86999]
ENSSSCG00000011270	126.138	4.22322	0.797437	5.29599	1.1837e-07	7.84972e-07	protein_coding	EIF1B	eukaryotic translation initiation factor 1B [Source:VGNC Symbol;Acc:VGNC:87604]
ENSSSCG00000010399	1001.89	4.22185	0.500819	8.42989	3.45988e-17	2.77728e-15	protein_coding	NCOA4	nuclear receptor coactivator 4 [Source:VGNC Symbol;Acc:VGNC:90617]
ENSSSCG00000015689	702.455	4.21972	0.55258	7.6364	2.23384e-14	9.64695e-13	protein_coding	DARS1	aspartyl-tRNA synthetase 1 [Source:VGNC Symbol;Acc:VGNC:96140]
ENSSSCG00000002433	331.903	4.21747	0.482015	8.74966	2.13998e-18	2.25222e-16	protein_coding	PSMC1	proteasome 26S subunit, ATPase 1 [Source:VGNC Symbol;Acc:VGNC:91912]
ENSSSCG00000014289	245.237	4.21707	0.61864	6.81668	9.31684e-12	1.99058e-10	protein_coding	UQCRQ	ubiquinol-cytochrome c reductase complex III subunit VII [Source:VGNC Symbol;Acc:VGNC:94730]
ENSSSCG00000005457	157.851	4.21656	0.64397	6.54776	5.84045e-11	1.00219e-09	protein_coding	ENSSSCG00000005457	lysophosphatidic acid receptor 1 [Source:VGNC Symbol;Acc:VGNC:103117]
ENSSSCG00000035820	96.5828	4.21599	0.996892	4.22913	2.34599e-05	7.91073e-05	protein_coding	TXNDC17	thioredoxin domain containing 17 [Source:VGNC Symbol;Acc:VGNC:94607]
ENSSSCG00000013285	881.081	4.21003	0.564313	7.46045	8.62287e-14	3.12852e-12	protein_coding	API5	apoptosis inhibitor 5 [Source:VGNC Symbol;Acc:VGNC:85410]
ENSSSCG00000034321	1038.07	4.20981	0.618295	6.80874	9.84554e-12	2.0894e-10	protein_coding	TP53INP1	tumor protein p53 inducible nuclear protein 1 [Source:VGNC Symbol;Acc:VGNC:94329]
ENSSSCG00000000267	42.5365	4.20974	1.0614	3.9662	7.30265e-05	0.000216046	protein_coding	PFDN5	MYG1 exonuclease [Source:VGNC Symbol;Acc:VGNC:90509]
ENSSSCG00000003772	556.949	4.20451	0.622177	6.75774	1.40161e-11	2.85873e-10	protein_coding	ZZZ3	zinc finger ZZ-type containing 3 [Source:VGNC Symbol;Acc:VGNC:95348]
ENSSSCG00000001379	3075.61	4.20343	0.622617	6.75122	1.46607e-11	2.96934e-10	protein_coding	TUBB	tubulin beta class I [Source:VGNC Symbol;Acc:VGNC:94578]
ENSSSCG00000034086	894.547	4.20103	0.490369	8.56708	1.0614e-17	9.51819e-16	protein_coding	ATP5F1C	ATP synthase F1 subunit gamma [Source:VGNC Symbol;Acc:VGNC:96463]
ENSSSCG00000024392	298.462	4.19872	0.89808	4.67522	2.93636e-06	1.28864e-05	protein_coding	THEMIS	thymocyte selection associated [Source:VGNC Symbol;Acc:VGNC:98369]
ENSSSCG00000038003	1131.47	4.19603	0.740397	5.66727	1.45088e-08	1.28197e-07	protein_coding	ITK	IL2 inducible T cell kinase [Source:VGNC Symbol;Acc:VGNC:89249]
ENSSSCG00000029990	63.8316	4.19581	0.880029	4.76781	1.8624e-06	8.62903e-06	protein_coding	DEFB1	defensin beta 1 [Source:VGNC Symbol;Acc:VGNC:87240]
ENSSSCG00000009509	1452.49	4.19507	0.521515	8.04399	8.69564e-16	5.16312e-14	protein_coding	IPO5	importin 5 [Source:VGNC Symbol;Acc:VGNC:89179]
ENSSSCG00000008768	1777.11	4.19173	0.726479	5.76993	7.93031e-09	7.50918e-08	protein_coding	ARAP2	ArfGAP with RhoGAP domain, ankyrin repeat and PH domain 2 [Source:VGNC Symbol;Acc:VGNC:85440]
ENSSSCG00000031773	190.557	4.19013	0.549798	7.62122	2.51298e-14	1.05948e-12	protein_coding	C4orf3	chromosome X C4orf3 homolog [Source:VGNC Symbol;Acc:VGNC:107133]
ENSSSCG00000003369	2497.75	4.18806	0.606459	6.90576	4.99357e-12	1.15083e-10	protein_coding	ICMT	isoprenylcysteine carboxyl methyltransferase [Source:VGNC Symbol;Acc:VGNC:89022]
ENSSSCG00000038362	174.232	4.18557	0.703005	5.95382	2.61959e-09	2.84332e-08	protein_coding	ENSSSCG00000038362	CKLF like MARVEL transmembrane domain containing 6 [Source:VGNC Symbol;Acc:VGNC:86806]
ENSSSCG00000016057	6600.6	4.17905	0.410233	10.187	2.2659e-24	9.19824e-22	protein_coding	STAT1	signal transducer and activator of transcription 1 [Source:VGNC Symbol;Acc:VGNC:95523]
ENSSSCG00000039494	69.4766	4.17794	0.737667	5.66372	1.4813e-08	1.30399e-07	protein_coding	NDUFC2	NADH:ubiquinone oxidoreductase subunit C2 [Source:HGNC Symbol;Acc:HGNC:7706]
ENSSSCG00000032054	5.38198	4.17766	1.90982	2.18746	0.028709	0.0436908	protein_coding	CNPY4	canopy FGF signaling regulator 4 [Source:VGNC Symbol;Acc:VGNC:86842]
ENSSSCG00000012625	361.712	4.17703	0.547787	7.62527	2.43524e-14	1.0313e-12	protein_coding	PGRMC1	progesterone receptor membrane component 1 [Source:VGNC Symbol;Acc:VGNC:91363]
ENSSSCG00000009360	138.71	4.17697	0.690891	6.04577	1.48698e-09	1.73956e-08	protein_coding	ALG5	ALG5 dolichyl-phosphate beta-glucosyltransferase [Source:VGNC Symbol;Acc:VGNC:85252]
ENSSSCG00000010430	615.615	4.17539	0.763603	5.468	4.55131e-08	3.40646e-07	protein_coding	CSTF2T	cleavage stimulation factor subunit 2 tau variant [Source:VGNC Symbol;Acc:VGNC:87051]
ENSSSCG00000011746	487.396	4.17536	0.778744	5.36165	8.24633e-08	5.70835e-07	protein_coding	SKIL	SKI like proto-onco [Source:VGNC Symbol;Acc:VGNC:92903]
ENSSSCG00000021734	907.377	4.17354	0.61144	6.82576	8.74632e-12	1.8857e-10	protein_coding	GPR174	G protein-coupled receptor 174 [Source:VGNC Symbol;Acc:VGNC:88617]
ENSSSCG00000004106	572.219	4.17306	0.624606	6.6811	2.3715e-11	4.52271e-10	protein_coding	LATS1	large tumor suppressor kinase 1 [Source:VGNC Symbol;Acc:VGNC:89648]
ENSSSCG00000004324	87.5139	4.17293	0.860945	4.84692	1.25396e-06	6.13612e-06	protein_coding	LYRM2	LYR motif containing 2 [Source:HGNC Symbol;Acc:HGNC:25229]
ENSSSCG00000004294	1053	4.16978	0.711742	5.85855	4.66916e-09	4.74013e-08	protein_coding	SYNCRIP	synaptotagmin binding cytoplasmic RNA interacting protein [Source:VGNC Symbol;Acc:VGNC:103185]
ENSSSCG00000026239	716.295	4.16904	0.542034	7.69147	1.45455e-14	6.65579e-13	protein_coding	VPS35	VPS35 retromer complex component [Source:VGNC Symbol;Acc:VGNC:94848]
ENSSSCG00000016842	1507.56	4.16879	0.673649	6.18836	6.07923e-10	7.90244e-09	protein_coding	NIPBL	NIPBL cohesin loading factor [Source:VGNC Symbol;Acc:VGNC:90752]
ENSSSCG00000029989	394	4.1675	0.633162	6.58205	4.64014e-11	8.14921e-10	protein_coding	MED28	mediator complex subunit 28 [Source:VGNC Symbol;Acc:VGNC:90118]
ENSSSCG00000025941	320.637	4.16698	0.95266	4.37405	1.2196e-05	4.45739e-05	protein_coding	PTP4A1	protein tyrosine phosphatase 4A1 [Source:HGNC Symbol;Acc:HGNC:9634]
ENSSSCG00000000656	108.644	4.16079	0.740706	5.61733	1.9393e-08	1.6514e-07	protein_coding	CLEC2B	0
ENSSSCG00000003653	340.015	4.16078	0.693803	5.99706	2.00921e-09	2.25408e-08	protein_coding	NDUFS5	NADH:ubiquinone oxidoreductase subunit S5 [Source:VGNC Symbol;Acc:VGNC:90653]
ENSSSCG00000010368	752.885	4.16001	0.438079	9.49604	2.18034e-21	4.21474e-19	protein_coding	GLUD1	0
ENSSSCG00000028869	1081.45	4.15846	0.543916	7.64541	2.08279e-14	9.0358e-13	protein_coding	CAND1	cullin associated and neddylation dissociated 1 [Source:VGNC Symbol;Acc:VGNC:97912]
ENSSSCG00000036673	505.116	4.15737	0.432464	9.61323	7.0307e-22	1.56081e-19	protein_coding	PPT1	palmitoyl-protein thioesterase 1 [Source:VGNC Symbol;Acc:VGNC:91764]
ENSSSCG00000031593	3622.39	4.1552	0.59324	7.00424	2.48336e-12	6.25595e-11	protein_coding	NUDT3	nudix hydrolase 3 [Source:HGNC Symbol;Acc:HGNC:8050]
ENSSSCG00000001527	715.062	4.15416	0.507421	8.18682	2.68218e-16	1.76838e-14	protein_coding	ILRUN	inflammation and lipid regulator with UBA-like and NBR1-like domains [Source:VGNC Symbol;Acc:VGNC:89122]
ENSSSCG00000033411	457.797	4.15316	0.707785	5.86782	4.41564e-09	4.51024e-08	protein_coding	ZBED5	zinc finger BED-type containing 5 [Source:VGNC Symbol;Acc:VGNC:98418]
ENSSSCG00000007253	1125.14	4.1524	0.625122	6.64255	3.08311e-11	5.69635e-10	protein_coding	MAPRE1	microtubule associated protein RP/EB family member 1 [Source:VGNC Symbol;Acc:VGNC:96410]
ENSSSCG00000039591	466.714	4.1484	0.460291	9.01255	2.01316e-19	2.58851e-17	protein_coding	SERINC3	serine incorporator 3 [Source:VGNC Symbol;Acc:VGNC:95538]
ENSSSCG00000011565	442.729	4.14704	0.417902	9.92346	3.29134e-23	9.94965e-21	protein_coding	BRK1	BRICK1 subunit of SCAR/WAVE actin nucleating complex [Source:VGNC Symbol;Acc:VGNC:85884]
ENSSSCG00000006760	373.933	4.14047	0.517941	7.9941	1.30528e-15	7.5987e-14	protein_coding	HIPK1	homeodomain interacting protein kinase 1 [Source:VGNC Symbol;Acc:VGNC:88887]
ENSSSCG00000025534	1126.28	4.13827	0.627466	6.59521	4.24668e-11	7.561e-10	protein_coding	CSE1L	chromosome segregation 1 like [Source:VGNC Symbol;Acc:VGNC:96039]
ENSSSCG00000010226	1659.64	4.13186	0.557762	7.40794	1.2828e-13	4.43996e-12	protein_coding	JMJD1C	jumonji domain containing 1C [Source:VGNC Symbol;Acc:VGNC:89285]
ENSSSCG00000013367	447.464	4.12918	0.671428	6.14985	7.75572e-10	9.8124e-09	protein_coding	GTF2H1	ral transcription factor IIH subunit 1 [Source:VGNC Symbol;Acc:VGNC:88734]
ENSSSCG00000012534	534.443	4.12574	0.502608	8.20867	2.2366e-16	1.49542e-14	protein_coding	MORF4L2	mortality factor 4 like 2 [Source:VGNC Symbol;Acc:VGNC:90307]
ENSSSCG00000038628	925.085	4.12419	0.564011	7.31226	2.62691e-13	8.38721e-12	protein_coding	ENSSSCG00000038628	S-phase kinase associated protein 1 [Source:VGNC Symbol;Acc:VGNC:100859]
ENSSSCG00000008303	1115.59	4.12356	0.586238	7.03393	2.00798e-12	5.1488e-11	protein_coding	CCT7	chaperonin containing TCP1 subunit 7 [Source:VGNC Symbol;Acc:VGNC:86385]
ENSSSCG00000012642	1911.91	4.1227	0.566441	7.27825	3.38188e-13	1.05372e-11	protein_coding	STAG2	stromal antigen 2 [Source:VGNC Symbol;Acc:VGNC:93525]
ENSSSCG00000017042	416.516	4.12131	0.851512	4.83999	1.29848e-06	6.32243e-06	protein_coding	UBLCP1	ubiquitin like domain containing CTD phosphatase 1 [Source:VGNC Symbol;Acc:VGNC:94662]
ENSSSCG00000039472	242.38	4.12127	0.666892	6.17982	6.41752e-10	8.2703e-09	protein_coding	SLC30A1	solute carrier family 30 member 1 [Source:VGNC Symbol;Acc:VGNC:93055]
ENSSSCG00000013736	623.655	4.11778	0.504487	8.1623	3.28706e-16	2.12284e-14	protein_coding	PRDX2	peroxiredoxin 2 [Source:VGNC Symbol;Acc:VGNC:100334]
ENSSSCG00000027778	157.663	4.11722	0.838979	4.90742	9.22823e-07	4.70789e-06	protein_coding	GLO1	glyoxalase I [Source:HGNC Symbol;Acc:HGNC:4323]
ENSSSCG00000003771	1450.64	4.11237	0.650548	6.3214	2.59207e-10	3.71439e-09	protein_coding	FUBP1	far upstream element binding protein 1 [Source:VGNC Symbol;Acc:VGNC:96781]
ENSSSCG00000005666	36.7586	4.11206	1.06247	3.87029	0.000108706	0.000307087	protein_coding	DOLK	dolichol kinase [Source:VGNC Symbol;Acc:VGNC:87406]
ENSSSCG00000014850	425.8	4.10801	0.637837	6.44053	1.19058e-10	1.88791e-09	protein_coding	SPCS2	signal peptidase complex subunit 2 [Source:VGNC Symbol;Acc:VGNC:108618]
ENSSSCG00000035078	653.06	4.10368	0.59953	6.84484	7.65624e-12	1.67354e-10	protein_coding	CD40	CD40 molecule [Source:VGNC Symbol;Acc:VGNC:95545]
ENSSSCG00000023269	793.041	4.10248	0.523478	7.83696	4.61568e-15	2.34632e-13	protein_coding	EXOC1	exocyst complex component 1 [Source:VGNC Symbol;Acc:VGNC:97992]
ENSSSCG00000017957	2543.98	4.0987	0.622415	6.58515	4.54415e-11	7.99544e-10	protein_coding	EIF4A1	eukaryotic translation initiation factor 4A1 [Source:VGNC Symbol;Acc:VGNC:98989]
ENSSSCG00000002283	622.183	4.09825	0.719126	5.69893	1.20562e-08	1.09313e-07	protein_coding	FUT8	fucosyltransferase 8 [Source:VGNC Symbol;Acc:VGNC:109455]
ENSSSCG00000017015	469.41	4.09297	0.673466	6.07747	1.22095e-09	1.4553e-08	protein_coding	RARS1	arginyl-tRNA synthetase 1 [Source:VGNC Symbol;Acc:VGNC:92099]
ENSSSCG00000002655	289.93	4.08788	0.581424	7.03082	2.05324e-12	5.24685e-11	protein_coding	MAP1LC3B	0
ENSSSCG00000025295	512.639	4.08531	0.469683	8.698	3.37774e-18	3.36778e-16	protein_coding	NDFIP1	Nedd4 family interacting protein 1 [Source:VGNC Symbol;Acc:VGNC:90626]
ENSSSCG00000027806	680.938	4.08458	0.587135	6.95679	3.48105e-12	8.43286e-11	protein_coding	SAMHD1	SAM and HD domain containing deoxynucleoside triphosphate triphosphohydrolase 1 [Source:VGNC Symbol;Acc:VGNC:95712]
ENSSSCG00000011233	353.186	4.08432	0.684114	5.97022	2.36929e-09	2.60145e-08	protein_coding	DYNC1LI1	dynein cytoplasmic 1 light intermediate chain 1 [Source:VGNC Symbol;Acc:VGNC:87497]
ENSSSCG00000040883	143.303	4.08261	0.707051	5.77414	7.73488e-09	7.34607e-08	protein_coding	TMEM199	transmembrane protein 199 [Source:VGNC Symbol;Acc:VGNC:94128]
ENSSSCG00000012633	746.744	4.08125	0.53798	7.58624	3.29314e-14	1.34838e-12	protein_coding	IL13RA1	interleukin 13 receptor subunit alpha 1 [Source:VGNC Symbol;Acc:VGNC:89081]
ENSSSCG00000022806	509.424	4.08013	0.768766	5.30738	1.11214e-07	7.42789e-07	protein_coding	LIN7C	lin-7 homolog C, crumbs cell polarity complex component [Source:VGNC Symbol;Acc:VGNC:89732]
ENSSSCG00000027072	185.544	4.07733	0.605934	6.729	1.70833e-11	3.38049e-10	protein_coding	ATP5IF1	ATP synthase inhibitory factor subunit 1 [Source:VGNC Symbol;Acc:VGNC:85656]
ENSSSCG00000031794	123.676	4.0759	0.577837	7.05372	1.74201e-12	4.55392e-11	protein_coding	TNFAIP8L3	TNF alpha induced protein 8 like 3 [Source:VGNC Symbol;Acc:VGNC:94256]
ENSSSCG00000011447	154.633	4.07551	0.822596	4.95445	7.25347e-07	3.81869e-06	protein_coding	ENSSSCG00000011447	signal peptidase complex subunit 1 [Source:VGNC Symbol;Acc:VGNC:107173]
ENSSSCG00000036592	990.877	4.07415	0.485941	8.38404	5.11396e-17	3.98132e-15	protein_coding	SRSF2	serine and arginine rich splicing factor 2 [Source:VGNC Symbol;Acc:VGNC:99085]
ENSSSCG00000029615	146.663	4.07385	0.884943	4.60352	4.15418e-06	1.74057e-05	protein_coding	VAMP7	vesicle associated membrane protein 7 [Source:VGNC Symbol;Acc:VGNC:94796]
ENSSSCG00000037439	145.485	4.07318	0.58499	6.96283	3.33516e-12	8.12794e-11	protein_coding	TRAPPC4	trafficking protein particle complex subunit 4 [Source:VGNC Symbol;Acc:VGNC:94376]
ENSSSCG00000004473	1341.83	4.07277	0.619236	6.57708	4.79763e-11	8.41539e-10	protein_coding	PHIP	pleckstrin homology domain interacting protein [Source:VGNC Symbol;Acc:VGNC:91392]
ENSSSCG00000016237	2048.4	4.06898	0.52242	7.78872	6.76924e-15	3.32219e-13	protein_coding	DOCK10	dedicator of cytokinesis 10 [Source:VGNC Symbol;Acc:VGNC:96007]
ENSSSCG00000036293	2017.1	4.06828	0.719085	5.65758	1.53524e-08	1.34356e-07	protein_coding	SRSF10	serine and arginine rich splicing factor 10 [Source:VGNC Symbol;Acc:VGNC:93472]
ENSSSCG00000039662	138.245	4.06779	0.732099	5.55633	2.755e-08	2.2121e-07	protein_coding	MRPL51	mitochondrial ribosomal protein L51 [Source:VGNC Symbol;Acc:VGNC:90374]
ENSSSCG00000034122	130.761	4.06499	0.809779	5.01987	5.17064e-07	2.84085e-06	protein_coding	TMEM128	transmembrane protein 128 [Source:VGNC Symbol;Acc:VGNC:94075]
ENSSSCG00000030493	134.589	4.06434	0.684443	5.93817	2.88215e-09	3.09392e-08	protein_coding	UTP23	UTP23 small subunit processome component [Source:VGNC Symbol;Acc:VGNC:94785]
ENSSSCG00000004893	611.384	4.06208	0.562622	7.21991	5.20237e-13	1.54473e-11	protein_coding	VPS4B	vacuolar protein sorting 4 homolog B [Source:VGNC Symbol;Acc:VGNC:94857]
ENSSSCG00000017544	191.757	4.06116	0.598054	6.79062	1.11649e-11	2.33281e-10	protein_coding	ATP5MC1	ATP synthase membrane subunit c locus 1 [Source:HGNC Symbol;Acc:HGNC:841]
ENSSSCG00000006324	560.479	4.06002	0.455546	8.91243	4.99266e-19	5.86246e-17	protein_coding	ENSSSCG00000006324	aldehyde dehydrogenase 9 family member A1 [Source:VGNC Symbol;Acc:VGNC:109625]
ENSSSCG00000025290	176.45	4.05797	0.785247	5.16777	2.36909e-07	1.4434e-06	protein_coding	ZNF596	zinc finger protein 596 [Source:HGNC Symbol;Acc:HGNC:27268]
ENSSSCG00000039426	1306.88	4.05745	0.525944	7.7146	1.21362e-14	5.6258e-13	protein_coding	FSTL1	follistatin like 1 [Source:VGNC Symbol;Acc:VGNC:88255]
ENSSSCG00000016077	1174.93	4.05664	0.570573	7.10976	1.16242e-12	3.16392e-11	protein_coding	HSPD1	heat shock protein family D (Hsp60) member 1 [Source:HGNC Symbol;Acc:HGNC:5261]
ENSSSCG00000008600	1472.83	4.0564	0.618163	6.56202	5.30851e-11	9.18117e-10	protein_coding	PUM2	pumilio RNA binding family member 2 [Source:VGNC Symbol;Acc:VGNC:92002]
ENSSSCG00000026472	578.83	4.05471	0.571456	7.09541	1.28968e-12	3.4836e-11	protein_coding	RPL7L1	ribosomal protein L7 like 1 [Source:VGNC Symbol;Acc:VGNC:98297]
ENSSSCG00000016009	1794.21	4.05431	0.627349	6.46261	1.02911e-10	1.65966e-09	protein_coding	ITGA4	integrin subunit alpha 4 [Source:VGNC Symbol;Acc:VGNC:96377]
ENSSSCG00000016989	177.246	4.05364	0.755319	5.36679	8.01484e-08	5.5739e-07	protein_coding	RPL26L1	ribosomal protein L26 like 1 [Source:VGNC Symbol;Acc:VGNC:107168]
ENSSSCG00000003591	744.786	4.05204	0.53526	7.57024	3.72534e-14	1.49098e-12	protein_coding	PUM1	pumilio RNA binding family member 1 [Source:VGNC Symbol;Acc:VGNC:92001]
ENSSSCG00000017772	278.866	4.05129	0.530751	7.63314	2.2911e-14	9.83441e-13	protein_coding	SDF2	stromal cell derived factor 2 [Source:VGNC Symbol;Acc:VGNC:98306]
ENSSSCG00000004799	148.818	4.05082	0.797296	5.0807	3.76048e-07	2.16267e-06	protein_coding	ZNF770	zinc finger protein 770 [Source:VGNC Symbol;Acc:VGNC:95300]
ENSSSCG00000006146	359.328	4.05037	0.776576	5.21569	1.83139e-07	1.14982e-06	protein_coding	LRRCC1	leucine rich repeat and coiled-coil centrosomal protein 1 [Source:VGNC Symbol;Acc:VGNC:98816]
ENSSSCG00000030643	441.769	4.04985	0.66073	6.12936	8.82332e-10	1.09678e-08	protein_coding	SELENOI	selenoprotein I [Source:VGNC Symbol;Acc:VGNC:92690]
ENSSSCG00000004884	403.546	4.04685	0.692555	5.84336	5.1158e-09	5.13133e-08	protein_coding	TMX3	thioredoxin related transmembrane protein 3 [Source:VGNC Symbol;Acc:VGNC:94248]
ENSSSCG00000006193	698.38	4.04349	0.608096	6.64943	2.94236e-11	5.4647e-10	protein_coding	TRAM1	translocation associated membrane protein 1 [Source:VGNC Symbol;Acc:VGNC:98878]
ENSSSCG00000015455	865.276	4.04317	0.560306	7.21601	5.3534e-13	1.57967e-11	protein_coding	CUL1	cullin 1 [Source:VGNC Symbol;Acc:VGNC:87087]
ENSSSCG00000030354	511.521	4.04315	0.700346	5.77307	7.78422e-09	7.38306e-08	protein_coding	MAP3K2	mitogen-activated protein kinase kinase kinase 2 [Source:VGNC Symbol;Acc:VGNC:98107]
ENSSSCG00000011358	63.8855	4.04215	0.811823	4.9791	6.38807e-07	3.41402e-06	protein_coding	TREX1	three prime repair exonuclease 1 [Source:VGNC Symbol;Acc:VGNC:94388]
ENSSSCG00000037918	60.2638	4.04104	0.955031	4.23132	2.32325e-05	7.83963e-05	protein_coding	ADIRF	adiposis regulatory factor [Source:VGNC Symbol;Acc:VGNC:85142]
ENSSSCG00000031789	944.344	4.03925	0.530654	7.61183	2.70246e-14	1.13264e-12	protein_coding	ACSL5	acyl-CoA synthetase long chain family member 5 [Source:VGNC Symbol;Acc:VGNC:85034]
ENSSSCG00000032261	494.473	4.03905	0.432722	9.33403	1.01916e-20	1.78767e-18	protein_coding	CCDC117	coiled-coil domain containing 117 [Source:VGNC Symbol;Acc:VGNC:86248]
ENSSSCG00000004610	758.262	4.03851	0.462449	8.73289	2.48237e-18	2.55577e-16	protein_coding	CCPG1	cell cycle progression 1 [Source:VGNC Symbol;Acc:VGNC:86368]
ENSSSCG00000022864	460.084	4.03787	0.528942	7.63386	2.27834e-14	9.79447e-13	protein_coding	EIF6	eukaryotic translation initiation factor 6 [Source:VGNC Symbol;Acc:VGNC:97974]
ENSSSCG00000002776	323.067	4.03731	0.451151	8.9489	3.59043e-19	4.4167e-17	protein_coding	ATP6V0D1	ATPase H+ transporting V0 subunit d1 [Source:VGNC Symbol;Acc:VGNC:85667]
ENSSSCG00000009090	2059.56	4.03343	0.534983	7.53935	4.72303e-14	1.83597e-12	protein_coding	BLTP1	KIAA1109 [Source:VGNC Symbol;Acc:VGNC:89439]
ENSSSCG00000013405	4949.34	4.02969	0.556737	7.23806	4.55147e-13	1.36626e-11	protein_coding	EIF4G2	eukaryotic translation initiation factor 4 gamma 2 [Source:VGNC Symbol;Acc:VGNC:99645]
ENSSSCG00000014337	914.195	4.02413	0.538349	7.47494	7.724e-14	2.83207e-12	protein_coding	ETF1	eukaryotic translation termination factor 1 [Source:VGNC Symbol;Acc:VGNC:87800]
ENSSSCG00000013731	423.626	4.02348	0.679345	5.92258	3.1692e-09	3.36827e-08	protein_coding	DNASE2	deoxyribonuclease 2, lysosomal [Source:VGNC Symbol;Acc:VGNC:87377]
ENSSSCG00000038399	325.523	4.02219	0.625056	6.43493	1.23531e-10	1.95123e-09	protein_coding	ATP5PF	ATP synthase peripheral stalk subunit F6 [Source:VGNC Symbol;Acc:VGNC:108631]
ENSSSCG00000023886	380.759	4.02088	1.02805	3.91118	9.18445e-05	0.000264611	protein_coding	RPA3	replication protein A3 [Source:VGNC Symbol;Acc:VGNC:92415]
ENSSSCG00000039290	628.209	4.02053	0.519574	7.73811	1.00903e-14	4.75497e-13	protein_coding	MTPN	myotrophin [Source:VGNC Symbol;Acc:VGNC:90467]
ENSSSCG00000027877	190.88	4.02007	0.906055	4.4369	9.12646e-06	3.4643e-05	protein_coding	TLR10	toll like receptor 10 [Source:VGNC Symbol;Acc:VGNC:94023]
ENSSSCG00000006590	43.6214	4.01977	1.18431	3.39419	0.000688328	0.00157611	protein_coding	S100A8	S100 calcium binding protein A8 [Source:VGNC Symbol;Acc:VGNC:92546]
ENSSSCG00000034874	15.0964	4.01863	1.40628	2.85762	0.00426827	0.00801317	protein_coding	FANCG	FA complementation group G [Source:VGNC Symbol;Acc:VGNC:88005]
ENSSSCG00000029918	476.056	4.01837	0.715065	5.61959	1.91415e-08	1.63145e-07	protein_coding	CEPT1	choline/ethanolamine phosphotransferase 1 [Source:VGNC Symbol;Acc:VGNC:86583]
ENSSSCG00000031881	1037.11	4.01285	0.523853	7.66025	1.85565e-14	8.1879e-13	protein_coding	CDC42SE1	CDC42 small effector 1 [Source:VGNC Symbol;Acc:VGNC:86460]
ENSSSCG00000033337	1456.19	4.01092	0.624092	6.4268	1.30317e-10	2.03802e-09	protein_coding	ARHGDIB	Rho GDP dissociation inhibitor beta [Source:VGNC Symbol;Acc:VGNC:85484]
ENSSSCG00000011710	486.593	4.01088	0.463909	8.64583	5.3414e-18	5.10482e-16	protein_coding	EIF2A	eukaryotic translation initiation factor 2A [Source:VGNC Symbol;Acc:VGNC:87605]
ENSSSCG00000015867	1513.79	4.01028	0.65949	6.08089	1.1952e-09	1.43002e-08	protein_coding	PRPF40A	pre-mRNA processing factor 40 homolog A [Source:VGNC Symbol;Acc:VGNC:98222]
ENSSSCG00000026454	189.021	4.00898	0.509975	7.86113	3.80676e-15	1.99213e-13	protein_coding	ENSSSCG00000026454	phorbol-12-myristate-13-acetate-induced protein 1 [Source:VGNC Symbol;Acc:VGNC:109538]
ENSSSCG00000004293	626.999	4.00622	0.630847	6.35054	2.14565e-10	3.15747e-09	protein_coding	SNX14	sorting nexin 14 [Source:VGNC Symbol;Acc:VGNC:93307]
ENSSSCG00000021973	82.6393	4.00173	0.637018	6.28198	3.34295e-10	4.62931e-09	protein_coding	GPX8	glutathione peroxidase 8 (putative) [Source:HGNC Symbol;Acc:HGNC:33100]
ENSSSCG00000011601	167.943	3.99533	0.875126	4.56543	4.98475e-06	2.03662e-05	protein_coding	LSM3	LSM3 homolog, U6 small nuclear RNA and mRNA degradation associated [Source:VGNC Symbol;Acc:VGNC:103978]
ENSSSCG00000012247	419.599	3.99375	0.593461	6.72959	1.70142e-11	3.37153e-10	protein_coding	ATP6AP2	ATPase H+ transporting accessory protein 2 [Source:VGNC Symbol;Acc:VGNC:85662]
ENSSSCG00000013293	138.696	3.99264	0.606256	6.58573	4.52643e-11	7.9791e-10	protein_coding	COMMD9	COMM domain containing 9 [Source:VGNC Symbol;Acc:VGNC:86891]
ENSSSCG00000008437	305.805	3.9924	0.602596	6.62532	3.4649e-11	6.32768e-10	protein_coding	SOCS5	suppressor of cytokine signaling 5 [Source:VGNC Symbol;Acc:VGNC:93332]
ENSSSCG00000004414	564.234	3.99004	0.661471	6.03208	1.61862e-09	1.87504e-08	protein_coding	CD164	CD164 molecule [Source:VGNC Symbol;Acc:VGNC:109374]
ENSSSCG00000031664	185.595	3.98907	0.767386	5.19826	2.01162e-07	1.24863e-06	protein_coding	SRP9	signal recognition particle 9 [Source:VGNC Symbol;Acc:VGNC:108282]
ENSSSCG00000020945	75.9327	3.98382	0.768463	5.18413	2.1702e-07	1.33308e-06	protein_coding	SMDT1	single-pass membrane protein with aspartate rich tail 1 [Source:VGNC Symbol;Acc:VGNC:93247]
ENSSSCG00000025049	603.292	3.98318	0.429679	9.27014	1.85907e-20	3.08932e-18	protein_coding	CYBRD1	cytochrome b reductase 1 [Source:VGNC Symbol;Acc:VGNC:95948]
ENSSSCG00000003505	613.429	3.9817	0.503321	7.91086	2.55624e-15	1.38887e-13	protein_coding	DDOST	dolichyl-diphosphooligosaccharide--protein glycosyltransferase non-catalytic subunit [Source:VGNC Symbol;Acc:VGNC:87211]
ENSSSCG00000036423	1282.11	3.98163	0.539765	7.3766	1.62379e-13	5.45408e-12	protein_coding	CCDC50	coiled-coil domain containing 50 [Source:VGNC Symbol;Acc:VGNC:86299]
ENSSSCG00000010594	1356.56	3.98081	0.574081	6.93424	4.08421e-12	9.72816e-11	protein_coding	NT5C2	5'-nucleotidase, cytosolic II [Source:VGNC Symbol;Acc:VGNC:90920]
ENSSSCG00000011843	879.573	3.97688	0.633656	6.27609	3.47193e-10	4.79856e-09	protein_coding	PAK2	p21 (RAC1) activated kinase 2 [Source:HGNC Symbol;Acc:HGNC:8591]
ENSSSCG00000034261	1302.19	3.9756	0.445825	8.9174	4.77371e-19	5.69957e-17	protein_coding	TMEM59	transmembrane protein 59 [Source:VGNC Symbol;Acc:VGNC:94192]
ENSSSCG00000013777	301.576	3.97503	1.73381	2.29266	0.0218677	0.0343367	protein_coding	CLEC17A	C-type lectin domain containing 17A [Source:VGNC Symbol;Acc:VGNC:86749]
ENSSSCG00000029035	214.04	3.97468	0.743239	5.34778	8.90402e-08	6.09826e-07	protein_coding	ZNF558	zinc finger protein 558 [Source:HGNC Symbol;Acc:HGNC:26422]
ENSSSCG00000014264	733.728	3.97387	0.552951	7.18665	6.64025e-13	1.90981e-11	protein_coding	HINT1	histidine triad nucleotide binding protein 1 [Source:VGNC Symbol;Acc:VGNC:99757]
ENSSSCG00000029538	575.543	3.97247	0.575838	6.89858	5.25235e-12	1.2017e-10	protein_coding	PPP2R1B	protein phosphatase 2 scaffold subunit Abeta [Source:VGNC Symbol;Acc:VGNC:91747]
ENSSSCG00000005169	6078.21	3.97091	0.545351	7.28139	3.30392e-13	1.03056e-11	protein_coding	RPS6	ribosomal protein S6 [Source:VGNC Symbol;Acc:VGNC:103166]
ENSSSCG00000046439	558.477	3.96949	0.562892	7.05196	1.76412e-12	4.599e-11	protein_coding	GNG10	G protein subunit gamma 10 [Source:VGNC Symbol;Acc:VGNC:109531]
ENSSSCG00000001950	1206.91	3.96477	0.693834	5.71429	1.1016e-08	1.0066e-07	protein_coding	PRORP	protein only RNase P catalytic subunit [Source:HGNC Symbol;Acc:HGNC:19958]
ENSSSCG00000000915	421.255	3.96282	0.534289	7.417	1.19802e-13	4.16681e-12	protein_coding	DCN	decorin [Source:VGNC Symbol;Acc:VGNC:103228]
ENSSSCG00000036883	42.5909	3.96262	0.836067	4.73959	2.14147e-06	9.77073e-06	protein_coding	FABP3	0
ENSSSCG00000025323	1539.19	3.96039	0.471986	8.39092	4.82362e-17	3.77598e-15	protein_coding	SF3B3	splicing factor 3b subunit 3 [Source:VGNC Symbol;Acc:VGNC:92772]
ENSSSCG00000015769	398.576	3.96002	0.619892	6.38824	1.67803e-10	2.54717e-09	protein_coding	SPCS3	signal peptidase complex subunit 3 [Source:VGNC Symbol;Acc:VGNC:96119]
ENSSSCG00000028168	579.788	3.95583	0.571985	6.91596	4.64702e-12	1.08238e-10	protein_coding	TAF7	TATA-box binding protein associated factor 7 [Source:VGNC Symbol;Acc:VGNC:93721]
ENSSSCG00000013906	2040.33	3.95559	0.450946	8.77176	1.75901e-18	1.90053e-16	protein_coding	KXD1	KxDL motif containing 1 [Source:HGNC Symbol;Acc:HGNC:28420]
ENSSSCG00000011672	711.181	3.95451	0.645774	6.12368	9.14394e-10	1.13217e-08	protein_coding	RASA2	RAS p21 protein activator 2 [Source:VGNC Symbol;Acc:VGNC:92102]
ENSSSCG00000030677	612.127	3.95063	0.534515	7.39106	1.45659e-13	4.94511e-12	protein_coding	GART	phosphoribosylglycinamide formyltransferase, phosphoribosylglycinamide synthetase, phosphoribosylaminoimidazole synthetase [Source:VGNC Symbol;Acc:VGNC:88353]
ENSSSCG00000024257	1705.97	3.95054	0.520949	7.58337	3.36699e-14	1.37072e-12	protein_coding	CEMIP2	cell migration inducing hyaluronidase 2 [Source:VGNC Symbol;Acc:VGNC:86543]
ENSSSCG00000014071	1253.7	3.9493	0.533622	7.40093	1.35231e-13	4.64097e-12	protein_coding	ENSSSCG00000014071	basic transcription factor 3 [Source:VGNC Symbol;Acc:VGNC:99597]
ENSSSCG00000017259	1495.54	3.94629	0.47514	8.30554	9.93687e-17	7.20321e-15	protein_coding	PRKAR1A	protein kinase cAMP-dependent type I regulatory subunit alpha [Source:VGNC Symbol;Acc:VGNC:91802]
ENSSSCG00000000158	353.223	3.94585	0.543423	7.26111	3.83935e-13	1.17886e-11	protein_coding	RTCB	RNA 2',3'-cyclic phosphate and 5'-OH ligase [Source:VGNC Symbol;Acc:VGNC:92492]
ENSSSCG00000017496	185.498	3.94567	0.574713	6.86547	6.62727e-12	1.47025e-10	protein_coding	MIEN1	migration and invasion enhancer 1 [Source:VGNC Symbol;Acc:VGNC:90218]
ENSSSCG00000029425	135.958	3.94242	0.702498	5.61199	2.00009e-08	1.69504e-07	protein_coding	MRPS18B	mitochondrial ribosomal protein S18B [Source:VGNC Symbol;Acc:VGNC:90385]
ENSSSCG00000009945	184.668	3.94191	0.511936	7.69999	1.36074e-14	6.26691e-13	protein_coding	FICD	FIC domain protein adenylyltransferase [Source:VGNC Symbol;Acc:VGNC:88135]
ENSSSCG00000017416	646.553	3.94018	0.553042	7.12456	1.04415e-12	2.87438e-11	protein_coding	DHX58	DExH-box helicase 58 [Source:VGNC Symbol;Acc:VGNC:87297]
ENSSSCG00000005312	778.797	3.93856	0.581731	6.77042	1.28411e-11	2.65183e-10	protein_coding	SIT1	signaling threshold regulating transmembrane adaptor 1 [Source:VGNC Symbol;Acc:VGNC:92891]
ENSSSCG00000001757	360.195	3.93437	0.783242	5.02318	5.08228e-07	2.80152e-06	protein_coding	SKIC8	WD repeat domain 61 [Source:VGNC Symbol;Acc:VGNC:94932]
ENSSSCG00000031088	6592.05	3.9336	0.861336	4.56686	4.95091e-06	2.02483e-05	protein_coding	RPS7	ribosomal protein S7 [Source:VGNC Symbol;Acc:VGNC:104050]
ENSSSCG00000007381	1377.81	3.93195	0.534792	7.35231	1.94815e-13	6.43705e-12	protein_coding	YWHAB	tyrosine 3-monooxygenase/tryptophan 5-monooxygenase activation protein beta [Source:VGNC Symbol;Acc:VGNC:98417]
ENSSSCG00000014073	240.624	3.92902	0.429209	9.15409	5.48168e-20	7.98807e-18	protein_coding	HEXB	hexosaminidase subunit beta [Source:VGNC Symbol;Acc:VGNC:88861]
ENSSSCG00000033167	337.073	3.92799	0.513675	7.64685	2.05966e-14	8.94913e-13	protein_coding	SLC7A6OS	solute carrier family 7 member 6 opposite strand [Source:VGNC Symbol;Acc:VGNC:96632]
ENSSSCG00000014371	136.602	3.92311	0.700035	5.60417	2.09253e-08	1.76338e-07	protein_coding	NDUFA2	NADH:ubiquinone oxidoreductase subunit A2 [Source:VGNC Symbol;Acc:VGNC:100312]
ENSSSCG00000034414	243.375	3.92084	0.558802	7.01652	2.27461e-12	5.77617e-11	protein_coding	PSME3IP1	proteasome activator subunit 3 interacting protein 1 [Source:VGNC Symbol;Acc:VGNC:91927]
ENSSSCG00000003670	474.53	3.92036	0.650523	6.02647	1.6758e-09	1.93418e-08	protein_coding	RLF	RLF zinc finger [Source:VGNC Symbol;Acc:VGNC:92328]
ENSSSCG00000024373	2113.54	3.91832	0.418415	9.36468	7.62842e-21	1.37196e-18	protein_coding	TRIP12	thyroid hormone receptor interactor 12 [Source:VGNC Symbol;Acc:VGNC:95555]
ENSSSCG00000039550	37.9175	3.91803	1.12791	3.4737	0.000513343	0.00121428	protein_coding	EMC4	ER membrane protein complex subunit 4 [Source:VGNC Symbol;Acc:VGNC:103941]
ENSSSCG00000034706	239.458	3.91791	0.632166	6.1976	5.73303e-10	7.51775e-09	protein_coding	MFAP3	microfibril associated protein 3 [Source:VGNC Symbol;Acc:VGNC:90174]
ENSSSCG00000014267	1267.96	3.91641	0.550724	7.11139	1.14883e-12	3.13293e-11	protein_coding	RAPGEF6	Rap guanine nucleotide exchange factor 6 [Source:HGNC Symbol;Acc:HGNC:20655]
ENSSSCG00000016074	1121.66	3.91621	0.527915	7.41827	1.1866e-13	4.13217e-12	protein_coding	ANKRD44	ankyrin repeat domain 44 [Source:VGNC Symbol;Acc:VGNC:107123]
ENSSSCG00000030467	896.48	3.91617	0.703069	5.57011	2.54585e-08	2.07882e-07	protein_coding	PHC3	polyhomeotic homolog 3 [Source:VGNC Symbol;Acc:VGNC:91372]
ENSSSCG00000003596	175.63	3.9143	0.683828	5.72411	1.03977e-08	9.5818e-08	protein_coding	SNRNP40	small nuclear ribonucleoprotein U5 subunit 40 [Source:VGNC Symbol;Acc:VGNC:93294]
ENSSSCG00000036083	708.593	3.91357	0.805557	4.85821	1.1845e-06	5.84961e-06	protein_coding	ENSSSCG00000036083	polycomb group ring finger 5 [Source:VGNC Symbol;Acc:VGNC:104016]
ENSSSCG00000035995	161.427	3.91305	0.649359	6.02601	1.68054e-09	1.93887e-08	protein_coding	ITPA	inosine triphosphatase [Source:VGNC Symbol;Acc:VGNC:96384]
ENSSSCG00000009776	1413.52	3.91203	0.580548	6.73852	1.60012e-11	3.2018e-10	protein_coding	SBNO1	strawberry notch homolog 1 [Source:VGNC Symbol;Acc:VGNC:92596]
ENSSSCG00000033453	1000.62	3.91176	0.665533	5.87764	4.16165e-09	4.28624e-08	protein_coding	ENSSSCG00000033453	bone marrow stromal cell antigen 2 [Source:VGNC Symbol;Acc:VGNC:85897]
ENSSSCG00000014338	756.106	3.91121	0.55074	7.10173	1.23208e-12	3.33437e-11	protein_coding	HSPA9	heat shock protein family A (Hsp70) member 9 [Source:VGNC Symbol;Acc:VGNC:99761]
ENSSSCG00000035901	456.09	3.90998	0.659542	5.92832	3.06045e-09	3.2657e-08	protein_coding	ENSSSCG00000035901	spindlin 1 [Source:VGNC Symbol;Acc:VGNC:101495]
ENSSSCG00000016845	483.091	3.9099	0.710389	5.50388	3.7152e-08	2.86101e-07	protein_coding	NUP155	nucleoporin 155 [Source:VGNC Symbol;Acc:VGNC:90974]
ENSSSCG00000012076	3356.48	3.90901	0.597618	6.54099	6.11124e-11	1.04361e-09	protein_coding	MX2	MX dynamin like GTPase 2 [Source:HGNC Symbol;Acc:HGNC:7533]
ENSSSCG00000010682	341.763	3.90834	0.650688	6.00647	1.89605e-09	2.15082e-08	protein_coding	PRDX3	peroxiredoxin 3 [Source:VGNC Symbol;Acc:VGNC:91782]
ENSSSCG00000000579	157.5	3.90712	1.05204	3.71384	0.000204141	0.00053484	protein_coding	GOLT1B	golgi transport 1B [Source:VGNC Symbol;Acc:VGNC:88557]
ENSSSCG00000017919	82.5759	3.90169	0.790872	4.9334	8.08091e-07	4.19028e-06	protein_coding	MED11	mediator complex subunit 11 [Source:VGNC Symbol;Acc:VGNC:90103]
ENSSSCG00000040012	179.431	3.90112	0.584845	6.67035	2.55191e-11	4.81827e-10	protein_coding	TMEM147	transmembrane protein 147 [Source:VGNC Symbol;Acc:VGNC:94093]
ENSSSCG00000010246	374.657	3.90065	0.580864	6.71524	1.87751e-11	3.66172e-10	protein_coding	DDX50	DExD-box helicase 50 [Source:VGNC Symbol;Acc:VGNC:87227]
ENSSSCG00000011662	701.036	3.89897	0.571028	6.82798	8.61205e-12	1.85979e-10	protein_coding	COPB2	COPI coat complex subunit beta 2 [Source:VGNC Symbol;Acc:VGNC:86896]
ENSSSCG00000017668	842.875	3.89813	0.521623	7.47309	7.83309e-14	2.86837e-12	protein_coding	VMP1	vacuole membrane protein 1 [Source:HGNC Symbol;Acc:HGNC:29559]
ENSSSCG00000039202	253.119	3.89715	0.547215	7.12178	1.06541e-12	2.92227e-11	protein_coding	FCF1	FCF1 rRNA-processing protein [Source:VGNC Symbol;Acc:VGNC:88063]
ENSSSCG00000008484	934.994	3.89519	0.603699	6.45221	1.10233e-10	1.75903e-09	protein_coding	SRSF7	serine and arginine rich splicing factor 7 [Source:VGNC Symbol;Acc:VGNC:93477]
ENSSSCG00000017886	907.326	3.89447	0.450319	8.64823	5.23044e-18	5.04474e-16	protein_coding	FBXO39	F-box protein 39 [Source:VGNC Symbol;Acc:VGNC:88043]
ENSSSCG00000023380	234.783	3.89421	0.548077	7.10523	1.20126e-12	3.25716e-11	protein_coding	ISCU	iron-sulfur cluster assembly enzyme [Source:VGNC Symbol;Acc:VGNC:89222]
ENSSSCG00000022396	268.924	3.89401	0.981124	3.96893	7.21973e-05	0.000213815	protein_coding	BLZF1	basic leucine zipper nuclear factor 1 [Source:VGNC Symbol;Acc:VGNC:85835]
ENSSSCG00000014998	168.015	3.894	0.772879	5.0383	4.69687e-07	2.61817e-06	protein_coding	AASDHPPT	aminoadipate-semialdehyde dehydrogenase-phosphopantetheinyl transferase [Source:VGNC Symbol;Acc:VGNC:84943]
ENSSSCG00000033700	108.424	3.89316	0.683846	5.69304	1.24797e-08	1.12614e-07	protein_coding	TIMM23B	translocase of inner mitochondrial membrane 23 homolog B [Source:HGNC Symbol;Acc:HGNC:23581]
ENSSSCG00000011004	371.006	3.89121	0.621154	6.2645	3.74034e-10	5.12467e-09	protein_coding	TOPORS	TOP1 binding arginine/serine rich protein, E3 ubiquitin ligase [Source:VGNC Symbol;Acc:VGNC:95973]
ENSSSCG00000022058	174.468	3.88992	0.648591	5.99749	2.00388e-09	2.25157e-08	protein_coding	ATRAID	all-trans retinoic acid induced differentiation factor [Source:VGNC Symbol;Acc:VGNC:97037]
ENSSSCG00000032332	493.729	3.8899	0.806573	4.82275	1.41593e-06	6.81604e-06	protein_coding	SOCS4	suppressor of cytokine signaling 4 [Source:VGNC Symbol;Acc:VGNC:93331]
ENSSSCG00000037572	621.971	3.88829	0.501505	7.75324	8.95801e-15	4.26383e-13	protein_coding	EPSTI1	epithelial stromal interaction 1 [Source:VGNC Symbol;Acc:VGNC:87753]
ENSSSCG00000003743	945.751	3.88651	0.524753	7.40637	1.29806e-13	4.48186e-12	protein_coding	GALNT1	polypeptide N-acetylgalactosaminyltransferase 1 [Source:VGNC Symbol;Acc:VGNC:97062]
ENSSSCG00000009010	470.583	3.88398	0.690274	5.62672	1.83663e-08	1.57388e-07	protein_coding	ARFIP1	ADP ribosylation factor interacting protein 1 [Source:VGNC Symbol;Acc:VGNC:85453]
ENSSSCG00000040383	363.361	3.88375	0.548349	7.08262	1.41454e-12	3.78847e-11	protein_coding	MFAP1	microfibril associated protein 1 [Source:VGNC Symbol;Acc:VGNC:90172]
ENSSSCG00000040162	1152.34	3.883	0.869079	4.46794	7.89756e-06	3.04459e-05	protein_coding	NUPR1	nuclear protein 1, transcriptional regulator [Source:VGNC Symbol;Acc:VGNC:90989]
ENSSSCG00000008298	259.298	3.88262	0.604584	6.42197	1.34522e-10	2.09456e-09	protein_coding	DUSP11	dual specificity phosphatase 11 [Source:VGNC Symbol;Acc:VGNC:87477]
ENSSSCG00000039397	916.041	3.88049	0.696588	5.5707	2.53713e-08	2.07349e-07	protein_coding	ETNK1	ethanolamine kinase 1 [Source:VGNC Symbol;Acc:VGNC:87806]
ENSSSCG00000016859	1535.77	3.87887	0.837958	4.62896	3.67509e-06	1.56592e-05	protein_coding	C7	complement C7 [Source:VGNC Symbol;Acc:VGNC:86067]
ENSSSCG00000035080	2022.08	3.87871	0.608731	6.3718	1.86828e-10	2.78682e-09	protein_coding	RPL23A	ribosomal protein L23a [Source:VGNC Symbol;Acc:VGNC:92426]
ENSSSCG00000012118	534.149	3.87199	0.708847	5.46239	4.69778e-08	3.50373e-07	protein_coding	TLR8	toll like receptor 8 [Source:VGNC Symbol;Acc:VGNC:94027]
ENSSSCG00000034958	200.278	3.86677	0.705334	5.48219	4.2009e-08	3.17682e-07	protein_coding	MIS12	MIS12 kinetochore complex component [Source:VGNC Symbol;Acc:VGNC:90238]
ENSSSCG00000005267	536.956	3.86562	0.464254	8.32652	8.32562e-17	6.20947e-15	protein_coding	ANXA1	annexin A1 [Source:VGNC Symbol;Acc:VGNC:103026]
ENSSSCG00000015892	248.632	3.86352	0.78169	4.94252	7.7118e-07	4.02902e-06	protein_coding	PSMD14	proteasome 26S subunit, non-ATPase 14 [Source:VGNC Symbol;Acc:VGNC:95823]
ENSSSCG00000016916	3456.58	3.85887	0.603903	6.38989	1.66009e-10	2.52263e-09	protein_coding	IL6ST	interleukin 6 cytokine family signal transducer [Source:VGNC Symbol;Acc:VGNC:89113]
ENSSSCG00000012622	121.658	3.85679	0.55167	6.99112	2.72698e-12	6.79139e-11	protein_coding	STEEP1	STING1 ER exit protein 1 [Source:VGNC Symbol;Acc:VGNC:87113]
ENSSSCG00000030284	107.031	3.85219	0.703977	5.47203	4.44908e-08	3.34197e-07	protein_coding	TRNAU1AP	tRNA selenocysteine 1 associated protein 1 [Source:VGNC Symbol;Acc:VGNC:94455]
ENSSSCG00000040663	748.156	3.85098	0.417912	9.2148	3.11854e-20	4.76432e-18	protein_coding	HERPUD1	homocysteine inducible ER protein with ubiquitin like domain 1 [Source:VGNC Symbol;Acc:VGNC:88852]
ENSSSCG00000010299	381.227	3.84834	0.453995	8.47661	2.31849e-17	1.90963e-15	protein_coding	ANXA7	annexin A7 [Source:VGNC Symbol;Acc:VGNC:85372]
ENSSSCG00000008495	1393.8	3.84218	0.611209	6.2862	3.2534e-10	4.53848e-09	protein_coding	PRKD3	protein kinase D3 [Source:VGNC Symbol;Acc:VGNC:91814]
ENSSSCG00000014401	1066	3.84013	0.530586	7.23752	4.56962e-13	1.36687e-11	protein_coding	NR3C1	nuclear receptor subfamily 3 group C member 1 [Source:VGNC Symbol;Acc:VGNC:90883]
ENSSSCG00000011082	233.051	3.83845	0.569636	6.73843	1.60113e-11	3.2018e-10	protein_coding	COMMD3	COMM domain containing 3 [Source:VGNC Symbol;Acc:VGNC:95995]
ENSSSCG00000003776	376.322	3.83769	0.700654	5.47729	4.31881e-08	3.25699e-07	protein_coding	ACADM	acyl-CoA dehydrogenase medium chain [Source:VGNC Symbol;Acc:VGNC:85000]
ENSSSCG00000012131	243.292	3.83586	0.73992	5.18416	2.1699e-07	1.33308e-06	protein_coding	MOSPD2	motile sperm domain containing 2 [Source:VGNC Symbol;Acc:VGNC:90314]
ENSSSCG00000011953	531.946	3.83372	0.598654	6.4039	1.51455e-10	2.31883e-09	protein_coding	ZBTB11	zinc finger and BTB domain containing 11 [Source:VGNC Symbol;Acc:VGNC:95059]
ENSSSCG00000013524	117.794	3.83328	0.670911	5.71354	1.10648e-08	1.01034e-07	protein_coding	MICOS13	mitochondrial contact site and cristae organizing system subunit 13 [Source:VGNC Symbol;Acc:VGNC:100171]
ENSSSCG00000004446	293.875	3.83212	0.656996	5.8328	5.45056e-09	5.4232e-08	protein_coding	RWDD1	RWD domain containing 1 [Source:VGNC Symbol;Acc:VGNC:104051]
ENSSSCG00000016122	81.5431	3.82851	0.747226	5.12363	2.99705e-07	1.77315e-06	protein_coding	CTLA4	cytotoxic T-lymphocyte associated protein 4 [Source:HGNC Symbol;Acc:HGNC:2505]
ENSSSCG00000032019	507.628	3.82799	0.738072	5.18648	2.14309e-07	1.31911e-06	protein_coding	DNASE1L3	deoxyribonuclease 1 like 3 [Source:VGNC Symbol;Acc:VGNC:87376]
ENSSSCG00000034617	5726.86	3.82786	0.558369	6.85544	7.10957e-12	1.56609e-10	protein_coding	RPS27A	ribosomal protein S27a [Source:VGNC Symbol;Acc:VGNC:92438]
ENSSSCG00000025703	1090.2	3.82708	0.558186	6.85628	7.06768e-12	1.55807e-10	protein_coding	REV3L	REV3 like, DNA directed polymerase zeta catalytic subunit [Source:VGNC Symbol;Acc:VGNC:92226]
ENSSSCG00000001701	2630.48	3.82646	0.711247	5.37993	7.45147e-08	5.22817e-07	protein_coding	HSP90AB1	heat shock protein 90 alpha family class B member 1 [Source:HGNC Symbol;Acc:HGNC:5258]
ENSSSCG00000009202	393.293	3.82482	0.659625	5.79847	6.6922e-09	6.46602e-08	protein_coding	MMRN1	multimerin 1 [Source:VGNC Symbol;Acc:VGNC:90281]
ENSSSCG00000022903	141.208	3.82407	0.655425	5.8345	5.39533e-09	5.37754e-08	protein_coding	NAPEPLD	N-acyl phosphatidylethanolamine phospholipase D [Source:VGNC Symbol;Acc:VGNC:90579]
ENSSSCG00000014899	468.537	3.8236	0.604026	6.3302	2.44847e-10	3.54436e-09	protein_coding	PRCP	prolylcarboxypeptidase [Source:VGNC Symbol;Acc:VGNC:91771]
ENSSSCG00000002127	1495.07	3.82296	0.413712	9.24064	2.45035e-20	3.91175e-18	protein_coding	CHD8	chromodomain helicase DNA binding protein 8 [Source:VGNC Symbol;Acc:VGNC:86634]
ENSSSCG00000005601	3789.63	3.82186	0.779265	4.90445	9.36915e-07	4.7678e-06	protein_coding	HSPA5	heat shock protein family A (Hsp70) member 5 [Source:VGNC Symbol;Acc:VGNC:103107]
ENSSSCG00000003645	224.555	3.81963	0.660165	5.78587	7.21381e-09	6.90892e-08	protein_coding	UTP11	UTP11 small subunit processome component [Source:VGNC Symbol;Acc:VGNC:94781]
ENSSSCG00000034876	106.586	3.81924	0.617149	6.18852	6.07308e-10	7.89807e-09	protein_coding	PET100	PET100 cytochrome c oxidase chaperone [Source:VGNC Symbol;Acc:VGNC:91318]
ENSSSCG00000014913	1249.86	3.81779	0.447882	8.5241	1.54002e-17	1.33418e-15	protein_coding	PICALM	phosphatidylinositol binding clathrin assembly protein [Source:VGNC Symbol;Acc:VGNC:91415]
ENSSSCG00000017386	438.605	3.81752	0.483524	7.89521	2.89823e-15	1.55978e-13	protein_coding	BECN1	beclin 1 [Source:VGNC Symbol;Acc:VGNC:85798]
ENSSSCG00000040570	467.532	3.81725	0.633726	6.02351	1.70678e-09	1.96435e-08	protein_coding	C11orf58	chromosome 2 C11orf58 homolog [Source:VGNC Symbol;Acc:VGNC:85998]
ENSSSCG00000004912	234.203	3.81677	0.608988	6.2674	3.67132e-10	5.04278e-09	protein_coding	SEC11C	SEC11 homolog C, signal peptidase complex subunit [Source:VGNC Symbol;Acc:VGNC:92667]
ENSSSCG00000010151	1679.03	3.81673	0.499861	7.63557	2.24816e-14	9.69403e-13	protein_coding	LYST	lysosomal trafficking regulator [Source:VGNC Symbol;Acc:VGNC:89921]
ENSSSCG00000007623	265.445	3.81655	0.568017	6.71908	1.82872e-11	3.58378e-10	protein_coding	BUD31	BUD31 homolog [Source:VGNC Symbol;Acc:VGNC:85921]
ENSSSCG00000005240	2930.28	3.81528	0.460715	8.28122	1.21922e-16	8.70485e-15	protein_coding	DOCK8	dedicator of cytokinesis 8 [Source:VGNC Symbol;Acc:VGNC:87398]
ENSSSCG00000034387	124.242	3.81456	0.609394	6.2596	3.85971e-10	5.27804e-09	protein_coding	ARL2	ADP ribosylation factor like GTPase 2 [Source:VGNC Symbol;Acc:VGNC:97885]
ENSSSCG00000011373	1144.94	3.81161	0.458217	8.31834	8.92024e-17	6.5498e-15	protein_coding	IMPDH2	glutamine rich 1 [Source:VGNC Symbol;Acc:VGNC:92030]
ENSSSCG00000007280	577.827	3.81135	0.682277	5.58622	2.32059e-08	1.92644e-07	protein_coding	ITCH	itchy E3 ubiquitin protein ligase [Source:HGNC Symbol;Acc:HGNC:13890]
ENSSSCG00000022107	801.113	3.81089	0.602013	6.33024	2.44779e-10	3.54436e-09	protein_coding	CHTOP	chromatin target of PRMT1 [Source:VGNC Symbol;Acc:VGNC:86687]
ENSSSCG00000013305	1735.59	3.80769	0.611803	6.22372	4.8549e-10	6.48409e-09	protein_coding	CAPRIN1	cell cycle associated protein 1 [Source:VGNC Symbol;Acc:VGNC:86178]
ENSSSCG00000000891	316.323	3.80303	0.59799	6.35969	2.02157e-10	2.99348e-09	protein_coding	LTA4H	leukotriene A4 hydrolase [Source:VGNC Symbol;Acc:VGNC:89882]
ENSSSCG00000040275	89.3216	3.8024	0.766202	4.96266	6.95353e-07	3.67954e-06	protein_coding	HEBP1	heme binding protein 1 [Source:VGNC Symbol;Acc:VGNC:88830]
ENSSSCG00000024973	2528.24	3.79668	0.461778	8.22188	2.00336e-16	1.3522e-14	protein_coding	GBP1	guanylate binding protein 1 [Source:HGNC Symbol;Acc:HGNC:4182]
ENSSSCG00000001563	734.395	3.79534	0.537251	7.06436	1.61358e-12	4.24945e-11	protein_coding	STK38	serine/threonine kinase 38 [Source:VGNC Symbol;Acc:VGNC:93556]
ENSSSCG00000009241	440.36	3.79451	0.835447	4.54189	5.57525e-06	2.244e-05	protein_coding	COPS4	COP9 signalosome subunit 4 [Source:VGNC Symbol;Acc:VGNC:98917]
ENSSSCG00000010145	716.985	3.7941	0.544275	6.97093	3.14857e-12	7.71956e-11	protein_coding	HEATR1	HEAT repeat containing 1 [Source:VGNC Symbol;Acc:VGNC:88825]
ENSSSCG00000009378	345.494	3.79024	0.664896	5.7005	1.19454e-08	1.08412e-07	protein_coding	CKAP2	cytoskeleton associated protein 2 [Source:VGNC Symbol;Acc:VGNC:86714]
ENSSSCG00000010648	515.322	3.78919	0.670762	5.64908	1.61306e-08	1.40388e-07	protein_coding	CCDC186	coiled-coil domain containing 186 [Source:VGNC Symbol;Acc:VGNC:86280]
ENSSSCG00000028516	616.104	3.78896	0.766703	4.94189	7.73699e-07	4.03625e-06	protein_coding	LARP4	La ribonucleoprotein 4 [Source:VGNC Symbol;Acc:VGNC:89641]
ENSSSCG00000024437	257.424	3.78896	0.470949	8.04537	8.59875e-16	5.12247e-14	protein_coding	AP2M1	adaptor related protein complex 2 subunit mu 1 [Source:VGNC Symbol;Acc:VGNC:85386]
ENSSSCG00000002447	469.187	3.78829	0.678167	5.58608	2.32255e-08	1.9275e-07	protein_coding	CPSF2	cleavage and polyadenylation specific factor 2 [Source:VGNC Symbol;Acc:VGNC:86959]
ENSSSCG00000008812	691.678	3.78798	0.492513	7.69112	1.45847e-14	6.663e-13	protein_coding	ATP10D	ATPase phospholipid transporting 10D (putative) [Source:VGNC Symbol;Acc:VGNC:98913]
ENSSSCG00000016036	405.409	3.78701	0.725817	5.21758	1.81276e-07	1.13963e-06	protein_coding	WDR75	WD repeat domain 75 [Source:VGNC Symbol;Acc:VGNC:96100]
ENSSSCG00000006325	159.523	3.78641	0.597506	6.33703	2.34239e-10	3.40991e-09	protein_coding	MGST3	microsomal glutathione S-transferase 3 [Source:VGNC Symbol;Acc:VGNC:90204]
ENSSSCG00000011684	1426.31	3.78564	0.567638	6.66912	2.5735e-11	4.85582e-10	protein_coding	U2SURP	U2 snRNP associated SURP domain containing [Source:VGNC Symbol;Acc:VGNC:94624]
ENSSSCG00000028297	407.599	3.78488	0.513275	7.37399	1.65593e-13	5.54239e-12	protein_coding	APH1A	aph-1 homolog A, gamma-secretase subunit [Source:VGNC Symbol;Acc:VGNC:85409]
ENSSSCG00000035170	183.233	3.78331	0.634238	5.96513	2.44442e-09	2.67157e-08	protein_coding	VSIG4	V-set and immunoglobulin domain containing 4 [Source:VGNC Symbol;Acc:VGNC:94869]
ENSSSCG00000008923	133.166	3.78216	0.832477	4.54327	5.53895e-06	2.23223e-05	protein_coding	STAP1	signal transducing adaptor family member 1 [Source:VGNC Symbol;Acc:VGNC:93528]
ENSSSCG00000023983	528.367	3.78207	0.53034	7.1314	9.93552e-13	2.75173e-11	protein_coding	AGPS	alkylglycerone phosphate synthase [Source:VGNC Symbol;Acc:VGNC:96267]
ENSSSCG00000027594	397.494	3.78193	0.672456	5.62405	1.8653e-08	1.59652e-07	protein_coding	USP16	ubiquitin specific peptidase 16 [Source:VGNC Symbol;Acc:VGNC:94749]
ENSSSCG00000034239	157.544	3.78188	0.863068	4.3819	1.17649e-05	4.31873e-05	protein_coding	ZNF189	zinc finger protein 189 [Source:VGNC Symbol;Acc:VGNC:103205]
ENSSSCG00000035259	1087.07	3.77852	0.555001	6.80812	9.88812e-12	2.09375e-10	protein_coding	PHF3	PHD finger protein 3 [Source:VGNC Symbol;Acc:VGNC:91387]
ENSSSCG00000010058	396.309	3.77786	0.704357	5.36356	8.15979e-08	5.65533e-07	protein_coding	ENSSSCG00000010058	small nuclear ribonucleoprotein D3 polypeptide [Source:VGNC Symbol;Acc:VGNC:93296]
ENSSSCG00000001862	295.507	3.77583	0.539771	6.99525	2.64792e-12	6.62937e-11	protein_coding	ETFA	electron transfer flavoprotein subunit alpha [Source:VGNC Symbol;Acc:VGNC:87801]
ENSSSCG00000001801	206.015	3.77562	0.565482	6.67682	2.44185e-11	4.63512e-10	protein_coding	BTBD1	BTB domain containing 1 [Source:VGNC Symbol;Acc:VGNC:85900]
ENSSSCG00000017419	511.39	3.77487	0.463311	8.1476	3.71231e-16	2.37588e-14	protein_coding	DNAJC7	DnaJ heat shock protein family (Hsp40) member C7 [Source:VGNC Symbol;Acc:VGNC:98987]
ENSSSCG00000014036	423.828	3.77468	0.506727	7.44915	9.39449e-14	3.38774e-12	protein_coding	TMED9	transmembrane p24 trafficking protein 9 [Source:VGNC Symbol;Acc:VGNC:100875]
ENSSSCG00000038181	705.61	3.77453	0.564607	6.68523	2.30567e-11	4.40605e-10	protein_coding	CCNT1	cyclin T1 [Source:VGNC Symbol;Acc:VGNC:86366]
ENSSSCG00000005503	322.358	3.77399	0.601747	6.27172	3.57091e-10	4.91861e-09	protein_coding	TLR4	toll like receptor 4 [Source:VGNC Symbol;Acc:VGNC:94025]
ENSSSCG00000003805	726.437	3.77398	0.528643	7.139	9.40137e-13	2.61655e-11	protein_coding	PDE4B	phosphodiesterase 4B [Source:VGNC Symbol;Acc:VGNC:91255]
ENSSSCG00000011332	1570.85	3.77187	0.515878	7.31156	2.64068e-13	8.42171e-12	protein_coding	SETD2	SET domain containing 2, histone lysine methyltransferase [Source:VGNC Symbol;Acc:VGNC:92757]
ENSSSCG00000024999	551.36	3.77101	0.673827	5.5964	2.18854e-08	1.82964e-07	protein_coding	PPIP5K2	diphosphoinositol pentakisphosphate kinase 2 [Source:VGNC Symbol;Acc:VGNC:91701]
ENSSSCG00000034924	137.266	3.76854	0.649556	5.80173	6.56355e-09	6.36335e-08	protein_coding	JRKL	JRK like [Source:HGNC Symbol;Acc:HGNC:6200]
ENSSSCG00000012434	1505.77	3.76559	0.598954	6.28695	3.23769e-10	4.52321e-09	protein_coding	ATRX	ATRX chromatin remodeler [Source:VGNC Symbol;Acc:VGNC:85686]
ENSSSCG00000015857	1139.01	3.76556	0.479993	7.84502	4.32897e-15	2.22445e-13	protein_coding	UGGT1	UDP-glucose glycoprotein glucosyltransferase 1 [Source:VGNC Symbol;Acc:VGNC:95646]
ENSSSCG00000006100	895.313	3.76496	0.590295	6.37809	1.79309e-10	2.69021e-09	protein_coding	VIRMA	vir like m6A methyltransferase associated [Source:VGNC Symbol;Acc:VGNC:94829]
ENSSSCG00000023139	112.784	3.76471	0.756254	4.9781	6.42112e-07	3.42822e-06	protein_coding	METTL23	methyltransferase like 23 [Source:VGNC Symbol;Acc:VGNC:98125]
ENSSSCG00000006471	260.187	3.76374	0.597406	6.30014	2.97384e-10	4.20421e-09	protein_coding	ISG20L2	interferon stimulated exonuclease 20 like 2 [Source:VGNC Symbol;Acc:VGNC:89224]
ENSSSCG00000012463	259.512	3.76299	0.63682	5.90904	3.44115e-09	3.63103e-08	protein_coding	CHM	CHM Rab escort protein [Source:VGNC Symbol;Acc:VGNC:86647]
ENSSSCG00000028228	2283.6	3.76051	0.598433	6.28393	3.30115e-10	4.5781e-09	protein_coding	XPO1	exportin 1 [Source:VGNC Symbol;Acc:VGNC:95003]
ENSSSCG00000010835	354.754	3.76028	0.546234	6.884	5.81954e-12	1.31349e-10	protein_coding	AIDA	axin interactor, dorsalization associated [Source:VGNC Symbol;Acc:VGNC:96103]
ENSSSCG00000011506	406.186	3.76005	0.624099	6.02476	1.69357e-09	1.95152e-08	protein_coding	UBA3	ubiquitin like modifier activating enzyme 3 [Source:VGNC Symbol;Acc:VGNC:104088]
ENSSSCG00000008207	374.994	3.75954	0.534503	7.0337	2.01125e-12	5.1488e-11	protein_coding	RPIA	ribose 5-phosphate isomerase A [Source:VGNC Symbol;Acc:VGNC:109408]
ENSSSCG00000022801	558.004	3.75797	0.59852	6.27878	3.41248e-10	4.71869e-09	protein_coding	S100PBP	S100P binding protein [Source:VGNC Symbol;Acc:VGNC:92549]
ENSSSCG00000039196	109.425	3.75749	0.574701	6.53817	6.22761e-11	1.0597e-09	protein_coding	POLR2I	RNA polymerase II subunit I [Source:VGNC Symbol;Acc:VGNC:91653]
ENSSSCG00000014244	266.151	3.75313	0.504819	7.43461	1.04878e-13	3.71844e-12	protein_coding	PHAX	phosphorylated adaptor for RNA export [Source:VGNC Symbol;Acc:VGNC:91367]
ENSSSCG00000002919	204.225	3.75215	0.679946	5.51831	3.4228e-08	2.66472e-07	protein_coding	TYROBP	transmembrane immune signaling adaptor TYROBP [Source:VGNC Symbol;Acc:VGNC:94619]
ENSSSCG00000006342	907.587	3.7519	0.521301	7.19718	6.14699e-13	1.78221e-11	protein_coding	UHMK1	U2AF homology motif kinase 1 [Source:VGNC Symbol;Acc:VGNC:94688]
ENSSSCG00000002740	688.547	3.75084	0.62883	5.9648	2.44934e-09	2.67591e-08	protein_coding	AP1G1	adaptor related protein complex 1 subunit gamma 1 [Source:VGNC Symbol;Acc:VGNC:85378]
ENSSSCG00000031541	1292.41	3.74951	0.761245	4.92549	8.4148e-07	4.33808e-06	protein_coding	ARL5A	ADP ribosylation factor like GTPase 5A [Source:VGNC Symbol;Acc:VGNC:96418]
ENSSSCG00000025406	550.434	3.74833	0.549887	6.81654	9.32579e-12	1.991e-10	protein_coding	PIK3C2A	phosphatidylinositol-4-phosphate 3-kinase catalytic subunit type 2 alpha [Source:VGNC Symbol;Acc:VGNC:91436]
ENSSSCG00000034798	138.463	3.74692	0.849254	4.41201	1.02413e-05	3.82899e-05	protein_coding	JKAMP	JNK1/MAPK8 associated membrane protein [Source:VGNC Symbol;Acc:VGNC:89284]
ENSSSCG00000004653	744.479	3.74475	0.498852	7.50674	6.06168e-14	2.27842e-12	protein_coding	SECISBP2L	SECIS binding protein 2 like [Source:VGNC Symbol;Acc:VGNC:92686]
ENSSSCG00000007907	841.022	3.74215	0.504594	7.41616	1.20565e-13	4.18312e-12	protein_coding	USP7	ubiquitin specific peptidase 7 [Source:VGNC Symbol;Acc:VGNC:94777]
ENSSSCG00000006285	94.736	3.74017	0.881696	4.24201	2.21523e-05	7.51797e-05	protein_coding	METTL18	methyltransferase like 18 [Source:VGNC Symbol;Acc:VGNC:90158]
ENSSSCG00000028886	1093.3	3.73813	0.654173	5.71428	1.10168e-08	1.0066e-07	protein_coding	IPO7	importin 7 [Source:VGNC Symbol;Acc:VGNC:89180]
ENSSSCG00000006870	238.511	3.73803	0.780388	4.78996	1.66819e-06	7.8495e-06	protein_coding	MFSD14A	major facilitator superfamily domain containing 14A [Source:VGNC Symbol;Acc:VGNC:90187]
ENSSSCG00000014987	163.069	3.73793	0.95669	3.90715	9.33902e-05	0.000268546	protein_coding	MMP12	matrix metallopeptidase 12 [Source:VGNC Symbol;Acc:VGNC:90268]
ENSSSCG00000026812	317.404	3.73737	0.523591	7.13795	9.47349e-13	2.63404e-11	protein_coding	EMG1	EMG1 N1-specific pseudouridine methyltransferase [Source:VGNC Symbol;Acc:VGNC:87678]
ENSSSCG00000000393	616.658	3.73357	0.434501	8.59278	8.48891e-18	7.73144e-16	protein_coding	PAN2	poly(A) specific ribonuclease subunit PAN2 [Source:VGNC Symbol;Acc:VGNC:109558]
ENSSSCG00000002505	1050.93	3.73118	0.598748	6.23164	4.61581e-10	6.20155e-09	protein_coding	PAPOLA	poly(A) polymerase alpha [Source:HGNC Symbol;Acc:HGNC:14981]
ENSSSCG00000008433	1577.66	3.72677	0.881941	4.22565	2.38257e-05	8.01979e-05	protein_coding	CALM2	calmodulin 2 [Source:HGNC Symbol;Acc:HGNC:1445]
ENSSSCG00000006879	208.563	3.7236	1.02364	3.63761	0.000275184	0.000698305	protein_coding	PTBP2	polypyrimidine tract binding protein 2 [Source:VGNC Symbol;Acc:VGNC:91937]
ENSSSCG00000004133	289.453	3.72359	0.55042	6.765	1.33314e-11	2.73717e-10	protein_coding	FUCA2	alpha-L-fucosidase 2 [Source:VGNC Symbol;Acc:VGNC:88263]
ENSSSCG00000000952	352.573	3.72284	0.654037	5.6921	1.25486e-08	1.13129e-07	protein_coding	ZDHHC17	zinc finger DHHC-type palmitoyltransferase 17 [Source:VGNC Symbol;Acc:VGNC:95119]
ENSSSCG00000017617	1528.84	3.7214	0.607305	6.12773	8.91406e-10	1.1066e-08	protein_coding	SCPEP1	serine carboxypeptidase 1 [Source:VGNC Symbol;Acc:VGNC:92645]
ENSSSCG00000006001	558.273	3.72072	0.710581	5.23617	1.63945e-07	1.04221e-06	protein_coding	ENPP2	ectonucleotide pyrophosphatase/phosphodiesterase 2 [Source:VGNC Symbol;Acc:VGNC:87709]
ENSSSCG00000017543	699.421	3.7188	0.451592	8.23486	1.7977e-16	1.22797e-14	protein_coding	CALCOCO2	calcium binding and coiled-coil domain 2 [Source:VGNC Symbol;Acc:VGNC:86141]
ENSSSCG00000028227	1105.86	3.71603	0.499726	7.43615	1.03666e-13	3.68221e-12	protein_coding	RPN2	ribophorin II [Source:VGNC Symbol;Acc:VGNC:95471]
ENSSSCG00000000033	240.365	3.71573	0.670782	5.5394	3.03503e-08	2.40166e-07	protein_coding	TSPO	translocator protein [Source:HGNC Symbol;Acc:HGNC:1158]
ENSSSCG00000006375	597.96	3.71452	0.445343	8.34082	7.37795e-17	5.59071e-15	protein_coding	LY9	lymphocyte antigen 9 [Source:VGNC Symbol;Acc:VGNC:89906]
ENSSSCG00000006201	916.239	3.71327	0.556164	6.67658	2.44582e-11	4.63954e-10	protein_coding	ARFGEF1	ADP ribosylation factor guanine nucleotide exchange factor 1 [Source:VGNC Symbol;Acc:VGNC:85451]
ENSSSCG00000030089	169.525	3.71271	0.831346	4.46591	7.97296e-06	3.07158e-05	protein_coding	RBM18	RNA binding motif protein 18 [Source:VGNC Symbol;Acc:VGNC:92149]
ENSSSCG00000015473	247.314	3.7127	0.549755	6.75337	1.44446e-11	2.93393e-10	protein_coding	TMEM183A	transmembrane protein 183A [Source:HGNC Symbol;Acc:HGNC:20173]
ENSSSCG00000032857	36.1561	3.70682	1.24389	2.98003	0.00288223	0.00564604	protein_coding	S100A12	S100 calcium binding protein A12 [Source:VGNC Symbol;Acc:VGNC:92538]
ENSSSCG00000032312	235.532	3.70662	0.613527	6.04149	1.52695e-09	1.78046e-08	protein_coding	RAB11A	RAB11A, member RAS onco family [Source:VGNC Symbol;Acc:VGNC:98236]
ENSSSCG00000031938	245.702	3.70571	0.644535	5.74944	8.95412e-09	8.38635e-08	protein_coding	NEDD8	NEDD8 ubiquitin like modifier [Source:HGNC Symbol;Acc:HGNC:7732]
ENSSSCG00000008130	574.282	3.70542	0.478301	7.74705	9.40502e-15	4.46165e-13	protein_coding	CIAO1	cytosolic iron-sulfur assembly component 1 [Source:VGNC Symbol;Acc:VGNC:86690]
ENSSSCG00000004334	619.093	3.70418	0.564278	6.56445	5.22248e-11	9.04339e-10	protein_coding	MAP3K7	mitogen-activated protein kinase kinase kinase 7 [Source:VGNC Symbol;Acc:VGNC:89987]
ENSSSCG00000009119	471.509	3.70335	0.523235	7.07779	1.46468e-12	3.9117e-11	protein_coding	LARP7	La ribonucleoprotein 7, transcriptional regulator [Source:HGNC Symbol;Acc:HGNC:24912]
ENSSSCG00000006469	341.248	3.70226	0.46957	7.88437	3.16133e-15	1.68541e-13	protein_coding	MRPL24	mitochondrial ribosomal protein L24 [Source:VGNC Symbol;Acc:VGNC:90357]
ENSSSCG00000012727	471.689	3.7015	0.61636	6.00542	1.90838e-09	2.16136e-08	protein_coding	FMR1	Fragile X messenger ribonucleoprotein 1 [Source:VGNC Symbol;Acc:VGNC:88175]
ENSSSCG00000013983	226.424	3.69969	0.476209	7.76906	7.90724e-15	3.84747e-13	protein_coding	JMJD4	jumonji domain containing 4 [Source:VGNC Symbol;Acc:VGNC:89286]
ENSSSCG00000004233	189.071	3.69958	0.483483	7.65193	1.97986e-14	8.68206e-13	protein_coding	SMPDL3A	sphingomyelin phosphodiesterase acid like 3A [Source:VGNC Symbol;Acc:VGNC:93265]
ENSSSCG00000004311	306.101	3.69931	0.705625	5.24259	1.58335e-07	1.00948e-06	protein_coding	RNGTT	RNA guanylyltransferase and 5'-phosphatase [Source:VGNC Symbol;Acc:VGNC:92400]
ENSSSCG00000026617	849.195	3.69852	0.655248	5.64446	1.65705e-08	1.43864e-07	protein_coding	EIF2S2	eukaryotic translation initiation factor 2 subunit beta [Source:VGNC Symbol;Acc:VGNC:96265]
ENSSSCG00000030996	1239.34	3.69827	0.538678	6.86546	6.62793e-12	1.47025e-10	protein_coding	XBP1	X-box binding protein 1 [Source:VGNC Symbol;Acc:VGNC:94993]
ENSSSCG00000032341	414.001	3.69783	0.624458	5.92166	3.18699e-09	3.38548e-08	protein_coding	AIF1	allograft inflammatory factor 1 [Source:VGNC Symbol;Acc:VGNC:85197]
ENSSSCG00000009216	188.909	3.69782	0.863342	4.28315	1.84268e-05	6.40587e-05	protein_coding	SPP1	secreted phosphoprotein 1 [Source:VGNC Symbol;Acc:VGNC:93419]
ENSSSCG00000036731	262.034	3.69769	0.565559	6.53812	6.2297e-11	1.0597e-09	protein_coding	TSPAN31	tetraspanin 31 [Source:VGNC Symbol;Acc:VGNC:94511]
ENSSSCG00000009823	226.547	3.69643	0.751084	4.92146	8.59003e-07	4.41713e-06	protein_coding	VPS29	VPS29 retromer complex component [Source:VGNC Symbol;Acc:VGNC:94847]
ENSSSCG00000036431	1330.71	3.69393	0.537796	6.86865	6.48121e-12	1.44334e-10	protein_coding	VPS13C	vacuolar protein sorting 13 homolog C [Source:VGNC Symbol;Acc:VGNC:94840]
ENSSSCG00000015602	333.007	3.69391	0.660763	5.59037	2.26581e-08	1.88869e-07	protein_coding	INTS7	integrator complex subunit 7 [Source:VGNC Symbol;Acc:VGNC:89167]
ENSSSCG00000015324	22.0206	3.69217	1.33051	2.775	0.00552018	0.0100759	protein_coding	GNG11	G protein subunit gamma 11 [Source:HGNC Symbol;Acc:HGNC:4403]
ENSSSCG00000033156	221.224	3.69193	0.620975	5.94537	2.7583e-09	2.97344e-08	protein_coding	CMTR2	cap methyltransferase 2 [Source:VGNC Symbol;Acc:VGNC:86808]
ENSSSCG00000011318	43.2526	3.68977	0.873732	4.223	2.41067e-05	8.10287e-05	protein_coding	CXCR6	C-X-C motif chemokine receptor 6 [Source:VGNC Symbol;Acc:VGNC:87110]
ENSSSCG00000010635	217.574	3.68864	0.660908	5.58117	2.389e-08	1.97688e-07	protein_coding	ZDHHC6	zinc finger DHHC-type palmitoyltransferase 6 [Source:VGNC Symbol;Acc:VGNC:95128]
ENSSSCG00000012117	1096.02	3.686	0.413457	8.91507	4.87504e-19	5.77205e-17	protein_coding	TLR7	toll like receptor 7 [Source:HGNC Symbol;Acc:HGNC:15631]
ENSSSCG00000016986	422.913	3.6847	0.477895	7.71026	1.25566e-14	5.81123e-13	protein_coding	CREBRF	CREB3 regulatory factor [Source:VGNC Symbol;Acc:VGNC:86987]
ENSSSCG00000033169	4194.99	3.68053	0.759868	4.84364	1.27482e-06	6.22214e-06	protein_coding	RPS15	ribosomal protein S15 [Source:HGNC Symbol;Acc:HGNC:10388]
ENSSSCG00000034124	84.7897	3.67723	0.836201	4.39754	1.09485e-05	4.05278e-05	protein_coding	CIAO2A	cytosolic iron-sulfur assembly component 2A [Source:VGNC Symbol;Acc:VGNC:103049]
ENSSSCG00000004684	1025	3.67685	0.46014	7.99073	1.34147e-15	7.77943e-14	protein_coding	SPG11	SPG11 vesicle trafficking associated, spatacsin [Source:VGNC Symbol;Acc:VGNC:93402]
ENSSSCG00000006892	595.448	3.67616	0.558467	6.58259	4.62318e-11	8.12444e-10	protein_coding	DNTTIP2	deoxynucleotidyltransferase terminal interacting protein 2 [Source:VGNC Symbol;Acc:VGNC:87387]
ENSSSCG00000006063	2413.87	3.67561	0.583893	6.29501	3.07372e-10	4.32176e-09	protein_coding	PABPC1	poly(A) binding protein cytoplasmic 1 [Source:VGNC Symbol;Acc:VGNC:98829]
ENSSSCG00000009820	148.443	3.67543	0.803354	4.5751	4.75983e-06	1.95676e-05	protein_coding	GPN3	GPN-loop GTPase 3 [Source:VGNC Symbol;Acc:VGNC:88592]
ENSSSCG00000008788	938.525	3.67179	0.53141	6.90952	4.86309e-12	1.12624e-10	protein_coding	RFC1	replication factor C subunit 1 [Source:VGNC Symbol;Acc:VGNC:92231]
ENSSSCG00000004499	2406.3	3.67163	0.485774	7.55832	4.08308e-14	1.61146e-12	protein_coding	ATP5F1A	ATP synthase F1 subunit alpha [Source:VGNC Symbol;Acc:VGNC:109475]
ENSSSCG00000006835	610.231	3.67163	0.529197	6.93812	3.97344e-12	9.51216e-11	protein_coding	SARS1	seryl-tRNA synthetase 1 [Source:VGNC Symbol;Acc:VGNC:98300]
ENSSSCG00000008571	774.147	3.66985	0.440204	8.33669	7.63968e-17	5.7431e-15	protein_coding	HADHA	hydroxyacyl-CoA dehydrogenase trifunctional multienzyme complex subunit alpha [Source:VGNC Symbol;Acc:VGNC:88772]
ENSSSCG00000011760	643.232	3.66858	0.665844	5.50968	3.59494e-08	2.7797e-07	protein_coding	TBL1XR1	TBL1X/Y related 1 [Source:VGNC Symbol;Acc:VGNC:96600]
ENSSSCG00000015782	556.266	3.66696	0.379289	9.66799	4.12389e-22	9.76536e-20	protein_coding	IRF2	interferon regulatory factor 2 [Source:VGNC Symbol;Acc:VGNC:96375]
ENSSSCG00000017678	574.785	3.66661	0.591472	6.19912	5.6779e-10	7.45235e-09	protein_coding	APPBP2	amyloid beta protein binding protein 2 [Source:VGNC Symbol;Acc:VGNC:85425]
ENSSSCG00000011251	338.986	3.6656	0.44152	8.30223	1.02174e-16	7.35029e-15	protein_coding	MYD88	MYD88 innate immune signal transduction adaptor [Source:VGNC Symbol;Acc:VGNC:109468]
ENSSSCG00000033703	517.658	3.66545	0.399623	9.17227	4.63169e-20	6.81938e-18	protein_coding	FAM111A	FAM111 trypsin like peptidase A [Source:VGNC Symbol;Acc:VGNC:87888]
ENSSSCG00000015668	339.103	3.6642	0.817851	4.48027	7.45475e-06	2.89272e-05	protein_coding	ORC4	origin recognition complex subunit 4 [Source:VGNC Symbol;Acc:VGNC:96465]
ENSSSCG00000011628	1017.09	3.66405	0.549908	6.66302	2.68249e-11	5.03471e-10	protein_coding	DNAJC13	DnaJ heat shock protein family (Hsp40) member C13 [Source:VGNC Symbol;Acc:VGNC:108650]
ENSSSCG00000015952	346.731	3.6638	0.827787	4.42602	9.59893e-06	3.62284e-05	protein_coding	HAT1	histone acetyltransferase 1 [Source:VGNC Symbol;Acc:VGNC:96340]
ENSSSCG00000005466	1505.44	3.6614	0.574269	6.37576	1.82058e-10	2.72712e-09	protein_coding	PTBP3	polypyrimidine tract binding protein 3 [Source:VGNC Symbol;Acc:VGNC:91938]
ENSSSCG00000034129	84.1129	3.65909	0.811516	4.50895	6.51488e-06	2.56657e-05	protein_coding	MRPL33	mitochondrial ribosomal protein L33 [Source:VGNC Symbol;Acc:VGNC:103994]
ENSSSCG00000022430	423.078	3.65818	0.688699	5.31172	1.08598e-07	7.27641e-07	protein_coding	SLC30A5	solute carrier family 30 member 5 [Source:VGNC Symbol;Acc:VGNC:93059]
ENSSSCG00000005300	1624.47	3.65812	0.41734	8.76532	1.86247e-18	1.98217e-16	protein_coding	VCP	valosin containing protein [Source:VGNC Symbol;Acc:VGNC:109420]
ENSSSCG00000009384	814.049	3.65543	0.52569	6.95358	3.56139e-12	8.59816e-11	protein_coding	INTS6	integrator complex subunit 6 [Source:VGNC Symbol;Acc:VGNC:89166]
ENSSSCG00000028201	596.512	3.65401	0.58126	6.28635	3.25014e-10	4.53615e-09	protein_coding	CWF19L2	CWF19 like cell cycle control factor 2 [Source:VGNC Symbol;Acc:VGNC:96726]
ENSSSCG00000025751	523.596	3.65006	0.585452	6.23461	4.52913e-10	6.09663e-09	protein_coding	MDH1	malate dehydrogenase 1 [Source:VGNC Symbol;Acc:VGNC:109461]
ENSSSCG00000025675	10102.6	3.64947	0.86591	4.21461	2.50213e-05	8.37167e-05	protein_coding	EEF2	eukaryotic translation elongation factor 2 [Source:VGNC Symbol;Acc:VGNC:87556]
ENSSSCG00000013460	2421.73	3.64819	0.779911	4.6777	2.90114e-06	1.27535e-05	protein_coding	OAZ1	ornithine decarboxylase antizyme 1 [Source:VGNC Symbol;Acc:VGNC:98166]
ENSSSCG00000031808	639.617	3.64721	0.527466	6.91459	4.69204e-12	1.09197e-10	protein_coding	TM9SF2	transmembrane 9 superfamily member 2 [Source:VGNC Symbol;Acc:VGNC:94036]
ENSSSCG00000013889	2071.87	3.64569	0.626839	5.81599	6.02765e-09	5.91035e-08	protein_coding	RPL18A	ribosomal protein L18a [Source:HGNC Symbol;Acc:HGNC:10311]
ENSSSCG00000017626	2021.92	3.64394	0.571742	6.37339	1.84895e-10	2.76089e-09	protein_coding	SRSF1	serine and arginine rich splicing factor 1 [Source:VGNC Symbol;Acc:VGNC:99084]
ENSSSCG00000036676	56.9404	3.6434	0.785848	4.63627	3.54755e-06	1.51727e-05	protein_coding	MAIP1	matrix AAA peptidase interacting protein 1 [Source:VGNC Symbol;Acc:VGNC:96118]
ENSSSCG00000022708	1481.69	3.64269	0.58727	6.20276	5.54827e-10	7.30582e-09	protein_coding	ZNF638	zinc finger protein 638 [Source:VGNC Symbol;Acc:VGNC:95281]
ENSSSCG00000008498	796.505	3.64011	0.540986	6.72865	1.71244e-11	3.38627e-10	protein_coding	HEATR5B	HEAT repeat containing 5B [Source:VGNC Symbol;Acc:VGNC:88827]
ENSSSCG00000011104	343.929	3.63769	0.530166	6.86142	6.8178e-12	1.51001e-10	protein_coding	CUL2	cullin 2 [Source:VGNC Symbol;Acc:VGNC:96090]
ENSSSCG00000005478	294.109	3.63528	0.631853	5.75336	8.74855e-09	8.22358e-08	protein_coding	POLE3	DNA polymerase epsilon 3, accessory subunit [Source:VGNC Symbol;Acc:VGNC:103154]
ENSSSCG00000034313	216.18	3.62988	0.83851	4.32897	1.4981e-05	5.3356e-05	protein_coding	SELENOW	selenoprotein W [Source:HGNC Symbol;Acc:HGNC:10752]
ENSSSCG00000009185	517.77	3.62971	0.665489	5.4542	4.9193e-08	3.64641e-07	protein_coding	ADH5	0
ENSSSCG00000013622	60.5234	3.62924	0.652521	5.56188	2.66884e-08	2.1551e-07	protein_coding	TMEM205	transmembrane protein 205 [Source:VGNC Symbol;Acc:VGNC:94134]
ENSSSCG00000000774	452.459	3.62874	0.530633	6.83851	8.0019e-12	1.74106e-10	protein_coding	USP18	ubiquitin specific peptidase 18 [Source:HGNC Symbol;Acc:HGNC:12616]
ENSSSCG00000010471	622.031	3.62852	0.728351	4.98183	6.29868e-07	3.37323e-06	protein_coding	KIF11	kinesin family member 11 [Source:VGNC Symbol;Acc:VGNC:89452]
ENSSSCG00000004358	941.284	3.62825	0.556388	6.52107	6.98077e-11	1.17376e-09	protein_coding	ASCC3	activating signal cointegrator 1 complex subunit 3 [Source:VGNC Symbol;Acc:VGNC:85571]
ENSSSCG00000006096	373.105	3.62659	0.643734	5.63368	1.76403e-08	1.51853e-07	protein_coding	INTS8	integrator complex subunit 8 [Source:VGNC Symbol;Acc:VGNC:89168]
ENSSSCG00000011045	173.77	3.62597	0.692813	5.23369	1.66157e-07	1.05461e-06	protein_coding	MINDY3	MINDY lysine 48 deubiquitinase 3 [Source:VGNC Symbol;Acc:VGNC:96014]
ENSSSCG00000025768	2036.73	3.62596	0.37558	9.65429	4.71394e-22	1.09796e-19	protein_coding	CALM1	0
ENSSSCG00000012123	221.715	3.62315	0.640315	5.65838	1.52805e-08	1.33809e-07	protein_coding	RAB9A	RAB9A, member RAS onco family [Source:VGNC Symbol;Acc:VGNC:98277]
ENSSSCG00000016164	1468.69	3.62218	0.713794	5.07454	3.88434e-07	2.22401e-06	protein_coding	IKZF2	IKAROS family zinc finger 2 [Source:VGNC Symbol;Acc:VGNC:95576]
ENSSSCG00000000295	2304.45	3.62192	0.445776	8.12499	4.47403e-16	2.8252e-14	protein_coding	NCKAP1L	NCK associated protein 1 like [Source:VGNC Symbol;Acc:VGNC:90610]
ENSSSCG00000021966	1126.82	3.62163	0.634811	5.70506	1.16303e-08	1.05688e-07	protein_coding	TOPBP1	DNA topoisomerase II binding protein 1 [Source:VGNC Symbol;Acc:VGNC:94315]
ENSSSCG00000008794	1424.42	3.6215	0.597426	6.06184	1.34572e-09	1.58672e-08	protein_coding	RHOH	ras homolog family member H [Source:VGNC Symbol;Acc:VGNC:92290]
ENSSSCG00000003046	276.704	3.61994	0.454141	7.97096	1.57444e-15	8.91223e-14	protein_coding	RABAC1	Rab acceptor 1 [Source:VGNC Symbol;Acc:VGNC:92043]
ENSSSCG00000028561	227.118	3.61986	0.876225	4.1312	3.60876e-05	0.000115633	protein_coding	CD28	CD28 molecule [Source:VGNC Symbol;Acc:VGNC:95813]
ENSSSCG00000008647	521.72	3.61923	0.564857	6.40733	1.48087e-10	2.2783e-09	protein_coding	CMPK2	cytidine/uridine monophosphate kinase 2 [Source:VGNC Symbol;Acc:VGNC:86801]
ENSSSCG00000015334	206.977	3.61844	0.9867	3.66721	0.000245208	0.000629491	protein_coding	PDK4	pyruvate dehydrogenase kinase 4 [Source:VGNC Symbol;Acc:VGNC:91280]
ENSSSCG00000004241	208.653	3.61545	0.505847	7.14732	8.84899e-13	2.47737e-11	protein_coding	GJA1	gap junction protein alpha 1 [Source:VGNC Symbol;Acc:VGNC:103098]
ENSSSCG00000033591	1035.63	3.61456	0.585193	6.1767	6.54535e-10	8.41215e-09	protein_coding	CHD9	chromodomain helicase DNA binding protein 9 [Source:VGNC Symbol;Acc:VGNC:86635]
ENSSSCG00000006667	99.3895	3.61435	0.681449	5.30392	1.13342e-07	7.55327e-07	protein_coding	BOLA1	bolA family member 1 [Source:VGNC Symbol;Acc:VGNC:85860]
ENSSSCG00000046753	117.66	3.61426	0.594206	6.0825	1.18326e-09	1.41904e-08	protein_coding	KTI12	KTI12 chromatin associated homolog [Source:HGNC Symbol;Acc:HGNC:25160]
ENSSSCG00000006218	327.091	3.61371	0.603916	5.98379	2.17998e-09	2.41977e-08	protein_coding	PDE7A	phosphodiesterase 7A [Source:VGNC Symbol;Acc:VGNC:91261]
ENSSSCG00000004166	743.096	3.61269	0.494125	7.31129	2.64593e-13	8.429e-12	protein_coding	AHI1	Abelson helper integration site 1 [Source:VGNC Symbol;Acc:VGNC:103021]
ENSSSCG00000015955	534.39	3.61257	0.498018	7.25389	4.04956e-13	1.23601e-11	protein_coding	ITGA6	integrin subunit alpha 6 [Source:VGNC Symbol;Acc:VGNC:96378]
ENSSSCG00000012334	242.007	3.61227	0.680901	5.30514	1.12589e-07	7.51546e-07	protein_coding	TSR2	TSR2 ribosome maturation factor [Source:VGNC Symbol;Acc:VGNC:94522]
ENSSSCG00000008740	723.04	3.61214	0.512117	7.05334	1.74676e-12	4.55793e-11	protein_coding	FBXL5	F-box and leucine rich repeat protein 5 [Source:VGNC Symbol;Acc:VGNC:98008]
ENSSSCG00000001871	377.088	3.60903	0.524586	6.87977	5.99499e-12	1.3488e-10	protein_coding	HMG20A	high mobility group 20A [Source:VGNC Symbol;Acc:VGNC:88900]
ENSSSCG00000015227	914.301	3.60712	0.437345	8.24776	1.61389e-16	1.12128e-14	protein_coding	SRPRA	SRP receptor subunit alpha [Source:VGNC Symbol;Acc:VGNC:93465]
ENSSSCG00000039506	2274.87	3.60562	0.650509	5.54277	2.97721e-08	2.3638e-07	protein_coding	MYL6	myosin light chain 6 [Source:HGNC Symbol;Acc:HGNC:7587]
ENSSSCG00000032498	144.32	3.60465	0.622704	5.78871	7.093e-09	6.80863e-08	protein_coding	IDH3A	isocitrate dehydrogenase (NAD(+)) 3 catalytic subunit alpha [Source:HGNC Symbol;Acc:HGNC:5384]
ENSSSCG00000011639	357.956	3.60436	0.477189	7.55333	4.2426e-14	1.67186e-12	protein_coding	SRPRB	SRP receptor subunit beta [Source:VGNC Symbol;Acc:VGNC:93466]
ENSSSCG00000004569	154.206	3.60396	0.554092	6.50426	7.80759e-11	1.29365e-09	protein_coding	LACTB	lactamase beta [Source:VGNC Symbol;Acc:VGNC:89614]
ENSSSCG00000024119	230.987	3.60203	0.58412	6.1666	6.97747e-10	8.90308e-09	protein_coding	GLB1	galactosidase beta 1 [Source:VGNC Symbol;Acc:VGNC:88475]
ENSSSCG00000025454	334.558	3.59661	0.537878	6.68667	2.28313e-11	4.36884e-10	protein_coding	POLR2C	RNA polymerase II subunit C [Source:VGNC Symbol;Acc:VGNC:91648]
ENSSSCG00000036723	230.235	3.59588	0.465174	7.73018	1.07394e-14	5.01927e-13	protein_coding	EMP1	epithelial membrane protein 1 [Source:VGNC Symbol;Acc:VGNC:87688]
ENSSSCG00000039887	468.88	3.59437	0.695507	5.16799	2.36623e-07	1.44197e-06	protein_coding	MARCHF5	membrane associated ring-CH-type finger 5 [Source:VGNC Symbol;Acc:VGNC:90021]
ENSSSCG00000027857	1759.46	3.59247	0.454568	7.90303	2.72194e-15	1.47327e-13	protein_coding	DMXL1	Dmx like 1 [Source:VGNC Symbol;Acc:VGNC:87359]
ENSSSCG00000006983	664.113	3.58915	0.784085	4.5775	4.70556e-06	1.93619e-05	protein_coding	CNOT7	CCR4-NOT transcription complex subunit 7 [Source:VGNC Symbol;Acc:VGNC:95604]
ENSSSCG00000031147	954.37	3.58731	0.491682	7.29601	2.96423e-13	9.33831e-12	protein_coding	ACAP2	ArfGAP with coiled-coil, ankyrin repeat and PH domains 2 [Source:VGNC Symbol;Acc:VGNC:85002]
ENSSSCG00000022830	189.112	3.5871	0.857382	4.18378	2.86696e-05	9.42883e-05	protein_coding	KANSL1L	KAT8 regulatory NSL complex subunit 1 like [Source:HGNC Symbol;Acc:HGNC:26310]
ENSSSCG00000013302	600.121	3.58138	0.472076	7.58644	3.28807e-14	1.34825e-12	protein_coding	CAT	catalase [Source:VGNC Symbol;Acc:VGNC:86208]
ENSSSCG00000014292	1263.51	3.57923	0.533519	6.70872	1.9634e-11	3.81141e-10	protein_coding	HSPA4	heat shock protein family A (Hsp70) member 4 [Source:HGNC Symbol;Acc:HGNC:5237]
ENSSSCG00000004652	741.697	3.57868	0.540799	6.61739	3.6559e-11	6.61273e-10	protein_coding	COPS2	COP9 signalosome subunit 2 [Source:VGNC Symbol;Acc:VGNC:86899]
ENSSSCG00000039191	612.309	3.57732	0.723907	4.94169	7.74494e-07	4.03965e-06	protein_coding	CBX5	chromobox 5 [Source:VGNC Symbol;Acc:VGNC:86232]
ENSSSCG00000006337	117.77	3.57725	0.689486	5.18828	2.12244e-07	1.30884e-06	protein_coding	HSD17B7	hydroxysteroid 17-beta dehydrogenase 7 [Source:VGNC Symbol;Acc:VGNC:88988]
ENSSSCG00000016949	244.766	3.57574	0.817937	4.37165	1.23309e-05	4.5009e-05	protein_coding	TRAPPC13	trafficking protein particle complex subunit 13 [Source:VGNC Symbol;Acc:VGNC:104085]
ENSSSCG00000026294	485.929	3.57452	0.889846	4.01701	5.89408e-05	0.000178843	protein_coding	GMFB	glia maturation factor beta [Source:VGNC Symbol;Acc:VGNC:88509]
ENSSSCG00000037355	485.798	3.57433	0.543265	6.57934	4.72531e-11	8.29367e-10	protein_coding	RNF115	ring finger protein 115 [Source:VGNC Symbol;Acc:VGNC:92348]
ENSSSCG00000004974	20.5515	3.57416	1.07884	3.31298	0.000923088	0.00204232	protein_coding	LARP6	La ribonucleoprotein 6, translational regulator [Source:VGNC Symbol;Acc:VGNC:89642]
ENSSSCG00000039203	143.012	3.57136	0.91853	3.88812	0.000101023	0.000287727	protein_coding	CYSLTR1	cysteinyl leukotriene receptor 1 [Source:VGNC Symbol;Acc:VGNC:87132]
ENSSSCG00000008339	622.393	3.57081	0.702886	5.08021	3.77011e-07	2.16734e-06	protein_coding	GFPT1	glutamine--fructose-6-phosphate transaminase 1 [Source:VGNC Symbol;Acc:VGNC:88426]
ENSSSCG00000009967	401.199	3.57031	0.624376	5.7182	1.07659e-08	9.87492e-08	protein_coding	PITPNB	phosphatidylinositol transfer protein beta [Source:VGNC Symbol;Acc:VGNC:104026]
ENSSSCG00000010645	343.494	3.56753	0.565401	6.30973	2.79516e-10	3.96541e-09	protein_coding	NHLRC2	NHL repeat containing 2 [Source:VGNC Symbol;Acc:VGNC:90737]
ENSSSCG00000015073	535.921	3.56712	0.708452	5.03509	4.7762e-07	2.65494e-06	protein_coding	TAGLN	transgelin [Source:VGNC Symbol;Acc:VGNC:93730]
ENSSSCG00000010759	444.678	3.56486	0.471366	7.56284	3.94368e-14	1.56732e-12	protein_coding	GLRX3	glutaredoxin 3 [Source:VGNC Symbol;Acc:VGNC:88495]
ENSSSCG00000005287	126.826	3.55932	0.914916	3.89032	0.000100113	0.000285691	protein_coding	PSAT1	phosphoserine aminotransferase 1 [Source:VGNC Symbol;Acc:VGNC:91893]
ENSSSCG00000012757	180.095	3.55882	0.619671	5.74307	9.29739e-09	8.6678e-08	protein_coding	CETN2	centrin 2 [Source:HGNC Symbol;Acc:HGNC:1867]
ENSSSCG00000014901	1425.82	3.55782	0.503291	7.06911	1.55934e-12	4.11859e-11	protein_coding	PCF11	PCF11 cleavage and polyadenylation factor subunit [Source:VGNC Symbol;Acc:VGNC:91218]
ENSSSCG00000024443	140.919	3.55629	0.615802	5.77505	7.69296e-09	7.31848e-08	protein_coding	ORC6	origin recognition complex subunit 6 [Source:VGNC Symbol;Acc:VGNC:91063]
ENSSSCG00000023495	233.012	3.55492	0.578958	6.1402	8.24151e-10	1.0335e-08	protein_coding	PITHD1	PITH domain containing 1 [Source:VGNC Symbol;Acc:VGNC:91463]
ENSSSCG00000025293	714.121	3.55236	0.702222	5.05873	4.2205e-07	2.38951e-06	protein_coding	HLTF	helicase like transcription factor [Source:VGNC Symbol;Acc:VGNC:88897]
ENSSSCG00000039782	472.104	3.55226	0.562546	6.31461	2.70837e-10	3.8577e-09	protein_coding	STOML2	stomatin like 2 [Source:VGNC Symbol;Acc:VGNC:93567]
ENSSSCG00000038994	849.976	3.55166	0.544561	6.52207	6.93433e-11	1.16733e-09	protein_coding	CLIC4	chloride intracellular channel 4 [Source:VGNC Symbol;Acc:VGNC:86763]
ENSSSCG00000004464	424.645	3.55155	0.432184	8.21769	2.07454e-16	1.39033e-14	protein_coding	TENT5A	terminal nucleotidyltransferase 5A [Source:VGNC Symbol;Acc:VGNC:93873]
ENSSSCG00000016174	1789.06	3.54998	0.502564	7.06374	1.62076e-12	4.26046e-11	protein_coding	FN1	fibronectin 1 [Source:VGNC Symbol;Acc:VGNC:96305]
ENSSSCG00000021956	971.814	3.54979	0.80483	4.4106	1.03083e-05	3.84965e-05	protein_coding	LY75	lymphocyte antigen 75 [Source:HGNC Symbol;Acc:HGNC:6729]
ENSSSCG00000023714	69.1945	3.54933	0.657885	5.39506	6.85017e-08	4.8615e-07	protein_coding	SLC31A2	solute carrier family 31 member 2 [Source:VGNC Symbol;Acc:VGNC:93063]
ENSSSCG00000032180	696.218	3.54769	0.545407	6.50466	7.78706e-11	1.291e-09	protein_coding	MCM7	minichromosome maintenance complex component 7 [Source:VGNC Symbol;Acc:VGNC:90076]
ENSSSCG00000024916	569.558	3.547	0.697856	5.08272	3.72075e-07	2.14373e-06	protein_coding	DHX36	DEAH-box helicase 36 [Source:VGNC Symbol;Acc:VGNC:87292]
ENSSSCG00000015523	897.783	3.54694	0.468436	7.57188	3.67861e-14	1.47852e-12	protein_coding	RALGPS2	Ral GEF with PH domain and SH3 binding motif 2 [Source:VGNC Symbol;Acc:VGNC:92073]
ENSSSCG00000006357	113.459	3.54662	0.770507	4.60297	4.16509e-06	1.74437e-05	protein_coding	FCER1G	Fc epsilon receptor Ig [Source:VGNC Symbol;Acc:VGNC:88061]
ENSSSCG00000025463	418.871	3.54615	0.604434	5.86688	4.44062e-09	4.53412e-08	protein_coding	PROS1	protein S [Source:VGNC Symbol;Acc:VGNC:91835]
ENSSSCG00000010821	840.535	3.54613	0.466588	7.60014	2.9582e-14	1.22805e-12	protein_coding	EPRS1	glutamyl-prolyl-tRNA synthetase 1 [Source:VGNC Symbol;Acc:VGNC:96283]
ENSSSCG00000004339	283.591	3.54507	0.776037	4.56818	4.91981e-06	2.01327e-05	protein_coding	UFL1	UFM1 specific ligase 1 [Source:VGNC Symbol;Acc:VGNC:94684]
ENSSSCG00000039654	141.567	3.54484	0.699557	5.06726	4.03579e-07	2.29821e-06	protein_coding	NIF3L1	NGG1 interacting factor 3 like 1 [Source:VGNC Symbol;Acc:VGNC:95583]
ENSSSCG00000030373	316.545	3.54153	0.542404	6.52933	6.60654e-11	1.11678e-09	protein_coding	METTL9	methyltransferase like 9 [Source:VGNC Symbol;Acc:VGNC:103984]
ENSSSCG00000002455	388.015	3.53878	0.504902	7.00884	2.40299e-12	6.06963e-11	protein_coding	GOLGA5	golgin A5 [Source:VGNC Symbol;Acc:VGNC:88552]
ENSSSCG00000002449	76.8909	3.53864	0.94757	3.73444	0.000188132	0.000497901	protein_coding	NDUFB1	NADH:ubiquinone oxidoreductase subunit B1 [Source:HGNC Symbol;Acc:HGNC:7695]
ENSSSCG00000037499	420.553	3.53774	0.615718	5.74572	9.15333e-09	8.54471e-08	protein_coding	NEDD4	NEDD4 E3 ubiquitin protein ligase [Source:VGNC Symbol;Acc:VGNC:90666]
ENSSSCG00000004120	434.943	3.53701	0.670854	5.2724	1.34653e-07	8.79207e-07	protein_coding	SHPRH	SNF2 histone linker PHD RING helicase [Source:VGNC Symbol;Acc:VGNC:92858]
ENSSSCG00000029239	552.624	3.53698	0.84732	4.17431	2.98888e-05	9.7814e-05	protein_coding	MZB1	marginal zone B and B1 cell specific protein [Source:VGNC Symbol;Acc:VGNC:90550]
ENSSSCG00000033155	655.074	3.53457	0.62816	5.62686	1.83518e-08	1.57311e-07	protein_coding	TMEM30A	transmembrane protein 30A [Source:VGNC Symbol;Acc:VGNC:94170]
ENSSSCG00000006066	778.223	3.53286	0.478446	7.38403	1.53568e-13	5.18266e-12	protein_coding	RNF19A	ring finger protein 19A, RBR E3 ubiquitin protein ligase [Source:VGNC Symbol;Acc:VGNC:92375]
ENSSSCG00000000743	1216.9	3.52914	0.629177	5.60913	2.03343e-08	1.7197e-07	protein_coding	FKBP4	FKBP prolyl isomerase 4 [Source:VGNC Symbol;Acc:VGNC:88147]
ENSSSCG00000016635	103.927	3.52779	0.788772	4.47251	7.73066e-06	2.99121e-05	protein_coding	CAV2	caveolin 2 [Source:VGNC Symbol;Acc:VGNC:103914]
ENSSSCG00000008377	1525.68	3.52528	0.530973	6.63927	3.15239e-11	5.80923e-10	protein_coding	CCT4	chaperonin containing TCP1 subunit 4 [Source:VGNC Symbol;Acc:VGNC:86382]
ENSSSCG00000029226	855.429	3.52422	0.474615	7.42543	1.12414e-13	3.9534e-12	protein_coding	UBC	ubiquitin C [Source:VGNC Symbol;Acc:VGNC:94638]
ENSSSCG00000002723	688.549	3.52381	0.401545	8.77563	1.69953e-18	1.84328e-16	protein_coding	AARS1	alanyl-tRNA synthetase 1 [Source:VGNC Symbol;Acc:VGNC:96890]
ENSSSCG00000010320	558.104	3.52342	0.512358	6.87688	6.11759e-12	1.36988e-10	protein_coding	VDAC2	voltage dependent anion channel 2 [Source:HGNC Symbol;Acc:HGNC:12672]
ENSSSCG00000039549	600.578	3.5229	0.550056	6.40462	1.50748e-10	2.3105e-09	protein_coding	PLEKHF2	pleckstrin homology and FYVE domain containing 2 [Source:VGNC Symbol;Acc:VGNC:91541]
ENSSSCG00000032914	172.626	3.52105	0.525396	6.70171	2.05988e-11	3.97377e-10	protein_coding	MANF	mesencephalic astrocyte derived neurotrophic factor [Source:VGNC Symbol;Acc:VGNC:89973]
ENSSSCG00000005227	358.587	3.52052	0.642688	5.47781	4.30615e-08	3.24917e-07	protein_coding	PUM3	pumilio RNA binding family member 3 [Source:VGNC Symbol;Acc:VGNC:92003]
ENSSSCG00000023761	933.89	3.52028	0.615554	5.71887	1.07232e-08	9.84211e-08	protein_coding	HNRNPR	heteroous nuclear ribonucleoprotein R [Source:VGNC Symbol;Acc:VGNC:88925]
ENSSSCG00000023604	1252.09	3.5181	0.593369	5.92904	3.04719e-09	3.25522e-08	protein_coding	LAP3	leucine aminopeptidase 3 [Source:VGNC Symbol;Acc:VGNC:89635]
ENSSSCG00000015310	1801.84	3.51781	0.594843	5.91385	3.34203e-09	3.53827e-08	protein_coding	AKAP9	A-kinase anchoring protein 9 [Source:VGNC Symbol;Acc:VGNC:85225]
ENSSSCG00000004262	181.736	3.51733	0.801662	4.38754	1.14639e-05	4.2257e-05	protein_coding	KPNA5	karyopherin subunit alpha 5 [Source:VGNC Symbol;Acc:VGNC:89564]
ENSSSCG00000004020	319.979	3.51679	0.524214	6.7087	1.96365e-11	3.81141e-10	protein_coding	SFT2D1	SFT2 domain containing 1 [Source:VGNC Symbol;Acc:VGNC:92779]
ENSSSCG00000003583	326.66	3.51639	0.644715	5.45418	4.91988e-08	3.64641e-07	protein_coding	RPA2	replication protein A2 [Source:VGNC Symbol;Acc:VGNC:92414]
ENSSSCG00000016502	851.575	3.51533	0.613548	5.72951	1.0072e-08	9.32567e-08	protein_coding	PARP12	poly(ADP-ribose) polymerase family member 12 [Source:VGNC Symbol;Acc:VGNC:96688]
ENSSSCG00000000916	122.993	3.51436	0.80648	4.35766	1.31461e-05	4.75811e-05	protein_coding	LUM	lumican [Source:VGNC Symbol;Acc:VGNC:89894]
ENSSSCG00000015603	354.693	3.51318	0.502509	6.99128	2.72393e-12	6.78976e-11	protein_coding	LPGAT1	lysophosphatidylglycerol acyltransferase 1 [Source:VGNC Symbol;Acc:VGNC:89792]
ENSSSCG00000009372	211.009	3.51167	0.543029	6.46681	1.00093e-10	1.61881e-09	protein_coding	MRPS31	mitochondrial ribosomal protein S31 [Source:VGNC Symbol;Acc:VGNC:90394]
ENSSSCG00000003672	781.885	3.5115	0.662608	5.29952	1.16108e-07	7.71594e-07	protein_coding	CAP1	cyclase associated actin cytoskeleton regulatory protein 1 [Source:VGNC Symbol;Acc:VGNC:96936]
ENSSSCG00000008143	215.521	3.50997	0.549545	6.38704	1.69129e-10	2.55925e-09	protein_coding	UXS1	UDP-glucuronate decarboxylase 1 [Source:VGNC Symbol;Acc:VGNC:94791]
ENSSSCG00000003857	354.678	3.5096	0.534418	6.56715	5.12888e-11	8.93576e-10	protein_coding	ZYG11B	zyg-11 family member B, cell cycle regulator [Source:VGNC Symbol;Acc:VGNC:95345]
ENSSSCG00000009887	583.135	3.5088	0.690008	5.08515	3.67332e-07	2.12113e-06	protein_coding	NAA25	N-alpha-acetyltransferase 25, NatB auxiliary subunit [Source:VGNC Symbol;Acc:VGNC:96750]
ENSSSCG00000030211	1059.98	3.50774	0.362098	9.68727	3.41527e-22	8.29472e-20	protein_coding	NBR1	NBR1 autophagy cargo receptor [Source:VGNC Symbol;Acc:VGNC:90593]
ENSSSCG00000005599	123.037	3.50704	0.604523	5.80133	6.57915e-09	6.37412e-08	protein_coding	RABEPK	Rab9 effector protein with kelch motifs [Source:VGNC Symbol;Acc:VGNC:92045]
ENSSSCG00000015393	486.117	3.50644	0.722077	4.85604	1.19756e-06	5.89851e-06	protein_coding	DMTF1	cyclin D binding myb like transcription factor 1 [Source:VGNC Symbol;Acc:VGNC:87357]
ENSSSCG00000004698	159.966	3.50549	0.564094	6.21437	5.15294e-10	6.84234e-09	protein_coding	SERINC4	serine incorporator 4 [Source:VGNC Symbol;Acc:VGNC:98309]
ENSSSCG00000032985	365.372	3.50434	0.525035	6.67448	2.48115e-11	4.70029e-10	protein_coding	GOT2	glutamic-oxaloacetic transaminase 2 [Source:VGNC Symbol;Acc:VGNC:88562]
ENSSSCG00000013054	737.356	3.50342	0.458991	7.63287	2.29593e-14	9.84028e-13	protein_coding	ATL3	atlastin GTPase 3 [Source:VGNC Symbol;Acc:VGNC:85629]
ENSSSCG00000002378	253.921	3.5	0.723581	4.83705	1.31781e-06	6.40774e-06	protein_coding	MLH3	mutL homolog 3 [Source:HGNC Symbol;Acc:HGNC:7128]
ENSSSCG00000028157	420.382	3.49963	0.547208	6.39544	1.60091e-10	2.43791e-09	protein_coding	CASP8	caspase 8 [Source:VGNC Symbol;Acc:VGNC:95639]
ENSSSCG00000030386	919.752	3.49897	0.53046	6.5961	4.22122e-11	7.52038e-10	protein_coding	NUP205	nucleoporin 205 [Source:VGNC Symbol;Acc:VGNC:90976]
ENSSSCG00000028092	551.086	3.49748	0.551598	6.34063	2.28823e-10	3.33791e-09	protein_coding	ENSSSCG00000028092	G protein subunit gamma 2 [Source:VGNC Symbol;Acc:VGNC:88536]
ENSSSCG00000008921	518.128	3.49742	0.655762	5.33337	9.64092e-08	6.54772e-07	protein_coding	CENPC	centromere protein C [Source:VGNC Symbol;Acc:VGNC:86546]
ENSSSCG00000006796	206.168	3.49564	0.706303	4.94921	7.45138e-07	3.90878e-06	protein_coding	CHI3L2	chitinase 3 like 2 [Source:VGNC Symbol;Acc:VGNC:86640]
ENSSSCG00000003809	2732.34	3.49471	0.521304	6.70378	2.03098e-11	3.92334e-10	protein_coding	JAK1	Janus kinase 1 [Source:VGNC Symbol;Acc:VGNC:89270]
ENSSSCG00000014163	239.971	3.4944	0.664963	5.25503	1.47996e-07	9.52109e-07	protein_coding	SLF1	SMC5-SMC6 complex localization factor 1 [Source:VGNC Symbol;Acc:VGNC:93200]
ENSSSCG00000009479	938.852	3.4936	0.591778	5.90356	3.55731e-09	3.73833e-08	protein_coding	RBM26	RNA binding motif protein 26 [Source:VGNC Symbol;Acc:VGNC:92153]
ENSSSCG00000026153	294.918	3.493	0.584316	5.97793	2.25995e-09	2.49684e-08	protein_coding	ACAT1	acetyl-CoA acetyltransferase 1 [Source:VGNC Symbol;Acc:VGNC:85004]
ENSSSCG00000006930	396.619	3.49216	0.537759	6.49391	8.36367e-11	1.37456e-09	protein_coding	SH3GLB1	SH3 domain containing GRB2 like, endophilin B1 [Source:VGNC Symbol;Acc:VGNC:92826]
ENSSSCG00000039175	520.737	3.4904	0.623101	5.60165	2.12316e-08	1.78496e-07	protein_coding	MARCHF1	membrane associated ring-CH-type finger 1 [Source:VGNC Symbol;Acc:VGNC:98939]
ENSSSCG00000010158	489.555	3.49019	0.623838	5.5947	2.21e-08	1.84487e-07	protein_coding	TOMM20	translocase of outer mitochondrial membrane 20 [Source:VGNC Symbol;Acc:VGNC:104083]
ENSSSCG00000016044	259.46	3.48791	0.861245	4.04985	5.12514e-05	0.00015806	protein_coding	ORMDL1	ORMDL sphingolipid biosynthesis regulator 1 [Source:VGNC Symbol;Acc:VGNC:104015]
ENSSSCG00000038895	117.794	3.48599	0.902599	3.86217	0.000112385	0.000316284	protein_coding	DCTN6	dynactin subunit 6 [Source:VGNC Symbol;Acc:VGNC:95826]
ENSSSCG00000009244	1117.28	3.48576	0.405129	8.60408	7.69337e-18	7.05209e-16	protein_coding	SEC31A	SEC31 homolog A, COPII coat complex component [Source:VGNC Symbol;Acc:VGNC:92680]
ENSSSCG00000002138	94.2385	3.48474	0.825316	4.22231	2.41814e-05	8.12316e-05	protein_coding	OSGEP	O-sialoglycoprotein endopeptidase [Source:VGNC Symbol;Acc:VGNC:91078]
ENSSSCG00000010923	99.8624	3.48423	0.705785	4.93667	7.94663e-07	4.12969e-06	protein_coding	UBE2T	ubiquitin conjugating enzyme E2 T [Source:VGNC Symbol;Acc:VGNC:98392]
ENSSSCG00000000288	1493.8	3.48378	0.530328	6.5691	5.06188e-11	8.82985e-10	protein_coding	HNRNPA1	heteroous nuclear ribonucleoprotein A1 [Source:VGNC Symbol;Acc:VGNC:88918]
ENSSSCG00000003867	168.092	3.48337	0.725741	4.79974	1.58868e-06	7.52903e-06	protein_coding	TXNDC12	thioredoxin domain containing 12 [Source:VGNC Symbol;Acc:VGNC:94604]
ENSSSCG00000014204	1390.02	3.48331	0.598752	5.81762	5.96925e-09	5.86522e-08	protein_coding	DCP2	decapping mRNA 2 [Source:VGNC Symbol;Acc:VGNC:87188]
ENSSSCG00000036711	460.883	3.48324	0.584066	5.96378	2.46471e-09	2.69063e-08	protein_coding	UBE2D2	ubiquitin conjugating enzyme E2 D2 [Source:VGNC Symbol;Acc:VGNC:98391]
ENSSSCG00000030172	65.148	3.48252	0.795981	4.37512	1.21364e-05	4.44015e-05	protein_coding	CD40LG	CD40 ligand [Source:VGNC Symbol;Acc:VGNC:86418]
ENSSSCG00000012397	576.574	3.48104	0.456801	7.62048	2.52736e-14	1.06396e-12	protein_coding	IL2RG	interleukin 2 receptor subunit gamma [Source:HGNC Symbol;Acc:HGNC:6010]
ENSSSCG00000006048	210.979	3.4791	0.825723	4.2134	2.51557e-05	8.40872e-05	protein_coding	DCAF13	DDB1 and CUL4 associated factor 13 [Source:VGNC Symbol;Acc:VGNC:87174]
ENSSSCG00000034448	6172.71	3.47871	0.667072	5.21489	1.83925e-07	1.15336e-06	protein_coding	FLT3LG	fms related receptor tyrosine kinase 3 ligand [Source:HGNC Symbol;Acc:HGNC:3766]
ENSSSCG00000029790	339.906	3.47856	0.470924	7.38667	1.50554e-13	5.09909e-12	protein_coding	PCYOX1	prenylcysteine oxidase 1 [Source:VGNC Symbol;Acc:VGNC:91235]
ENSSSCG00000014080	369.867	3.47809	0.626302	5.55337	2.80218e-08	2.24427e-07	protein_coding	HMGCR	3-hydroxy-3-methylglutaryl-CoA reductase [Source:VGNC Symbol;Acc:VGNC:88906]
ENSSSCG00000010531	105.099	3.47718	0.606282	5.73526	9.73638e-09	9.04738e-08	protein_coding	ENSSSCG00000010531	R3H domain and coiled-coil containing 1 like [Source:VGNC Symbol;Acc:VGNC:92037]
ENSSSCG00000006371	599.144	3.47708	0.477401	7.28337	3.25589e-13	1.01782e-11	protein_coding	USF1	upstream transcription factor 1 [Source:VGNC Symbol;Acc:VGNC:98893]
ENSSSCG00000034954	463.474	3.476	0.603272	5.7619	8.31718e-09	7.84665e-08	protein_coding	C5orf24	chromosome 2 C5orf24 homolog [Source:VGNC Symbol;Acc:VGNC:86010]
ENSSSCG00000028420	431.576	3.47588	0.648926	5.35635	8.49199e-08	5.86127e-07	protein_coding	EIF4E	eukaryotic translation initiation factor 4E [Source:VGNC Symbol;Acc:VGNC:87626]
ENSSSCG00000004403	180.427	3.47379	0.657277	5.28512	1.25619e-07	8.27445e-07	protein_coding	CDC40	cell division cycle 40 [Source:VGNC Symbol;Acc:VGNC:86452]
ENSSSCG00000010306	607.713	3.47258	0.421424	8.2401	1.72063e-16	1.18386e-14	protein_coding	SEC24C	SEC24 homolog C, COPII coat complex component [Source:VGNC Symbol;Acc:VGNC:92678]
ENSSSCG00000007289	367.904	3.47114	0.454984	7.62916	2.36283e-14	1.00663e-12	protein_coding	TRPC4AP	transient receptor potential cation channel subfamily C member 4 associated protein [Source:VGNC Symbol;Acc:VGNC:95774]
ENSSSCG00000009827	512.038	3.47107	0.481418	7.21009	5.59162e-13	1.64144e-11	protein_coding	HVCN1	hydrogen voltage gated channel 1 [Source:VGNC Symbol;Acc:VGNC:89009]
ENSSSCG00000011213	2791.26	3.47083	0.544557	6.37369	1.84536e-10	2.75698e-09	protein_coding	TOP2B	DNA topoisomerase II beta [Source:VGNC Symbol;Acc:VGNC:94311]
ENSSSCG00000016095	1297.28	3.47048	0.603058	5.7548	8.67421e-09	8.1591e-08	protein_coding	CLK1	CDC like kinase 1 [Source:VGNC Symbol;Acc:VGNC:95942]
ENSSSCG00000006887	330.811	3.47012	0.546745	6.34686	2.19756e-10	3.22218e-09	protein_coding	CNN3	calponin 3 [Source:VGNC Symbol;Acc:VGNC:86826]
ENSSSCG00000000502	751.139	3.46905	0.560006	6.19467	5.84079e-10	7.6309e-09	protein_coding	CNOT2	CCR4-NOT transcription complex subunit 2 [Source:VGNC Symbol;Acc:VGNC:86834]
ENSSSCG00000002867	357.223	3.46609	0.577709	5.99971	1.97673e-09	2.22723e-08	protein_coding	CEBPG	CCAAT enhancer binding protein gamma [Source:VGNC Symbol;Acc:VGNC:86534]
ENSSSCG00000004383	249.653	3.46581	0.485927	7.13237	9.86553e-13	2.73768e-11	protein_coding	OSTM1	osteoclastosis associated transmembrane protein 1 [Source:VGNC Symbol;Acc:VGNC:91086]
ENSSSCG00000021620	509.815	3.46521	0.512208	6.76523	1.33099e-11	2.73473e-10	protein_coding	STIP1	stress induced phosphoprotein 1 [Source:VGNC Symbol;Acc:VGNC:93548]
ENSSSCG00000011848	664.066	3.46324	0.705519	4.90878	9.16454e-07	4.6806e-06	protein_coding	TFRC	transferrin receptor [Source:VGNC Symbol;Acc:VGNC:93925]
ENSSSCG00000011858	667.543	3.46265	0.576213	6.00931	1.86309e-09	2.11851e-08	protein_coding	ZNF148	zinc finger protein 148 [Source:VGNC Symbol;Acc:VGNC:95192]
ENSSSCG00000031538	337.447	3.46244	0.449378	7.70495	1.30893e-14	6.03808e-13	protein_coding	RNASE4	ribonuclease A family member 4 [Source:HGNC Symbol;Acc:HGNC:10047]
ENSSSCG00000035264	126.475	3.46231	0.604372	5.72877	1.01162e-08	9.36057e-08	protein_coding	UBQLN2	ubiquilin 2 [Source:VGNC Symbol;Acc:VGNC:94665]
ENSSSCG00000022900	1121.05	3.46166	0.522812	6.62123	3.56229e-11	6.46811e-10	protein_coding	SUPT16H	SPT16 homolog, facilitates chromatin remodeling subunit [Source:VGNC Symbol;Acc:VGNC:93622]
ENSSSCG00000027121	751.89	3.45695	0.607911	5.6866	1.29593e-08	1.16095e-07	protein_coding	ODC1	ornithine decarboxylase 1 [Source:VGNC Symbol;Acc:VGNC:104014]
ENSSSCG00000024648	347.995	3.45584	0.612323	5.64382	1.66319e-08	1.44309e-07	protein_coding	PRPF4	pre-mRNA processing factor 4 [Source:VGNC Symbol;Acc:VGNC:91843]
ENSSSCG00000029478	580.999	3.45452	0.63649	5.42746	5.7163e-08	4.15965e-07	protein_coding	CUL4B	cullin 4B [Source:HGNC Symbol;Acc:HGNC:2555]
ENSSSCG00000030632	422.427	3.45283	0.552223	6.2526	4.03682e-10	5.48854e-09	protein_coding	UBE2V1	ubiquitin conjugating enzyme E2 V1 [Source:VGNC Symbol;Acc:VGNC:98393]
ENSSSCG00000013176	194.26	3.45047	0.632724	5.45335	4.943e-08	3.66163e-07	protein_coding	TMX2	thioredoxin related transmembrane protein 2 [Source:VGNC Symbol;Acc:VGNC:98379]
ENSSSCG00000009925	966.208	3.44948	0.433474	7.95777	1.75172e-15	9.87638e-14	protein_coding	GIT2	GIT ArfGAP 2 [Source:VGNC Symbol;Acc:VGNC:88458]
ENSSSCG00000047420	911.187	3.44828	0.524882	6.56963	5.0441e-11	8.80639e-10	protein_coding	RBM12	RNA binding motif protein 12 [Source:HGNC Symbol;Acc:HGNC:9898]
ENSSSCG00000006386	1518.27	3.44749	0.393114	8.7697	1.79145e-18	1.91706e-16	protein_coding	COPA	COPI coat complex subunit alpha [Source:VGNC Symbol;Acc:VGNC:86895]
ENSSSCG00000015570	992.944	3.44749	0.522343	6.60005	4.11015e-11	7.35618e-10	protein_coding	IVNS1ABP	influenza virus NS1A binding protein [Source:HGNC Symbol;Acc:HGNC:16951]
ENSSSCG00000000660	2791.36	3.44509	1.06816	3.22526	0.0012586	0.00269534	protein_coding	A2M	alpha-2-macroglobulin [Source:VGNC Symbol;Acc:VGNC:103209]
ENSSSCG00000001971	1455.57	3.44267	0.49499	6.95504	3.52471e-12	8.51684e-11	protein_coding	HECTD1	HECT domain E3 ubiquitin protein ligase 1 [Source:VGNC Symbol;Acc:VGNC:88832]
ENSSSCG00000000806	2056.15	3.44255	0.494611	6.96011	3.40011e-12	8.27205e-11	protein_coding	SCAF11	SR-related CTD associated factor 11 [Source:VGNC Symbol;Acc:VGNC:92602]
ENSSSCG00000016853	1142.04	3.43866	0.742654	4.63023	3.65264e-06	1.55682e-05	protein_coding	RICTOR	RPTOR independent companion of MTOR complex 2 [Source:VGNC Symbol;Acc:VGNC:92303]
ENSSSCG00000027652	257.409	3.43698	0.762334	4.50849	6.529e-06	2.57142e-05	protein_coding	KLHL15	kelch like family member 15 [Source:VGNC Symbol;Acc:VGNC:89516]
ENSSSCG00000009657	285.911	3.43682	0.63157	5.44171	5.27715e-08	3.87783e-07	protein_coding	PPP2R2A	protein phosphatase 2 regulatory subunit Balpha [Source:VGNC Symbol;Acc:VGNC:91748]
ENSSSCG00000012284	183.49	3.43642	0.639649	5.37235	7.77167e-08	5.43004e-07	protein_coding	ZNF182	zinc finger protein 182 [Source:VGNC Symbol;Acc:VGNC:95199]
ENSSSCG00000037116	359.303	3.43617	0.625276	5.49544	3.89729e-08	2.98264e-07	protein_coding	ZNRF2	zinc and ring finger 2 [Source:VGNC Symbol;Acc:VGNC:95317]
ENSSSCG00000015247	879.08	3.4361	0.697583	4.92572	8.40491e-07	4.33534e-06	protein_coding	ZBTB44	zinc finger and BTB domain containing 44 [Source:VGNC Symbol;Acc:VGNC:95076]
ENSSSCG00000014331	121.304	3.43555	0.645802	5.31982	1.03867e-07	7.00069e-07	protein_coding	KDM3B	lysine demethylase 3B [Source:VGNC Symbol;Acc:VGNC:89412]
ENSSSCG00000000457	1091.8	3.43485	0.616648	5.57019	2.54461e-08	2.0784e-07	protein_coding	USP15	ubiquitin specific peptidase 15 [Source:VGNC Symbol;Acc:VGNC:94748]
ENSSSCG00000024127	742.48	3.43456	0.516107	6.65473	2.83812e-11	5.29186e-10	protein_coding	ABI1	abl interactor 1 [Source:VGNC Symbol;Acc:VGNC:95519]
ENSSSCG00000024592	1030.34	3.43354	0.529574	6.48359	8.95625e-11	1.46009e-09	protein_coding	ANKRD17	ankyrin repeat domain 17 [Source:VGNC Symbol;Acc:VGNC:85328]
ENSSSCG00000029125	628.512	3.43182	0.561467	6.11224	9.82429e-10	1.20624e-08	protein_coding	FAM13B	family with sequence similarity 13 member B [Source:VGNC Symbol;Acc:VGNC:87906]
ENSSSCG00000039267	355.176	3.42992	0.439571	7.80288	6.05115e-15	2.99563e-13	protein_coding	ATP6V0B	ATPase H+ transporting V0 subunit b [Source:VGNC Symbol;Acc:VGNC:85666]
ENSSSCG00000013361	291.494	3.4299	0.541693	6.33181	2.42299e-10	3.51643e-09	protein_coding	SPTY2D1	SPT2 chromatin protein domain containing 1 [Source:VGNC Symbol;Acc:VGNC:100867]
ENSSSCG00000005969	469.137	3.42933	0.412183	8.31993	8.80177e-17	6.49639e-15	protein_coding	WASHC5	WASH complex subunit 5 [Source:VGNC Symbol;Acc:VGNC:94896]
ENSSSCG00000012597	238.174	3.42918	0.567388	6.04379	1.50534e-09	1.75887e-08	protein_coding	PLS3	plastin 3 [Source:VGNC Symbol;Acc:VGNC:91573]
ENSSSCG00000028310	494.333	3.42862	0.535564	6.40189	1.53463e-10	2.34451e-09	protein_coding	DR1	down-regulator of transcription 1 [Source:VGNC Symbol;Acc:VGNC:87435]
ENSSSCG00000000842	419.396	3.42774	0.562871	6.08974	1.13091e-09	1.36343e-08	protein_coding	KANSL2	KAT8 regulatory NSL complex subunit 2 [Source:VGNC Symbol;Acc:VGNC:89300]
ENSSSCG00000006089	544.205	3.42752	0.390846	8.7695	1.79455e-18	1.91706e-16	protein_coding	PTDSS1	phosphatidylserine synthase 1 [Source:VGNC Symbol;Acc:VGNC:91945]
ENSSSCG00000005528	132.63	3.4273	0.568247	6.03136	1.62587e-09	1.88114e-08	protein_coding	ENSSSCG00000005528	NADH:ubiquinone oxidoreductase subunit A8 [Source:VGNC Symbol;Acc:VGNC:103139]
ENSSSCG00000013901	1159.42	3.42683	0.634041	5.40475	6.48984e-08	4.63704e-07	protein_coding	IFI30	IFI30 lysosomal thiol reductase [Source:VGNC Symbol;Acc:VGNC:89031]
ENSSSCG00000013284	516.375	3.42617	0.49494	6.92239	4.44094e-12	1.04234e-10	protein_coding	TTC17	tetratricopeptide repeat domain 17 [Source:VGNC Symbol;Acc:VGNC:94537]
ENSSSCG00000033392	1557.62	3.42532	0.595745	5.74964	8.9436e-09	8.38197e-08	protein_coding	SCML4	Scm polycomb group protein like 4 [Source:VGNC Symbol;Acc:VGNC:92629]
ENSSSCG00000037213	203.543	3.42467	0.467171	7.33066	2.29016e-13	7.42889e-12	protein_coding	TRAPPC3	trafficking protein particle complex subunit 3 [Source:VGNC Symbol;Acc:VGNC:94374]
ENSSSCG00000011310	26.0209	3.42238	1.20291	2.84509	0.00443993	0.00830211	protein_coding	ZNF660	zinc finger protein 660 [Source:HGNC Symbol;Acc:HGNC:26720]
ENSSSCG00000009193	486.319	3.4223	0.637939	5.36462	8.1121e-08	5.62502e-07	protein_coding	SMARCAD1	SWI/SNF-related, matrix-associated actin-dependent regulator of chromatin, subfamily a, containing DEAD/H box 1 [Source:VGNC Symbol;Acc:VGNC:93229]
ENSSSCG00000038534	397.992	3.41971	0.444515	7.69311	1.43596e-14	6.58133e-13	protein_coding	TSR1	TSR1 ribosome maturation factor [Source:VGNC Symbol;Acc:VGNC:94521]
ENSSSCG00000021371	128.457	3.41952	0.869577	3.93239	8.4104e-05	0.0002448	protein_coding	ZNF300	zinc finger protein 300 [Source:VGNC Symbol;Acc:VGNC:98424]
ENSSSCG00000004870	1285.87	3.41809	0.612945	5.5765	2.4541e-08	2.0189e-07	protein_coding	CNDP2	carnosine dipeptidase 2 [Source:VGNC Symbol;Acc:VGNC:86812]
ENSSSCG00000007845	395.771	3.41774	0.585248	5.83982	5.2257e-09	5.23233e-08	protein_coding	UQCRC2	ubiquinol-cytochrome c reductase core protein 2 [Source:VGNC Symbol;Acc:VGNC:94729]
ENSSSCG00000035648	152.816	3.41701	0.645545	5.29322	1.20183e-07	7.94771e-07	protein_coding	MANEA	mannosidase endo-alpha [Source:VGNC Symbol;Acc:VGNC:89971]
ENSSSCG00000015360	429.271	3.41697	0.718175	4.75785	1.9567e-06	9.00723e-06	protein_coding	ANKMY2	ankyrin repeat and MYND domain containing 2 [Source:VGNC Symbol;Acc:VGNC:85319]
ENSSSCG00000011642	156.964	3.41505	0.619482	5.51275	3.53273e-08	2.73979e-07	protein_coding	RYK	receptor like tyrosine kinase [Source:VGNC Symbol;Acc:VGNC:92533]
ENSSSCG00000024384	252.097	3.41427	0.52559	6.49608	8.24391e-11	1.3596e-09	protein_coding	DCAF12	DDB1 and CUL4 associated factor 12 [Source:VGNC Symbol;Acc:VGNC:95927]
ENSSSCG00000029198	551.67	3.41392	0.576827	5.91845	3.24996e-09	3.44464e-08	protein_coding	CUL5	cullin 5 [Source:VGNC Symbol;Acc:VGNC:87089]
ENSSSCG00000009030	178.421	3.41361	0.574709	5.93973	2.85494e-09	3.06714e-08	protein_coding	PRMT9	protein arginine methyltransferase 9 [Source:VGNC Symbol;Acc:VGNC:91826]
ENSSSCG00000002404	784.786	3.41234	0.389909	8.75165	2.1026e-18	2.22109e-16	protein_coding	SPTLC2	serine palmitoyltransferase long chain base subunit 2 [Source:VGNC Symbol;Acc:VGNC:93440]
ENSSSCG00000021410	494.929	3.41142	0.531915	6.41347	1.42242e-10	2.19552e-09	protein_coding	STRAP	serine/threonine kinase receptor associated protein [Source:VGNC Symbol;Acc:VGNC:109448]
ENSSSCG00000003042	4723.97	3.41096	0.63869	5.34056	9.26596e-08	6.3248e-07	protein_coding	RPS19	ribosomal protein S19 [Source:HGNC Symbol;Acc:HGNC:10402]
ENSSSCG00000005105	94.1169	3.41074	0.759858	4.48866	7.16742e-06	2.79075e-05	protein_coding	MRPL46	mitochondrial ribosomal protein L46 [Source:VGNC Symbol;Acc:VGNC:90370]
ENSSSCG00000033854	281.648	3.40796	0.477121	7.14276	9.14755e-13	2.55843e-11	protein_coding	LGALS1	galectin 1 [Source:VGNC Symbol;Acc:VGNC:89691]
ENSSSCG00000022982	497.743	3.40693	0.565521	6.0244	1.69736e-09	1.9543e-08	protein_coding	VPS50	VPS50 subunit of EARP/GARPII complex [Source:VGNC Symbol;Acc:VGNC:94858]
ENSSSCG00000038700	55.1911	3.40623	0.765643	4.44885	8.63309e-06	3.29906e-05	protein_coding	FMC1	formation of mitochondrial complex V assembly factor 1 homolog [Source:VGNC Symbol;Acc:VGNC:88167]
ENSSSCG00000006232	263.78	3.40604	0.700817	4.8601	1.17328e-06	5.80129e-06	protein_coding	RAB2A	RAB2A, member RAS onco family [Source:VGNC Symbol;Acc:VGNC:98252]
ENSSSCG00000010685	691.334	3.40476	0.675788	5.03821	4.69911e-07	2.61875e-06	protein_coding	TIAL1	TIA1 cytotoxic granule associated RNA binding protein like 1 [Source:VGNC Symbol;Acc:VGNC:104073]
ENSSSCG00000012277	179.429	3.40245	0.622995	5.46143	4.72314e-08	3.5208e-07	protein_coding	TIMP1	TIMP metallopeptidase inhibitor 1 [Source:HGNC Symbol;Acc:HGNC:11820]
ENSSSCG00000009668	4538.5	3.40227	0.911051	3.73444	0.000188131	0.000497901	protein_coding	CLU	clusterin [Source:VGNC Symbol;Acc:VGNC:86790]
ENSSSCG00000029830	3888.17	3.4012	0.667734	5.09364	3.5125e-07	2.03876e-06	protein_coding	ENSSSCG00000029830	ribosomal protein L8 [Source:VGNC Symbol;Acc:VGNC:106458]
ENSSSCG00000008546	200.455	3.40083	0.576888	5.89513	3.74376e-09	3.90682e-08	protein_coding	GPN1	GPN-loop GTPase 1 [Source:VGNC Symbol;Acc:VGNC:88591]
ENSSSCG00000005423	1363.23	3.4008	0.353638	9.6166	6.80402e-22	1.52239e-19	protein_coding	ABCA1	ATP binding cassette subfamily A member 1 [Source:VGNC Symbol;Acc:VGNC:84947]
ENSSSCG00000040879	1754.16	3.40016	0.407036	8.35346	6.62917e-17	5.08528e-15	protein_coding	CNBP	CCHC-type zinc finger nucleic acid binding protein [Source:VGNC Symbol;Acc:VGNC:99708]
ENSSSCG00000015566	622.258	3.39928	0.658119	5.16515	2.40252e-07	1.46157e-06	protein_coding	EDEM3	ER degradation enhancing alpha-mannosidase like protein 3 [Source:VGNC Symbol;Acc:VGNC:87546]
ENSSSCG00000017062	158.168	3.39742	0.98425	3.45179	0.000556889	0.00130555	protein_coding	TIMD4	T cell immunoglobulin and mucin domain containing 4 [Source:VGNC Symbol;Acc:VGNC:93985]
ENSSSCG00000015089	514.906	3.39718	0.560557	6.06036	1.35816e-09	1.60006e-08	protein_coding	JAML	junction adhesion molecule like [Source:VGNC Symbol;Acc:VGNC:89278]
ENSSSCG00000011620	347.446	3.39583	0.493532	6.88067	5.957e-12	1.34132e-10	protein_coding	RUVBL1	RuvB like AAA ATPase 1 [Source:VGNC Symbol;Acc:VGNC:92521]
ENSSSCG00000005054	424.446	3.39408	0.594687	5.70733	1.1476e-08	1.04563e-07	protein_coding	MAPK1IP1L	mitogen-activated protein kinase 1 interacting protein 1 like [Source:VGNC Symbol;Acc:VGNC:90002]
ENSSSCG00000035973	242.404	3.39342	0.675804	5.0213	5.13228e-07	2.82688e-06	protein_coding	LSM6	LSM6 homolog, U6 small nuclear RNA and mRNA degradation associated [Source:VGNC Symbol;Acc:VGNC:89875]
ENSSSCG00000034521	706.973	3.39289	0.639247	5.30764	1.11056e-07	7.42183e-07	protein_coding	NUDT21	nudix hydrolase 21 [Source:VGNC Symbol;Acc:VGNC:98523]
ENSSSCG00000009359	693.057	3.38845	0.675018	5.01978	5.17299e-07	2.84159e-06	protein_coding	SUPT20H	SPT20 homolog, SAGA complex component [Source:HGNC Symbol;Acc:HGNC:20596]
ENSSSCG00000006865	90.8557	3.38749	0.798463	4.24251	2.21033e-05	7.50402e-05	protein_coding	RTCA	RNA 3'-terminal phosphate cyclase [Source:VGNC Symbol;Acc:VGNC:92491]
ENSSSCG00000009061	725.428	3.38748	0.649758	5.21345	1.85365e-07	1.16148e-06	protein_coding	NAA15	N-alpha-acetyltransferase 15, NatA auxiliary subunit [Source:VGNC Symbol;Acc:VGNC:96747]
ENSSSCG00000001156	398.841	3.38745	0.567486	5.96922	2.38395e-09	2.61301e-08	protein_coding	ZNF322	zinc finger protein 322 [Source:VGNC Symbol;Acc:VGNC:95224]
ENSSSCG00000012446	325.91	3.38721	0.723018	4.68483	2.80198e-06	1.23597e-05	protein_coding	P2RY10	P2Y receptor family member 10 [Source:VGNC Symbol;Acc:VGNC:91123]
ENSSSCG00000021380	274.803	3.38681	0.668534	5.06603	4.06205e-07	2.31132e-06	protein_coding	ENSSSCG00000021380	UBX domain protein 7 [Source:VGNC Symbol;Acc:VGNC:108702]
ENSSSCG00000032357	522.388	3.38658	0.642501	5.27094	1.35725e-07	8.85271e-07	protein_coding	APPL1	adaptor protein, phosphotyrosine interacting with PH domain and leucine zipper 1 [Source:VGNC Symbol;Acc:VGNC:85426]
ENSSSCG00000016094	2250.19	3.38639	0.583252	5.80605	6.39624e-09	6.21387e-08	protein_coding	BZW1	basic leucine zipper and W2 domains 1 [Source:VGNC Symbol;Acc:VGNC:95885]
ENSSSCG00000006192	114.001	3.38485	0.857268	3.94842	7.86701e-05	0.000230844	protein_coding	LACTB2	lactamase beta 2 [Source:VGNC Symbol;Acc:VGNC:89615]
ENSSSCG00000036476	249.96	3.38435	0.502194	6.73912	1.59343e-11	3.19541e-10	protein_coding	REEP3	receptor accessory protein 3 [Source:VGNC Symbol;Acc:VGNC:92199]
ENSSSCG00000006578	46.684	3.38347	0.846894	3.99515	6.46534e-05	0.000194104	protein_coding	S100A4	S100 calcium binding protein A4 [Source:VGNC Symbol;Acc:VGNC:92543]
ENSSSCG00000012961	445.764	3.38296	0.921461	3.6713	0.000241322	0.000620693	protein_coding	ENSSSCG00000012961	BAF nuclear assembly factor 1 [Source:VGNC Symbol;Acc:VGNC:99588]
ENSSSCG00000022940	862.382	3.38167	0.541633	6.24347	4.2798e-10	5.78842e-09	protein_coding	G3BP2	G3BP stress granule assembly factor 2 [Source:VGNC Symbol;Acc:VGNC:88289]
ENSSSCG00000002841	490.957	3.38127	0.418209	8.08513	6.20966e-16	3.81934e-14	protein_coding	N4BP1	NEDD4 binding protein 1 [Source:VGNC Symbol;Acc:VGNC:90553]
ENSSSCG00000026947	68.6132	3.37628	0.879245	3.83997	0.000123047	0.000342426	protein_coding	GMPR2	guanosine monophosphate reductase 2 [Source:VGNC Symbol;Acc:VGNC:88515]
ENSSSCG00000023595	322.506	3.37616	0.737928	4.57519	4.75798e-06	1.95634e-05	protein_coding	AK3	adenylate kinase 3 [Source:VGNC Symbol;Acc:VGNC:97876]
ENSSSCG00000035153	763.503	3.37417	0.464696	7.26103	3.84157e-13	1.17886e-11	protein_coding	TRIM38	tripartite motif containing 38 [Source:VGNC Symbol;Acc:VGNC:94411]
ENSSSCG00000004196	599.763	3.37401	0.625945	5.39026	7.03555e-08	4.97195e-07	protein_coding	MED23	mediator complex subunit 23 [Source:VGNC Symbol;Acc:VGNC:90114]
ENSSSCG00000013849	1367.72	3.37086	0.533744	6.3155	2.6929e-10	3.83759e-09	protein_coding	ENSSSCG00000013849	tropomyosin 4 [Source:VGNC Symbol;Acc:VGNC:94339]
ENSSSCG00000017289	923.588	3.36816	0.503736	6.68636	2.28784e-11	4.37491e-10	protein_coding	DDX42	DEAD-box helicase 42 [Source:VGNC Symbol;Acc:VGNC:87222]
ENSSSCG00000004050	680.568	3.36416	0.592875	5.67431	1.39248e-08	1.23962e-07	protein_coding	WTAP	WT1 associated protein [Source:VGNC Symbol;Acc:VGNC:94984]
ENSSSCG00000003233	127.122	3.36414	0.533224	6.30907	2.80722e-10	3.98054e-09	protein_coding	ZNF175	zinc finger protein 175 [Source:VGNC Symbol;Acc:VGNC:95196]
ENSSSCG00000030305	510.246	3.36346	0.713061	4.71693	2.39432e-06	1.07637e-05	protein_coding	SLC15A2	solute carrier family 15 member 2 [Source:VGNC Symbol;Acc:VGNC:92935]
ENSSSCG00000014199	408.548	3.36343	0.739425	4.54871	5.39749e-06	2.18172e-05	protein_coding	WDR36	WD repeat domain 36 [Source:VGNC Symbol;Acc:VGNC:94917]
ENSSSCG00000012643	420.436	3.36337	0.921582	3.64956	0.000262691	0.000669917	protein_coding	SH2D1A	SH2 domain containing 1A [Source:HGNC Symbol;Acc:HGNC:10820]
ENSSSCG00000009050	431.4	3.36327	0.59437	5.65854	1.52663e-08	1.33726e-07	protein_coding	INPP4B	inositol polyphosphate-4-phosphatase type II B [Source:VGNC Symbol;Acc:VGNC:89141]
ENSSSCG00000016760	138.237	3.36231	0.544964	6.16978	6.8384e-10	8.73348e-09	protein_coding	C7orf25	chromosome 18 C7orf25 homolog [Source:VGNC Symbol;Acc:VGNC:85955]
ENSSSCG00000022790	868.244	3.36172	0.457009	7.35592	1.89613e-13	6.28709e-12	protein_coding	SNX2	sorting nexin 2 [Source:VGNC Symbol;Acc:VGNC:93312]
ENSSSCG00000036350	3300.78	3.36159	0.582641	5.76958	7.94694e-09	7.51982e-08	protein_coding	HNRNPA2B1	heterogeneous nuclear ribonucleoprotein A2/B1 [Source:HGNC Symbol;Acc:HGNC:5033]
ENSSSCG00000002963	974.344	3.35868	0.442558	7.58925	3.21763e-14	1.32127e-12	protein_coding	ENSSSCG00000002963	eukaryotic translation initiation factor 3 subunit K [Source:VGNC Symbol;Acc:VGNC:87622]
ENSSSCG00000012486	264.445	3.3584	0.642675	5.22566	1.73532e-07	1.09604e-06	protein_coding	CSTF2	cleavage stimulation factor subunit 2 [Source:VGNC Symbol;Acc:VGNC:87050]
ENSSSCG00000034973	2519.37	3.35811	0.60248	5.57382	2.49218e-08	2.04439e-07	protein_coding	CXCL12	C-X-C motif chemokine ligand 12 [Source:VGNC Symbol;Acc:VGNC:87103]
ENSSSCG00000021038	869.401	3.35782	0.48307	6.951	3.62714e-12	8.74205e-11	protein_coding	NRIP1	nuclear receptor interacting protein 1 [Source:VGNC Symbol;Acc:VGNC:90896]
ENSSSCG00000013147	264.241	3.35695	0.493472	6.80272	1.02662e-11	2.16332e-10	protein_coding	FAM111B	FAM111 trypsin like peptidase B [Source:VGNC Symbol;Acc:VGNC:87889]
ENSSSCG00000040220	308.116	3.35679	0.744461	4.50902	6.5127e-06	2.56607e-05	protein_coding	USP33	ubiquitin specific peptidase 33 [Source:HGNC Symbol;Acc:HGNC:20059]
ENSSSCG00000021793	648.115	3.35555	0.51338	6.53618	6.31084e-11	1.0719e-09	protein_coding	SMIM14	small integral membrane protein 14 [Source:VGNC Symbol;Acc:VGNC:93252]
ENSSSCG00000035544	408.461	3.35512	0.621433	5.39902	6.70072e-08	4.76615e-07	protein_coding	NUSAP1	nucleolar and spindle associated protein 1 [Source:VGNC Symbol;Acc:VGNC:103143]
ENSSSCG00000001041	219.4	3.35415	0.548394	6.11633	9.57574e-10	1.1805e-08	protein_coding	PAK1IP1	PAK1 interacting protein 1 [Source:VGNC Symbol;Acc:VGNC:91157]
ENSSSCG00000014168	251.648	3.3533	0.646575	5.18625	2.14574e-07	1.32034e-06	protein_coding	ELL2	elongation factor for RNA polymerase II 2 [Source:VGNC Symbol;Acc:VGNC:87649]
ENSSSCG00000039060	781.041	3.35198	0.525448	6.37929	1.77913e-10	2.67633e-09	protein_coding	RASSF3	Ras association domain family member 3 [Source:VGNC Symbol;Acc:VGNC:92124]
ENSSSCG00000025770	975.124	3.35092	0.441207	7.59489	3.08055e-14	1.27049e-12	protein_coding	ST6GAL1	ST6 beta-galactoside alpha-2,6-sialyltransferase 1 [Source:VGNC Symbol;Acc:VGNC:93507]
ENSSSCG00000009766	667.973	3.35063	0.499364	6.70979	1.94902e-11	3.78818e-10	protein_coding	ATP6V0A2	ATPase H+ transporting V0 subunit a2 [Source:VGNC Symbol;Acc:VGNC:85664]
ENSSSCG00000036139	348.216	3.35054	0.693865	4.82881	1.37354e-06	6.64462e-06	protein_coding	RRM2B	ribonucleotide reductase regulatory TP53 inducible subunit M2B [Source:VGNC Symbol;Acc:VGNC:92462]
ENSSSCG00000004600	1343.61	3.34874	0.831678	4.02649	5.66163e-05	0.0001726	protein_coding	TCF12	transcription factor 12 [Source:VGNC Symbol;Acc:VGNC:93817]
ENSSSCG00000005103	102.782	3.34709	0.684352	4.89089	1.0038e-06	5.06281e-06	protein_coding	DET1	DET1 partner of COP1 E3 ubiquitin ligase [Source:VGNC Symbol;Acc:VGNC:103080]
ENSSSCG00000022742	177.765	3.34625	0.764573	4.37663	1.20528e-05	4.41301e-05	protein_coding	PRDX6	peroxiredoxin 6 [Source:VGNC Symbol;Acc:VGNC:91785]
ENSSSCG00000012639	1144.04	3.34531	0.56259	5.94626	2.74338e-09	2.95961e-08	protein_coding	THOC2	THO complex 2 [Source:VGNC Symbol;Acc:VGNC:93957]
ENSSSCG00000001679	794.828	3.34449	0.451608	7.40572	1.30441e-13	4.49831e-12	protein_coding	XPO5	exportin 5 [Source:VGNC Symbol;Acc:VGNC:95005]
ENSSSCG00000021042	1602.33	3.34425	0.546934	6.11454	9.68375e-10	1.19174e-08	protein_coding	BRWD1	bromodomain and WD repeat domain containing 1 [Source:VGNC Symbol;Acc:VGNC:108153]
ENSSSCG00000005066	605.647	3.34401	0.685637	4.87722	1.07591e-06	5.37216e-06	protein_coding	EXOC5	exocyst complex component 5 [Source:VGNC Symbol;Acc:VGNC:87831]
ENSSSCG00000002452	1356.91	3.3438	0.602805	5.54707	2.90501e-08	2.31553e-07	protein_coding	LGMN	legumain [Source:VGNC Symbol;Acc:VGNC:89702]
ENSSSCG00000011166	574.773	3.34263	0.520324	6.42413	1.32622e-10	2.07065e-09	protein_coding	ZMYND11	zinc finger MYND-type containing 11 [Source:VGNC Symbol;Acc:VGNC:95827]
ENSSSCG00000008188	1115.26	3.34063	0.577579	5.78385	7.30113e-09	6.98549e-08	protein_coding	MGAT4A	alpha-1,3-mannosyl-glycoprotein 4-beta-N-acetylglucosaminyltransferase A [Source:VGNC Symbol;Acc:VGNC:108158]
ENSSSCG00000016202	78.3924	3.33964	0.725176	4.60529	4.11897e-06	1.72913e-05	protein_coding	RNF25	ring finger protein 25 [Source:VGNC Symbol;Acc:VGNC:95626]
ENSSSCG00000017670	492.661	3.33747	0.653194	5.10946	3.23088e-07	1.89648e-06	protein_coding	RPS6KB1	ribosomal protein S6 kinase B1 [Source:VGNC Symbol;Acc:VGNC:99037]
ENSSSCG00000038558	71.5098	3.3366	0.829439	4.02272	5.75301e-05	0.000174955	protein_coding	GOLPH3L	golgi phosphoprotein 3 like [Source:VGNC Symbol;Acc:VGNC:88556]
ENSSSCG00000029066	163.832	3.33657	0.717479	4.65041	3.31269e-06	1.43038e-05	protein_coding	IDI1	isopentenyl-diphosphate delta isomerase 1 [Source:HGNC Symbol;Acc:HGNC:5387]
ENSSSCG00000021292	629.432	3.33651	0.550751	6.05811	1.37727e-09	1.62123e-08	protein_coding	OSBPL9	oxysterol binding protein like 9 [Source:VGNC Symbol;Acc:VGNC:91075]
ENSSSCG00000016960	212.427	3.33551	0.6621	5.03778	4.70971e-07	2.6226e-06	protein_coding	RAD17	RAD17 checkpoint clamp loader component [Source:VGNC Symbol;Acc:VGNC:92052]
ENSSSCG00000030423	1139.95	3.3353	0.764724	4.36145	1.29204e-05	4.68838e-05	protein_coding	MIER1	MIER1 transcriptional regulator [Source:VGNC Symbol;Acc:VGNC:90219]
ENSSSCG00000003385	571.951	3.33516	0.683905	4.87664	1.07905e-06	5.38599e-06	protein_coding	PARK7	Parkinsonism associated deglycase [Source:VGNC Symbol;Acc:VGNC:91181]
ENSSSCG00000010161	55.8921	3.33516	0.778666	4.28317	1.84253e-05	6.40587e-05	protein_coding	ENSSSCG00000010161	cytochrome c oxidase assembly factor 6 [Source:VGNC Symbol;Acc:VGNC:103929]
ENSSSCG00000030426	188.039	3.3343	0.506019	6.58929	4.41933e-11	7.8194e-10	protein_coding	C9orf78	chromosome 1 C9orf78 homolog [Source:VGNC Symbol;Acc:VGNC:85975]
ENSSSCG00000011357	462.698	3.33358	0.481399	6.92478	4.36656e-12	1.02971e-10	protein_coding	SHISA5	shisa family member 5 [Source:VGNC Symbol;Acc:VGNC:92847]
ENSSSCG00000006260	287.149	3.33354	0.692917	4.81088	1.50266e-06	7.17397e-06	protein_coding	LYPLA1	lysophospholipase 1 [Source:VGNC Symbol;Acc:VGNC:98817]
ENSSSCG00000026414	140.779	3.33292	0.573919	5.80729	6.34908e-09	6.17649e-08	protein_coding	ATOX1	0
ENSSSCG00000003654	8486.34	3.33286	0.510121	6.53347	6.42635e-11	1.09022e-09	protein_coding	ENSSSCG00000003654	microtubule actin crosslinking factor 1 [Source:VGNC Symbol;Acc:VGNC:98496]
ENSSSCG00000020898	336.986	3.33236	0.672562	4.95472	7.24343e-07	3.81498e-06	protein_coding	ELP2	elongator acetyltransferase complex subunit 2 [Source:VGNC Symbol;Acc:VGNC:87663]
ENSSSCG00000040815	216.755	3.33196	0.561126	5.93799	2.8853e-09	3.09508e-08	protein_coding	DUSP5	dual specificity phosphatase 5 [Source:VGNC Symbol;Acc:VGNC:87487]
ENSSSCG00000035133	225.494	3.33094	0.67625	4.9256	8.41024e-07	4.33651e-06	protein_coding	MTMR9	myotubularin related protein 9 [Source:VGNC Symbol;Acc:VGNC:90464]
ENSSSCG00000011530	221.109	3.33001	0.752269	4.42663	9.57189e-06	3.61551e-05	protein_coding	CRBN	cereblon [Source:VGNC Symbol;Acc:VGNC:86978]
ENSSSCG00000011190	73.4906	3.32935	0.798322	4.17043	3.04028e-05	9.92591e-05	protein_coding	METTL6	methyltransferase 6, methylcytidine [Source:VGNC Symbol;Acc:VGNC:90166]
ENSSSCG00000035827	525.927	3.32915	0.756973	4.39797	1.09266e-05	4.04602e-05	protein_coding	CTDSPL2	CTD small phosphatase like 2 [Source:VGNC Symbol;Acc:VGNC:87060]
ENSSSCG00000039950	107.32	3.32902	0.896132	3.71488	0.000203303	0.000533036	protein_coding	RMI1	RecQ mediated genome instability 1 [Source:VGNC Symbol;Acc:VGNC:96104]
ENSSSCG00000029326	284.43	3.32818	0.69164	4.81202	1.49413e-06	7.14288e-06	protein_coding	CCNB1	cyclin B1 [Source:VGNC Symbol;Acc:VGNC:86349]
ENSSSCG00000011218	1096.42	3.32673	0.483327	6.88299	5.86089e-12	1.3211e-10	protein_coding	SLC4A7	solute carrier family 4 member 7 [Source:VGNC Symbol;Acc:VGNC:93135]
ENSSSCG00000040811	55.0642	3.3263	0.987567	3.36818	0.000756661	0.00171325	protein_coding	PYCARD	PYD and CARD domain containing [Source:HGNC Symbol;Acc:HGNC:16608]
ENSSSCG00000011501	566.19	3.32583	0.583895	5.69594	1.22693e-08	1.10998e-07	protein_coding	SUCLG2	succinate-CoA ligase GDP-forming subunit beta [Source:VGNC Symbol;Acc:VGNC:93604]
ENSSSCG00000011841	485.699	3.32401	0.666576	4.9867	6.14198e-07	3.30215e-06	protein_coding	SENP5	SUMO specific peptidase 5 [Source:VGNC Symbol;Acc:VGNC:92714]
ENSSSCG00000012583	711.292	3.32145	0.492023	6.75061	1.47225e-11	2.9776e-10	protein_coding	ACSL4	acyl-CoA synthetase long chain family member 4 [Source:VGNC Symbol;Acc:VGNC:85033]
ENSSSCG00000032213	357.629	3.32142	0.471213	7.04865	1.80656e-12	4.69244e-11	protein_coding	DBI	diazepam binding inhibitor, acyl-CoA binding protein [Source:HGNC Symbol;Acc:HGNC:2690]
ENSSSCG00000031098	139.029	3.32006	0.744471	4.45963	8.2101e-06	3.15353e-05	protein_coding	DBR1	debranching RNA lariats 1 [Source:VGNC Symbol;Acc:VGNC:87168]
ENSSSCG00000016501	767.783	3.32	0.450732	7.3658	1.76088e-13	5.86603e-12	protein_coding	KDM7A	lysine demethylase 7A [Source:VGNC Symbol;Acc:VGNC:89417]
ENSSSCG00000007095	82.3694	3.31921	0.824551	4.02548	5.6859e-05	0.000173166	protein_coding	POLR3F	RNA polymerase III subunit F [Source:VGNC Symbol;Acc:VGNC:95655]
ENSSSCG00000005459	770.479	3.31796	0.420364	7.89307	2.94851e-15	1.58384e-13	protein_coding	ECPAS	Ecm29 proteasome adaptor and scaffold [Source:VGNC Symbol;Acc:VGNC:87535]
ENSSSCG00000005955	734.682	3.31766	0.507353	6.53915	6.18685e-11	1.05399e-09	protein_coding	EFR3A	EFR3 homolog A [Source:VGNC Symbol;Acc:VGNC:87579]
ENSSSCG00000040634	378.498	3.31749	0.657527	5.04541	4.52556e-07	2.53545e-06	protein_coding	ERP44	endoplasmic reticulum protein 44 [Source:VGNC Symbol;Acc:VGNC:87783]
ENSSSCG00000008619	752.579	3.31524	0.540396	6.13483	8.52478e-10	1.06526e-08	protein_coding	DDX1	DEAD-box helicase 1 [Source:VGNC Symbol;Acc:VGNC:87213]
ENSSSCG00000004927	470.883	3.31423	0.661324	5.0115	5.40074e-07	2.94903e-06	protein_coding	CLPX	caseinolytic mitochondrial matrix peptidase chaperone subunit X [Source:VGNC Symbol;Acc:VGNC:86780]
ENSSSCG00000039137	403.254	3.3137	0.553185	5.99023	2.09545e-09	2.33966e-08	protein_coding	SMARCE1	SWI/SNF related, matrix associated, actin dependent regulator of chromatin, subfamily e, member 1 [Source:VGNC Symbol;Acc:VGNC:93235]
ENSSSCG00000013746	3357.49	3.31361	0.603515	5.49052	4.00749e-08	3.0561e-07	protein_coding	CALR	calreticulin [Source:VGNC Symbol;Acc:VGNC:86149]
ENSSSCG00000022479	1588.35	3.3127	0.434227	7.62896	2.36657e-14	1.00671e-12	protein_coding	UBR5	ubiquitin protein ligase E3 component n-recognin 5 [Source:VGNC Symbol;Acc:VGNC:94671]
ENSSSCG00000023263	207.729	3.31232	0.583368	5.67793	1.36337e-08	1.21523e-07	protein_coding	MRPL45	mitochondrial ribosomal protein L45 [Source:VGNC Symbol;Acc:VGNC:90369]
ENSSSCG00000005212	103.529	3.31137	0.638671	5.18478	2.16272e-07	1.32964e-06	protein_coding	PLGRKT	plasminogen receptor with a C-terminal lysine [Source:VGNC Symbol;Acc:VGNC:91556]
ENSSSCG00000029256	365.013	3.31037	0.622481	5.31803	1.04896e-07	7.05833e-07	protein_coding	AKR1A1	aldo-keto reductase family 1 member A1 [Source:VGNC Symbol;Acc:VGNC:85229]
ENSSSCG00000028444	319.875	3.31015	0.514527	6.43338	1.24795e-10	1.96683e-09	protein_coding	ARMC10	armadillo repeat containing 10 [Source:VGNC Symbol;Acc:VGNC:85527]
ENSSSCG00000011912	172.799	3.30837	0.611275	5.41225	6.2239e-08	4.46844e-07	protein_coding	QTRT2	queuine tRNA-ribosyltransferase accessory subunit 2 [Source:VGNC Symbol;Acc:VGNC:92036]
ENSSSCG00000036256	145.602	3.30799	1.14504	2.88897	0.0038651	0.00733721	protein_coding	MAD2L1	mitotic arrest deficient 2 like 1 [Source:VGNC Symbol;Acc:VGNC:89939]
ENSSSCG00000035768	4529.51	3.30332	0.581184	5.68377	1.31754e-08	1.1777e-07	protein_coding	RPS15A	ribosomal protein S15a [Source:HGNC Symbol;Acc:HGNC:10389]
ENSSSCG00000017665	292.554	3.30246	0.691585	4.77521	1.7952e-06	8.36955e-06	protein_coding	DHX40	DEAH-box helicase 40 [Source:VGNC Symbol;Acc:VGNC:87295]
ENSSSCG00000026990	106.033	3.30079	0.696428	4.7396	2.14145e-06	9.77073e-06	protein_coding	FAM162A	family with sequence similarity 162 member A [Source:VGNC Symbol;Acc:VGNC:87918]
ENSSSCG00000014068	260.179	3.29985	0.774686	4.25959	2.04801e-05	7.0226e-05	protein_coding	UTP15	UTP15 small subunit processome component [Source:VGNC Symbol;Acc:VGNC:94782]
ENSSSCG00000010513	848.345	3.29867	0.554603	5.94781	2.7175e-09	2.93614e-08	protein_coding	LCOR	ligand dependent nuclear receptor corepressor [Source:HGNC Symbol;Acc:HGNC:29503]
ENSSSCG00000038987	126.177	3.29766	0.647087	5.09616	3.46616e-07	2.01626e-06	protein_coding	CCDC59	coiled-coil domain containing 59 [Source:VGNC Symbol;Acc:VGNC:86303]
ENSSSCG00000013297	849.828	3.29712	0.446327	7.38723	1.49916e-13	5.08353e-12	protein_coding	CD44	CD44 molecule [Source:VGNC Symbol;Acc:VGNC:99614]
ENSSSCG00000002763	326.163	3.29688	0.478896	6.88434	5.80561e-12	1.31138e-10	protein_coding	PRMT7	protein arginine methyltransferase 7 [Source:VGNC Symbol;Acc:VGNC:91824]
ENSSSCG00000005575	897.874	3.29474	0.597748	5.51192	3.54945e-08	2.74901e-07	protein_coding	RC3H2	ring finger and CCCH-type domains 2 [Source:VGNC Symbol;Acc:VGNC:92169]
[truncated: 7,063 more rows]

## Sheet: Sheet 3
Sheet 3. Total differentially expressed genes (DEGs) at cut-off of q < 0.05 and log2 fold change ≥ 1.5 in MLN.
[truncated: 6,727 more rows]

[truncated: 6 more sheets: Sheet 4, Sheet 5, Sheet 6, Sheet 7, Sheet 8, Sheet 9]
