# Supplementary material for: Transcriptome profiles of organ tissues from pigs experimentally infected with African swine fever virus in early phase of infection
Source: Emerg Microbes Infect. 2024 Jun 7;13(1):2366406. doi: 10.1080/22221751.2024.2366406 (PMC11210422; doi:10.1080/22221751.2024.2366406)
Supplement: Supplemental Material [file TEMI_A_2366406_SM4723.xls]

## Sheet: Datasets S3
Datasets S3. Overlapping DEGs between nine tissues at 1 dpi and 3 dpi timepoints.
Sheet 1. Overlapping DEGs between nine tissues at 1 dpi.
Sheet 2. Overlapping DEGs between nine tissues at 3 dpi.
Sheet 3. Overlapping DEGs between 1 dpi and 3 dpi.

## Sheet: Sheet 1
Sheet 1. Overlapping DEGs between nine tissues at 1 dpi.
Names	total	elements
Kidney DPI1 LIVER1 LUNG1 MANDIBULAR1 MESENTRIC1 MUSCLE1 SPLEEN1 TONSIL1 heart DPI1	8	S100A8, IDO1, S100A12, ZSWIM9, CXCL10, TFEC, FRS3, SH2D1A, ARL5B, CXCL9
Kidney DPI1 LIVER1 LUNG1 MANDIBULAR1 MESENTRIC1 MUSCLE1 TONSIL1 heart DPI1	1	S100A8
Kidney DPI1 LIVER1 LUNG1 MANDIBULAR1 MESENTRIC1 SPLEEN1 TONSIL1 heart DPI1	1	IDO1
Kidney DPI1 LIVER1 LUNG1 MESENTRIC1 MUSCLE1 TONSIL1 heart DPI1	1	S100A12
Kidney DPI1 LUNG1 MANDIBULAR1 MESENTRIC1 MUSCLE1 TONSIL1 heart DPI1	2	ZSWIM9 ARL5B
Kidney DPI1 LUNG1 MANDIBULAR1 MESENTRIC1 SPLEEN1 TONSIL1 heart DPI1	1	CXCL10
Kidney DPI1 LINGUNAL1 LUNG1 MESENTRIC1 TONSIL1 heart DPI1	1	TFEC
Kidney DPI1 LINGUNAL1 MESENTRIC1 MUSCLE1 TONSIL1 heart DPI1	1	FRS3
Kidney DPI1 LUNG1 MANDIBULAR1 MESENTRIC1 TONSIL1 heart DPI1	2	SH2D1A CXCL9
Kidney DPI1 LUNG1 MESENTRIC1 MUSCLE1 TONSIL1 heart DPI1	2	SAPCD2 SREBF1
Kidney DPI1 MANDIBULAR1 MESENTRIC1 MUSCLE1 TONSIL1 heart DPI1	5	ANKRD11 MYH14 RAMP3 ATP1A3 COL6A1
LINGUNAL1 MANDIBULAR1 MESENTRIC1 MUSCLE1 TONSIL1 heart DPI1	3	PRR11 GMFB GABRG1
LUNG1 MANDIBULAR1 MESENTRIC1 MUSCLE1 TONSIL1 heart DPI1	2	FIBCD1 RAB3C
MANDIBULAR1 MESENTRIC1 MUSCLE1 SPLEEN1 TONSIL1 heart DPI1	1	ADAMTSL2
Kidney DPI1 LINGUNAL1 LUNG1 MANDIBULAR1 MESENTRIC1 TONSIL1	1	CDH22
Kidney DPI1 LUNG1 MANDIBULAR1 MESENTRIC1 MUSCLE1 TONSIL1	16	MUC2 ZFYVE16 PSMA1 KLHL24 SPTBN4 ENSSSCG00000006081 LMTK3 ND6 ZNF536 TMEM126A ATP6AP2 CCNT2 SAR1A ADGRB1 ZNF189 FOXO6
Kidney DPI1 LUNG1 MANDIBULAR1 MESENTRIC1 SPLEEN1 TONSIL1	1	LRRC4B
LIVER1 LUNG1 MANDIBULAR1 MESENTRIC1 MUSCLE1 TONSIL1	1	HSPH1
LINGUNAL1 LUNG1 MANDIBULAR1 MESENTRIC1 MUSCLE1 TONSIL1	1	ROBO3
LUNG1 MANDIBULAR1 MESENTRIC1 MUSCLE1 SPLEEN1 TONSIL1	1	KCNC1
Kidney DPI1 LUNG1 MESENTRIC1 MUSCLE1 heart DPI1	1	HR
Kidney DPI1 LUNG1 MESENTRIC1 TONSIL1 heart DPI1	2	C7 GZMA
Kidney DPI1 MANDIBULAR1 MESENTRIC1 MUSCLE1 heart DPI1	1	JAG2
Kidney DPI1 MANDIBULAR1 MESENTRIC1 TONSIL1 heart DPI1	6	TRAT1 ENSSSCG00000016400 TMEM156 GPR174 LRRN3 ITGA4
Kidney DPI1 MANDIBULAR1 MUSCLE1 TONSIL1 heart DPI1	1	ACVR1C
Kidney DPI1 MESENTRIC1 MUSCLE1 TONSIL1 heart DPI1	22	INTS1 ZNF865 GSE1 ATN1 NCKAP5L TRIM66 ENSSSCG00000032668 COL27A1 ENSSSCG00000008677 CDC42BPG SPECC1 MICALL1 TNRC18 HIC1 SCAF1 BICRA ARHGAP33 NAV1 BAHCC1 SOX18 RAI1 CCDC9
LUNG1 MANDIBULAR1 MESENTRIC1 SPLEEN1 heart DPI1	2	LRP1B KIF5C
LUNG1 MANDIBULAR1 MESENTRIC1 TONSIL1 heart DPI1	2	ARHGAP15 ENSSSCG00000036083
LUNG1 MESENTRIC1 MUSCLE1 TONSIL1 heart DPI1	2	NGFR ENSSSCG00000006588
MANDIBULAR1 MESENTRIC1 MUSCLE1 SPLEEN1 heart DPI1	1	NOVA2
MANDIBULAR1 MESENTRIC1 MUSCLE1 TONSIL1 heart DPI1	3	SLC4A9 PRDM16 LINGO1
MESENTRIC1 MUSCLE1 SPLEEN1 TONSIL1 heart DPI1	1	FABP4
Kidney DPI1 LINGUNAL1 LUNG1 MANDIBULAR1 TONSIL1	1	ADTRP
Kidney DPI1 LINGUNAL1 LUNG1 MESENTRIC1 MUSCLE1	1	TRIQK
Kidney DPI1 LINGUNAL1 MANDIBULAR1 MESENTRIC1 TONSIL1	2	ENSSSCG00000007678 ASPG
Kidney DPI1 LINGUNAL1 MANDIBULAR1 SPLEEN1 TONSIL1	1	EPHA3
Kidney DPI1 LINGUNAL1 MESENTRIC1 MUSCLE1 TONSIL1	4	TUBE1 MOBKL3 KBTBD3 SMPDL3A
Kidney DPI1 LUNG1 MANDIBULAR1 MESENTRIC1 MUSCLE1	4	SYT12 L1CAM CAMK2A DLK1
Kidney DPI1 LUNG1 MANDIBULAR1 MESENTRIC1 TONSIL1	30	CNTN2 NYAP1 GLIS1 GFAP SPATC1L IRX6 SPTA1 PARP14 SLC17A7 CASKIN1 INHBA GRIN2D CLEC2L FUNDC1 PCSK9 LRFN1 KIF1A TRIM46 MORC3 HHIPL2 IFI44L SAMD9 PARP9 PLCH2 CACNA1B SPTBN5 ARC PRR35 ADGRG7 IFI44
Kidney DPI1 LUNG1 MANDIBULAR1 MUSCLE1 TONSIL1	1	ZDBF2
Kidney DPI1 LUNG1 MANDIBULAR1 SPLEEN1 TONSIL1	1	CRTAC1
Kidney DPI1 LUNG1 MESENTRIC1 MUSCLE1 TONSIL1	5	LRRC26 TSPAN6 IL33 MYO15B SRCIN1
Kidney DPI1 LUNG1 MESENTRIC1 SPLEEN1 TONSIL1	1	TM4SF4
Kidney DPI1 MANDIBULAR1 MESENTRIC1 MUSCLE1 TONSIL1	26	CD53 LY96 KPNA5 TRPM5 CDH4 PLXNB3 ENSSSCG00000021161 HSPE1 ATP8A2 PPARGC1B MANEA DYRK4 FAM237B SRL SMIM26 HIPK4 CACNA1F ZC3H18 CLK1 RPL26 PCSK1N RAI2 VSIG4 INHBB FGFR1OP2 CLDND2
Kidney DPI1 MANDIBULAR1 MESENTRIC1 SPLEEN1 TONSIL1	3	COL9A3 MSTN POSTN
LIVER1 LUNG1 MANDIBULAR1 MESENTRIC1 TONSIL1	1	SOD2
LINGUNAL1 LUNG1 MANDIBULAR1 MESENTRIC1 MUSCLE1	1	ANK1
LINGUNAL1 LUNG1 MANDIBULAR1 MESENTRIC1 SPLEEN1	1	GABRD
LINGUNAL1 LUNG1 MANDIBULAR1 MESENTRIC1 TONSIL1	4	GALNT13 PCDH8 SLC9A4 CHRNB3
LINGUNAL1 LUNG1 MANDIBULAR1 MUSCLE1 TONSIL1	1	SLC35F1
LINGUNAL1 LUNG1 MESENTRIC1 MUSCLE1 TONSIL1	1	HTR1E
LINGUNAL1 MANDIBULAR1 MESENTRIC1 MUSCLE1 TONSIL1	4	METTL25 GCM1 LSM3 CREG1
LUNG1 MANDIBULAR1 MESENTRIC1 MUSCLE1 TONSIL1	62	RICTOR COX7A2 SLC9A3 DOCK11 VWCE F2RL2 ENSSSCG00000016075 TBL1XR1 RPL35A CHURC1 EIF3E ATP2B3 KCNT1 CHMP5 NEDD4 UBLCP1 KANSL1L CASP3 CAPZA1 SLC6A19 PAQR5 LRRC7 GRM4 A1CF EIF3M NOP10 CNOT7 EEF1A2 PPIL3 STT3B LYRM1 DHX40 ATP2A1 GRID2IP GRIN1 RPS17 CHORDC1 SLC6A7 SLC30A1 C17orf78 SLC6A18 MAGT1 RBX1 SLC28A1 PSMA2 OSTC SMIM14 DDX3X TMEM33 PRKACB COX6A1 TRPM7 SELENOI PPIP5K2 RBM39 COX7C SNRPE DNAJA1 CLT…
LUNG1 MANDIBULAR1 MESENTRIC1 SPLEEN1 TONSIL1	10	TFR2 CCDC178 CELF4 TRPA1 UNC80 EBF4 SLIT1 TMPRSS7 NKAIN4 KRT12
MANDIBULAR1 MESENTRIC1 MUSCLE1 SPLEEN1 TONSIL1	3	CCL26 MLXIPL KCND1
Kidney DPI1 LIVER1 LUNG1 heart DPI1	1	TGM3
Kidney DPI1 LIVER1 MESENTRIC1 heart DPI1	1	FASN
Kidney DPI1 LUNG1 MESENTRIC1 heart DPI1	2	ABRAXAS1 KLRK1
Kidney DPI1 MANDIBULAR1 TONSIL1 heart DPI1	1	FGB
Kidney DPI1 MESENTRIC1 MUSCLE1 heart DPI1	21	CREB3L1 SPACA6 SZT2 COL6A2 PCDH1 SSC5D COL4A2 PALM PCYOX1L ATF5 RRBP1 BCL3 NCOR2 HCFC1 WFS1 NR4A1 COL5A1 DENND2B ENSSSCG00000026302 APLNR ENSSSCG00000031925
Kidney DPI1 MESENTRIC1 TONSIL1 heart DPI1	4	EXOC3L2 CENPK FANCL KCTD17
LIVER1 MESENTRIC1 MUSCLE1 heart DPI1	2	TNXB CELSR2
LIVER1 MESENTRIC1 SPLEEN1 heart DPI1	1	CHI3L2
LIVER1 MESENTRIC1 TONSIL1 heart DPI1	1	STEAP4
LINGUNAL1 MANDIBULAR1 MESENTRIC1 heart DPI1	1	SPAG16
LINGUNAL1 MANDIBULAR1 TONSIL1 heart DPI1	1	C6
LINGUNAL1 MESENTRIC1 MUSCLE1 heart DPI1	1	EIF5A2
LINGUNAL1 MESENTRIC1 TONSIL1 heart DPI1	1	SLC25A34
LUNG1 MANDIBULAR1 TONSIL1 heart DPI1	3	FSHB FGL1 SLC28A2
LUNG1 MESENTRIC1 MUSCLE1 heart DPI1	2	SYT2 CHGA
LUNG1 MESENTRIC1 TONSIL1 heart DPI1	6	ANKRD22 KCP KYNU FMO2 SNX10 RNF112
MANDIBULAR1 MESENTRIC1 SPLEEN1 heart DPI1	1	SLC7A10
MANDIBULAR1 MESENTRIC1 TONSIL1 heart DPI1	8	LY9 LPXN TBX4 INA LY75 ENSSSCG00000002653 ENSSSCG00000031741 ZBTB45
MANDIBULAR1 MUSCLE1 TONSIL1 heart DPI1	1	ZNF385C
MESENTRIC1 MUSCLE1 SPLEEN1 heart DPI1	2	ITIH5 ZFY
MESENTRIC1 MUSCLE1 TONSIL1 heart DPI1	7	COL18A1 SLC34A3 CCNC TEDC1 MAMLD1 CDH24 LACTB2
Kidney DPI1 LIVER1 MANDIBULAR1 MESENTRIC1	1	ENSSSCG00000027991
Kidney DPI1 LIVER1 MANDIBULAR1 TONSIL1	1	ENSSSCG00000009667
Kidney DPI1 LIVER1 MESENTRIC1 TONSIL1	2	MYCN RAPGEFL1
Kidney DPI1 LINGUNAL1 MANDIBULAR1 TONSIL1	1	CSMD3
Kidney DPI1 LINGUNAL1 MESENTRIC1 TONSIL1	1	CLEC2B
Kidney DPI1 LUNG1 MANDIBULAR1 MESENTRIC1	5	LCN15 SLC26A7 CEACAM16 OXTR MLIP
Kidney DPI1 LUNG1 MANDIBULAR1 MUSCLE1	1	ASB4
Kidney DPI1 LUNG1 MANDIBULAR1 TONSIL1	8	ADAM11 CACNG7 MROH7 SPPL2C GRK1 AGMO GBP1 CCR10
Kidney DPI1 LUNG1 MESENTRIC1 MUSCLE1	2	SELL SCN4A
Kidney DPI1 LUNG1 MESENTRIC1 TONSIL1	15	FPGT HERC6 ABHD5 CD180 FAM111B BCL2L14 ALPK3 IFIT2 LPCAT2 DDX60 COX1 CRYZ PPP1R1B IFIH1 IFIT5
Kidney DPI1 MANDIBULAR1 MESENTRIC1 MUSCLE1	5	PROB1 HAP1 ENSSSCG00000033382 NT5M KCNC4
Kidney DPI1 MANDIBULAR1 MESENTRIC1 SPLEEN1	2	HHATL CDH18
Kidney DPI1 MANDIBULAR1 MESENTRIC1 TONSIL1	55	CROCC2 ENSSSCG00000010770 AHRR IQANK1 CD28 ENSSSCG00000036445 HRC JAKMIP3 WNT7B THEMIS METTL23 CACNA1E UBD UBAP1L SRRM3 GRIK5 PANX2 ADAMTS13 ZNF575 ENSSSCG00000013584 TTLL8 INCENP SORCS2 PHF21B RGS1 PTPRC CYBB ICOS CPLX1 RTN4RL2 OPRL1 JPH4 COL2A1 CD69 ST8SIA4 GCGR ITK LRRC27 TTC24 SLC38A2 ENSSSCG00000028085 CD48 TMEM132B TTLL10 ESPN VSIG10L CILP2 EVPL CACNA1G B4GALNT4 HIGD1A CYP2W1 NMI STAT2 JCHA…
Kidney DPI1 MANDIBULAR1 MUSCLE1 TONSIL1	1	CHL1
Kidney DPI1 MESENTRIC1 MUSCLE1 TONSIL1	53	EHBP1L1 CFAP418 RTCA RGS12 MTX2 ZBTB46 CBFA2T3 TMEM60 ENSSSCG00000028167 ZC3H3 MAD1L1 FAAP20 PHRF1 KIF26A PLEC MYPOP CCDC57 PPL SSBP2 ENSSSCG00000011355 SART1 SHISA7 TCOF1 NDUFB1 LMBRD1 SNAPC4 ZFPM1 ZNF316 SOX8 CCDC88C MYH7B CEP131 ZFHX2 RABL6 UVSSA MARCKSL1 CCDC102A ARHGAP23 FOXP4 CCDC154 SLFNL1 RNF44 SIX5 SLC38A10 ENSSSCG00000001021 MNT SETD1A CROCC TMEM267 CEP170B SIPA1L3 SLC30A6 ENSSSCG000000…
LIVER1 LUNG1 MANDIBULAR1 TONSIL1	3	ETNPPL HRG SULT1C2
LIVER1 LUNG1 MESENTRIC1 SPLEEN1	1	PADI4
LIVER1 LUNG1 MESENTRIC1 TONSIL1	1	F13A1
LIVER1 MANDIBULAR1 MESENTRIC1 MUSCLE1	1	MISP
LIVER1 MANDIBULAR1 MESENTRIC1 TONSIL1	3	SLC38A1 ABCC11 SERPINA6
LIVER1 MANDIBULAR1 SPLEEN1 TONSIL1	1	PRTG
LIVER1 MESENTRIC1 MUSCLE1 TONSIL1	1	MMRN1
LINGUNAL1 LUNG1 MANDIBULAR1 MESENTRIC1	2	BOLL ERC2
LINGUNAL1 LUNG1 MANDIBULAR1 TONSIL1	3	KIRREL2 LEP G6PC1
LINGUNAL1 MANDIBULAR1 MESENTRIC1 MUSCLE1	1	DNAAF11
LINGUNAL1 MANDIBULAR1 MESENTRIC1 TONSIL1	10	GPNMB EFHB ZNF300 PROK2 NR1H4 CTCFL SH3GL3 OR2B6 CPSF6 HIST1H2BD
LINGUNAL1 MANDIBULAR1 MUSCLE1 SPLEEN1	1	TMEM45A
LINGUNAL1 MANDIBULAR1 MUSCLE1 TONSIL1	1	CDHR5
LINGUNAL1 MESENTRIC1 MUSCLE1 TONSIL1	3	GOLT1B RNF141 TM4SF20
LUNG1 MANDIBULAR1 MESENTRIC1 MUSCLE1	5	FBN3 TMPRSS11B BMAL1 CHD5 NES
LUNG1 MANDIBULAR1 MESENTRIC1 SPLEEN1	1	MYOD1
LUNG1 MANDIBULAR1 MESENTRIC1 TONSIL1	241	KCNG1 SALL1 ENSSSCG00000021767 TMEM132E PTPN5 ENSSSCG00000030671 CGA TFAP2B GIPR IFITM10 KLKB1 ZAN NDUFB8 SRMS ABCG8 MARCHF4 ENSSSCG00000004001 TDRD9 GAL PSMA5 DPP6 DPPA2 KCNS2 SAMHD1 NETO1 CLDN14 ADH4 EN2 MAN2B2 GPR150 HCN4 SLC2A2 ABCB11 CCDC42 VAMP7 SLC45A1 MINAR1 ADAM2 ND5 SLC15A5 PHC3 SLC9C1 RD3 GRIN2C SKOR2 C18orf63 LHX5 CYP4F3 ZIC4 PROKR1 NR5A1 KCNJ9 TH GUCY2D SSTR3 MARCHF7 ENSSSCG000000388…
LUNG1 MANDIBULAR1 MUSCLE1 SPLEEN1	1	PON3
LUNG1 MANDIBULAR1 MUSCLE1 TONSIL1	4	ND4 SLC5A12 COL28A1 ANKRD34A
LUNG1 MANDIBULAR1 SPLEEN1 TONSIL1	4	KLHL31 CLEC5A ELAVL2 GALNT14
LUNG1 MESENTRIC1 MUSCLE1 TONSIL1	22	DYNLT3 ENSSSCG00000032129 TMEM128 SLC30A7 SYT7 CALM2 NXT2 REEP3 ACKR4 IL1RAP JKAMP DNAH17 HSF2 ENSSSCG00000037260 SOD3 SLC22A8 PON2 UBR1 ENSSSCG00000005440 P4HA1 TWF1 CTSV
LUNG1 MESENTRIC1 SPLEEN1 TONSIL1	1	FTCD
MANDIBULAR1 MESENTRIC1 MUSCLE1 SPLEEN1	2	MEDAG SLC4A3
MANDIBULAR1 MESENTRIC1 MUSCLE1 TONSIL1	218	FSTL1 CLK4 RPS18 KBTBD8 ZDHHC6 PRORP UFL1 ASAH1 CUL4B PSD2 THOC7 ENSSSCG00000037372 PSMD12 SOCS4 RESF1 DDX50 HNRNPH1 CCDC117 TMX3 DCAF13 UNC50 ODC1 SLC39A10 ACP1 SARNP SMARCAD1 SARAF LIN7C IRF9 STAG2 ATP6V0B ARMC1 OTULINL SPEF1 DENND4A MINDY3 ENSSSCG00000005457 CENPC TXNIP MTMR9 TOPORS ENSSSCG00000004489 MYO18B APPL1 MAP3K19 H2AC20 ICAM5 BIRC3 G2E3 CAND1 ENSSSCG00000013880 POLE3 APPBP2 CRP GLA ZN…
MANDIBULAR1 MESENTRIC1 SPLEEN1 TONSIL1	18	SLC29A4 NMUR2 RELL2 SLC2A4 FN1 CSMD1 CAPN12 VWA3A ILDR2 GBX1 TMPRSS11E CNR1 GABRB2 ANKFN1 CA10 BEAN1 MDGA2 GATA5
MANDIBULAR1 MUSCLE1 SPLEEN1 TONSIL1	2	GYS2 CD163
MESENTRIC1 MUSCLE1 SPLEEN1 TONSIL1	3	EFEMP1 OGN DPT
Kidney DPI1 MANDIBULAR1 heart DPI1	2	CDH8 EGR1
Kidney DPI1 MESENTRIC1 heart DPI1	4	SHCBP1L GPER1 LTBP3 HTRA3
Kidney DPI1 MUSCLE1 heart DPI1	5	ENSSSCG00000008241 NFIX MYBL2 FAM117A MFAP4
LIVER1 MANDIBULAR1 heart DPI1	1	SYT14
LINGUNAL1 MESENTRIC1 heart DPI1	1	CLEC7A
LINGUNAL1 SPLEEN1 heart DPI1	1	PKHD1L1
LUNG1 MANDIBULAR1 heart DPI1	1	FABP7
LUNG1 MESENTRIC1 heart DPI1	2	PRPH CX3CR1
LUNG1 MUSCLE1 heart DPI1	1	CLSTN3
LUNG1 TONSIL1 heart DPI1	3	UPK1B ENSSSCG00000016157 BMP10
MANDIBULAR1 MESENTRIC1 heart DPI1	5	AIFM3 GTF2A1L FASLG GLCCI1 SLCO1A2
MANDIBULAR1 MUSCLE1 heart DPI1	2	POLE UHRF1
MANDIBULAR1 SPLEEN1 heart DPI1	1	GRID2
MANDIBULAR1 TONSIL1 heart DPI1	3	TMEM196 XKR9 NRXN1
MESENTRIC1 MUSCLE1 heart DPI1	23	EDDM3B TMEM132A SDC3 PER1 DCHS1 DUSP8 CCDC39 SYN1 AUTS2 SOX13 TTYH3 GLI3 GPR4 CERCAM ZNF385A PLSCR3 JOSD2 AGRN GLIPR1 HMCN2 ZYX MN1 KCNAB2
MESENTRIC1 SPLEEN1 heart DPI1	2	COL1A1 KDM5D
MESENTRIC1 TONSIL1 heart DPI1	15	SCUBE1 NCS1 GSTM3 GATM BBC3 TC2N DEFB1 GCA SKAP2 ADAMTS14 LRRIQ3 PDK4 C2 ENSSSCG00000016733 ADRA1B
MUSCLE1 TONSIL1 heart DPI1	1	PI16
Kidney DPI1 LIVER1 MESENTRIC1	1	WNT11
Kidney DPI1 LINGUNAL1 MESENTRIC1	3	IL5 CXCL11 GPR82
Kidney DPI1 LUNG1 MANDIBULAR1	3	KY MUC15 ECT2L
Kidney DPI1 LUNG1 MESENTRIC1	5	ISG20 DTX3L CD274 HERC5 IFIT1
Kidney DPI1 LUNG1 TONSIL1	1	CFI
Kidney DPI1 MANDIBULAR1 MESENTRIC1	12	TMEM52 IRX3 ELFN1 ENSSSCG00000021534 SLC16A11 GMFG IPCEF1 TNS4 CTLA4 CAMK4 ADAMTSL5 TMEM59L
Kidney DPI1 MANDIBULAR1 SPLEEN1	1	VNN1
Kidney DPI1 MANDIBULAR1 TONSIL1	11	HENMT1 YPEL4 GPR20 ANO3 IL22RA1 CFTR C11orf91 VSIG8 VGF RNF208 FGG
Kidney DPI1 MESENTRIC1 MUSCLE1	47	HDAC7 PTP4A3 ENSSSCG00000023603 TPPP ENSSSCG00000013556 CASZ1 SCRIB AMZ1 BCAM CBX6 CYB5R4 TCF15 SEC16A MSH4 TOM1L2 NUMA1 TNS2 FLRT1 ABCA3 FAM193A KDM6B DRC3 ROBO4 PLEKHG5 PEG3 CASKIN2 CALCOCO1 MYBBP1A BCL9L NAA20 NTF4 LZTS1 NFIC PIEZO1 CIC GABBR1 FANCA SOGA1 ATG2A ZC3H4 CDC42EP1 VAMP2 LMOD1 LAMA5 ENSSSCG00000036812 SYNPO OSBPL5
Kidney DPI1 MESENTRIC1 SPLEEN1	1	FOSB
Kidney DPI1 MESENTRIC1 TONSIL1	40	IMMP1L C5 KLRG1 SLC35A1 CSDC2 GBE1 QRICH2 PDCD1LG2 FZD4 TLR8 ABI3BP CCR1 GPR34 ENSSSCG00000007527 HAS1 TMEM240 TMEM69 ABRACL SPATA22 UMODL1 PARL IGSF9 TNFRSF17 GGT6 ACADM ELFN2 PTPRQ TMEM200C PALS2 ENSSSCG00000008984 FBXO30 FAM111A TFAP4 PLA2G2D SLN HSD17B4 IL13RA2 KCNK13 SOX11 TP63
Kidney DPI1 MUSCLE1 TONSIL1	3	GAS2 PRX SCML2
LINGUNAL1 LIVER1 MESENTRIC1	1	KCNQ3
LINGUNAL1 LIVER1 TONSIL1	1	RAB27B
LIVER1 LUNG1 SPLEEN1	1	MMP8
LIVER1 LUNG1 TONSIL1	1	CHIT1
LIVER1 MANDIBULAR1 MESENTRIC1	1	MACROD1
LIVER1 MANDIBULAR1 SPLEEN1	1	PLP1
LIVER1 MANDIBULAR1 TONSIL1	3	ENSSSCG00000015545 GIPC2 NNMT
LIVER1 MESENTRIC1 MUSCLE1	1	KBTBD11
LIVER1 MESENTRIC1 SPLEEN1	1	FNDC1
LIVER1 MESENTRIC1 TONSIL1	3	NQO1 WDR86 UNC5D
LIVER1 MUSCLE1 TONSIL1	1	OBSCN
LINGUNAL1 LUNG1 MANDIBULAR1	2	MGAT4D GRIA4
LINGUNAL1 LUNG1 MESENTRIC1	2	KLRB1 SMPX
LINGUNAL1 LUNG1 TONSIL1	2	AQP4 H2AC12
LINGUNAL1 MANDIBULAR1 MESENTRIC1	5	CABP4 MAG HORMAD1 DRP2 DNAH5
LINGUNAL1 MANDIBULAR1 MUSCLE1	2	SCN7A PLEKHD1
LINGUNAL1 MANDIBULAR1 TONSIL1	7	CNGA3 TERB2 KASH5 TLX2 CFAP92 LHFPL4 EFCAB13
LINGUNAL1 MESENTRIC1 SPLEEN1	1	IFNG
LINGUNAL1 MESENTRIC1 TONSIL1	5	MMP16 TBATA CXCL8 MCTS1 VTN
LINGUNAL1 MUSCLE1 TONSIL1	2	LGALS3 TRIM63
LINGUNAL1 SPLEEN1 TONSIL1	3	TCN1 CLDN1 EYA4
LUNG1 MANDIBULAR1 MESENTRIC1	77	TNNT3 C8G FSTL5 CAMK2B IL20RA KCNJ11 NTN3 DBX2 DMRTA2 VWDE KLHL33 HRH3 GJD2 DIPK1C ADAD2 ATCAY PRODH2 STK32C TDRD5 COLEC11 PFKFB1 BVES PRMT8 CERS3 LYPD6B NOL4 KLHL1 SLC38A3 ADAM18 SPTSSB MEP1B DNAH14 ATP8 SERPINB7 DLX3 CRNN PAX7 GADL1 GFY KLHL30 KCNA4 TLX1 GALNT9 SLCO1C1 DACT2 SPATA3 PLA2G4D ASTN1 KLK6 SLC18A3 PITX2 SIM1 SSUH2 ENSSSCG00000035105 KCNN1 USH1G KLK10 RAD51AP2 RBFOX1 CDH15 FGF6 ABCA12…
LUNG1 MANDIBULAR1 MUSCLE1	4	SNAI3 C3orf52 RGR PRELID3A
LUNG1 MANDIBULAR1 SPLEEN1	6	PNCK BARX1 DGKB TGM1 NKAIN2 RXFP2
LUNG1 MANDIBULAR1 TONSIL1	145	CPNE4 PABPC5 LAMB4 DBH ENSSSCG00000026512 ABCC12 SCRN1 HS3ST5 AMER3 CCDC197 SLC5A7 PIWIL2 FBXO47 NTSR2 ZNF594 LRRC74A SCN10A TRPC7 CDH17 SV2B CRYBA2 KRT36 GABRA2 ENSSSCG00000035586 BRINP1 KLK15 DGKK DIRAS3 TGM6 DEFB127 CATSPERE TMEM270 FOXI2 DAO GDAP1L1 GRM6 BRINP3 NSG2 OTOF CWH43 HABP2 BPIFB4 SLC1A6 C1QL2 CRMP1 TNNI1 SPP2 SLC2A7 MEI1 RBP3 SHOX2 ZNF883 NDST4 SULT2A1 OTP EFCAB3 ACSM5 NXPH4 SULT1E1…
LUNG1 MESENTRIC1 MUSCLE1	4	SYNPO2L FAR2 MRPL50 ETV4
LUNG1 MESENTRIC1 SPLEEN1	2	ISL1 CRB1
LUNG1 MESENTRIC1 TONSIL1	78	NAT8L DPYSL4 MRO ZNF541 BRDT TSPEAR ENSSSCG00000039095 IL1R1 APCDD1L FAM135A MSI1 TCTN1 DPYSL5 CALY TRIM58 LRRC52 DNMT3L MAPK6 ALX4 FEZF2 ZNF280B PRSS16 LCN6 ZMAT4 HNMT TTC21B ATP8B4 NEFL SMCHD1 PCSK2 ENSSSCG00000004811 PLSCR1 PABPN1L SLC6A17 PSMA3 CREG2 MGST3 KRAS CCDC196 HMX2 TAFA5 RBM46 CPA6 NFASC TNFSF13B SCAMP1 GLT1D1 ZAR1 NTSR1 PIWIL3 KRT71 ARHGAP5 SYT10 C14orf28 TMCO5A FNDC11 SEMA5B HOXC9 …
LUNG1 MUSCLE1 TONSIL1	6	HAPLN4 PLSCR4 TBPL2 LSG1 TMCC2 SLC17A4
LUNG1 SPLEEN1 TONSIL1	3	KCNT2 CACNA1A CDH9
MANDIBULAR1 MESENTRIC1 MUSCLE1	25	STYK1 RPS6KA2 ALDH1L1 NXNL1 ADIRF ADAP2 ST6GALNAC1 ST8SIA5 SLC29A2 SLC22A16 ARX NPHS2 ZFYVE28 TAF3 HPN FEM1B CAPN9 CERS1 STEAP2 TBX3 INSYN1 DDX28 CFAP43 KCNQ1 TRPV4
MANDIBULAR1 MESENTRIC1 SPLEEN1	22	ACTRT3 EREG DPP10 MFAP5 STRC CNKSR2 CPZ SPHKAP PTPRT LRRC9 SLCO4A1 RAB3B DNAH7 SPATA18 CYP21A2 DRAXIN MAP7D2 MAPK15 ADAMTS16 CPEB1 RSPH1 THRSP
MANDIBULAR1 MESENTRIC1 TONSIL1	1345	A4GNT CXCR4 TMSB10 LMAN1 CHD8 RTN1 SMIM17 PARN MIER1 CHD9 STK16 INIP SCYL3 CHD1 SYN3 TAOK3 LARP7 TERF2IP ALDOC CIAO1 EIF1 CDK1 POLR2B RPS28 PDZD3 TMEM59 SEC23IP DDX18 PPBP ANKRD49 ITPRID1 ACADL ENSSSCG00000025928 AGPS WASHC5 AHI1 UBE2W OSGEP SMC6 ENSSSCG00000013992 RPL4 EIF4A3 RPS21 WAPL BTK GOT2 ETFA EXOC1 OTOA MANF AKIRIN1 DNAJC9 TNKS2 TCP1 TAB2 PRRT1 ZDHHC22 IFNAR1 SEPHS1 YTHDC2 ZNF614 INPP5B …
MANDIBULAR1 MUSCLE1 SPLEEN1	2	HAS2 SLC2A5
MANDIBULAR1 MUSCLE1 TONSIL1	19	PCARE CELSR3 WDR17 ARHGEF33 B3GAT1 RIIAD1 PIWIL4 BCAS1 RXFP4 ASB5 HMOX2 ATP1B2 HNF4A UBC GDE1 ENSSSCG00000006455 WT1 PKM KLF10
MANDIBULAR1 SPLEEN1 TONSIL1	15	NEFH SCD ANKRD66 ADAM3A ART1 CPA4 HAL KIF21A GPR156 MAMDC2 LEXM LRFN5 UROC1 ISX PTCHD4
MESENTRIC1 MUSCLE1 SPLEEN1	2	ITGBL1 CES1
MESENTRIC1 MUSCLE1 TONSIL1	240	DECR1 ZBTB12 RAB33B GCLM TAF12 SF3B6 RGS4 GNG12 PSMD5 CAMSAP1 OSER1 DNAJB4 CGRRF1 FBRS PDCD6 THAP4 SRP14 CLIC4 DPM1 GPSM1 SESN1 SKI TMEM50B F10 HCFC2 PSMD10 HADHB KLHL26 CNIH1 BLZF1 CAV2 RNASE4 NDUFA5 ADAMTS7 RENBP ZNF783 MRPL33 MIER3 ZNF8 PIK3C3 GPCPD1 EMC3 KHK FMC1 SAMD8 GPR141 NDUFB5 SLC30A4 ARRDC4 AKAP17A FBXL19 VPS8 WDR31 PIGA RPS15A C1D ERFL RBMS3 ENSSSCG00000049711 TSR1 HSD11B1 KITLG HDGF …
MESENTRIC1 SPLEEN1 TONSIL1	8	MMP12 LUM OR51G2 RGS13 NPTXR FMOD CA3 FMO1
MUSCLE1 SPLEEN1 TONSIL1	2	LVRN SEMA3C
Kidney DPI1 heart DPI1	2	CD244 SLAMF6
LINGUNAL1 heart DPI1	2	ENSSSCG00000004836 TRIB3
LUNG1 heart DPI1	2	STMN2 PCK1
MANDIBULAR1 heart DPI1	20	TESPA1 SPAG4 RSPO2 RGS8 PLCXD3 HSPB7 FCRL1 EFHD1 LCK TBC1D10C NRG1 ZPBP CD8A PHGDH CDC20 UBE2C TTC12 CMTM5 CD3E SIT1
MESENTRIC1 heart DPI1	22	CDT1 MAPK11 MARCO CCRL2 BSN DENND2A DBP F5 SIK1 OTUD1 B4GALT6 SLC26A1 PTPN22 NOL8 TBX21 TSGA10 MRC2 COL6A3 IQGAP3 TICAM1 CD248 P2RY12
MUSCLE1 heart DPI1	20	TMEM104 HSPB6 PLEKHG2 GTF2IRD1 NOTCH3 MS4A2 TFPI ANO1 ANGPTL2 HSPG2 E2F7 MYL9 CCNF RET LGALS3BP DBF4B CSPG4 TK1 SLC9A1 ALDOB
SPLEEN1 heart DPI1	3	EIF1AY PLIN1 ITGA11
TONSIL1 heart DPI1	11	TNFRSF11B VSNL1 ENSSSCG00000032330 CDCA5 CASQ1 HRH2 NPNT PLS1 LDHB LAMC3 GATA3
Kidney DPI1 LIVER1	1	ACTG2
Kidney DPI1 LINGUNAL1	1	MRPL43
Kidney DPI1 LUNG1	4	ASB14 CHST8 ENSSSCG00000009240 PROM2
Kidney DPI1 MANDIBULAR1	22	ENSSSCG00000004038 CACNA1C CRLF1 RBM11 ENSSSCG00000032149 TNNT1 RHOV AKR1B1 PEX5L MATCAP1 ENTREP3 ZNF385D CCDC40 LRRC73 NLGN1 IKZF3 ENSSSCG00000026365 DPF1 AADAC TENM1 NELL1 NPY2R
Kidney DPI1 MESENTRIC1	63	TBX10 ENSSSCG00000031800 GJA9 KRT80 SPTBN2 ARG2 ENSSSCG00000010426 CD84 DNTT GPR22 SLC35G1 ABLIM2 CHAD RNF165 AEBP1 CDKN1C WHRN LYSMD2 LAMB3 TSPAN2 ERAP2 DOC2B FCN2 RTL5 TBX1 HPGD ARHGEF37 RSAD2 SBK2 ENSSSCG00000040134 HIKESHI B3GNT7 RNF39 DAPP1 EIF2AK2 SERPINI1 ADAMTS8 CDC42EP5 TASL IL17B SPACA9 AMER2 DEGS2 ENSSSCG00000027573 MTSS2 MCRIP1 KIFC2 JUN GPR171 RAD54B ENSSSCG00000026689 PRSS27 DMXL2 A…
Kidney DPI1 MUSCLE1	17	GATA1 KIF18B LRRC4 ENSSSCG00000003521 ARHGAP39 CCDC120 SFRP5 ENSSSCG00000005916 MYH11 TM4SF18 LENG8 GNPDA2 MED25 SP2 GLI2 IGSF9B PADI2
Kidney DPI1 SPLEEN1	7	CEACAM19 TRARG1 ACOD1 ZNF286A GPM6A CYP4B1 ELAPOR1
Kidney DPI1 TONSIL1	16	TACSTD2 SLC6A12 PXT1 GAPT GPR179 NRGN CLCA2 MYH6 LMO1 ENSSSCG00000000540 KRT23 TNIP3 MPL SERPINB5 ENSSSCG00000010400 C6orf132
LINGUNAL1 LIVER1	1	ATP6V0D2
LIVER1 MANDIBULAR1	4	FETUB DNAJC12 GDPD2 SIDT1
LIVER1 MESENTRIC1	3	AK8 PCP4L1 RNF125
LIVER1 MUSCLE1	2	MMP11 ULK1
LIVER1 TONSIL1	7	HSP90AA1 SLC13A5 DIO1 PKLR LCN2 AHSG KCNJ15
LINGUNAL1 LUNG1	1	FABP2
LINGUNAL1 MANDIBULAR1	19	SLC6A2 DCSTAMP ARMH4 NEK10 VSIG2 ELF3 CXorf58 TLL2 SYCP2 GLYATL2 SPDYA UBE2QL1 GLDN TDRD6 MOG KCNB2 BEST1 FAM227B HTR1B
LINGUNAL1 MESENTRIC1	8	CENPQ ZSCAN10 ADAM7 LY6D FAM89B FNDC7 ELMOD2 GIMD1
LINGUNAL1 SPLEEN1	4	TEX26 TENT5B OLR1 CCDC152
LINGUNAL1 TONSIL1	7	TSTD1 CDH10 F11 KCNA2 CABP5 TMEM254
LUNG1 MANDIBULAR1	77	ELAPOR2 EMX2 CLCN4 SCN11A ASZ1 RTP1 RERGL PAX6 CFAP54 ASIC4 NOBOX ENTREP2 COLQ MUSK HOXA7 LHCGR AP1G2 SPEM2 GAD1 SCN9A ELMOD1 DNAH12 HOXD10 KLHL34 GALNT8 GHRHR NKX2-6 CCDC159 GPR101 ENAM IP6K3 SLC19A3 RORB IL22 CLVS2 HTR1F CHRNA1 NPPC PAX3 GPA33 GRIA2 VAT1L ND3 SLC9A2 TRIM6 ADAD1 NLRP8 SLC22A12 BAAT PRDM14 ND1 LRRC38 TMEM35A DLL3 RPL3L LEMD1 GABRA3 SNAP91 GPR37L1 MYADML2 SLC39A12 RAB9B PRDM13 KLK…
LUNG1 MESENTRIC1	28	HTR3A PPARGC1A BAIAP2L2 COX16 CEND1 CNTNAP5 KCNIP3 SPO11 IDNK SNPH APOBEC1 TECRL ENSSSCG00000036044 FGF19 ASB18 ENSSSCG00000024676 ENSSSCG00000040083 ADCY1 XKR4 KREMEN2 WDR46 PIP5KL1 KRT1 PAEP ABCC9 ZNF804B FGF16 KLF1
LUNG1 MUSCLE1	4	PVALB ACHE GFPT2 MSX1
LUNG1 SPLEEN1	5	RETN EBF3 SGK2 DIRAS2 LTF
LUNG1 TONSIL1	61	KLHL14 NME8 SULT6B1 KRT72 ENTHD1 SLC17A6 ENSSSCG00000022261 KRT79 OR6X1 GAL3ST3 ELOVL3 EYA1 DYNLRB2 ACTN2 NPFFR1 CPNE5 PRSS21 PAX1 ENSSSCG00000040674 GAP43 THBS4 INHA RIMS4 IQCA1L CDX2 IL31RA MGAT5B CNTNAP4 LHX8 DRGX UPK3A NEU4 INHBC SMYD1 AGBL1 KCNH1 SLC6A1 DRD4 ANKRD34C SHISA3 POU4F1 PATE2 NEB BTN1A1 OTX2 COLEC10 ENSSSCG00000036029 CBLN4 ENSSSCG00000039855 CNTN6 SLC4A1 ENSSSCG00000040164 LHFPL7…
MANDIBULAR1 MESENTRIC1	271	SMARCD3 SERPINA12 PPIL1 BPIFB2 GDF10 GCC2 PRSS56 RTN4RL1 KCNK10 SPAG6 CCDC60 MAP6 ZBTB7C ENSSSCG00000023672 ENSSSCG00000010165 ATP2C2 ANO4 NCAM2 KLHL38 LRRC49 OAS2 NRG3 MOCOS LRRIQ1 CDCA2 LYPD2 NONO SIM2 DOK5 MKX SH3GL2 CLBA1 COL24A1 COL11A1 CACNG6 KCNJ16 FANCD2 FKBP7 RTL1 NUP93 RMC1 TRIM72 WTIP CRHR2 LIPH DNAH1 EPS8L1 DDX52 SLC26A4 TUB TRMT13 KCNK1 ADAMTS20 RGS2 ARMC3 UBXN8 RHPN1 LANCL3 EDIL3 DN…
MANDIBULAR1 MUSCLE1	28	RASGEF1B ACOT11 UCP3 HEPACAM DPEP3 HEYL CUBN SRRM2 CCDC13 AGTR1 FREM1 CHRDL2 RFLNA ZDHHC2 LEPR NRCAM WNT9B MYMK SYCP3 TMEM117 AOC1 PIK3C2G RIPOR1 TP53I11 C4orf46 UCHL1 GABARAPL1 PLPP6
MANDIBULAR1 SPLEEN1	31	RALYL TF PRSS54 TAFA4 CDH6 ODAD2 GPC5 MPP4 EBF2 RSPO3 LRRC17 CHST9 TNNI3K AQP9 PTCHD1 GLB1L2 MPO PAK3 CNTN3 AR FRAS1 SCN3A VIT MGAT4C AK5 KCNH7 DDX25 KCNK2 PTPRD MEIOC CP
MANDIBULAR1 TONSIL1	684	ELMO2 RPS11 MMP2 C10orf90 DDB1 CCNI PIR SERPINF1 HMX1 SMYD3 ENSSSCG00000005623 CCL19 CTDSP2 PLEKHG4 SYT13 P2RX3 LIM2 DRD3 PTP4A2 COX8A UQCRC1 UPF3A UNG TDRKH OSBP ENSSSCG00000010669 FKBP4 KISS1R ACO2 CLCA1 TMEM248 GPR135 BICD1 SCRT2 FGF12 CACNG2 HSCB HPCAL4 GPX4 TYMS MAP2K4 TUFM THEG ABHD16B CPO DNASE1L1 MFSD14B GBX2 SLC14A2 RHO FH ENSSSCG00000010432 AMPH IFNE LMNB1 TMEM182 OLFM4 ASIC5 MDM2 IPPK …
MESENTRIC1 MUSCLE1	243	CYTH1 STK25 ENSSSCG00000000983 MMP15 HGH1 SLC9A3R1 PRR5 WASHC3 APOA2 EPN1 FHIP1B OBSL1 SLC12A7 EXOC3L4 HTR4 PNPLA3 FARP2 AFAP1 SYT11 MAP4K2 DAGLA HAUS7 ZNF703 CCP110 HMGXB3 BRD3 KRBA1 SLC25A23 MAP7D1 SRSF12 RPTOR WNK2 NDST1 PELP1 CTIF RNF2 UNK PPIB CLMN PPP1R12C LSS LRIF1 B3GNT8 RIN3 FGF2 PLEKHG6 PKMYT1 WRN DZIP3 TNRC6C SNX24 DTWD1 KIF21B ITPK1 CACTIN MZT1 PRRC2B CNTFR AFAP1L1 ENDOG PKIB ALG6 CAC…
MESENTRIC1 SPLEEN1	12	PRND CPXM1 IL21 DDC MLPH ADIPOQ WNT16 CCDC141 ISL2 IGSF10 ARTN CIDEC
MESENTRIC1 TONSIL1	989	FAT4 NOSTRIN BRCA1 TEK ENSSSCG00000011106 ENSSSCG00000001970 ENSSSCG00000015826 SNX6 QKI GORAB RSU1 MAD2L1 CHMP2B ACAD11 TTC3 TMED7 KIF4A ZMYM5 CPD ANKDD1A GLIPR2 NUP133 HOXA5 ENSSSCG00000004830 ELF1 ERCC8 NFAT5 TAF1D FAM199X SPATS2L SRRD PROS1 ITGA2 NIPA2 KIF1B C6orf120 ALAS1 DUSP10 FBXO7 CFAP20 SLC25A24 ZFYVE9 DNAJB11 USP38 ARMCX3 HORMAD2 ENSSSCG00000004179 NEIL2 URGCP USP15 SLC31A1 LCLAT1 THUM…
MUSCLE1 SPLEEN1	3	PENK CMKLR2 PDE6A
MUSCLE1 TONSIL1	32	SLC39A5 LAMTOR5 PKN3 RPS3A ASF1A MYH3 TMED5 UGP2 SLC36A3 LHFPL6 IKZF4 GSDMB HSDL2 CGAS MBOAT1 PML SORD SMG9 NUDT12 COCH THBS1 TMLHE DSEL SYNGAP1 MRC1 ENSSSCG00000035675 ENSSSCG00000026229 TNNC1 KLHL35 GALC ZFR2 ZDHHC9
SPLEEN1 TONSIL1	23	GNLY SERPINB11 LPL FOS ENSSSCG00000035736 DKK2 ENSSSCG00000009281 CD209 ZYG11A NYX UPP1 SLC2A9 SAL1 SERPINE3 CLDN6 TREM2 PLIN4 TPPP3 ENSSSCG00000032353 FBLN1 SLC38A8 COL14A1 CHIA
heart DPI1	49	XCR1 ENSSSCG00000008998 FAM240A EMB C11orf65 NEK2 ESPL1 CD300C PDE9A CENPA ANKRD45 HS3ST1 MT3 CD2 BNC1 GNAZ ZNF423 GPR85 SEMA4F E2F1 FAM169A CD3D SLC7A8 CDCA3 ZNF367 KIF14 NMNAT2 BGN ADAMTS17 MCM2 PTHLH PIMREG FAM83D PLXDC1 SCG5 TESMIN SLC4A8 LOXL1 COL6A5 MFAP2 MRPS36 TIMELESS SPC24 KIF2C TROAP NWD2 B3GAT2 GZMH SLCO4C1
Kidney DPI1	64	CMPK2 SAMSN1 ASNSD1 GRHL1 KLHDC1 RAD9B GDF7 NR1D1 CLDN22 PTGFR TMEM252 NCCRP1 GRHL3 DHRS9 MST1R ACSM4 CD96 CDH12 ANKRD13B CARD14 ENSSSCG00000039761 C5orf63 CCN1 SPSB1 SBSN ABHD1 GIMAP8 MSX2 PFKFB3 ERI2 P2RY13 DLK2 CD19 ATP10B GHSR PHYHIP MZB1 SLC24A5 ADAM32 SOX9 LAMA3 IZUMO1 MELTF CRIP2 ENSSSCG00000035525 FAS TMEM74 EDF1 CFAP276 ENSSSCG00000008742 CD79A SAMD14 CAMK1D TBC1D25 IRX5 LRRC20 CRTC2 S10…
LIVER1	20	ENSSSCG00000032381 TSKU SH2D4B ABCC3 ENSSSCG00000003006 PIGR CHKA EPHX1 ITGB3 TNFRSF9 ZPR1 SLC1A2 TTC7B S100A9 LPIN1 ITIH4 COL15A1 ISYNA1 TKFC SULT1B1
LINGUNAL1	30	SLC30A2 BCL7B TPD52L3 NMB MT1X CCDC112 RRH ANKAR C1QTNF3 ERMAP MMP1 FAM187B TRIM17 TNP2 NTMT2 A3GALT2 CERKL CRYBB1 ABCA7 TTC16 KCNA7 MNS1 ENSSSCG00000033735 CRYBA4 CFAP141 DKK3 C17orf67 CD207 AIMP2 SMIM18
LUNG1	61	PCDHA13 SPINK14 CYP1A1 SEBOX UIMC1 DSC1 TMEM255B CASR LCN8 SYNGR3 TMPRSS11F PITX3 LPO HHLA2 ENTPD2 EPHX4 GFRA2 SLC7A13 ENSSSCG00000029449 ALOXE3 COA4 TMEM114 HOXD3 MEOX1 ENSSSCG00000003622 HS6ST2 FADS6 ENSSSCG00000012669 SSTR1 BSPH1 ENSSSCG00000006725 IL18RAP GSC FOXI1 POU4F2 NEUROD1 CX3CL1 CDK5R1 MAK STMN4 ADAM22 IGFBPL1 CEL NPHS1 CDSN MIP FOXC2 TTC8 CCDC184 OR11H7 ENSSSCG00000033221 KCNF1 BDKRB…
MANDIBULAR1	1194	XDH ESYT1 CHRNA10 EP300 ZEB1 DIRAS1 PNPT1 MAX IPO9 SORL1 DMC1 BMP3 SLK BAZ1B SPEGNB LRGUK GRK5 GTPBP1 CA11 TMEM266 CST7 VWA5A STK17A FOXE1 SIAH3 ROR2 BUD31 GYPC RNF4 COQ9 LYZL4 ORC1 ENSSSCG00000021236 HPCA STPG1 FUS ENSSSCG00000036556 FTMT DNAH11 ASS1 ADAM23 IDO2 GRIK2 SLITRK4 LRRTM3 IZUMO2 ENSSSCG00000034743 ANKLE2 RGS14 SPATA19 PALM2AKAP2 RAB38 DCX KIN MRTO4 DEUP1 SLC2A10 KIAA0930 KMT5A NEGR1 C…
MESENTRIC1	1024	TMEM216 PTPRR IRAK1 ENSSSCG00000008383 SLC10A7 PXYLP1 CDK14 ERG EVC AP1S2 ZNF212 CAVIN3 PGBD5 FAM174A ALG2 CBLL1 VAX2 PPM1A CPEB3 EMILIN1 PIK3CB CDCA4 ELAC2 ZNHIT2 TMEM125 ARAP1 GNB4 RPRD1B FHL1 KRCC1 KIF19 ATP7B PPM1H PDGFRB VRK2 NUGGC METTL7B RAB11FIP4 SPG7 MEX3D GKN3 BAIAP3 KCNK7 HBQ1 GEMIN6 CCDC14 EFCAB12 UNKL PIAS1 FKTN TRIM16 PTCD2 SMOC2 MCF2L TBC1D24 PYCR3 PCDH12 IMPG2 LRRC32 TRAF6 TELO2 I…
MUSCLE1	233	ZHX3 AGPAT1 TOB2 CDC25B GDPD5 SMIM35 DLEC1 SUSD6 EHD2 FOXO1 AMPD3 FMNL1 GRAMD1C MAGEF1 PTPN23 DNAJB13 MDC1 KCNQ4 FAM184B ALOX5AP ATP13A2 PCDH20 ERFE FANCM ZHX2 PLEKHH1 NCOR1 C15orf39 TSPAN18 FAM168A ZMIZ2 GPR63 MICAL1 CISD3 NLRC3 CNTN4 MINK1 ADGRL1 PKD1L2 RAPGEF1 ZNF516 TPCN2 TTC7A IFRD1 TMEM67 ARHGEF11 CEP76 GPSM3 EFNB2 IQSEC1 PC LYL1 C19orf54 RHBDF2 EXTL1 ENSSSCG00000035360 ZFHX3 SNED1 SUSD1 BT…
SPLEEN1	58	TAFA2 SMTNL2 TRMT9B PCYT1B TRAV4 PTRH2 CCBE1 ALDH1A2 SERPINB2 LIX1 LRRC55 LHFPL1 PPP4R4 MACROH2A2 IGF1 WDR6 CCDC113 BMP7 GXYLT2 CCL5 SMCO3 ACTA1 MS4A8 MS4A5 SFRP4 VIPR2 ENSSSCG00000036499 ASXL3 FAM124B ST8SIA2 KRT85 ENSSSCG00000010359 MARVELD2 COL6A6 GHRH TMEM255A ENSSSCG00000006621 SFRP2 ADGRG2 TRIM40 LYPD1 GIMAP2 LRATD2 STC2 HDC PTGIS CFAP206 TPD52L1 IL13 CRABP2 KRT25 MPZL2 UBA7 ANGPT1 MMP28 RB…
TONSIL1	931	SLMAP ABRA APBB2 KLHL13 OR2K2 MMP7 EFCAB9 ARID3C FER1L5 SUGCT POU3F1 HIGD1B SLC25A46 SEL1L3 DUSP4 C6orf15 PIRT NDUFS4 ENSSSCG00000028479 GPRL15 RAG1 FSIP1 CACNB1 PDP1 GPHB5 UBN2 PCCB ADRA1A HK3 ARMH1 PIGL ZNF667 HOXB5 TTC13 GTSF1 TRIM45 PTCRA HCRTR1 TIGD2 SYCE3 ASTN2 RCAN1 NTN4 PIGG PLEKHM3 AQP11 TALDO1 OXA1L FBXO3 DDIT4L MME LSMEM2 CCDC28A ADCYAP1R1 SFTPA1 ANXA2 GSR TRIM77 ZDHHC1 CTNNA1 PDLIM1 W…

## Sheet: Sheet 2
Sheet 2. Overlapping DEGs between nine tissues at 3 dpi.
Names	total	elements
Heart_3DPI Kidney_3DPI Lingunal_3DPI Liver_3DPI Lung_3DPI Mandibular_3DPI Mesentric_3DPI Muscle_3DPI Spleen_3DPI Tonsil_3DPI	74	0
		PRORP
		DNAJB4
		PPID
		EIF4E
		CYSLTR1
		FCF1
		BLZF1
		DCHS1
		NDUFA5
		PSMA1
		CHMP5
		COL6A2
		UBD
		HSPH1
		TSPAN6
		PPA1
		BIRC3
		BCAM
		PPL
		MIX23
		FRS3
		COL4A2
		ENSSSCG00000031170
		PLSCR1
		HSPE1
		RPS27L
		SREBF1
		AUTS2
		PPARGC1B
		KCP
		TOM1L2
		IFIT2
		CDC42BPG
		HR
		GLI3
		CLIC2
		FUNDC1
		FLRT1
		DPY30
		CHORDC1
		TMEM156
		UVSSA
		CELSR2
		LTBP3
		ARL5B
		KIAA1143
		PRDX1
		RBX1
		MFSD1
		PSMA2
		RPL26
		NT5C3A
		IFI44L
		EXD3
		C21orf91
		COL6A1
		UBE2V2
		COL5A1
		CCT8
		TMEM33
		GABBR1
		LSM3
		ORMDL1
		SNRPG
		SOGA1
		GPX8
		DENND2B
		HIST1H2BD
		SOX18
		APLNR
		DNAJA1
		KBTBD11
		IFIT5
Heart_3DPI Kidney_3DPI Lingunal_3DPI Liver_3DPI Lung_3DPI Mandibular_3DPI Mesentric_3DPI Muscle_3DPI Spleen_3DPI	14	LTBP4
		FNDC1
		SAMSN1
		CACNA1C
		HSPB6
		ITIH5
		NOTCH3
		CPZ
		ZNF385A
		TNXB
		SH3PXD2A
		PLXNA4
		MRC2
		IFIT1
Heart_3DPI Kidney_3DPI Lingunal_3DPI Liver_3DPI Lung_3DPI Mandibular_3DPI Mesentric_3DPI Muscle_3DPI Tonsil_3DPI	105	CREB3L1
		NOSTRIN
		HDAC7
		FPGT
		INTS1
		COL18A1
		CAMSAP1
		EPN1
		SLC35A1
		CNOT2
		CFAP418
		CSDC2
		SRP14
		CDT1
		SZT2
		ZNF865
		GSE1
		LIN7C
		WNK2
		TMEM60
		PLEKHG2
		MAD1L1
		ANKRD11
		KPNA5
		PRR11
		KIF26A
		MYH14
		PCDH1
		PLEC
		GIN1
		TMEM201
		AMZ1
		HNMT
		PRRC2B
		SORCS2
		NCKAP5L
		PLOD2
		CALM2
		GPR155
		PPIL3
		TRIM66
		ZNF628
		ABCA2
		ANKMY2
		TTYH3
		FBXO33
		CCDC120
		XRCC3
		PDCD10
		SREK1IP1
		RARA
		SNAP23
		NCOR2
		GCA
		GMFB
		FAM193A
		FOXN2
		KDM6B
		MAPK7
		C9orf72
		HIC1
		UBE2O
		NABP1
		INTS2
		PIDD1
		PCNX3
		BICRA
		RNPEPL1
		SCOC
		TBXA2R
		MOBKL3
		LZTS1
		PUS7L
		ARHGAP23
		L1CAM
		FOXP4
		CIC
		NAV1
		FBXL18
		RNF44
		BAHCC1
		BMT2
		SIPA1
		FANCA
		SCARF2
		YES1
		EMCN
		SERPINB8
		CPSF6
		SP2
		COL4A1
		SETD1A
		WDR48
		ENSSSCG00000026302
		ENSSSCG00000039731
		CLEC2B
		HIGD1A
		LAMA5
		SRP9
		MMP17
		PRRC2A
		TM2D1
		SYNPO
		PPWD1
		OSBPL5
Heart_3DPI Kidney_3DPI Lingunal_3DPI Liver_3DPI Lung_3DPI Mandibular_3DPI Mesentric_3DPI Spleen_3DPI Tonsil_3DPI	30	HERC6
		FBXO39
		OASL
		ISG20
		EVI2A
		PSME2
		DHX58
		DTX3L
		RTN4RL2
		DDX60
		ZMAT3
		ENSSSCG00000026454
		GHSR
		EIF2AK2
		SLAMF7
		CXCL10
		HERC5
		LRP3
		ENSSSCG00000009240
		MORC3
		SAMD9
		EPSTI1
		MX1
		IFIH1
		PARP9
		CXCL11
		CCL2
		CXCL9
		NMI
		IFI44
Heart_3DPI Kidney_3DPI Lingunal_3DPI Liver_3DPI Lung_3DPI Mesentric_3DPI Muscle_3DPI Spleen_3DPI Tonsil_3DPI	4	ENSSSCG00000008383
		FGF2
		HSPA4L
		PEG3
Heart_3DPI Kidney_3DPI Lingunal_3DPI Liver_3DPI Mandibular_3DPI Mesentric_3DPI Muscle_3DPI Spleen_3DPI Tonsil_3DPI	2	NTN1
		RAI1
Heart_3DPI Kidney_3DPI Lingunal_3DPI Lung_3DPI Mandibular_3DPI Mesentric_3DPI Muscle_3DPI Spleen_3DPI Tonsil_3DPI	34	TFEC
		USP15
		MTX2
		LY96
		CBFA2T3
		RPS15A
		ENSSSCG00000002653
		TMEM128
		NUDCD1
		GLA
		ENSSSCG00000007678
		NOP10
		ENSSSCG00000032668
		PSMA3
		ACKR4
		PCYOX1
		MGARP
		JAG2
		HSPA13
		TNRC18
		SC5D
		ENSSSCG00000020808
		ATP6AP2
		ADGRB2
		SNX10
		SLFNL1
		IFT140
		CDH24
		RAI2
		HMCN2
		TWF1
		SMPDL3A
		HTRA3
		GPR82
Heart_3DPI Lingunal_3DPI Liver_3DPI Lung_3DPI Mandibular_3DPI Mesentric_3DPI Muscle_3DPI Spleen_3DPI Tonsil_3DPI	12	SELL
		RGS4
		GSTM3
		POLE3
		HIF3A
		SYF2
		SOX7
		RXRA
		BCORL1
		PLEKHA6
		CFAP46
		CD248
Kidney_3DPI Lingunal_3DPI Liver_3DPI Lung_3DPI Mandibular_3DPI Mesentric_3DPI Muscle_3DPI Spleen_3DPI Tonsil_3DPI	14
		SDC3
		ADAMTS7
		ADAMTSL2
		CACNA1H
		ENSSSCG00000021161
		MDGA1
		HSPA4
		HSP90B1
		CFAP74
		NKD1
		MEGF6
		ENSSSCG00000016100
		PSMD14
Heart_3DPI Kidney_3DPI Lingunal_3DPI Liver_3DPI Lung_3DPI Mandibular_3DPI Mesentric_3DPI Muscle_3DPI	12	PTP4A3
		OBSL1
		ZMIZ2
		PNPLA7
		IGF2R
		IL17B
		VANGL2
		NFIC
		NOTCH1
		TMEM184B
		MN1
		PNPLA2
Heart_3DPI Kidney_3DPI Lingunal_3DPI Liver_3DPI Lung_3DPI Mandibular_3DPI Mesentric_3DPI Spleen_3DPI	3	CLEC7A
		ISG12(A)
		IFI6
Heart_3DPI Kidney_3DPI Lingunal_3DPI Liver_3DPI Lung_3DPI Mandibular_3DPI Mesentric_3DPI Tonsil_3DPI	8	TRIM38
		ERAP2
		MAZ
		CWF19L2
		HHIPL2
		FAM83D
		ENSSSCG00000008984
		SERINC1
Heart_3DPI Kidney_3DPI Lingunal_3DPI Liver_3DPI Lung_3DPI Mandibular_3DPI Muscle_3DPI Spleen_3DPI	1	CD2
Heart_3DPI Kidney_3DPI Lingunal_3DPI Liver_3DPI Lung_3DPI Mandibular_3DPI Muscle_3DPI Tonsil_3DPI	1	CRTC1
Heart_3DPI Kidney_3DPI Lingunal_3DPI Liver_3DPI Lung_3DPI Mesentric_3DPI Muscle_3DPI Spleen_3DPI	4	EHD2
		LPCAT1
		HSPG2
		COL6A3
Heart_3DPI Kidney_3DPI Lingunal_3DPI Liver_3DPI Lung_3DPI Mesentric_3DPI Muscle_3DPI Tonsil_3DPI	9	MYBL2
		NOL8
		PPARD
		PRRG4
		ELMOD2
		PIH1D2
		ACTR6
		SEPTIN9
		MED6
Heart_3DPI Kidney_3DPI Lingunal_3DPI Liver_3DPI Mandibular_3DPI Mesentric_3DPI Muscle_3DPI Spleen_3DPI	1	WNT9B
Heart_3DPI Kidney_3DPI Lingunal_3DPI Liver_3DPI Mandibular_3DPI Mesentric_3DPI Muscle_3DPI Tonsil_3DPI	3	FABP4
		HPGD
		SCAF1
Heart_3DPI Kidney_3DPI Lingunal_3DPI Liver_3DPI Mandibular_3DPI Mesentric_3DPI Spleen_3DPI Tonsil_3DPI	2	ENSSSCG00000033453
		RSAD2
Heart_3DPI Kidney_3DPI Liver_3DPI Lung_3DPI Mandibular_3DPI Mesentric_3DPI Muscle_3DPI Tonsil_3DPI	3	GPR141
		S100A12
		IQGAP3
Heart_3DPI Kidney_3DPI Lingunal_3DPI Lung_3DPI Mandibular_3DPI Mesentric_3DPI Muscle_3DPI Spleen_3DPI	4	RIDA
		AFAP1L1
		IGFALS
		SLC4A3
Heart_3DPI Kidney_3DPI Lingunal_3DPI Lung_3DPI Mandibular_3DPI Mesentric_3DPI Muscle_3DPI Tonsil_3DPI	228	KBTBD8
		FIBCD1
		SF3B6
		GNG12
		UFL1
		CHMP2B
		EHBP1L1
		TMED7
		FAM199X
		SOCS4
		CLIC4
		DPM1
		AFAP1
		TMX3
		HCFC2
		USP33
		UNC50
		ZFYVE16
		RGS12
		ENSSSCG00000008241
		SLC39A10
		DTD2
		IMPA1
		EIF3E
		VAMP7
		MAP7D1
		ARL5A
		ACTR3
		CCDC39
		ZC3H3
		MIER3
		UBLCP1
		GNG10
		ZNF518A
		WDR36
		ATN1
		EIF5A2
		CSE1L
		ZNF260
		PTAR1
		THAP2
		PHRF1
		CAPZA1
		MAPK6
		PIGA
		MBNL1
		CASZ1
		KRR1
		C1D
		PKMYT1
		ETAA1
		IL33
		FBXO45
		KITLG
		ZNF579
		APPL1
		GOLT1B
		TMEM106B
		INCENP
		U2SURP
		G2E3
		CAND1
		CCDC57
		FUCA2
		APPBP2
		SAPCD2
		CBX6
		SSC5D
		CNOT7
		SLC30A7
		SYT7
		SCFD1
		GTSE1
		ZFAND6
		SSBP2
		POT1
		PALM
		MSH4
		PGAP1
		UFSP2
		SART1
		C18orf32
		RASSF8
		RAB1A
		NXT2
		FAM111B
		NUDT21
		STT3B
		EXOC5
		RAB8B
		CAPZA2
		REEP3
		LMBRD1
		RAB11FIP2
		ENSSSCG00000008677
		SNAPC4
		SLC4A2
		OSTM1
		SPECC1
		ENSSSCG00000006081
		GABPB1
		CCNC
		PIN4
		TRAPPC13
		SS18
		PNRC2
		JKAMP
		RAP1B
		UBA6
		TNFAIP8
		CALCRL
		CRYZ
		SCAMP1
		SLF1
		LMTK3
		TMEM30A
		BCL3
		CEPT1
		ETNK1
		IRAK4
		DNAJC10
		CMTR2
		MANEA
		DNAH17
		MYH6
		EIF1AX
		MYO15B
		HCFC1
		MICALL1
		CEP131
		KLHL28
		RBM7
		XIAP
		RABL6
		PTPN4
		TMEM263
		MROH5
		EFR3B
		WFS1
		PTBP3
		MSMO1
		CARNMT1
		TMEM50A
		TTC14
		SKIL
		TBC1D23
		CCDC126
		UTP15
		MBNL2
		CTDSPL2
		FANCL
		WDR75
		ARHGAP33
		BCL9L
		MAGT1
		NAA50
		UBA3
		CDC42
		ZNRF2
		CACNA1F
		CCNT2
		PDIK1L
		ZRANB2
		CLK1
		OSTC
		FAR1
		IL6ST
		SMIM14
		LRRN3
		SLC30A5
		YIPF5
		SFT2D1
		VTA1
		PCYT2
		SIX5
		KBTBD3
		FAM76B
		OTUD6B
		SENP7
		DRAM2
		AP3B1
		YIPF6
		USP35
		SH2D3C
		MCCC1
		CD99L2
		LINS1
		TFAP4
		ARFIP1
		FER
		SLC25A36
		TMED10
		P4HA1
		ISOC1
		CD164
		ZMPSTE24
		ORC4
		CDC42EP1
		C18orf21
		CACNA1G
		ARL1
		CROCC
		SPOPL
		NRAS
		PRR33
		SNRPE
		ADGRL4
		SUB1
		COPS2
		GATAD1
		ATG5
		SPTBN5
		CISD2
		SEC22B
		TMBIM4
		TSPAN10
		CREG1
		CHRNA4
		CRBN
		FGFR1OP2
		PAFAH1B2
		MOB1A
		GTDC1
		SLC30A6
		NUP54
		VCAM1
		FBXO48
		NMD3
Heart_3DPI Kidney_3DPI Lingunal_3DPI Lung_3DPI Mandibular_3DPI Mesentric_3DPI Spleen_3DPI Tonsil_3DPI	15	ENSSSCG00000036445
		TRAT1
		SMCHD1
		AMBN
		BCL2L14
		PARP14
		MX2
		TNFSF13B
		ZNFX1
		RFTN2
		AP1S3
		RNASEL
		USP18
		ENSSSCG00000012006
		RMI1
Heart_3DPI Kidney_3DPI Lingunal_3DPI Lung_3DPI Mesentric_3DPI Muscle_3DPI Spleen_3DPI Tonsil_3DPI	4	ETFRF1
		TBC1D32
		USP53
		IL13RA2
Heart_3DPI Kidney_3DPI Lung_3DPI Mandibular_3DPI Mesentric_3DPI Muscle_3DPI Spleen_3DPI Tonsil_3DPI	3	SLC40A1
		CYP1B1
		MS4A7
Heart_3DPI Lingunal_3DPI Liver_3DPI Lung_3DPI Mandibular_3DPI Mesentric_3DPI Muscle_3DPI Spleen_3DPI	7	TSPAN18
		FAAH
		DOC2B
		PKD1
		DYSF
		ADARB2
		CELSR1
Heart_3DPI Lingunal_3DPI Liver_3DPI Lung_3DPI Mandibular_3DPI Mesentric_3DPI Muscle_3DPI Tonsil_3DPI	47	TMEM104
		FBRS
		HBM
		ENSSSCG00000023603
		DUSP8
		RPTOR
		NDST1
		NOVA2
		KHK
		MRPL50
		ARHGAP39
		BDH2
		SEC16A
		SBF1
		CAPN15
		PEAR1
		TCOF1
		SOX13
		IQCB1
		NPHP4
		CCDC88C
		MYH7B
		SMG9
		KMT2B
		RXFP4
		MTA1
		C14orf119
		CASKIN2
		CRAMP1
		MYBBP1A
		UNC5B
		USP20
		SRGN
		MYO7B
		BRD1
		MARK4
		ENSSSCG00000007940
		ZC3H4
		MEF2D
		ENSSSCG00000023569
		ZYX
		SIPA1L3
		TRAPPC12
		ARRDC3
		CUL9
		TBC1D10B
		CLDND2
Heart_3DPI Lingunal_3DPI Liver_3DPI Lung_3DPI Mandibular_3DPI Mesentric_3DPI Spleen_3DPI Tonsil_3DPI	9	PRRT1
		ISG15
		CCRL2
		CHI3L2
		MREG
		IDO1
		POLR2K
		SHROOM2
		TIMP1
Heart_3DPI Lingunal_3DPI Liver_3DPI Lung_3DPI Mandibular_3DPI Muscle_3DPI Spleen_3DPI Tonsil_3DPI	1	HEYL
Heart_3DPI Lingunal_3DPI Liver_3DPI Lung_3DPI Mesentric_3DPI Muscle_3DPI Spleen_3DPI Tonsil_3DPI	2	ATP8B4
		CXCL8
Heart_3DPI Lingunal_3DPI Liver_3DPI Mandibular_3DPI Mesentric_3DPI Muscle_3DPI Spleen_3DPI Tonsil_3DPI	2	TNFRSF19
		LURAP1
Heart_3DPI Lingunal_3DPI Lung_3DPI Mandibular_3DPI Mesentric_3DPI Muscle_3DPI Spleen_3DPI Tonsil_3DPI	18	CXCR4
		GCM1
		DAGLA
		PPIB
		ARRDC4
		SOAT1
		H2AC20
		RGS1
		B3GNT2
		FURIN
		PLXNA2
		CYP51A1
		TNFAIP6
		VMP1
		PI15
		PLEKHG5
		COX6A1
		EMP1
Kidney_3DPI Lingunal_3DPI Liver_3DPI Lung_3DPI Mandibular_3DPI Mesentric_3DPI Muscle_3DPI Spleen_3DPI	2	PTPRF
		TRPM4
Kidney_3DPI Lingunal_3DPI Liver_3DPI Lung_3DPI Mandibular_3DPI Mesentric_3DPI Muscle_3DPI Tonsil_3DPI	36	IMMP1L
		AZIN1
		CHURC1
		PSMC6
		SLC30A4
		GRIK5
		TSPAN13
		TMEM69
		COMMD8
		VPS29
		MTUS2
		COL9A3
		CYP2S1
		SHB
		COL27A1
		NDUFB1
		NSD2
		PAIP2
		CCNG1
		CIAO2A
		GTPBP10
		DYRK4
		GPBP1
		TMEM126A
		SLC30A1
		RAB11FIP5
		YOD1
		PIEZO1
		XPO1
		IMPACT
		TGFB1
		SELENOI
		LYRM2
		CEP170B
		TBX2
		SH3TC1
Kidney_3DPI Lingunal_3DPI Liver_3DPI Lung_3DPI Mandibular_3DPI Mesentric_3DPI Spleen_3DPI Tonsil_3DPI	6	PSMA5
		LRRC4
		PTGR2
		CASKIN1
		FASN
		PDZD4
Kidney_3DPI Lingunal_3DPI Liver_3DPI Lung_3DPI Mandibular_3DPI Muscle_3DPI Spleen_3DPI Tonsil_3DPI	1	COL4A6
Kidney_3DPI Lingunal_3DPI Liver_3DPI Lung_3DPI Mesentric_3DPI Muscle_3DPI Spleen_3DPI Tonsil_3DPI	3	ELN
		WDR86
		UCP2
Kidney_3DPI Lingunal_3DPI Liver_3DPI Mandibular_3DPI Mesentric_3DPI Muscle_3DPI Spleen_3DPI Tonsil_3DPI	1	SMIM26
Kidney_3DPI Lingunal_3DPI Lung_3DPI Mandibular_3DPI Mesentric_3DPI Muscle_3DPI Spleen_3DPI Tonsil_3DPI	22	RTCA
		PSMD10
		B3GNT8
		CYCS
		ENSSSCG00000011355
		JPH4
		AVPR2
		DENND2C
		SOX8
		CORO7
		TARS1
		GHITM
		LAPTM4A
		PTGES3
		NAA20
		MTCL1
		DDX3X
		NPTXR
		DYNC2I2
		PCSK1N
		NAMPT
		KCNC4
Lingunal_3DPI Liver_3DPI Lung_3DPI Mandibular_3DPI Mesentric_3DPI Muscle_3DPI Spleen_3DPI Tonsil_3DPI	8	SOD2
		DDX52
		NGFR
		NDUFC2
		SOD1
		CRYAB
		TXNL4A
		MORF4L2
Heart_3DPI Kidney_3DPI Lingunal_3DPI Liver_3DPI Lung_3DPI Mandibular_3DPI Mesentric_3DPI	1	ABLIM2
Heart_3DPI Kidney_3DPI Lingunal_3DPI Liver_3DPI Lung_3DPI Mandibular_3DPI Tonsil_3DPI	1	LRRN2
Heart_3DPI Kidney_3DPI Lingunal_3DPI Liver_3DPI Lung_3DPI Mesentric_3DPI Muscle_3DPI	9	SH3PXD2B
		NFIX
		TNS2
		NUDT12
		PACS1
		MROH1
		GPR17
		SLC9A1
		NOTCH4
Heart_3DPI Kidney_3DPI Lingunal_3DPI Liver_3DPI Lung_3DPI Mesentric_3DPI Spleen_3DPI	1	RIGI
Heart_3DPI Kidney_3DPI Lingunal_3DPI Liver_3DPI Lung_3DPI Muscle_3DPI Spleen_3DPI	1	TP53I11
Heart_3DPI Kidney_3DPI Lingunal_3DPI Liver_3DPI Lung_3DPI Muscle_3DPI Tonsil_3DPI	2	ENSSSCG00000036812
		ENSSSCG00000031925
Heart_3DPI Kidney_3DPI Lingunal_3DPI Liver_3DPI Mandibular_3DPI Mesentric_3DPI Tonsil_3DPI	2	ANO1
		RNF125
Heart_3DPI Kidney_3DPI Liver_3DPI Lung_3DPI Mandibular_3DPI Mesentric_3DPI Tonsil_3DPI	5	S100A8
		CCR1
		CDCA5
		TM4SF4
		ADAMTS16
Heart_3DPI Kidney_3DPI Liver_3DPI Mandibular_3DPI Mesentric_3DPI Spleen_3DPI Tonsil_3DPI	1	WSCD2
Heart_3DPI Kidney_3DPI Lingunal_3DPI Lung_3DPI Mandibular_3DPI Mesentric_3DPI Muscle_3DPI	12	RPS6KA2
		LRRC70
		MZT1
		ALPK3
		PER2
		ROBO4
		MTSS2
		PPP1R3G
		GPC1
		KCNQ1
		CALML5
		EMILIN3
Heart_3DPI Kidney_3DPI Lingunal_3DPI Lung_3DPI Mandibular_3DPI Mesentric_3DPI Spleen_3DPI	2	ABHD3
		GGH
Heart_3DPI Kidney_3DPI Lingunal_3DPI Lung_3DPI Mandibular_3DPI Mesentric_3DPI Tonsil_3DPI	45	IRX3
		MME
		ABHD5
		ENSSSCG00000003302
		PDCD1LG2
		EPS8L1
		TLR8
		STYX
		TXNIP
		PGRMC1
		FRMPD3
		ABRACL
		STAT1
		CCDC180
		ICOS
		BEST4
		KCNH2
		KYNU
		CLEC2L
		COL2A1
		TMEM145
		MLPH
		EPN2
		ENSSSCG00000036083
		ABCC8
		FLYWCH1
		CCDC154
		GPR65
		TDG
		ASB1
		ENSSSCG00000036022
		PARP12
		POSTN
		TIPRL
		ANXA1
		RTN4R
		GPR52
		ERAP1
		SEMA3D
		ENSSSCG00000010400
		STAT2
		SOX11
		NPL
		FAM110B
		C3orf38
Heart_3DPI Kidney_3DPI Lingunal_3DPI Lung_3DPI Mandibular_3DPI Muscle_3DPI Tonsil_3DPI	1	DDN
Heart_3DPI Kidney_3DPI Lingunal_3DPI Lung_3DPI Mesentric_3DPI Muscle_3DPI Spleen_3DPI	3	FKBP7
		TSEN15
		ADGRA2
Heart_3DPI Kidney_3DPI Lingunal_3DPI Lung_3DPI Mesentric_3DPI Muscle_3DPI Tonsil_3DPI	39	CGRRF1
		TELO2
		CREB1
		CNIH1
		ASF1A
		DYNLT3
		CHPT1
		BMPR1A
		GPR22
		SLC35G1
		TMEM67
		GPR34
		PIGN
		C11orf54
		ALG6
		PCYOX1L
		TC2N
		KRAS
		TMEM158
		TONSL
		GPR160
		C14orf28
		FNDC7
		MCRIP1
		EXOSC8
		WASHC4
		INSIG2
		SAMD14
		KANK3
		CHTF18
		SIVA1
		MTFR1
		ERI1
		TRIM23
		TMEM267
		P2RY12
		AP3S1
		ARHGDIA
		ABCB8
Heart_3DPI Kidney_3DPI Lingunal_3DPI Lung_3DPI Mesentric_3DPI Spleen_3DPI Tonsil_3DPI	3	IL1RAP
		CPNE8
		CP
Heart_3DPI Kidney_3DPI Lingunal_3DPI Lung_3DPI Muscle_3DPI Spleen_3DPI Tonsil_3DPI	1	ENSSSCG00000001021
Heart_3DPI Kidney_3DPI Lingunal_3DPI Mandibular_3DPI Mesentric_3DPI Muscle_3DPI Spleen_3DPI	2	ABCA3
		SEMA6C
Heart_3DPI Kidney_3DPI Lingunal_3DPI Mandibular_3DPI Mesentric_3DPI Muscle_3DPI Tonsil_3DPI	2	VSIG4
		INHBB
Heart_3DPI Kidney_3DPI Lingunal_3DPI Mandibular_3DPI Mesentric_3DPI Spleen_3DPI Tonsil_3DPI	5	EMID1
		ADAM11
		P2RY13
		CCNB1
		ACSL5
Heart_3DPI Kidney_3DPI Lingunal_3DPI Mesentric_3DPI Muscle_3DPI Spleen_3DPI Tonsil_3DPI	1	COL3A1
Heart_3DPI Kidney_3DPI Lung_3DPI Mandibular_3DPI Mesentric_3DPI Muscle_3DPI Tonsil_3DPI	3	NEFL
		DLK1
		PDE6A
Heart_3DPI Kidney_3DPI Lung_3DPI Mandibular_3DPI Mesentric_3DPI Spleen_3DPI Tonsil_3DPI	1	ADAMTS14
Heart_3DPI Lingunal_3DPI Liver_3DPI Lung_3DPI Mandibular_3DPI Mesentric_3DPI Muscle_3DPI	13	TLCD3B
		CTIF
		PACS2
		ZCCHC14
		IL9R
		AANAT
		RFX1
		TMPRSS9
		ANK1
		C11orf42
		CMIP
		PLEKHH3
		ABLIM3
Heart_3DPI Lingunal_3DPI Liver_3DPI Lung_3DPI Mandibular_3DPI Mesentric_3DPI Spleen_3DPI	1	NACC2
Heart_3DPI Lingunal_3DPI Liver_3DPI Lung_3DPI Mandibular_3DPI Mesentric_3DPI Tonsil_3DPI	10	TBX10
		TBC1D24
		ERFL
		GPR174
		CAMSAP3
		IL7R
		MAMLD1
		HSD17B7
		CASP8
		TBPL1
Heart_3DPI Lingunal_3DPI Liver_3DPI Lung_3DPI Mandibular_3DPI Muscle_3DPI Tonsil_3DPI	2	ANP32E
		MGRN1
Heart_3DPI Lingunal_3DPI Liver_3DPI Lung_3DPI Mandibular_3DPI Spleen_3DPI Tonsil_3DPI	1	NUPR1
Heart_3DPI Lingunal_3DPI Liver_3DPI Lung_3DPI Mesentric_3DPI Muscle_3DPI Spleen_3DPI	1	VWF
Heart_3DPI Lingunal_3DPI Liver_3DPI Lung_3DPI Mesentric_3DPI Muscle_3DPI Tonsil_3DPI	2	RIN3
		TAF13
Heart_3DPI Lingunal_3DPI Liver_3DPI Mandibular_3DPI Mesentric_3DPI Muscle_3DPI Tonsil_3DPI	3	UNK
		ZFHX3
		IKZF4
Heart_3DPI Liver_3DPI Lung_3DPI Mandibular_3DPI Mesentric_3DPI Muscle_3DPI Tonsil_3DPI	1	PIGQ
Heart_3DPI Liver_3DPI Lung_3DPI Mandibular_3DPI Mesentric_3DPI Spleen_3DPI Tonsil_3DPI	1	CTSL
Heart_3DPI Lingunal_3DPI Lung_3DPI Mandibular_3DPI Mesentric_3DPI Muscle_3DPI Spleen_3DPI	4	MYO18B
		DENND2A
		ATG2A
		PTK6
Heart_3DPI Lingunal_3DPI Lung_3DPI Mandibular_3DPI Mesentric_3DPI Muscle_3DPI Tonsil_3DPI	121	MIER1
		STK25
		RAB33B
		SNX6
		CD53
		ARHGAP15
		GNB4
		SLC39A5
		ASAH1
		GORAB
		FHIP1B
		URGCP
		FARP2
		ACAP2
		SARNP
		HMGXB3
		BRD3
		C5orf24
		OSTF1
		HEXB
		CLMN
		CREBL2
		STKLD1
		CEBPG
		TNRC6C
		PTBP2
		ENSSSCG00000004489
		MYPOP
		RSRC2
		TFPI2
		DAD1
		PJA2
		USP4
		DNMT3A
		RAMP3
		PIGK
		FUT8
		HDAC4
		YAF2
		ARHGEF15
		SP3
		GLS
		MAP3K7
		ENSSSCG00000013395
		SHISA7
		SEC61B
		GALNT1
		GTF2A1
		ARMCX5
		SCIN
		TLR6
		AKTIP
		SLC44A1
		MAP3K10
		MAT2B
		ANKRD24
		VPS13A
		KMT5C
		FOXK1
		GOLGA7
		CBFB
		GPR4
		PDK1
		NRBP2
		TEDC1
		ZZZ3
		PLSCR3
		RPS17
		C4orf3
		WDR89
		DSTN
		DNAAF5
		CARD10
		RASA2
		MIS12
		RNF222
		AXIN1
		SH2D1A
		COMMD2
		ARF4
		SLC22A8
		TTC24
		TMEM209
		TGFBR1
		ARMC10
		GOSR1
		SUMO2
		SLX4
		SLC4A9
		PEX3
		IDI1
		COMMD10
		CD48
		ARSL
		STK17B
		SYNGAP1
		STK26
		ACSL3
		NT5M
		ZNF598
		PRDM16
		ATF1
		ZCCHC9
		LENG9
		FAM53A
		GFPT1
		EHMT1
		MNT
		CNN3
		CHGA
		SUN1
		ABHD15
		C12orf29
		RAB11FIP3
		CRTC2
		TES
		ANGPT2
		DR1
		DBR1
		RPL37
		CCDC9
Heart_3DPI Lingunal_3DPI Lung_3DPI Mandibular_3DPI Mesentric_3DPI Spleen_3DPI Tonsil_3DPI	8	MMP15
		SAT1
		KLRB1
		CCR5
		BCL2A1
		C2
		GZMA
		JCHAIN
Heart_3DPI Lingunal_3DPI Lung_3DPI Mesentric_3DPI Muscle_3DPI Spleen_3DPI Tonsil_3DPI	1	LAMP2
Heart_3DPI Lingunal_3DPI Mandibular_3DPI Mesentric_3DPI Muscle_3DPI Spleen_3DPI Tonsil_3DPI	1	DNAJB13
Heart_3DPI Lung_3DPI Mandibular_3DPI Mesentric_3DPI Muscle_3DPI Spleen_3DPI Tonsil_3DPI	2	GPNMB
		NPC2
Kidney_3DPI Lingunal_3DPI Liver_3DPI Lung_3DPI Mandibular_3DPI Mesentric_3DPI Muscle_3DPI	7	SCARA3
		ZNF703
		PLXNA3
		ITGB4
		CSPG4
		PRIMA1
		GLI2
Kidney_3DPI Lingunal_3DPI Liver_3DPI Lung_3DPI Mandibular_3DPI Mesentric_3DPI Spleen_3DPI	3	SPTBN2
		CD274
		TMEM251
Kidney_3DPI Lingunal_3DPI Liver_3DPI Lung_3DPI Mandibular_3DPI Mesentric_3DPI Tonsil_3DPI	15	SLC16A11
		FBLN7
		ZNF575
		MGST1
		MYCN
		IQSEC3
		CTH
		HS3ST3A1
		PIGF
		SEMA5B
		SYT3
		KCTD17
		KLHDC8A
		MRPL47
		NRG2
Kidney_3DPI Lingunal_3DPI Liver_3DPI Lung_3DPI Mesentric_3DPI Muscle_3DPI Tonsil_3DPI	2	C5orf63
		CHAC2
Kidney_3DPI Lingunal_3DPI Liver_3DPI Lung_3DPI Mesentric_3DPI Spleen_3DPI Tonsil_3DPI	3	HARBI1
		RNF39
		SYT2
Kidney_3DPI Lingunal_3DPI Liver_3DPI Mandibular_3DPI Mesentric_3DPI Muscle_3DPI Tonsil_3DPI	1	PPP1R1B
Kidney_3DPI Liver_3DPI Lung_3DPI Mandibular_3DPI Mesentric_3DPI Spleen_3DPI Tonsil_3DPI	1	TRIM71
Kidney_3DPI Lingunal_3DPI Lung_3DPI Mandibular_3DPI Mesentric_3DPI Muscle_3DPI Tonsil_3DPI	197	GDPD5
		PPM1A
		RICTOR
		AGPS
		PSMD5
		CUL4B
		PSD2
		THOC7
		IQANK1
		NYAP1
		RESF1
		SLC31A1
		LNPK
		ZSWIM9
		SKI
		DCAF13
		TM9SF2
		LIN9
		ITCH
		KLHL26
		SMARCAD1
		SARAF
		PMS1
		EFR3A
		ZBTB46
		ZNF280D
		ZNF783
		METTL23
		SH3RF3
		LYPLA1
		ZNF8
		KIF18B
		RAB14
		CCDC186
		FAM135A
		ARMC8
		ENSSSCG00000004392
		SAMD8
		NDUFB5
		MTMR9
		KANSL1L
		TOPORS
		FAAP20
		LRIF1
		SCYL2
		NUS1
		PTPRN2
		CHM
		RNFT1
		AEBP1
		RBM18
		CSNK1G3
		SCRIB
		KIF21B
		CDH4
		TMEM168
		WAC
		WHRN
		KLHL24
		EIF3M
		PRPF39
		LAMB3
		CYB5R4
		DMXL1
		NAA15
		ORC5
		BCL11B
		TTC27
		TRMT11
		TMEM62
		KPNA4
		VPS37A
		MAPK8
		ATP5MK
		VPS54
		DCAF10
		GINM1
		USO1
		RAB18
		SBNO1
		SPTBN4
		AGFG1
		RNF141
		DHX40
		UHMK1
		GPN3
		OPRL1
		NSUN3
		DCTN6
		ZNF316
		ATP5PB
		MGAT4A
		RAD17
		ZNF654
		SBK2
		ZNF770
		SUCLA2
		RPS6KB1
		LCORL
		TMEM19
		ATL2
		TIAL1
		ST8SIA4
		ATP11C
		ATR
		THAP1
		KLHL7
		HBP1
		FBXL5
		ZDHHC17
		FMR1
		PLEKHB2
		CDC42EP5
		PRX
		ARHGAP5
		METAP2
		KIF1A
		TM9SF3
		STAM2
		ATG12
		BMI1
		RYK
		PRKCI
		LETM1
		INTS8
		CCDC102A
		PPTC7
		CGGBP1
		ABCE1
		SLC38A2
		LRPPRC
		MTERF1
		ZC3H18
		ZFTA
		SRCIN1
		LSP1
		CUL5
		SEPSECS
		PIK3CA
		TRAPPC8
		KIFC2
		ALDH1A1
		SETDB2
		SUPT20H
		MRS2
		RADIL
		RRM2B
		PON2
		PTP4A1
		PIGW
		MIOS
		ESPN
		MMGT1
		NEPRO
		ZNF280C
		SLC38A10
		TRAM1
		RANBP6
		DHX15
		PICALM
		LACTB2
		SPCS3
		SNX13
		THAP5
		SAR1A
		UBR1
		CDC27
		TRPM7
		TFAM
		MARCHF5
		ESCO1
		CYTIP
		COL16A1
		PKIA
		PPP6C
		PPIP5K2
		RBM39
		C5orf22
		LARP4
		COX7C
		MOCS2
		XYLT1
		ZNF189
		ODR4
		CASD1
		USPL1
		TXNL1
		TSPOAP1
		KRIT1
		SRSF10
		MAP3K2
		LEPROTL1
		EIF2A
		HYCC2
		FANCE
		ZMYM6
		RPS6KA3
Kidney_3DPI Lingunal_3DPI Lung_3DPI Mandibular_3DPI Mesentric_3DPI Spleen_3DPI Tonsil_3DPI	12	CMPK2
		CROCC2
		OAS2
		CACNA1E
		SCUBE1
		RAB26
		EBF4
		TNFRSF17
		ACADM
		CAMK1G
		PUM3
		COL8A2
Kidney_3DPI Lung_3DPI Mandibular_3DPI Mesentric_3DPI Muscle_3DPI Spleen_3DPI Tonsil_3DPI	1	ZNF536
Lingunal_3DPI Liver_3DPI Lung_3DPI Mandibular_3DPI Mesentric_3DPI Muscle_3DPI Spleen_3DPI	4	SNED1
		HUNK
		TBCA
		PTX4
Lingunal_3DPI Liver_3DPI Lung_3DPI Mandibular_3DPI Mesentric_3DPI Muscle_3DPI Tonsil_3DPI	26	VWCE
		CCDC117
		FAM124A
		MRPL33
		CROT
		RHPN1
		HSPA8
		DYNLL1
		PLGRKT
		CCDC59
		TEFM
		ZFPM1
		NUDT15
		TTC1
		B3GNT7
		SNW1
		SHANK2
		SOD3
		HMGN3
		MLXIPL
		ECD
		CWC15
		ARMC5
		APC2
		BTC
		SNRNP27
Lingunal_3DPI Liver_3DPI Lung_3DPI Mandibular_3DPI Mesentric_3DPI Spleen_3DPI Tonsil_3DPI	16	MAD2L1
		ENSSSCG00000016254
		TSR1
		FJX1
		UBB
		FAM83H
		ENSSSCG00000013078
		MFAP1
		ENSSSCG00000013849
		HSPD1
		HRH2
		SNRPC
		SDK1
		C15orf48
		FAM111A
		CRB2
Lingunal_3DPI Liver_3DPI Mandibular_3DPI Mesentric_3DPI Muscle_3DPI Spleen_3DPI Tonsil_3DPI	3	GGT5
		BTG3
		GPR176
Liver_3DPI Lung_3DPI Mandibular_3DPI Mesentric_3DPI Muscle_3DPI Spleen_3DPI Tonsil_3DPI	1	STIP1
Lingunal_3DPI Lung_3DPI Mandibular_3DPI Mesentric_3DPI Muscle_3DPI Spleen_3DPI Tonsil_3DPI	28	EVC
		TAF12
		COX7A2
		ESRRB
		CCNB1IP1
		CCT3
		CASP3
		NOPCHAP1
		MOK
		SLC43A1
		TXNDC17
		PWWP2B
		CYS1
		RWDD1
		ELL2
		MRPL34
		CHCHD5
		ZFHX2
		UQCR10
		PSMB7
		RPL23A
		C17orf78
		KIAA1522
		RPL26L1
		NPM1
		ARPC3
		PAK1IP1
		PSMC2
Heart_3DPI Kidney_3DPI Lingunal_3DPI Liver_3DPI Lung_3DPI Mandibular_3DPI	1	DNAH12
Heart_3DPI Kidney_3DPI Lingunal_3DPI Liver_3DPI Lung_3DPI Mesentric_3DPI	5	GJA9
		ETV1
		ASPA
		TBC1D25
		ZNF358
Heart_3DPI Kidney_3DPI Lingunal_3DPI Liver_3DPI Lung_3DPI Muscle_3DPI	5	PLXND1
		MMP11
		ABCC1
		ENSSSCG00000032119
		TK1
Heart_3DPI Kidney_3DPI Lingunal_3DPI Liver_3DPI Lung_3DPI Spleen_3DPI	2	ENSSSCG00000023014
		UBE2L6
Heart_3DPI Kidney_3DPI Lingunal_3DPI Liver_3DPI Mandibular_3DPI Mesentric_3DPI	2	SERPINI1
		SYNDIG1
Heart_3DPI Kidney_3DPI Lingunal_3DPI Liver_3DPI Mandibular_3DPI Spleen_3DPI	1	IRF7
Heart_3DPI Kidney_3DPI Lingunal_3DPI Liver_3DPI Mesentric_3DPI Muscle_3DPI	1	AK6
Heart_3DPI Kidney_3DPI Liver_3DPI Lung_3DPI Mandibular_3DPI Mesentric_3DPI	1	IDNK
Heart_3DPI Kidney_3DPI Liver_3DPI Lung_3DPI Mesentric_3DPI Muscle_3DPI	1	ELF4
Heart_3DPI Kidney_3DPI Liver_3DPI Mandibular_3DPI Mesentric_3DPI Muscle_3DPI	1	E2F7
Heart_3DPI Kidney_3DPI Liver_3DPI Mandibular_3DPI Mesentric_3DPI Tonsil_3DPI	1	TIMD4
Heart_3DPI Kidney_3DPI Liver_3DPI Mandibular_3DPI Muscle_3DPI Tonsil_3DPI	2	ENSSSCG00000003006
		ENSSSCG00000006205
Heart_3DPI Kidney_3DPI Lingunal_3DPI Lung_3DPI Mandibular_3DPI Mesentric_3DPI	1	ENSSSCG00000030696
Heart_3DPI Kidney_3DPI Lingunal_3DPI Lung_3DPI Mandibular_3DPI Muscle_3DPI	2	DLK2
		LGALS12
Heart_3DPI Kidney_3DPI Lingunal_3DPI Lung_3DPI Mandibular_3DPI Spleen_3DPI	1	GIMAP2
Heart_3DPI Kidney_3DPI Lingunal_3DPI Lung_3DPI Mesentric_3DPI Muscle_3DPI	9	SPACA6
		RNF13
		TRIQK
		TM6SF1
		GLIPR1
		SLC9A3R2
		NUP35
		KSR1
		PTCH2
Heart_3DPI Kidney_3DPI Lingunal_3DPI Lung_3DPI Mesentric_3DPI Spleen_3DPI	1	DNTT
Heart_3DPI Kidney_3DPI Lingunal_3DPI Lung_3DPI Mesentric_3DPI Tonsil_3DPI	7	JAK2
		HSD17B11
		TUBE1
		CFI
		RAVER2
		GLIS2
		HGF
Heart_3DPI Kidney_3DPI Lingunal_3DPI Lung_3DPI Muscle_3DPI Spleen_3DPI	1	ACOD1
Heart_3DPI Kidney_3DPI Lingunal_3DPI Lung_3DPI Muscle_3DPI Tonsil_3DPI	9	CHIC1
		ENSSSCG00000028167
		TMED5
		ZC2HC1A
		GNPNAT1
		ZDHHC21
		ENSSSCG00000012452
		ENSSSCG00000031155
		SLC35A3
Heart_3DPI Kidney_3DPI Lingunal_3DPI Mandibular_3DPI Mesentric_3DPI Muscle_3DPI	3	AGPAT1
		SYN1
		ARHGEF37
Heart_3DPI Kidney_3DPI Lingunal_3DPI Mandibular_3DPI Mesentric_3DPI Tonsil_3DPI	6	ST6GALNAC1
		CTSS
		TASL
		GAREM2
		IGSF9B
		GM2A
Heart_3DPI Kidney_3DPI Lingunal_3DPI Mesentric_3DPI Muscle_3DPI Tonsil_3DPI	1	SLN
Heart_3DPI Kidney_3DPI Lingunal_3DPI Mesentric_3DPI Spleen_3DPI Tonsil_3DPI	2	CENPK
		CCL4
Heart_3DPI Kidney_3DPI Lung_3DPI Mandibular_3DPI Mesentric_3DPI Muscle_3DPI	4	CAMK2A
		ASB10
		ADAMTSL5
		GALNT16
Heart_3DPI Kidney_3DPI Lung_3DPI Mandibular_3DPI Mesentric_3DPI Spleen_3DPI	1	ENSSSCG00000027991
Heart_3DPI Kidney_3DPI Lung_3DPI Mandibular_3DPI Mesentric_3DPI Tonsil_3DPI	13	CNTN2
		ENSSSCG00000021534
		YBX2
		C7
		CPLX1
		LRFN2
		SCN5A
		DAPP1
		SIX2
		ELFN2
		FOSB
		ENSSSCG00000028085
		PROM2
Heart_3DPI Kidney_3DPI Lung_3DPI Mandibular_3DPI Muscle_3DPI Tonsil_3DPI	1	KLHL34
Heart_3DPI Kidney_3DPI Lung_3DPI Mesentric_3DPI Muscle_3DPI Tonsil_3DPI	2	TNIP3
		RAD54B
Heart_3DPI Kidney_3DPI Lung_3DPI Muscle_3DPI Spleen_3DPI Tonsil_3DPI	1	ENSSSCG00000037260
Heart_3DPI Kidney_3DPI Mandibular_3DPI Mesentric_3DPI Spleen_3DPI Tonsil_3DPI	1	CCL19
Heart_3DPI Kidney_3DPI Mandibular_3DPI Muscle_3DPI Spleen_3DPI Tonsil_3DPI	1	ENSSSCG00000024000
Heart_3DPI Lingunal_3DPI Liver_3DPI Lung_3DPI Mandibular_3DPI Mesentric_3DPI	3	FAM83C
		CUX1
		NAV2
Heart_3DPI Lingunal_3DPI Liver_3DPI Lung_3DPI Mandibular_3DPI Muscle_3DPI	1	KCNQ4
Heart_3DPI Lingunal_3DPI Liver_3DPI Lung_3DPI Mesentric_3DPI Muscle_3DPI	18	ZHX3
		PDGFRB
		ARSK
		MDC1
		NCOR1
		PER1
		ULK1
		NPRL3
		DENND4B
		CDC42BPB
		HDLBP
		LENG8
		ZMIZ1
		RIPOR1
		DYRK1B
		PHLDB1
		MBD6
		ABCC10
Heart_3DPI Lingunal_3DPI Liver_3DPI Lung_3DPI Mesentric_3DPI Spleen_3DPI	3	C15orf39
		MARCO
		ADRB1
Heart_3DPI Lingunal_3DPI Liver_3DPI Lung_3DPI Mesentric_3DPI Tonsil_3DPI	1	MSI1
Heart_3DPI Lingunal_3DPI Liver_3DPI Lung_3DPI Muscle_3DPI Spleen_3DPI	1	TNS1
Heart_3DPI Lingunal_3DPI Liver_3DPI Lung_3DPI Muscle_3DPI Tonsil_3DPI	1	C8orf34
Heart_3DPI Lingunal_3DPI Liver_3DPI Lung_3DPI Spleen_3DPI Tonsil_3DPI	1	TCN1
Heart_3DPI Lingunal_3DPI Liver_3DPI Mandibular_3DPI Mesentric_3DPI Muscle_3DPI	3	KRT80
		TPP1
		PLIN1
Heart_3DPI Lingunal_3DPI Liver_3DPI Mandibular_3DPI Mesentric_3DPI Spleen_3DPI	1	ENSSSCG00000035223
Heart_3DPI Lingunal_3DPI Liver_3DPI Mandibular_3DPI Mesentric_3DPI Tonsil_3DPI	2	ENSSSCG00000009667
		HAVCR2
Heart_3DPI Lingunal_3DPI Liver_3DPI Mandibular_3DPI Muscle_3DPI Spleen_3DPI	1	RGMA
Heart_3DPI Lingunal_3DPI Liver_3DPI Mesentric_3DPI Muscle_3DPI Spleen_3DPI	2	ZNF362
		IRS2
Heart_3DPI Lingunal_3DPI Liver_3DPI Mesentric_3DPI Muscle_3DPI Tonsil_3DPI	1	TNFRSF11B
Heart_3DPI Liver_3DPI Lung_3DPI Mandibular_3DPI Mesentric_3DPI Muscle_3DPI	1	PROB1
Heart_3DPI Liver_3DPI Lung_3DPI Mandibular_3DPI Mesentric_3DPI Tonsil_3DPI	7	ADCK1
		ENSSSCG00000011489
		CD9
		SLC47A2
		METTL14
		NOTUM
		C6orf132
Heart_3DPI Liver_3DPI Lung_3DPI Mandibular_3DPI Spleen_3DPI Tonsil_3DPI	2	GNLY
		MDK
Heart_3DPI Liver_3DPI Lung_3DPI Mesentric_3DPI Muscle_3DPI Tonsil_3DPI	1	ENSSSCG00000006588
Heart_3DPI Liver_3DPI Mandibular_3DPI Mesentric_3DPI Muscle_3DPI Tonsil_3DPI	2	RBPMS2
		NR2C2AP
Heart_3DPI Liver_3DPI Mandibular_3DPI Mesentric_3DPI Spleen_3DPI Tonsil_3DPI	1	LIPG
Heart_3DPI Liver_3DPI Mandibular_3DPI Muscle_3DPI Spleen_3DPI Tonsil_3DPI	2	WIPF3
		CSMD1
Heart_3DPI Lingunal_3DPI Lung_3DPI Mandibular_3DPI Mesentric_3DPI Muscle_3DPI	19	EDDM3B
		PELP1
		VPS9D1
		SPTB
		KIAA1614
		TEAD4
		MAST2
		RTL5
		FBF1
		ACOX3
		SRL
		MAP2K3
		BAIAP2
		MIEF2
		CASTOR2
		FLCN
		TEAD3
		ADAP1
		ENSSSCG00000014822
Heart_3DPI Lingunal_3DPI Lung_3DPI Mandibular_3DPI Mesentric_3DPI Spleen_3DPI	1	C8orf58
Heart_3DPI Lingunal_3DPI Lung_3DPI Mandibular_3DPI Mesentric_3DPI Tonsil_3DPI	85	DOCK11
		GIPR
		FAM221B
		GPR157
		WSB1
		PROS1
		MFSD14B
		CAPN11
		HCN4
		CD84
		PHKB
		RNASE4
		TAF4B
		CD180
		ARPC5
		OXR1
		GRAMD4
		PPT1
		LY75
		HTATIP2
		GFAP
		RBMS3
		ARL4A
		TLR1
		ENSSSCG00000012835
		ANKRD22
		SLC5A3
		PARP8
		EFEMP1
		PTPRC
		C2CD4D
		GJC2
		BNIP3L
		ENSSSCG00000002811
		STAC2
		MAP3K1
		PBK
		ZBTB33
		PRR7
		TOP1MT
		HROB
		PTPN22
		BLTP3B
		DPYD
		TNFAIP8L3
		MGP
		ENSSSCG00000038362
		TLR10
		NR4A1
		EML4
		GPER1
		ZNF660
		GBX1
		SPAG16
		CYP4V2
		ZBTB45
		HPS3
		EHBP1
		ORC2
		ARAP2
		DBF4B
		FAM172A
		SLC41A2
		DNAJC24
		STUM
		PPP3CA
		PPP2R3B
		VWA2
		KCND3
		CCPG1
		ANKRD44
		NT5DC2
		SUCO
		RABGAP1L
		HACD2
		ADGRB1
		VCPIP1
		SRI
		STAP1
		KLRK1
		LIPA
		DOCK10
		CHRD
		GXYLT1
		SLC39A6
Heart_3DPI Lingunal_3DPI Lung_3DPI Mandibular_3DPI Muscle_3DPI Tonsil_3DPI	3	MPP3
		DRD2
		SLC4A10
Heart_3DPI Lingunal_3DPI Lung_3DPI Mesentric_3DPI Muscle_3DPI Spleen_3DPI	3	UCHL3
		GTF3C1
		PPP1R12B
Heart_3DPI Lingunal_3DPI Lung_3DPI Mesentric_3DPI Muscle_3DPI Tonsil_3DPI	17	THSD1
		FAR2
		C19orf54
		SLC35A5
		TTC21B
		SGK3
		TRMT44
		TSC22D4
		SLC25A14
		FGF22
		OGN
		FAM117A
		TAF1C
		CALCOCO1
		BCAR1
		UMAD1
		MAPK8IP3
Heart_3DPI Lingunal_3DPI Lung_3DPI Muscle_3DPI Spleen_3DPI Tonsil_3DPI	1	ENSSSCG00000039089
Heart_3DPI Lingunal_3DPI Mandibular_3DPI Mesentric_3DPI Muscle_3DPI Tonsil_3DPI	9	RENBP
		AKT1S1
		PROCA1
		MIPEP
		SERINC2
		CEP44
		FER1L6
		PCGF2
		TRPV4
Heart_3DPI Lingunal_3DPI Mandibular_3DPI Mesentric_3DPI Spleen_3DPI Tonsil_3DPI	4	PSAT1
		CEP152
		DUSP5
		ADRA1B
Heart_3DPI Lung_3DPI Mandibular_3DPI Mesentric_3DPI Muscle_3DPI Spleen_3DPI	1	IFT20
Heart_3DPI Lung_3DPI Mandibular_3DPI Mesentric_3DPI Muscle_3DPI Tonsil_3DPI	12	ZBTB12
		CAMK2B
		SESN1
		ATP2B3
		HTR1E
		RASL10B
		JOSD2
		ND6
		GABRG1
		TLR4
		RHOU
		SYT17
Heart_3DPI Lung_3DPI Mandibular_3DPI Mesentric_3DPI Spleen_3DPI Tonsil_3DPI	6	KIF5C
		CHADL
		DEFB1
		ISL1
		ENSSSCG00000015401
		GZMH
Heart_3DPI Lung_3DPI Mesentric_3DPI Muscle_3DPI Spleen_3DPI Tonsil_3DPI	1	ENSSSCG00000004179
Kidney_3DPI Lingunal_3DPI Liver_3DPI Lung_3DPI Mandibular_3DPI Mesentric_3DPI	1	AMER2
Kidney_3DPI Lingunal_3DPI Liver_3DPI Lung_3DPI Mesentric_3DPI Muscle_3DPI	4	SH3BP1
		SFRP5
		BGN
		MFAP4
Kidney_3DPI Lingunal_3DPI Liver_3DPI Lung_3DPI Mesentric_3DPI Spleen_3DPI	1	TNFSF18
Kidney_3DPI Lingunal_3DPI Liver_3DPI Lung_3DPI Mesentric_3DPI Tonsil_3DPI	1	B3GNT5
Kidney_3DPI Lingunal_3DPI Liver_3DPI Lung_3DPI Muscle_3DPI Spleen_3DPI	2	PNPT1
		MRGPRF
Kidney_3DPI Lingunal_3DPI Liver_3DPI Lung_3DPI Spleen_3DPI Tonsil_3DPI	1	TTC23
Kidney_3DPI Lingunal_3DPI Liver_3DPI Mandibular_3DPI Mesentric_3DPI Tonsil_3DPI	1	LACTB
Kidney_3DPI Liver_3DPI Lung_3DPI Mandibular_3DPI Mesentric_3DPI Tonsil_3DPI	3	ENSSSCG00000004001
		SQOR
		SARDH
Kidney_3DPI Liver_3DPI Lung_3DPI Mandibular_3DPI Muscle_3DPI Spleen_3DPI	1	GLI1
Kidney_3DPI Lingunal_3DPI Lung_3DPI Mandibular_3DPI Mesentric_3DPI Muscle_3DPI	2	SCN4A
		TM4SF18
Kidney_3DPI Lingunal_3DPI Lung_3DPI Mandibular_3DPI Mesentric_3DPI Spleen_3DPI	4	TENM4
		TMEM151B
		GPR171
		MDFI
Kidney_3DPI Lingunal_3DPI Lung_3DPI Mandibular_3DPI Mesentric_3DPI Tonsil_3DPI	95	CBLL1
		ZBTB41
		C6orf120
		CFL2
		PPP2R2A
		HADHB
		NAB1
		NTN3
		UGCG
		ORC3
		HACE1
		KIFC1
		PPP4R3B
		PLEKHA3
		EXOC3L2
		UBE2B
		OMA1
		TRPM5
		CCNL1
		SRRM3
		AP3M1
		ENSSSCG00000013584
		ZBTB44
		SETX
		SPATC1L
		TTLL8
		HAS1
		AP4E1
		GNAL
		ARHGAP12
		TSSC4
		PSD
		TYW5
		RBBP8
		ROBO3
		WDR90
		BICDL2
		CAMK2D
		KCNC3
		COX1
		USP25
		RFESD
		LSM6
		GRIN2D
		PRKAR1B
		KSR2
		NAA25
		LCOR
		SLC6A7
		GCGR
		CDC40
		DACT2
		LRFN1
		HIPK4
		ABHD10
		LRRC27
		ACTR2
		FMO4
		RIPK2
		ERN2
		CNEP1R1
		RABL3
		ZNF800
		MMP25
		PRRT2
		CNOT6L
		ELOVL5
		VSIG10L
		FBXO30
		BLNK
		FOXC2
		TULP1
		CLPX
		GRIN3B
		EVPL
		ARL8B
		RCBTB1
		AK3
		KCND1
		DPP4
		ATP13A3
		HSD17B4
		PLCH2
		RAPGEFL1
		TCEA2
		RNF112
		ZBTB26
		LINGO1
		CYP2W1
		ERP44
		LLPH
		CYP46A1
		FCHO2
		CACNA1I
		DNAJC13
Kidney_3DPI Lingunal_3DPI Lung_3DPI Mandibular_3DPI Muscle_3DPI Spleen_3DPI	1	ENSSSCG00000029199
Kidney_3DPI Lingunal_3DPI Lung_3DPI Mandibular_3DPI Spleen_3DPI Tonsil_3DPI	1	LAMC3
Kidney_3DPI Lingunal_3DPI Lung_3DPI Mesentric_3DPI Muscle_3DPI Spleen_3DPI	1	SMOC1
Kidney_3DPI Lingunal_3DPI Lung_3DPI Mesentric_3DPI Muscle_3DPI Tonsil_3DPI	9	HAUS7
		CKAP4
		ATXN7L2
		PARL
		SNX16
		MOSMO
		RMDN1
		LRRC45
		STK38L
Kidney_3DPI Lingunal_3DPI Mandibular_3DPI Mesentric_3DPI Muscle_3DPI Tonsil_3DPI	4	SLC34A3
		TMEM240
		ANKRD35
		TRIM42
Kidney_3DPI Lingunal_3DPI Mandibular_3DPI Mesentric_3DPI Spleen_3DPI Tonsil_3DPI	3	NME4
		CSMD3
		CTLA4
Kidney_3DPI Lung_3DPI Mandibular_3DPI Mesentric_3DPI Muscle_3DPI Tonsil_3DPI	7	MUC2
		TPPP
		PLXNB3
		FBN3
		SLC31A2
		FOXO6
		GPC2
Kidney_3DPI Lung_3DPI Mandibular_3DPI Mesentric_3DPI Spleen_3DPI Tonsil_3DPI	2	WNT11
		LAP3
Kidney_3DPI Lung_3DPI Mesentric_3DPI Muscle_3DPI Spleen_3DPI Tonsil_3DPI	1	MARCKSL1
Lingunal_3DPI Liver_3DPI Lung_3DPI Mandibular_3DPI Mesentric_3DPI Muscle_3DPI	3	CHAD
		RHBDF2
		FGFRL1
Lingunal_3DPI Liver_3DPI Lung_3DPI Mandibular_3DPI Mesentric_3DPI Spleen_3DPI	2	HEXD
		CYP2F1
Lingunal_3DPI Liver_3DPI Lung_3DPI Mandibular_3DPI Mesentric_3DPI Tonsil_3DPI	22	ANKRD49
		RDH11
		SLC22A13
		NCOA7
		GLP2R
		KTN1
		GUCY2D
		BPNT1
		SEMA6B
		BEGAIN
		PDHX
		FAM20C
		MAN1C1
		OLA1
		NSMCE2
		MIOX
		NECTIN1
		SLC22A23
		C1QTNF12
		CERS6
		GMEB2
		ESF1
Lingunal_3DPI Liver_3DPI Lung_3DPI Mandibular_3DPI Muscle_3DPI Spleen_3DPI	1	SLIT3
Lingunal_3DPI Liver_3DPI Lung_3DPI Mandibular_3DPI Spleen_3DPI Tonsil_3DPI	1	SMOC2
Lingunal_3DPI Liver_3DPI Lung_3DPI Mesentric_3DPI Muscle_3DPI Spleen_3DPI	2	TNS3
		CSF1R
Lingunal_3DPI Liver_3DPI Lung_3DPI Mesentric_3DPI Muscle_3DPI Tonsil_3DPI	4	ITPK1
		FAM102A
		BTBD19
		TOR4A
Lingunal_3DPI Liver_3DPI Lung_3DPI Muscle_3DPI Spleen_3DPI Tonsil_3DPI	1	MMP28
Lingunal_3DPI Liver_3DPI Mandibular_3DPI Mesentric_3DPI Muscle_3DPI Tonsil_3DPI	3	HTR4
		LSM5
		YEATS4
Lingunal_3DPI Liver_3DPI Mandibular_3DPI Mesentric_3DPI Spleen_3DPI Tonsil_3DPI	3	PARP11
		ENPP6
		PSMD4
Liver_3DPI Lung_3DPI Mandibular_3DPI Mesentric_3DPI Muscle_3DPI Tonsil_3DPI	2	ABCC6
		GPR37L1
Liver_3DPI Lung_3DPI Mandibular_3DPI Mesentric_3DPI Spleen_3DPI Tonsil_3DPI	2	POU2F3
		F13A1
Lingunal_3DPI Lung_3DPI Mandibular_3DPI Mesentric_3DPI Muscle_3DPI Spleen_3DPI	2	ADAP2
		GMNN
Lingunal_3DPI Lung_3DPI Mandibular_3DPI Mesentric_3DPI Muscle_3DPI Tonsil_3DPI	371	CLK4
		RPS18
		LMAN1
		INIP
		LARP7
		SLC25A46
		TERF2IP
		PPIL1
		ZDHHC6
		PTP4A2
		METTL25
		CDCA4
		TMEM59
		ARAP1
		ENSSSCG00000013992
		ETFA
		AKIRIN1
		TNKS2
		NDUFB8
		OSER1
		LAMTOR5
		PSMD12
		ERCC8
		CALCOCO2
		VPS50
		PIAS1
		ZC3H14
		DDX50
		SLC25A24
		HNRNPH1
		THAP4
		PKN3
		GPSM1
		THUMPD3
		ENSSSCG00000016075
		ERFE
		RPS3A
		TMEM50B
		C5AR2
		IST1
		NXNL1
		MED31
		RPL35A
		CAV2
		ENSSSCG00000014969
		KRBA1
		CHCHD2
		STAG2
		LNPEP
		NEDD4
		ZRANB3
		ARMC1
		PPP1R8
		PIK3C3
		APBB1
		N4BP2
		EMC3
		ATP2C1
		ENSSSCG00000036716
		MINDY3
		CENPC
		AKAP17A
		PLEKHF2
		FBXL19
		MARCHF7
		VPS8
		HNRNPC
		PRPF40A
		ZNF300
		COG5
		NGLY1
		COMMD3
		CDC16
		IFNGR1
		FAM162A
		RAB11A
		EIF2S2
		UCHL5
		ST13
		QRSL1
		DTWD1
		PDHB
		DHX36
		SMAD5
		CCDC88A
		ZNF638
		CNBP
		COX7A2L
		NUP155
		BBC3
		RHOT1
		ACTR10
		TRA2B
		FUBP1
		KIAA0586
		FOCAD
		ZNF672
		YWHAZ
		HIPK3
		DERL2
		MAIP1
		PLS3
		RPL24
		GNA13
		POLR2M
		SSR4
		ENSSSCG00000010058
		BUB3
[truncated: 9,794 more rows]

## Sheet: Sheet 3
Sheet 3. Overlapping DEGs between 1 dpi and 3 dpi.
Names	total	elements
All tissue DPI1 All tissue DPI3	9229	PNCK
		FSTL1
		ELMO2
		RPS11
		CREB3L1
		MMP2
		SLMAP
		TMEM216
		ABRA
		C10orf90
		SMARCD3
		A4GNT
		RALYL
		ZHX3
		APBB2
		KLHL13
		XDH
		CLK4
		KCNG1
		DECR1
		CXCR4
		SALL1
		PTPRR
		IRAK1
		RPS18
		ENSSSCG00000008383
		SLC10A7
		OR2K2
		PXYLP1
		TMSB10
		ESYT1
		LMAN1
		CHD8
		DDB1
		STYK1
		CHRNA10
		MMP7
		CCNI
		RTN1
		SMIM17
		KLHL14
		TBX10
		CENPQ
		ZBTB12
		KBTBD8
		CDK14
		ERG
		ENSSSCG00000021767
		FAT4
		EFCAB9
		PARN
		SOD2
		CYTH1
		PNPT1
		MIER1
		CHD9
		STK16
		ARID3C
		AGPAT1
		TOB2
		NOSTRIN
		INIP
		MAX
		SERPINA12
		FER1L5
		PIR
		PCARE
		TMEM132E
		EVC
		SCYL3
		SORL1
		FIBCD1
		CHD1
		SYN3
		DMC1
		SERPINF1
		SUGCT
		HMX1
		TAOK3
		STK25
		CMPK2
		BRCA1
		CDC25B
		BMP3
		SLK
		POU3F1
		HIGD1B
		BAZ1B
		SPEGNB
		ENSSSCG00000000983
		LRGUK
		TEK
		LARP7
		SLC25A46
		TERF2IP
		CPNE4
		COL1A1
		GRK5
		AP1S2
		TMEM52
		RAB33B
		ALDOC
		ENSSSCG00000032381
		CA11
		TMEM266
		SEL1L3
		SMIM35
		GDPD5
		SMYD3
		CST7
		CIAO1
		SELL
		CAVIN3
		KCNC1
		CCL19
		PPIL1
		TAFA2
		VWA5A
		STK17A
		FOXE1
		PCDHA13
		SIAH3
		CNGA3
		NAT8L
		ZDHHC6
		NEFH
		CTDSP2
		PGBD5
		DUSP4
		BUD31
		FAM174A
		PABPC5
		BPIFB2
		TNNT3
		C6orf15
		RNF4
		ENSSSCG00000011106
		HDAC7
		ALG2
		PLEKHG4
		SYT13
		EIF1
		FPGT
		CDK1
		POLR2B
		RPS28
		ENSSSCG00000031800
		GDF10
		COQ9
		ENSSSCG00000001970
		P2RX3
		LYZL4
		GCC2
		FNDC1
		C8G
		SPINK14
		CBLL1
		PIRT
		LIM2
		VAX2
		GCLM
		CPEB3
		PPM1A
		INTS1
		MMP16
		ORC1
		DRD3
		SAMSN1
		PTP4A2
		METTL25
		EMILIN1
		NDUFS4
		TAF12
		PIK3CB
		COL18A1
		PDZD3
		ELAPOR2
		STPG1
		COX8A
		SF3B6
		CDCA4
		PRORP
		ENSSSCG00000015826
		FUS
		EMX2
		IMMP1L
		FTMT
		ENSSSCG00000036556
		TF
		CLCN4
		GPRL15
		MMP15
		DNAH11
		ASS1
		TMEM59
		SEC23IP
		RGS4
		UQCRC1
		DDX18
		SNX6
		ADAM23
		ZNHIT2
		TFR2
		RICTOR
		TMEM104
		PTPN5
		CYP1A1
		FSIP1
		GRIK2
		UPF3A
		ENSSSCG00000030671
		PPBP
		HTR3A
		SLITRK4
		ANKRD49
		COX7A2
		ITPRID1
		CACNB1
		QKI
		LAMB4
		ACADL
		PDP1
		LRRTM3
		GPHB5
		IZUMO2
		CGA
		GNG12
		TMEM125
		CNTN2
		ASNSD1
		UFL1
		DBH
		ENSSSCG00000034743
		CD53
		TFAP2B
		CROCC2
		HGH1
		ENSSSCG00000025928
		ARAP1
		CDH8
		AGPS
		SPACA6
		WASHC5
		PCCB
		UNG
		PRSS56
		ARHGAP15
		TDRKH
		SLC9A3R1
		ANKLE2
		GNB4
		OSBP
		SLC9A3
		PRR5
		SLC39A5
		DOCK11
		ENSSSCG00000010669
		RPRD1B
		WASHC3
		SMTNL2
		FKBP4
		ADRA1A
		ASAH1
		GIPR
		AHI1
		KISS1R
		GORAB
		UBE2W
		SCN11A
		FHL1
		RTN4RL1
		OSGEP
		SMC6
		GATA1
		ENSSSCG00000013992
		HK3
		PSMD5
		RSU1
		RPL4
		MAD2L1
		EIF4A3
		DLEC1
		SPATA19
		CHMP2B
		ACO2
		RPS21
		CAMSAP1
		IRX3
		XCR1
		ELFN1
		PALM2AKAP2
		ENSSSCG00000004038
		WAPL
		IFITM10
		ACAD11
		KLKB1
		ENSSSCG00000026512
		ARMH1
		ENSSSCG00000010770
		SEBOX
		BTK
		KRCC1
		PRND
		PIGL
		KIF19
		HAPLN4
		GOT2
		UIMC1
		ZNF667
		ATP7B
		TFEC
		RAB38
		DCX
		KIN
		PLSCR4
		PPARGC1A
		KCNK10
		OTOA
		EXOC1
		ETFA
		FSTL5
		AHRR
		ENSSSCG00000021534
		ZAN
		MANF
		HOXB5
		TTC13
		GTSF1
		CUL4B
		AKIRIN1
		PDGFRB
		VRK2
		CELSR3
		SLC34A3
		LCN15
		DNAJC9
		EHBP1L1
		FETUB
		CAMK2B
		TNKS2
		MRTO4
		TTC3
		NDUFB8
		MUC2
		DEUP1
		TMEM248
		GRHL1
		SRMS
		GJA9
		C5
		SLC2A10
		OSER1
		TCP1
		TMED7
		PTCRA
		HCRTR1
		VWCE
		PSD2
		TIGD2
		ABCC12
		SYCE3
		ASTN2
		SCRN1
		NUGGC
		TAB2
		KIF4A
		METTL7B
		ZMYM5
		CPD
		RCAN1
		UPK1B
		DNAJB4
		NTN4
		GPR135
		EDDM3B
		PIGG
		DPYSL4
		BICD1
		HERC6
		PRRT1
		SUSD6
		PLEKHM3
		LRP1B
		ABCG8
		ANKDD1A
		AQP11
		SPAG6
		APOA2
		ZDHHC22
		CCDC60
		THOC7
		IFNAR1
		LAMTOR5
		RAB11FIP4
		TALDO1
		KMT5A
		SEPHS1
		GLIPR2
		NEGR1
		YTHDC2
		EHD2
		SPG7
		ZNF614
		SCRT2
		NUP133
		HOXA5
		C6orf52
		IQANK1
		ENSSSCG00000004830
		FGF12
		INPP5B
		PPID
		CACNG2
		HNRNPK
		IL20RA
		GCM1
		ELF1
		SPATA48
		OXA1L
		ENSSSCG00000037372
		KLRG1
		E2F4
		PSMD12
		HSCB
		ASZ1
		MEX3D
		MARCHF4
		ERCC8
		NFAT5
		GPX4
		TAF1D
		MSS51
		FBXO3
		TYMS
		PEF1
		FAM199X
		ALG9
		ENSSSCG00000004001
		H1-7
		BAIAP3
		KCNK7
		PTP4A3
		ANKRD40
		KRT74
		CALCOCO2
		SNCA
		SPATS2L
		ESRRB
		SLC48A1
		HBQ1
		TDRD9
		GEMIN6
		RBP7
		DSC1
		MAP2K4
		HS3ST5
		TEKT2
		WSB1
		SRRD
		OSTN
		PROS1
		ENSSSCG00000025499
		MAP6
		PSMB8
		SOCS4
		DDIT4L
		NYAP1
		SLC16A11
		RTP1
		ZBTB41
		AHCTF1
		ZBTB7C
		ACTRT3
		ITGA2
		MME
		CCDC14
		EFCAB12
		TUFM
		THEG
		KCTD2
		ABHD16B
		AMER3
		TOMM22
		CPO
		UNKL
		SULT6B1
		DNASE1L1
		TMEM132A
		CGRRF1
		PIANP
		BAIAP2L2
		RPL27
		NLRP9
		EPN1
		VPS50
		NIPA2
		GBX2
		MFSD14B
		SLC35A1
		GAL
		SLC14A2
		SLC30A2
		RDH11
		TSTD1
		TRMT9B
		AUH
		PCYT1B
		ENSSSCG00000003930
		EIF3H
		KIF1B
		FHIP1B
		C6orf120
		ALAS1
		FOXO1
		PIERCE1
		KIF5C
		DUSP10
		CRLF3
		RESF1
		PSMA5
		CCDC28A
		PIAS1
		ADCYAP1R1
		FBXO7
		CFAP20
		ZNF3
		ZC3H14
		CNOT2
		SERPINA4
		FKTN
		FAM240A
		DDX50
		RERGL
		TBPL2
		TRIM16
		DMAC2
		STMN1
		DPP6
		SFTPA1
		RHO
		GRID1
		RPS6KA2
		SLC25A24
		MRO
		KLHDC1
		DPPA2
		ZFYVE9
		DNAJB11
		GBA2
		FBRS
		FMNL1
		CHTOP
		ATL1
		PTCD2
		ADGRG1
		GNLY
		GRAMD1C
		USP38
		SMOC2
		CFAP418
		SERPINB11
		UGT2B31
		ARMCX3
		MAGEF1
		ARHGDIB
		FSHB
		ENSSSCG00000023672
		ANXA2
		HORMAD2
		MCF2L
		FH
		TBC1D24
		CNBD1
		SYNPO2L
		ENSSSCG00000004179
		PTPN23
		DGCR8
		DNAJB13
		GSR
		PAQR7
		TRIM77
		ENSSSCG00000014071
		CACNA1C
		ENSSSCG00000010432
		PDCD6
		MINDY4B
		AMPH
		INTS7
		ASB4
		ALDH1L1
		HNRNPH1
		COX16
		OBSL1
		SLC12A7
		THAP4
		BMF
		MDC1
		CCDC197
		PYCR3
		ENSSSCG00000010165
		ATP11B
		IFNE
		RB1CC1
		NEIL2
		TMEM255B
		PCDH12
		EIF4E
		CSDC2
		ABHD5
		F2RL2
		IMPG2
		ZDHHC1
		LRRC32
		ZNF385C
		SLC29A4
		HTR4
		URGCP
		EMB
		TRAF6
		LMNB1
		ATP2C2
		TELO2
		PNPLA3
		KRT80
		ANO4
		SRP14
		KRT72
		KCNQ4
		CCDC117
		USP15
		CEND1
		SLC5A7
		FAM184B
		SLC31A1
		CTNNA1
		PKN3
		FOXN3
		TMEM182
		C17orf49
		ENTHD1
		IL10
		PRMT5
		LCLAT1
		TSKU
		PDLIM1
		KCNS2
		WDFY3
		GPSM1
		CLIC4
		DPM1
		ACR
		ALOX5AP
		BIRC6
		THUMPD3
		POLR1B
		SLC8A2
		OLFM4
		ATOSA
		RAD9B
		SAMHD1
		C20orf85
		EPC2
		ASIC5
		ATP13A2
		PAX6
		TUT4
		PADI4
		AK8
		SLC17A6
		KCNK9
		PCDH20
		NETO1
		KLHDC3
		IPPK
		EFHD2
		ABCA6
		GALR3
		NBEA
		VPS4B
		ENSSSCG00000016075
		CYB5B
		TESPA1
		NDRG1
		CPXM1
		SESN1
		GBE1
		CLASP1
		MRPL46
		FARP2
		RASGEF1B
		ACOT11
		BBOF1
		MAPKAPK3
		NCAM2
		AFAP1
		CYSLTR1
		TMX3
		RNF146
		ERFE
		CCNB2
		KLHL38
		TIGD4
		PURA
		DNPEP
		TMEM196
		CREB1
		LNPK
		RPS3A
		LGALS3
		CFL2
		TMPRSS3
		ENSSSCG00000022261
		NECTIN4
		CLDN14
		BTBD1
		ZSWIM9
		RBSN
		ENSSSCG00000031083
		ZHX2
		CDT1
		FCF1
		LRRC49
		CD28
		ZNF624
		SOHLH2
		MCOLN3
		TAGLN3
		ZNRF3
		AGL
		QRICH2
		PALMD
		CCNB1IP1
		VSIG10L2
		TMEM43
		KCNG3
		ENPEP
		SCT
		SLC22A13
		SKI
		OAS2
		CAPN11
		DEGS1
		TMEM50B
		TBL1XR1
		DBNDD1
		SZT2
		DNAJC5B
		GABRP
		SINHCAF
		AWAT2
		SCARA3
		TACSTD2
		EIF3J
		PPP2R2A
		ZNF541
		PVALB
		MFN1
		RTCA
		C5AR2
		NRG3
		F10
		COMP
		PLEKHH1
		PPP1R36
		ZNF865
		SCLT1
		TMEM52B
		ACSL1
		ABCC5
		H2AX
		TCAP
		HCFC2
		PTPRG
		NCOR1
		MOCOS
		TXNRD1
		BRDT
		SLC16A4
		LRRC26
		CCNE2
		CDC45
		CWC22
		MBTD1
		FUT11
		NRDC
		PPP1CB
		USP33
		C15orf39
		ERBIN
		ARF5
		BARHL1
		CCT3
		SLC3A2
		RAD50
		PIWIL2
		PSMD10
		WDR44
		HRH1
		RASGRP3
		GAS2L2
		ADH4
		FBXO47
		SYT11
		NTSR2
		ZBBX
		DCAF13
		SPTBN2
		BHLHE40
		ENSSSCG00000016254
		KLHL31
		RNF111
		SLC26A2
		ATP2B4
		OTOP3
		PTH
		IST1
		TARDBP
		P2RY10
		STAU1
		DDX21
		BARX1
		B3GALT6
		VMO1
		PEDS1
		NXNL1
		ADAR
		MTO1
		DHX29
		HADHB
		MPIG6B
		P2RX1
		ILDR1
		GAS2
		EN2
		ADIRF
		NUMB
		TM9SF2
		CCDC85C
		MESP1
		NSFL1C
		HEY1
		BPIFA3
		KNG1
		CASR
		MTPN
		XRN1
		LIN9
		UNC50
		IRF2
		HEATR6
		PGR
		SPATA6L
		ATP5F1C
		SRPX
		FGF10
		MBNL3
		ODC1
		SDC3
		NR2F6
		ADORA2B
		SOX6
		ZFYVE16
		ENSSSCG00000009672
		E2F2
		POLE
		TSPEAR
		THRA
		MAPK11
		ENSSSCG00000049544
		COL4A6
		ASIC4
		NAB1
		TSPAN18
		TRMT10A
		DET1
		MED31
		TRPM3
		ZNF532
		RAP2A
		AZIN1
		ASB14
		SLC7A7
		C1orf232
		FBLN7
		SMCO1
		ARG2
		PANK2
		ADAP2
		CNTNAP5
		SLC1A3
		CABYR
		ENSSSCG00000036445
		ZNF594
		BCL7B
		MAN2B2
		EIF1AY
		RGS12
		LRRIQ1
		C1orf53
		GPR150
		RPL35A
		CHP1
		FAM124A
		ENSSSCG00000023603
		MAP4K2
		ENSSSCG00000008241
		ACAP2
		SULF1
		PRDM5
		ENSSSCG00000006324
		SLC39A10
		KCNV1
		CDCA2
		DTD2
		ACP1
		ZMYM2
		GUCD1
		NMUR2
		DAGLA
		NEUROD6
		SLC2A4RG
		LPL
		KIZ
		HCN4
		CEACAM19
		SH2D4B
		GET3
		ENSSSCG00000010426
		SLC6A12
		CD84
		RASA1
		LYPD2
		FAM168A
		PHKG1
		CHADL
		QRFPR
		NONO
		IMPA1
		NPM3
		SH3BP1
		CLEC5A
		B3GNTL1
		ITCH
		ERMN
		KLHL26
		SIM2
		SLC2A2
		EXO1
		HRC
		LRRC74A
		MAF
		HOXC11
		DOK5
		HELZ
		ZMIZ2
		TET1
		ADRB3
		TRAV4
		DMD
		C22orf39
		STAMBP
		MS4A12
		KLHL20
		FAM178B
		RPP25L
		LRRC46
		MRPS6
		ABCB11
		OTULIN
		KCNC2
		TMIE
		SNX8
		CDH19
		CCBE1
		CHURC1
		SARNP
		CCDC42
		PER1
		ELMOD3
		HDAC1
		SHTN1
		SMARCAD1
		CNIH1
		FNDC3B
		MTCP1
		JAKMIP3
		GPR63
		MICAL1
		AIFM3
		BLZF1
		MROH6
		SARAF
		CAV2
		ATRNL1
		SUN3
		PPP1R21
		DUS1L
		NEK9
		USP50
		ENSSSCG00000035904
		TBX22
		MARCO
		ASF1A
		DCHS1
		IGSF6
		NOBOX
		ENSSSCG00000039095
		TPPP
		UST
		DNAAF6
		PDCD1LG2
		ENTREP2
		PMS1
		EIF3E
		HOXA11
		MKX
		HAUS7
		KDELR2
		ATP2B3
		LY9
		ZNF570
		TLK2
		PKP3
		RPN2
		SH3GL2
		CTSO
		MARS2
		CLBA1
		COL24A1
		HIBADH
		HSF5
		PSPC1
		ARHGAP24
		ALB
		UPF2
		CD101
		JPH1
		AGBL2
		KIF22
		DNTT
		GSE1
		EFR3A
		SEC61A2
		COL11A1
		ZNF703
		UCP3
		STEEP1
		TREM1
		CDKN2AIPNL
		VAMP7
		CKMT2
		SLC13A3
		ELOB
		SCN10A
		C11orf65
		PITPNC1
		RSF1
		MYLK3
		C2orf88
		CCP110
		LIN7C
		ODF3B
		CACNG6
		NKX2-2
		CEP128
		SERTM2
		LRIT3
		HMGXB3
		DPPA4
		ZSWIM3
		PIK3R6
		WDR83
		SLC25A31
		ANKRD13D
		GDF7
		FZD4
		STX6
		CIDEB
		PDK3
		KCNJ11
		ENSSSCG00000014969
		TPR
		MTX2
		BRD3
		SLC45A1
		KRBA1
		HOXB7
		FBXO39
		KCNJ16
		METTL17
		CDC20B
		IRF9
		TNPO2
		MCPH1
		SLC26A7
		KRT79
		FABP2
		FBXL4
		MINAR1
		PTDSS2
		NFU1
		UGT8
		SLC25A23
		HINT1
		GLP2R
		WNT7B
		CHCHD2
		DYNLT3
		CCDC178
		NDP
		SESTD1
		SLC4A4
		RHOBTB1
		FLII
		RPL38
		RPS16
		KAZN
		AP2A2
		ZBTB46
		FKBP6
		MAP7D1
		TMEM88B
		EPO
		TRAM1L1
		NTN3
		MRPS18B
		DTNA
		JRKL
		EEA1
		LY96
		ADCK5
		IL1R1
		DDX20
		KTN1
		RELL2
		ARL5A
		ADAM2
		PHKB
		TBC1D8B
		EHHADH
		HEPACAM
		CISD3
		LAPTM4B
		TMEM147
		LCN8
		YIPF3
		SYT4
		GGT5
		XPO7
		RNASE4
		PARD6B
		NEK2
		RRAGB
		RCN2
		SLC38A11
		STARD7
		JHY
		SHMT2
		THEMIS
		NDUFA5
		SDHA
		ND5
		SMAD6
		MEDAG
		SAT1
		ADAMTS7
		RPP38
		ZNF280D
		COLQ
		ZNF445
		KLRB1
		ALPK2
		NLRC3
		SAFB
		NSUN4
		SRSF12
		ST6GALNAC1
		FANCD2
		ARL6
		DUSP8
		MEF2C
		SENP5
		LBR
		CBFA2T3
		PALS1
		IL2RG
		COG7
		KLF3
		PLXNA3
		ANKRD37
		SLC44A4
		MMS19
		ESPL1
		GMPR2
		ST8SIA5
		TBC1D19
		CHPT1
		ERGIC1
		RPTOR
		ERBB4
		OR6X1
		MAP4
		ACTR3
		UGCG
		GPHN
		SLC6A2
		C3orf85
		ORC3
		ATRX
		DMRT1
		CHST8
		THEM6
		ARV1
		HSPB6
		IER2
		COX5A
		NMB
		EIF6
		AIFM1
		MRPL4
		CHRDL1
		WNK2
		PXT1
		TAF4B
		SLTM
		CD300C
		GAL3ST3
		RENBP
		NID1
		KIF7
		ZNF783
		MMP13
		ITIH5
		C8A
		NBEAL1
		TRBV19
		CLGN
		SLC15A5
		METTL23
		POLI
		FHL3
		NDST1
		FAM20A
		PELP1
		ENSSSCG00000032108
		RNF41
		C5orf24
		ENSSSCG00000015049
		SERINC3
		MUSK
		EPDR1
		SH3RF3
		FKBP7
		STRADB
		DDOST
		ATAD2B
		KCNIP3
		GPNMB
		TTF2
		SFPQ
		PRSS54
		GFRA4
		KCNT1
		RARS1
		RTL1
		MECP2
		PSMA1
		BCO2
		TMEM60
		NOS1
		CA14
		BMPR1A
		YBX2
		INTS14
		STAG2
		ABCG1
		CREB3L3
		DSCAML1
		LYPLA1
		SYNGR3
		INTU
		NUP93
		LNPEP
		YARS2
		ADGRG3
		RMC1
		APCDD1L
		ZCCHC4
		ZNF581
		CDK12
		ELOVL3
		GJB6
		CCDC39
		MEPE
		PLP2
		COQ7
		RERG
		CHMP5
		ENSSSCG00000028167
		GALNT13
		NEDD4
		SPO11
		THAP11
		ZRANB3
		PRKAR2A
		ATP6V0B
		CACNA1E
		SPATA17
		ZBTB38
		PAFAH1B1
		OSTF1
		CNTN4
		CTIF
		MINK1
		EZH2
		DOCK8
		PLEKHB1
		MRPL33
		PELO
		ARMC1
		PON1
		BORA
		GNPDA1
		ZC3H3
		ACBD5
		MGAT1
		SLC35B2
		TMC2
		TIPARP
		DNASE1L3
		MIER3
		ZNF8
		TRIM72
		CKB
		DBX2
		IPO8
		MRAP2
		PHC3
		PPP1R8
		NOVA2
		TNFRSF11B
		EXO5
		UBLCP1
		CLK2
		CCSER1
		ZPBP2
		HSD17B11
		KIF18B
		URI1
		PIK3C3
		GNG10
		OTULINL
		CTSW
		SLC9C1
		GPCPD1
		ANKRD28
		MRPL28
		STMN3
		ENSSSCG00000013556
		SYN1
		GRK3
		RAB14
		APBB1
		SND1
		ARHGAP45
		HMCN1
		CD40
		DYNC1LI2
		FAT2
		CCDC186
		VSNL1
		PIH1D1
		EFTUD2
		LRRC4
		CS
		SPICE1
		N4BP2
		ZNF318
		SCN4A
		ARHGAP4
		FAM135A
		WTIP
		ACTL9
		HACE1
		PACS2
		UBQLNL
		LSG1
		PLEKHG2
		SNU13
		GPR22
		AQP4
		GALR1
		RD3
		GRIN2C
		ARMC8
		SLC47A1
		PAN2
		SKOR2
		ENSSSCG00000005922
		CBR4
		KIFC1
		SLC7A14
		EMC3
		C18orf63
		LHX5
		SMIM43
		SMC1A
		TRPC7
		LPXN
		IDNK
		SERPINA1
		RPS13
		CRHR2
		PRKAA1
		ENSSSCG00000004392
		LIPH
		SYNE4
		ATP2C1
		CYP4F3
		SHCBP1L
		AHCY
		MAMSTR
		ENSSSCG00000003521
		CROT
		EGR1
		KHK
		ESRRG
		CNGA1
		RDH5
		OTX1
		CCN6
		PTGFR
		STOX2
		CDR2
		DNAH1
		ZIC4
		EXOSC9
		ZNF566
		PSMC6
		PROKR1
		GPR12
		PDRG1
		FAR2
		ENSSSCG00000016543
		SSR3
		TMEM252
		MSI1
		PPP4R3B
		TRAT1
		LLGL1
		MTF1
		KLF6
		USP54
		RNF2
		PAGE2B
		NR5A1
		DNAJC7
		TM2D3
		SCUBE1
		ZSCAN10
		HUWE1
		CDH17
		FAAH
		CD180
		ARPC5
		SV2B
		ADGRL1
		MAP10
		PKD1L2
		PDE9A
		ABCA8
		NDUFS2
		UBR5
		BTBD16
		ZNF502
		CRYBA2
		TLNRD1
		PEAK1
		EPS8L1
		EYA1
		MAPK14
		PITHD1
		PLA1A
		WDR17
		PPP1R42
		SATB2
		ANXA6
		KCNJ9
		RRP36
		EMID1
		SLC25A13
		MOCS3
		TH
		COL6A2
		TMEM132C
		ANKS1B
		PPHLN1
		RAPGEF1
		NCCRP1
		EFCAB14
		FMC1
		STOM
		PLEKHA3
		CPSF3
		TMEM14A
		MYH3
		PLA2G4A
		ENSSSCG00000029830
		ZNF516
		SPEF1
		EXOC3L2
		DCDC2B
		ELN
		SAMD8
		MPI
		TLR8
		LNP1
		ABCC3
		ENSSSCG00000032129
		KCNK17
		RRAGA
		EIF2S3B
		CARS2
		RHAG
		CLUL1
		EXOC8
		UNK
		CPN1
		PWWP3B
		RSPO4
		LDHA
		SCD
		MRPL20
		FAM229B
		PHF19
		RCVRN
		ZNF518A
		NT5DC4
		TCTN1
		UBXN10
		STAT3
		PPP2R5C
		TPCN2
		WDR36
		MBD4
		ROBO1
		ATN1
		MPZL1
		ARSB
		VPS9D1
		GPR141
		CRISPLD1
		KRT36
		MAD1L1
		SPIN4
		ZSCAN29
		DDX52
		ENSSSCG00000027916
		AMPD1
		DPYSL5
		HARBI1
		INPP1
		DPEP3
		ENSSSCG00000015151
		DENND4A
		ANKRD11
		NPAS4
		PCNX4
		CAP1
		EIF5A2
		SEZ6L2
		ENSSSCG00000036716
		GUCY2D
		FGF4
		VPS11
		CPM
		ND4
		NDUFB5
		DNAAF11
		SLC26A4
		PLD5
		GATD1
		FBXO5
		DGKB
		TGM3
		WDR4
		CDC26
		PDC
		HEXB
		TNKS
		SLC35G1
		CRLF1
		ABI3BP
		ENSSSCG00000007355
		SLC30A4
		C5orf34
		PGB
		TUB
		KLF12
		ARHGEF18
		TRMT13
		KCNK1
		RUNDC3B
		EREG
		ADAMTS20
		CENPA
		TMED5
		MCAM
		CDH6
		AQR
		MINDY3
		THG1L
		MGAT4D
		GRHL3
		GABRA2
		ENSSSCG00000035586
		ADAMTSL2
		PPIB
		KLHL4
		CALY
		PLSCR5
		CLMN
		GOLGA5
		SSTR3
		RBL2
		ENSSSCG00000011851
		CSE1L
		LCA5
		PTX3
		CENPN
		SCGB3A1
		MRPL50
		ENSSSCG00000005457
		STYX
		ENSSSCG00000005528
		CENPC
		ENSSSCG00000032573
		PPP1R26
		WDR64
		CREBZF
		RIOK3
		PPP1R12C
		TTC7A
		GRAMD4
		UBD
		S100A1
		RPL6
		TMEM40
		NAGS
		ELP3
		ZNF787
		BRINP1
		RFX8
		PELI1
		KERA
		PPT1
		FRMPD2
		MT1X
		UBE2B
		KEAP1
		RFC4
		OMA1
		ABLIM2
		GNB2
		TCF24
		JAZF1
		ENSSSCG00000032084
		S100A8
		SULT4A1
		C7
		ARRDC4
		MTUS1
		HARS1
		AKAP17A
		PLEKHF2
		HOXA7
		POLQ
		CNOT10
		DIMT1
		DYNLRB2
		SPAG4
		SOAT1
		SCYGR6
		SLITRK6
		LIX1
		ATL3
		ACHE
		KPNA5
		ZNF184
		SERPIND1
		IFRD1
		WDFY1
		KCTD9
		ENSSSCG00000013052
		PPP1R3A
		PABPC4L
		PRR11
		FBXL19
		ACTN2
		TXNIP
		MARCHF7
		SKA1
		SLC9B2
		NUDT3
		KLK15
		CHAD
		GABPA
		CAMK2G
		ZNF260
		FGF14
		POLB
		TRPM5
		PTAR1
		ENSSSCG00000031778
		KIF3B
		CSRNP3
		MTMR9
		CARMIL3
		SEC31A
		TRIM58
		GLRA3
		GLMP
		VPS8
		ENSSSCG00000029752
		TOR1B
		KANSL1L
		LSS
		DMRTA2
		ENSSSCG00000038889
		TOPORS
		HNRNPC
		CLDN19
		C1QL4
		GAPT
		UBAP1L
		ISG15
		RNF165
		DNAH2
		FXR1
		CREBL2
		CASP3
		FAM120C
		CACNA2D3
		FAAP20
		CCRL2
		LYPD6
		DGKK
		SUCLG1
		TMEM67
		OR51I1
		WDR47
		MAGEH1
		PRPF40A
		THAP2
		SPESP1
		TUBE1
		WDR31
		RGS2
		PDPN
		MST1R
		MGAM
		COL3A1
		MOB3A
		GLIS1
		PHRF1
		ODAD2
		DIRAS3
		ETNPPL
		ARHGEF11
		ASGR2
		PIK3R4
		IVNS1ABP
		CILK1
		BTBD3
		ARMC3
		UBXN8
		TUBA4A
		IL1RAPL2
		RHPN1
		LANCL3
		EEF2
		SPAG17
		PRDX3
		EPHA3
		P4HA2
		MOV10
		RFWD3
		RBM12
		LRIF1
		EDIL3
		TMEM150C
		SMC2
		KIF26A
		OSCAR
		PECAM1
		DEDD
		MIXL1
		PTPN1
		SCYL2
		SKAP1
		MYH14
		LEAP2
		LRRC52
		B3GNT8
		DNMT3L
		TBX4
		B3GNT3
		LHCGR
		GPR179
		CNR2
		VWDE
		PCDH1
		NIFK
		TPRG1
		ENSSSCG00000024791
		OCIAD2
		ATP6V1B2
		KLHL33
		TERB2
		CAPZA1
		GLRX3
		HRH3
		CAPN13
		CCR1
		HTR2B
		DNAJA2
		NUS1
		PGRMC1
		CLDN5
		PTPRN2
		ZNF512
		PSAP
		MYOM2
		LRRC55
		NCS1
		CHM
		CYP26C1
		CCNL1
		ADGRB3
		TGFB3
		NAP1L3
		HGD
		B3GALNT1
		GDAP2
		DMKN
		MAPK6
		DNASE2
		LGMN
		TCN1
		RNFT1
		SDCBP
		PYGL
		SNPH
		MTA3
		NUBPL
		ENSSSCG00000033010
		ID4
		CDH22
		POGLUT2
		DSCAM
		INA
		DGKI
		RIN3
		NFIX
		MYL11
		TIMM10
		IL9R
		MED17
		DIP2B
		PIGA
		COL4A4
		LY75
		UTS2
		AADACL3
		ENPP5
		NQO1
		SP1
		SEC24C
		HSPA9
		GTF2A1L
		APOBEC1
		AXIN2
		LSM5
		ZBTB1
		SRRM3
		RPS15A
		SPNS2
		LRRC72
		AP1G2
		HCN2
		LARGE1
		EFHB
		PLEKHN1
		MBNL1
		NUP160
		GRIK5
		NOPCHAP1
		HAND1
		GSX1
		SLC1A1
		DHX57
		FAM177B
		ACSM4
		PSAT1
		GDPD3
		MOK
		TBR1
		IQGAP1
		FOS
		IFNG
		FIGNL1
		OTOS
		TGM6
		ZNF773
		EMD
		RETN
		APH1A
		CCL8
		COX18
		SLC6A19
		ENSSSCG00000017913
		CCDC82
		TP53INP1
		ZNF300
		FDXACB1
		LATS1
		KCNQ2
		SPEM2
		RNF144B
		SECISBP2L
		C11orf97
		HTATIP2
		FGF2
		ZSCAN25
		FLACC1
		CCDC33
		GPR34
		EPHA6
		RBM11
		DDX6
		SLC43A1
		GUCY1B1
		NTN1
		LHFPL1
		AP3M1
		STKLD1
		ENSSSCG00000037413
		OS9
		COG5
		COPS8
		NGLY1
		AKAP9
		ENSSSCG00000016898
		GPSM3
		SLC20A1
		MYRFL
		MRPS23
		UNC93A
		SPTB
		EFNB2
		PCM1
		NMNAT3
		FMO5
		CEBPG
		IQSEC1
		PIGN
		AEBP1
		SHISA9
		PAQR5
		ANKRD2
		CCL28
		JAM2
		ALX4
		CACNA1S
		TRIM38
		CORIN
		TMCC1
		PLEKHG6
		PLEC
		LRRC7
		ENSSSCG00000032149
		VWA7
		SLC25A6
		WNT2B
		DCP2
		ASNS
		SMU1
		ISG20
		GJD2
		CASZ1
		GIN1
		CDKN2AIP
		C1D
		PROB1
		PC
		PAK5
		ENSSSCG00000002653
		PDZRN4
[truncated: 10,269 more rows]
