# Supplementary material for: Transcriptome profiles of organ tissues from pigs experimentally infected with African swine fever virus in early phase of infection
Source: Emerg Microbes Infect. 2024 Jun 7;13(1):2366406. doi: 10.1080/22221751.2024.2366406 (PMC11210422; doi:10.1080/22221751.2024.2366406)
Supplement: Supplemental Material [file TEMI_A_2366406_SM4456.xls]

## Sheet: Datasets 4
Datasets S4 . Expression profile of immune-related genes, cytokines and their receptors in ASFV infected host tissues at 1 dpi and 3 dpi
Sheet 1. Expression profile of immune-related genes collected from the previous study and their product after 1 dpi of ASFV.
Sheet 2. Expression profile of immune-related genes collected from the previous study and their product after 3 dpi of ASFV.
Sheet 3. Expression profile of cytokines and their receptors collected from the our study and their product after 1 dpi of ASFV.
Sheet 4. Expression profile of cytokines and their receptors collected from the our study and their product after 3 dpi of ASFV.

## Sheet: Sheet 1
Sheet 1. Expression profile of immune-related genes collected from the previous study and their product after 1 dpi of ASFV.
		Spleen	SLN	MLN	ILN	Tonsil	Lung	Liver	Kidney	Heart
Genes	Gene Product	Fold Change	Fold Change	Fold Change	Fold Change	Fold Change	Fold Change	Fold Change	Fold Change	Fold Change
CD163	CD163 molecule	1.95926	2.07126	1.39548	0.570404	2.68662	1.27654	1.1504	0.448915	0.368095
RGS16	regulator of G protein signaling 16	0.975946	1.55554	-0.972006	0.366494	0.54285	-0.101434	-0.243775	0.470185	-1.11501
HOX-1	#N/A	0	0	0	0	0	0	0	0	0
S100A8	S100 calcium binding protein A8	0.704603	3.40935	6.75059	1.31189	3.0881	2.64634	3.09737	5.23715	2.45053
CSF3R	colony stimulating factor 3 receptor	1.00505	0.081502	3.34278	-0.0710517	0.9332	1.46948	1.38055	-0.401601	0.157549
TSP-1	#N/A	0	0	0	0	0	0	0	0	0
MMD2	monocyte to macrophage differentiation associated 2	0.672446	-0.98403	-1.34675	-0.770135	-4.33819	-0.100002	0	0	0.485729
MARCO	macrophage receptor with collagenous structure	1.14649	-0.305157	-3.28169	-0.325445	0.832722	-0.346596	-0.116566	0.100654	2.57494
MST1	macrophage stimulating 1	0.0784162	0.472291	-0.491531	0.197576	1.52274	0.128282	0.146674	-0.164892	-0.198617
MST1R	macrophage stimulating 1 receptor	-0.939543	-1.66548	0.132591	0.756414	0.398037	0.347194	-0.642286	-1.69056	-0.704412
MACIR	macrophage immunometabolism regulator	-0.0860086	-0.103379	0.779998	0.235608	0.327147	0.751443	1.23463	0.651359	1.17818
MIF	macrophage migration inhibitory factor	0.313148	2.73023	1.67789	0.358982	1.71948	0.538101	-0.141506	0.363727	0.296638
MMD	monocyte to macrophage differentiation associated	-0.258992	1.35377	2.07857	0.451474	1.34458	0.89818	0.0343547	0.908968	0.649537
TREM2	triggering receptor expressed on myeloid cells 2	-3.37419	-2.1241	-0.625687	0.915194	-2.77828	-0.0722681	-1.63383	-1.75395	-0.468847
CD84	CD84 molecule	0.114074	1.2582	1.87338	0.287119	0.793232	1.34756	0.424093	1.94054	1.03219
CD68	#N/A	0	0	0	0	0	0	0	0	0
INHBA	inhibin subunit beta A	0.0973372	-3.62048	-2.5354	-0.403376	-2.30629	-2.09997	-0.447344	-2.55308	-1.38151
MRC1	mannose receptor C-type 1	0.314543	0.938337	1.11786	0.865017	2.81	1.2531	0.718912	0.880804	0.535135
MSR1	macrophage scavenger receptor 1	-0.88852	-0.816988	0.351212	0.346254	-0.399388	0.445413	0.204038	0.942351	0.319213
CD14	CD14 molecule	0.524588	-0.124865	-0.660181	-0.134452	-0.616113	0.635247	-0.41697	-0.425653	-0.20594
NRP1	neuropilin 1	0.315125	0.538044	0.345836	0.235292	1.08923	0.374603	-0.0430827	0.0623696	-0.259639
IFIT2	interferon induced protein with tetratricopeptide repeats 2	0.573848	0.901765	3.59034	0.53337	2.62218	1.89534	0.36417	2.30023	0.308348
IFITM3	#N/A	0	0	0	0	0	0	0	0	0
CD3E	CD3 epsilon subunit of T-cell receptor complex	0.381617	2.19472	0.777434	0.0233014	0.584076	0.506976	1.81642	1.23951	2.34624
CD3D	CD3 delta subunit of T-cell receptor complex	0.859934	0.43765	-1.42522	-0.515209	-1.01264	0.25252	0.944943	1.51431	2.16417
CD8A	CD8a molecule	0.933889	3.08704	0.186885	0.0717738	0.313161	0.859766	0.600584	0.960157	1.69487
KLRK1	killer cell lectin like receptor K1	-0.0335285	0.750437	2.23084	1.05508	1.30802	3.26893	1.42358	2.73544	3.65693
KLRB1	killer cell lectin like receptor B1	-0.403255	-0.745539	5.90589	2.05717	0.871358	2.08198	-0.00219546	-0.332241	0.696569
PPP1R15A	protein phosphatase 1 regulatory subunit 15A	-0.297333	0.472775	-1.00016	-0.456224	0.018272	-0.390427	0.125739	-1.17497	-0.740759
SPIC	Spi-C transcription factor	-0.503316	0.162189	1.00685	0.161628	0.270968	0.449353	0.419896	0.127085	0.233735
NUPR1	nuclear protein 1, transcriptional regulator	0.77767	0.785551	-0.617339	-0.451045	-0.576223	0.0771567	-0.330501	-0.91759	-0.43477
CD244	CD244 molecule	0.132372	1.46	1.12829	0.63112	1.92981	0.930044	0.599607	1.62298	1.78217
CYFIP2	cytoplasmic FMR1 interacting protein 2	0.0434437	2.90564	1.27782	0.0151485	1.528	0.590766	-0.00778139	0.24605	0.198113
IL-6	#N/A	0	0	0	0	0	0	0	0	0
CCL13	#N/A	0	0	0	0	0	0	0	0	0
CD209	0	-1.5884	1.81416	-0.393379	0.260876	1.83106	0.165468	0.406177	-0.856182	-1.05494
HSD11B1	hydroxysteroid 11-beta dehydrogenase 1	-0.0727516	0.551478	3.00006	0.906045	2.41272	0.828456	0.628244	0.154886	1.07986
FCER1A	Fc epsilon receptor Ia	-0.514838	-0.545891	3.94736	1.04504	1.00423	0.277565	-0.779808	-1.85847	-1.10904
CD1C	#N/A	0	0	0	0	0	0	0	0	0
CLEC9A	#N/A	0	0	0	0	0	0	0	0	0
LILRA4	#N/A	0	0	0	0	0	0	0	0	0
TCF4	transcription factor 4	0.0252729	1.23177	1.4064	0.208079	1.80131	0.217106	-0.360915	-0.0303664	-0.268144
XBP1	X-box binding protein 1	0.0102938	1.37989	1.44664	0.376347	2.08966	0.681756	0.293504	0.700183	0.507868
CLEC12A	C-type lectin domain family 12 member A	-0.422687	-0.309553	3.63144	0.57693	-0.147669	1.18639	0.257154	0.322108	0.219861
CD93	CD93 molecule	-0.425607	1.12269	-1.5267	-0.407403	0.059095	-0.77892	-0.40461	-1.12938	-1.35704
IRF8	interferon regulatory factor 8	0.279212	0.340263	-0.934129	-0.158016	-0.494597	-0.0188949	-0.125713	0.32659	0.121737
CD4	CD4 molecule	0.491671	2.25598	-1.21739	-0.0293425	0.810995	-0.608907	-0.569923	0.0329654	-1.14954
CD8B	#N/A	0	0	0	0	0	0	0	0	0
CST3	cystatin C	-0.024242	1.44176	-0.734003	0.0921761	0.502508	-0.492118	-0.816169	-0.500622	0.0292104
SLA-DRB1	#N/A	0	0	0	0	0	0	0	0	0
HLA-DRA	major histocompatibility complex, class II, DR alpha	0.357991	2.77287	1.80444	0.376472	2.17271	1.07276	0.518041	1.01877	0.63104
SLA-DQB1	major histocompatibility complex, class II, DQ beta 1	0.280123	0.905552	0.69582	0.107742	0.925517	0.381214	0.555385	0.834451	0.826303
HLA-DOB	major histocompatibility complex, class II, DO beta	-0.389275	1.15537	1.2745	0.078713	0.515195	0.0115	-0.708976	0.892915	0.318645
SLA_DMB	major histocompatibility complex, class II, DM beta	0.336549	2.61561	1.26426	0.320911	2.01368	1.15322	0.421898	1.11276	0.897126
SLA-DMA	major histocompatibility complex, class II, DM alpha	0.494584	1.86216	0.245404	0.15779	0.780543	0.521758	0.0911027	-0.0160647	-0.0833919
SLA-DOA	major histocompatibility complex, class II, DO alpha	0	0	0	0	0	0	0	0	0

## Sheet: Sheet 2
Sheet 2. Expression profile of immune-related genes collected from the previous study and their product after 3 dpi of ASFV.
		Spleen	SLN	MLN	ILN	Tonsil	Lung	Liver	Kidney	Heart
Genes	Gene Product	Fold Change	Fold Change	Fold Change	Fold Change	Fold Change	Fold Change	Fold Change	Fold Change	Fold Change
CD163	CD163 molecule	0	3.18052	2.00738	0	0	1.13386	-1.54044	0	0
RGS16	regulator of G protein signaling 16	4.12231	1.18349	0.195664	0	0.255798	-0.17371	-1.89538	0.0178648	1.13971
HOX-1	#N/A	0	0	0	0	0	0	0	0	0
S100A8	S100 calcium binding protein A8	0	4.01977	0	0	0	3.46984	3.67193	4.04297	3.13837
CSF3R	colony stimulating factor 3 receptor	1.82602	-0.194076	0.578398	-1.02744	0.731335	0.420418	1.26389	-0.94252	0.690226
TSP-1	#N/A	0	0	0	0	0	0	0	0	0
MMD2	monocyte to macrophage differentiation associated 2	0	-1.1384	-0.399334	0	-2.03025	-0.624895	0	0	2.76948
MARCO	macrophage receptor with collagenous structure	-2.03118	-1.80513	-1.64919	-1.70715	0.611538	-4.95059	-3.06467	-0.61164	4.55049
MST1	macrophage stimulating 1	0	-0.43145	0.0360748	0	1.65891	-0.171859	0.0383286	-0.435096	-1.21778
MST1R	macrophage stimulating 1 receptor	-1.58877	-1.89928	-0.692899	0	0.380975	-0.238578	-0.361389	-2.39736	-0.155132
MACIR	macrophage immunometabolism regulator	0	1.11431	1.03448	1.3911	1.39701	1.32749	0.8986	0.719083	1.45892
MIF	macrophage migration inhibitory factor	1.37153	4.37306	0	1.29935	2.07693	1.37867	0.79666	0.311933	0.667165
MMD	monocyte to macrophage differentiation associated	0.61486	2.81508	0	1.83476	0	2.38809	0.776964	0	0
TREM2	triggering receptor expressed on myeloid cells 2	0	-2.0775	0	0	-2.60198	0.937556	0.48224	0	0
CD84	CD84 molecule	0.792327	1.92272	1.66995	1.69803	1.54931	2.08224	0.815186	0.856465	1.63143
CD68	#N/A	0	0	0	0	0	0	0	0	0
INHBA	inhibin subunit beta A	0	-4.2803	0	-1.5397	-2.6587	-0.904971	-1.06705	0	0
MRC1	mannose receptor C-type 1	0	1.95083	0	0.540868	0	2.67272	0.208091	0	0
MSR1	macrophage scavenger receptor 1	-3.78006	0.120082	1.14387	0.751945	0	0.454719	-1.07948	0	0
CD14	CD14 molecule	0	-0.562878	-0.425431	-1.11609	-0.380268	-1.09633	-1.15448	0.230982	0.27026
NRP1	neuropilin 1	-0.707302	0.226281	0	-0.657397	0	0.232477	-1.32522	0	0
IFIT2	interferon induced protein with tetratricopeptide repeats 2	3.76435	5.93158	0	4.89871	0	3.44382	3.18547	4.40972	4.05903
IFITM3	#N/A	0	0	0	0	0	0	0	0	0
CD3E	CD3 epsilon subunit of T-cell receptor complex	0	2.04224	1.18393	0.996719	1.15368	0.22041	1.43774	-0.531134	2.21196
CD3D	CD3 delta subunit of T-cell receptor complex	0	-0.54521	-0.934996	0	-1.11409	-0.541477	0.490773	-0.318554	2.05534
CD8A	CD8a molecule	0	1.32063	0.870396	0	0.843879	-0.414887	0.14408	-0.952147	1.28969
KLRK1	killer cell lectin like receptor K1	1.33422	2.16432	0	2.77709	2.1568	3.22707	1.25499	0	0
KLRB1	killer cell lectin like receptor B1	1.52624	2.38823	0	4.06788	0	3.38955	0.485462	0	0
PPP1R15A	protein phosphatase 1 regulatory subunit 15A	1.19944	0.37457	-0.589846	-1.11468	-0.441167	-0.550887	0.372264	-0.86819	-1.47304
SPIC	Spi-C transcription factor	-2.82249	1.44268	0.884417	0.950892	0	1.74441	0.337906	0	0
NUPR1	nuclear protein 1, transcriptional regulator	5.93624	3.883	0.870766	2.17669	0	1.52535	2.0672	0.1708	3.21288
CD244	CD244 molecule	0	3.03193	0	1.06384	0	0.281868	-0.321666	0.412308	3.47158
CYFIP2	cytoplasmic FMR1 interacting protein 2	-1.15576	2.46981	0.972401	0	1.71056	-0.156959	-1.16123	0	0
IL-6	#N/A	0	0	0	0	0	0	0	0	0
CCL13	#N/A	0	0	0	0	0	0	0	0	0
CD209	0	0	1.57974	1.3067	0	1.83086	2.23346	0.751673	0.512189	0.587311
HSD11B1	hydroxysteroid 11-beta dehydrogenase 1	0	2.85404	0	1.40847	0	2.04446	1.10274	-0.121999	0.576086
FCER1A	Fc epsilon receptor Ia	0	0.350874	0	1.63371	1.44324	2.07159	-0.0316522	-1.97689	0.752704
CD1C	#N/A	0	0	0	0	0	0	0	0	0
CLEC9A	#N/A	0	0	0	0	0	0	0	0	0
LILRA4	#N/A	0	0	0	0	0	0	0	0	0
TCF4	transcription factor 4	0.760316	2.64881	1.54711	0.610984	0	1.18519	0.0280967	-0.172695	0.226358
XBP1	X-box binding protein 1	1.61223	3.69827	0	1.37872	0	1.72423	0.842455	0.944556	1.43045
CLEC12A	C-type lectin domain family 12 member A	1.33505	2.48914	0	3.34111	0	2.2312	0.646291	0	0
CD93	CD93 molecule	0	0.0754877	0	-1.6731	0	-1.79592	-0.926522	0	0
IRF8	interferon regulatory factor 8	0	0.225169	-0.804088	-0.704167	-0.436443	-0.327875	-0.565998	-0.33334	0.984718
CD4	CD4 molecule	0	0.20082	-1.11732	-1.20254	0	-1.22746	-4.12281	0	0
CD8B	#N/A	0	0	0	0	0	0	0	0	0
CST3	cystatin C	-0.711936	0.641762	-0.950089	-1.02739	0	0.0644387	-1.33713	0	0
SLA-DRB1	#N/A	0	0	0	0	0	0	0	0	0
HLA-DRA	major histocompatibility complex, class II, DR alpha	0.83721	4.37724	0	1.31006	0	1.73587	0.667768	0	0
SLA-DQB1	major histocompatibility complex, class II, DQ beta 1	0	2.26987	1.20085	0.550856	1.54802	0.755717	0.507991	0	0
HLA-DOB	major histocompatibility complex, class II, DO beta	0	2.90399	1.89696	0.842202	1.61937	0.247837	-0.965801	0	0
SLA-DMB	major histocompatibility complex, class II, DM beta	0	4.68599	1.8469	1.41169	0	1.04318	-0.168949	0	0
SLA-DMA	major histocompatibility complex, class II, DM alpha	-0.956586	1.81603	0	0	0	-0.626691	-1.31452	0	0
SLA-DOA	major histocompatibility complex, class II, DO alpha	0	1.70794	0	0.529718	1.67757	1.00415	-0.359028	0	0
	SLA-DRB1	HLA-DRA	SLA-DQB1	HLA-DOB	SLA-DMB	SLA-DMA	SLA-DOA

## Sheet: Sheet 3
Sheet 3. Expression profile of cytokines and their receptors collected from the our study and their product after 1 dpi of ASFV.
		Heart	Kidney	Liver	ILN	Lung	SLN	MLN	Spleen	Tonsil
Gene	Gene Product	Fold Change	Fold Change	Fold Change	Fold Change	Fold Change	Fold Change	Fold Change	Fold Change	Fold Change
CCL1	C-C motif chemokine ligand 1	#N/A	#N/A	#N/A	#N/A	#N/A	2.83332	-4.8942	#N/A	-4.66228
CCL11	C-C motif chemokine ligand 11	#N/A	#N/A	-1.41017	0.716006	-3.79603	-4.84449	-1.33682	-3.47805	-1.90457
CCL14	C-C motif chemokine ligand 14	-0.78024	-1.14127	0.540451	0.228872	0.226285	0.574698	0.315859	-0.504072	0.345729
CCL16	C-C motif chemokine ligand 16	0.560989	1.05043	-0.373699	2.50066	-4.33433	-3.72293	-1.57671	3.39075	-4.77818
CCL17	C-C motif chemokine ligand 17	#N/A	#N/A	#N/A	0.408406	-1.32435	1.18463	1.15166	-1.59572	0.750905
CCL19	C-C motif chemokine ligand 19	0.209436	0.572951	0.970484	0.216659	1.1028	2.07032	0.654204	0.833505	1.72259
CCL2	C-C motif chemokine ligand 2	0.409154	1.15487	-0.0888702	0.432007	0.623888	2.82457	2.19894	0.66303	3.23699
CCL20	C-C motif chemokine ligand 20	#N/A	#N/A	#N/A	#N/A	#N/A	#N/A	#N/A	#N/A	#N/A
CCL21	C-C motif chemokine ligand 21	-0.415953	-0.723236	-0.264576	-0.120256	0.101197	1.98036	0.57006	-0.287011	0.712859
CCL22	C-C motif chemokine ligand 22	#N/A	#N/A	#N/A	#N/A	#N/A	#N/A	#N/A	#N/A	#N/A
CCL23	C-C motif chemokine ligand 23	#N/A	#N/A	#N/A	#N/A	#N/A	#N/A	#N/A	#N/A	#N/A
CCL24	C-C motif chemokine ligand 24	#N/A	#N/A	#N/A	#N/A	#N/A	#N/A	#N/A	#N/A	#N/A
CCL25	C-C motif chemokine ligand 25	-0.537042	-0.311938	-0.439684	0.817246	-0.590298	2.00485	-1.30057	1.14251	-0.496931
CCL26	C-C motif chemokine ligand 26	1.40982	2.42119	-0.947764	0.492597	-0.156298	3.65649	1.56883	2.24624	6.00733
CCL27	C-C motif chemokine ligand 27	#N/A	#N/A	#N/A	#N/A	#N/A	#N/A	#N/A	#N/A	#N/A
CCL28	C-C motif chemokine ligand 28	-0.183667	0.456068	0.0676745	-0.945395	0.181027	-1.66649	-4.79536	1.27687	-0.0655853
CCL4	C-C motif chemokine ligand 4	0.23845	1.29352	-1.51692	0.331916	-1.11734	-1.47749	1.34308	0.610441	1.80461
CCL5	C-C motif chemokine ligand 5	1.1367	1.1499	0.605326	0.491728	0.867525	0.325271	-0.962949	1.92321	1.22281
CCL8	C-C motif chemokine ligand 8	0.307908	0.811845	-0.231392	-0.00999432	1.08019	0.513065	0.498439	1.05394	2.34521
CXCL1	C-X-C motif chemokine ligand 1	#N/A	#N/A	#N/A	#N/A	#N/A	#N/A	#N/A	#N/A	#N/A
CXCL10	C-X-C motif chemokine ligand 10	1.75608	4.36267	1.34767	1.29014	3.095	3.68074	5.75465	1.62897	3.88855
CXCL11	C-X-C motif chemokine ligand 11	1.22688	7.65867	-0.0650893	3.56288	0.385463	0.335931	6.88861	0.749339	2.38511
CXCL12	C-X-C motif chemokine ligand 12	-0.983406	0.124944	-0.218744	0.264054	0.373514	2.08202	1.03248	-0.382388	1.65817
CXCL13	C-X-C motif chemokine ligand 13	#N/A	#N/A	#N/A	#N/A	#N/A	#N/A	#N/A	#N/A	#N/A
CXCL14	C-X-C motif chemokine ligand 14	-0.244917	-0.14547	-0.412462	-0.213752	-0.232285	1.97218	1.21883	-0.0141951	0.885878
CXCL16	C-X-C motif chemokine ligand 16	#N/A	#N/A	#N/A	#N/A	#N/A	#N/A	#N/A	#N/A	#N/A
CXCL17	C-X-C motif chemokine ligand 17	#N/A	#N/A	#N/A	#N/A	#N/A	#N/A	#N/A	#N/A	#N/A
CXCL2	C-X-C motif chemokine ligand 2	0.904624	0.347337	0.157994	0.504392	0.627865	-2.3825	-0.105036	0.768498	0.934965
CXCL3	C-X-C motif chemokine ligand 3	#N/A	#N/A	#N/A	#N/A	#N/A	#N/A	#N/A	#N/A	#N/A
CXCL4	C-X-C motif chemokine ligand 4	#N/A	#N/A	#N/A	#N/A	#N/A	#N/A	#N/A	#N/A	#N/A
CXCL5	C-X-C motif chemokine ligand 5	#N/A	#N/A	#N/A	#N/A	#N/A	#N/A	#N/A	#N/A	#N/A
CXCL6	C-X-C motif chemokine ligand 6	#N/A	#N/A	#N/A	#N/A	#N/A	#N/A	#N/A	#N/A	#N/A
CXCL7	C-X-C motif chemokine ligand 7	#N/A	#N/A	#N/A	#N/A	#N/A	#N/A	#N/A	#N/A	#N/A
CXCL8	C-X-C motif chemokine ligand 8	1.46027	1.77696	0.483728	3.03461	0.459021	0.0335972	5.08295	-0.705094	7.80498
CXCL9	C-X-C motif chemokine ligand 9	2.55956	3.81171	0.326157	1.41096	1.59712	3.32955	4.44297	1.16446	2.28746
ENSSSCG00000036445	C-X-C motif chemokine ligand 13	0.172989	4.26506	-0.6302	#N/A	-0.563294	3.45317	3.13021	-0.762412	3.55576
PPBP	pro-platelet basic protein	-0.613053	-0.69047	0.60448	2.36828	0.837402	-4.89283	-2.78361	-0.417906	-5.33863
ENSSSCG00000036556	interferon alpha and beta receptor subunit 2	-0.0572828	0.217477	0.71292	#N/A	0.585371	1.62791	0.967338	0.14561	1.42662
IFI35	interferon induced protein 35	0.0429174	0.0923512	0.307079	0.0653919	0.498621	0.805701	0.151505	0.268499	1.4164
IFI44	interferon induced protein 44	0.584109	2.67237	0.533957	0.532233	1.91176	1.92811	4.75869	0.420629	4.07605
IFI44L	interferon induced protein 44 like	0.78826	2.57755	0.355852	0.681641	2.1159	1.70115	4.82985	-0.0934381	3.74309
IFI6	interferon alpha inducible protein 6	-0.490127	1.227	-0.25795	-0.157905	0.201983	1.56718	3.03523	-0.81396	1.64777
IFIH1	interferon induced with helicase C domain 1	0.159859	2.47561	0.145101	0.400002	1.77031	1.39338	4.23418	0.126404	2.61511
IFIT1	interferon induced protein with tetratricopeptide repeats 3	0.376259	3.03629	0.139294	0.443739	2.37195	1.3951	4.70911	0.385403	2.77862
IFIT2	interferon induced protein with tetratricopeptide repeats 2	0.308348	2.30023	0.36417	0.53337	1.89534	0.901765	3.59034	0.573848	2.62218
IFIT5	interferon induced protein with tetratricopeptide repeats 5	0.61162	2.24602	0.325803	0.649733	2.04083	0.506049	4.97131	0.192845	2.21459
IFITM10	interferon induced transmembrane protein 10	#N/A	#N/A	#N/A	0.51057	-6.38954	-4.18824	-6.48426	0.435818	-6.8507
IFITM5	interferon induced transmembrane protein 5	-0.0604111	0.462233	1.23478	-1.13523	-0.449798	-1.68842	-3.27669	-0.143569	-0.112155
IFN-ALPHAOMEGA	interferon alpha and omega	#N/A	#N/A	#N/A	-3.93476	-3.59115	-5.58486	1.61688	-0.000872048	0
IFNB	interferon beta	#N/A	#N/A	#N/A	#N/A	#N/A	#N/A	#N/A	#N/A	#N/A
IFNB1	interferon beta 1	#N/A	#N/A	0	0	0	-2.91123	1.12162	0	-5.52857
IFN-DELTA-1	interferon-delta-1	1.11256	1.75051	#N/A	-1.04957	1.27213	-2.17849	-1.17354	-0.726974	3.03482
IFN-DELTA-1	interferon-delta-1	1.11256	1.75051	#N/A	-1.04957	1.27213	-2.17849	-1.17354	-0.726974	3.03482
IFN-DELTA-10	interferon-delta-10	#N/A	#N/A	#N/A	#N/A	#N/A	#N/A	#N/A	#N/A	#N/A
IFN-DELTA-11	interferon-delta-11	#N/A	#N/A	#N/A	#N/A	#N/A	#N/A	#N/A	#N/A	#N/A
IFN-DELTA-2	interferon-delta-2	#N/A	#N/A	#N/A	#N/A	#N/A	#N/A	#N/A	#N/A	#N/A
IFN-DELTA-3	interferon-delta-3	#N/A	#N/A	#N/A	#N/A	#N/A	#N/A	#N/A	#N/A	#N/A
IFN-DELTA-4	interferon-delta-4	#N/A	#N/A	#N/A	#N/A	#N/A	#N/A	#N/A	#N/A	#N/A
IFN-DELTA-5	interferon-delta-5	#N/A	#N/A	#N/A	#N/A	#N/A	#N/A	#N/A	#N/A	#N/A
IFN-DELTA-6	interferon-delta-6	#N/A	#N/A	#N/A	#N/A	#N/A	#N/A	#N/A	#N/A	#N/A
IFN-DELTA-7	interferon-delta-7	#N/A	#N/A	#N/A	#N/A	#N/A	#N/A	#N/A	#N/A	#N/A
IFN-DELTA-8	interferon-delta-8	#N/A	#N/A	#N/A	#N/A	#N/A	#N/A	#N/A	#N/A	#N/A
IFN-DELTA-9	interferon-delta-9	#N/A	#N/A	#N/A	#N/A	#N/A	#N/A	#N/A	#N/A	#N/A
IFNE	interferon epsilon	2.01175	1.12525	#N/A	1.40107	1.2955	-2.79236	-0.570809	-1.97095	-2.33783
IFNG	interferon gamma	3.10205	3.99577	2.32248	2.79534	0.764863	-0.394056	3.53714	2.15138	-0.00207308
IFNK	interferon kappa	0.0481366	0.267497	2.56524	0.16572	-0.117925	-0.300584	0.99306	-1.18447	-1.78913
IFN-OMEGA-1	interferon omega-1	#N/A	#N/A	#N/A	#N/A	#N/A	#N/A	#N/A	#N/A	#N/A
IFN-OMEGA-2	interferon omega-2	#N/A	#N/A	#N/A	#N/A	0.361062	#N/A	#N/A	#N/A	#N/A
IFN-OMEGA-3	interferon omega-3	#N/A	#N/A	#N/A	#N/A	#N/A	#N/A	#N/A	#N/A	#N/A
IFN-OMEGA-4	interferon omega-4	#N/A	#N/A	#N/A	#N/A	#N/A	#N/A	#N/A	#N/A	#N/A
IFN-OMEGA-5	interferon omega-5	#N/A	#N/A	#N/A	#N/A	#N/A	#N/A	#N/A	#N/A	#N/A
IFN-OMEGA-6	interferon omega-6	-0.152584	0.0224102	0.148206	0.132173	0.495071	0.758407	1.01128	-0.398186	0.632178
IFN-OMEGA-7	interferon omega-7	-0.152584	0.0224102	0.148206	0.132173	0.495071	0.758407	1.01128	-0.398186	0.632178
IFN-OMEGA-8	interferon omega-8	#N/A	#N/A	#N/A	#N/A	#N/A	#N/A	#N/A	#N/A	#N/A
IFN-OMEGA-9	interferon omega-9	#N/A	#N/A	#N/A	#N/A	#N/A	#N/A	#N/A	#N/A	#N/A
IRAK1	interleukin 1 receptor associated kinase 1	-0.748323	-1.13881	-0.121162	-0.559868	-0.344638	0.992391	-1.78162	0.453367	-0.382795
IRAK2	interleukin 1 receptor associated kinase 2	-0.106076	-0.00727869	-0.0339005	-0.0298848	-0.0389495	0.594895	0.800803	-0.100469	1.50184
IRAK3	interleukin 1 receptor associated kinase 3	0.505378	0.676237	0.496027	0.198927	0.556139	-0.846384	0.704648	0.0038661	0.545443
IRAK4	interleukin 1 receptor associated kinase 4	0.771765	1.27131	0.315205	0.652202	1.01752	0.154876	1.90246	-0.283487	0.946571
IRF1	interferon regulatory factor 1	-0.0187079	0.738142	0.289579	0.334397	1.29368	1.70717	0.557089	0.962246	1.81233
IRF2	interferon regulatory factor 2	0.232313	0.477773	-0.0304625	0.269453	1.14795	2.14058	2.23648	0.265901	1.87443
IRF3	interferon regulatory factor 3	-0.481072	-0.540559	-0.120275	-0.360975	0.288115	0.838489	-0.345084	0.465903	0.168567
IRF4	interferon regulatory factor 4	-0.110488	1.15001	-0.367842	0.00565521	-0.0189965	1.03312	0.236861	0.132885	1.19764
IRF5	interferon regulatory factor 5	0.341503	0.174237	-0.0541199	-0.143841	0.234549	1.15085	-0.269089	0.219399	0.0473963
IRF6	interferon regulatory factor 6	0.111775	0.104848	-1.05968	-0.164088	0.447917	0.337983	0.769464	-0.101019	0.797107
IRF7	interferon regulatory factor 7	-1.24996	0.209849	-0.302936	-0.27593	0.714532	0.4365	0.329967	1.12677	-0.790257
IRF8	interferon regulatory factor 8	0.121737	0.32659	-0.125713	-0.158016	-0.0188949	0.340263	-0.934129	0.279212	-0.494597
IRF9	interferon regulatory factor 9	-0.748513	-0.946157	0.259162	-0.719524	-0.255471	-1.84386	-2.49451	0.543131	-3.10711
ISG12(A)	interferon stimulated exonuclease 12 A	-0.330249	1.31054	0.0180883	-0.345062	0.672537	0.846319	1.7805	-0.554587	2.17968
ISG15	interferon stimulated exonuclease 15	-0.78902	2.29316	-0.467105	-0.258577	1.62711	1.35283	2.81947	0.680498	1.22265
ISG20	interferon stimulated exonuclease 20	0.679724	2.3152	0.778448	0.074981	1.73284	-0.398861	1.61393	1.30475	0.494939
ISG20L2	interferon stimulated exonuclease 20 like 2	0.643938	0.455594	0.268671	0.215192	0.34001	2.85279	1.48817	0.486448	2.15882
IFNGR1	interferon gamma receptor 1	0.775744	1.45692	0.579009	0.612318	0.942684	1.35037	3.13455	-0.280801	2.03488
IFNGR2	interferon gamma receptor 2	0.358954	0.490823	0.495383	0.117208	0.586915	1.27157	1.37777	0.0398669	2.07053
IFNAR1	interferon alpha and beta receptor subunit 1	0.261821	0.875613	0.743535	0.515269	0.820931	1.71509	1.87092	0.0456652	1.68171
IFRD1	interferon related developmental regulator 1	-0.0169531	0.800204	0.136632	0.0925062	0.312881	0.426007	1.36201	-0.119117	1.43281
IFNLR1	interferon lambda receptor 1	-0.348092	-0.647083	-0.462843	0.237628	0.23182	-2.13853	-0.516962	-0.438368	-0.996291
IL10	interleukin 10	0.289354	1.69288	0.341809	-0.177871	0.671067	-0.843265	2.1841	-0.151077	0.982088
IL11	interleukin 11	#N/A	#N/A	-2.12279	#N/A	-1.86509	-2.60061	-5.31574	0.448111	-2.53798
IL12A	interleukin 12A	-0.450552	2.13751	3.80834	0.519268	1.37199	-2.15474	-0.981798	-0.598951	-0.845223
IL12B	interleukin 12B	1.29875	-1.15401	0.0525914	-0.271417	-0.893341	-1.27223	2.40281	-0.71395	-2.54956
IL13	interleukin 13	#N/A	#N/A	-1.87919	1.73254	0.531666	-3.35424	-2.42615	-4.34984	-1.95317
IL15	interleukin 15	1.21164	1.07195	0.698825	0.649174	0.714453	-1.40023	1.23223	0.549233	-0.687945
IL16	interleukin 16	-0.712212	0.835964	0.510161	-0.0856162	0.38142	1.96359	0.763726	0.236171	1.03263
IL17A	interleukin 17A	#N/A	#N/A	#N/A	#N/A	#N/A	-3.36352	-3.84695	#N/A	-0.169189
IL17B	interleukin 17B	-1.21736	-1.56878	-0.697136	-0.436706	-0.441003	0.112401	-1.80683	-0.112539	-0.398914
IL17D	interleukin 17D	-1.06255	-0.373653	-0.0228624	-0.29256	0.183989	0.860177	-0.99567	-0.364999	-0.743566
IL18	interleukin 18	0.36504	-0.190781	0.151951	-0.513928	-0.777091	-1.97675	-0.515957	-0.327484	-0.488887
IL19	interleukin 19	#N/A	#N/A	#N/A	#N/A	#N/A	-3.95871	#N/A	#N/A	2.76573
IL1A	interleukin 1 alpha	-0.688577	1.88912	-0.230559	-0.222897	0.44341	-1.82568	1.87907	0.184695	1.89992
IL1B2	interleukin 2 beta 2	#N/A	#N/A	#N/A	#N/A	#N/A	-2.88554	#N/A	#N/A	#N/A
IL2	interleukin 2	#N/A	#N/A	-0.729429	1.1809	#N/A	-1.15655	-0.726772	-3.20913	1.52945
IL20	interleukin 20	#N/A	#N/A	#N/A	#N/A	#N/A	-4.73965	#N/A	#N/A	-0.172796
IL21	interleukin 21	#N/A	#N/A	0.871067	0.726828	-3.83705	0.65271	4.15332	2.64483	0.261527
IL22	interleukin 22	#N/A	#N/A	#N/A	0	-4.80017	-6.73523	-0.537983	-2.68613	-1.68224
IL23A	interleukin 23 A	#N/A	#N/A	#N/A	#N/A	1.27401	#N/A	-0.154229	-1.02483	1.25502
IL23R	interleukin 23 A	0	-0.280026	0.85463	0.195239	-0.232846	-1.21423	0.952805	-0.751816	-0.558927
IL24	interleukin 24	#N/A	#N/A	#N/A	-0.326995	-0.261064	1.84274	0.841921	-0.0244732	0.608607
IL27	interleukin 27	-0.707743	1.29514	0.362178	-0.880697	0.747133	-0.938615	0.505497	0.607176	-0.533042
IL29	interferon 29	-0.526281	-0.578044	-1.4422	-1.09219	0.7786	-2.24971	-0.115828	-0.588944	1.20844
IL33	interleukin 33	0.92464	1.78039	0.961823	1.17561	1.83354	1.47214	3.87403	-0.356751	2.90187
IL34	interleukin 34	-0.551108	-0.465096	-0.373126	-0.394917	-0.483822	0.426516	-0.672322	0.210792	0.45409
IL4	interleukin 4	0	-0.445175	#N/A	2.67866	0.176824	-3.47391	0.317042	1.47405	-2.90524
IL5	interleukin 5	0.419802	2.04456	-0.711157	2.48292	0.687591	-0.716375	1.59957	0.028472	0.917086
IL6	interleukin 6	1.21387	0.694885	-0.6864	0.642205	-0.949334	-2.11465	0.713252	0.572537	1.13569
IL7	interleukin 7	0.338301	0.77745	0.56793	-1.18163	-0.698157	-3.27666	-2.22934	0.12253	-2.57561
IL9	interleukin 9	#N/A	#N/A	#N/A	#N/A	-3.35559	-3.75445	#N/A	#N/A	#N/A
ILF2	interleukin enhancer binding factor 2	0.405067	0.700743	0.368002	0.345298	0.603497	3.6861	2.3714	0.251591	2.48773
ILF3	interleukin enhancer binding factor 3	0.181685	0.161689	0.102121	0.222535	0.440303	2.90299	1.43983	0.38503	1.66689
IL10RA	interleukin 10 receptor subunit alpha	0.106356	0.306876	0.403412	-0.0436524	0.0845442	1.05971	-0.0185621	0.0283028	0.679663
IL10RB	interleukin 10 receptor subunit beta	0.381944	0.122932	0.328921	-0.150577	0.495782	1.35199	1.6003	0.232113	1.0978
IL11RA	interleukin 11 receptor subunit alpha	0.239001	-0.292601	-0.191286	0.157571	0.168163	-0.192683	0.180323	-0.388223	1.08013
IL12RB1	interleukin 12 receptor subunit beta 1	1.27521	0.758954	1.14265	0.237712	0.738896	1.13058	-0.227041	0.871613	-0.66327
IL12RB2	interleukin 12 receptor subunit beta 2	0.359796	-0.0619014	0.743446	0.116199	0.161097	-1.02699	-1.024	0.2907	-2.25547
IL13RA1	interleukin 13 receptor subunit alpha 1	0.567554	0.748248	0.356743	0.609097	1.26197	1.74335	2.31257	0.00135461	3.22996
IL13RA2	interleukin 13 receptor subunit alpha 2	1.18016	2.4542	0.622417	-0.276886	1.83574	-2.96853	3.43146	0.023682	4.74893
IL17RA	interleukin 17 receptor A	-0.682171	-0.961838	-0.102248	-0.452718	-0.00557831	0.416899	-1.79461	0.406818	-1.05423
IL17RB	interleukin 17 receptor B	0.0900252	0.47798	0.389013	-0.23847	0.368847	0.0518817	-0.645741	0.155833	-1.17813
IL17RD	interleukin 17 receptor D	-0.262301	0.454568	1.44754	-0.532357	0.555938	-1.46477	-0.433351	-0.816698	0.573839
IL18R1	interleukin 18 receptor 1	#N/A	#N/A	#N/A	#N/A	#N/A	#N/A	#N/A	-2.56671	#N/A
IL22RA1	interleukin 22 receptor subunit alpha 1	-0.914161	-1.51952	-0.18293	#N/A	-0.639651	-8.34361	-4.04187	0.0781566	-2.13795
IL1R1	interleukin 1 receptor type 1	0.477384	0.453618	0.63055	0.63845	1.6068	0.399333	2.25022	-0.291973	2.0301
IL1R2	interleukin 1 receptor type 2	1.02807	1.04213	0.993121	0.731003	1.62205	-0.794995	3.56403	1.27706	2.66291
IL1RL1	interleukin 1 receptor like 1	0.0648044	-1.25755	-0.442288	0.384601	-0.476958	-1.01235	-0.701758	-0.00804111	-1.62952
IL1RL2	interleukin 1 receptor like 2	0.0415554	1.2752	0.975472	2.12749	-1.97253	-2.04989	-2.38684	1.08189	1.3927
IL20RA	interleukin 20 receptor subunit alpha	0.234759	-0.757573	0.080556	1.84789	-1.7903	-4.44405	-3.52693	-1.07394	-0.0453529
IL22RA2	interleukin 22 receptor subunit alpha 2	4.38711	1.21628	6.24558	-0.16645	1.39754	-0.900199	2.34161	1.14217	0.999375
IL21R	interleukin 21 receptor	-0.361812	-0.904412	-0.638799	-0.431853	-0.514178	0.549283	-0.84914	0.0670309	-0.857276
IL27RA	interleukin 27 receptor subunit alpha	-0.519239	-0.0558322	0.1878	-0.110854	-0.0440659	2.16163	0.415099	0.249601	0.814132
IL2RA	interleukin 2 receptor subunit alpha	0.0132507	-0.196146	-1.79248	0.178465	-0.230803	0.713573	1.24382	0.144342	0.675613
IL2RB	interleukin 2 receptor subunit beta	-0.491385	-0.681761	0.226456	-0.0781294	0.514667	0.201956	-1.2642	0.953048	-0.363431
IL2RG	interleukin 2 receptor subunit gamma	0.736459	0.400957	0.304696	0.341901	0.725636	3.10412	2.03606	0.407733	2.17162
IL31RA	interleukin 31 receptor A	0.103359	0.287095	1.03247	0.600462	-3.37179	-1.15279	-0.600704	0.709413	-1.93454
IL4R	interleukin 4 receptor	-0.542042	-0.56725	0.398277	-0.293598	0.304505	0.41599	-0.637615	0.679365	-0.339515
IL5RA	interleukin 5 receptor A	#N/A	#N/A	1.89854	-0.216643	0.692231	-1.91438	1.8655	-0.57913	0.945604
IL6R	interleukin 6 receptor	-0.241083	0.231472	-0.181266	-0.0808633	0.413185	1.43943	0.674072	0.127127	1.25158
IL7R	interleukin 7 receptor	1.9694	1.23019	0.300251	0.209404	0.302789	3.68298	2.54039	-0.317909	1.82424
IL9R	interleukin 9 receptor	-0.249452	-1.10388	-0.735806	-1.27973	-0.929405	-0.820771	-2.37034	0.332362	-1.14185
CCR1	C-C motif chemokine receptor 1	1.23614	2.78045	0.423224	0.939428	1.18666	1.76638	3.15234	0.103627	2.70751
CCR10	C-C motif chemokine receptor 10	-0.803168	-1.61412	-0.277309	-0.343782	-1.82147	-3.18242	-1.48585	-0.303236	-1.93438
CCR2	C-C motif chemokine receptor 2	0.972832	1.48341	0.660839	0.312437	0.87916	0.452891	2.46072	0.380432	2.65142
CCR4	C-C motif chemokine receptor 4	3.01303	1.88087	-0.784779	0.854812	0.547024	2.02493	4.53772	-0.248315	1.52362
CCR5	C-C motif chemokine receptor 5	0.994543	1.49945	0.449081	0.45759	1.38556	1.18759	2.97345	0.344562	1.89962
CCR6	C-C motif chemokine receptor 6	#N/A	#N/A	-0.737063	-0.42937	-1.06498	1.29936	0.190597	0.0638145	0.387217
CCR7	C-C motif chemokine receptor 7	0.820206	-0.263918	-0.318337	-0.256136	-0.615406	0.601129	0.00546424	0.101734	-0.483678
CCR9	C-C motif chemokine receptor 9	-0.444829	0.462248	-0.0154304	0.113887	0.372377	3.83398	0.655411	-0.153983	-0.449229
CCRL2	C-C motif chemokine receptor like 2	1.55627	1.85856	0.714853	0.470602	1.19678	-0.0971176	3.01347	0.46308	1.05773
CXCR3	C-X-C motif chemokine receptor 3	1.57628	1.207	0.341196	-0.360532	0.5381	1.48506	0.964663	0.0126095	0.583012
CXCR4	C-X-C motif chemokine receptor 4	0.696427	1.45738	-0.129668	0.534286	1.16446	7.08924	4.73861	0.0807265	3.18646
CXCR5	C-X-C motif chemokine receptor 5	-0.259848	-0.909775	0.282186	-0.317654	-0.513061	1.01528	-0.233156	0.00732172	0.404437
CXCR6	C-X-C motif chemokine receptor 6	0.0766336	0.936623	0.695529	0.162506	1.10924	3.0404	1.59161	0.299103	2.31755
CX3CR1	C-X3-C motif chemokine receptor 1	1.5561	1.02443	0.215197	1.02251	2.39789	-0.903162	2.05438	0.064818	0.281094
TNFAIP1	TNF alpha induced protein 1	-0.392578	0.0392143	-0.147314	0.0187416	0.0338905	1.19384	0.837923	-0.0426774	1.13064
TNFAIP2	TNF alpha induced protein 2	-0.443273	-1.35818	0.156223	-0.193408	-0.361114	-0.582679	-2.09359	0.65747	-1.28901
TNFAIP3	TNF alpha induced protein 3	0.042892	0.0728195	0.182954	-0.11354	-0.248357	2.61966	0.89812	0.511177	0.617616
TNFAIP6	TNF alpha induced protein 6	0.630053	1.41475	-0.0489103	-0.389516	1.33358	-0.852191	6.1032	-0.82915	3.59415
TNFAIP8	TNF alpha induced protein 8	1.08396	0.918496	0.386103	0.294284	1.04741	1.86584	2.8679	-0.200312	2.61522
TNFAIP8L1	TNF alpha induced protein 8 like 1	-0.68425	0.17369	-0.525603	-0.0471475	0.0936243	-1.02931	-0.790381	0.0929329	-0.702471
TNFAIP8L2	TNF alpha induced protein 8 like 2	-1.04118	-0.0720545	0.338409	-0.676856	0.295715	-0.527405	-1.52318	0.722619	0.195709
TNFAIP8L3	TNF alpha induced protein 8 like 3	0.231473	0.382407	0.0502166	0.398117	0.782263	1.58013	1.88352	-0.341225	2.40136
TNFRSF11A	TNF receptor superfamily member 11a	-0.0843632	0.176706	0.433323	0.180559	0.313231	0.771554	0.830734	-0.440507	-0.0915267
TNFRSF11B	TNF receptor superfamily member 11b	1.52284	-0.376567	-0.284253	-0.662312	0.0691087	-0.891186	1.82671	0.201491	2.69775
TNFRSF13C	TNF receptor superfamily member 13C	0.00144556	0.108475	0.0590621	-0.349681	-0.457015	0.772658	0.00752886	-0.257768	0.200148
TNFRSF17	TNF receptor superfamily member 17	0.335038	1.54396	0.666274	1.191	1.2709	1.2971	2.32721	-0.0761653	5.91053
TNFRSF18	TNF receptor superfamily member 18	1.81468	-0.945011	0.565635	-0.860436	-0.298409	-0.300348	-1.47096	0.256111	-0.620064
TNFRSF19	TNF receptor superfamily member 19	-1.21397	-0.827345	-1.3361	-0.612792	-0.374387	-0.820966	-1.26615	-0.125921	-1.30693
TNFRSF1A	TNF receptor superfamily member 1A	-0.538802	-0.421022	0.0871456	-0.0479748	0.0485633	0.638072	-0.663257	0.472059	0.393734
TNFRSF1B	TNF receptor superfamily member 1B	-0.370878	-0.489875	-0.18705	0.00938027	0.173284	1.1759	0.461588	0.52709	0.742065
TNFRSF21	TNF receptor superfamily member 21	-0.814933	-0.407116	0.432565	-0.083522	-0.00468127	0.513248	-0.00439358	-0.491445	0.312287
TNFRSF4	TNF receptor superfamily member 4	0.424739	0.343912	-0.615224	-0.480269	-0.677878	0.102132	-0.632639	0.7038	-0.587586
TNFRSF9	TNF receptor superfamily member 9	-1.03181	1.10586	2.97089	0.372894	0.271885	1.08469	1.48553	0.61229	0.842657
TNFSF10	TNF receptor superfamily member 10	#N/A	#N/A	#N/A	#N/A	#N/A	#N/A	#N/A	#N/A	#N/A
TNFSF11	TNF receptor superfamily member 11	#N/A	#N/A	#N/A	#N/A	#N/A	#N/A	#N/A	#N/A	#N/A
TNFSF12	TNF superfamily member 12	-0.600662	-1.01505	-0.0693922	-0.47551	-0.39665	-0.721829	-1.90858	-0.200823	-0.917886
TNFSF13	TNF superfamily member 13	0.0439159	-0.131539	0.787888	0.223004	0.480275	-0.0568303	-0.567955	-0.254448	1.2628
TNFSF13B	TNF superfamily member 13b	1.43441	1.14203	0.720444	0.688935	1.73382	1.14437	3.58253	0.547664	2.6331
TNFSF14	TNF superfamily member 14	0.192641	-0.720837	0.707934	-1.16851	-0.378316	-6.58539	-5.38875	0.703939	-3.68654
TNFSF15	TNF superfamily member 15	#N/A	#N/A	#N/A	#N/A	#N/A	#N/A	#N/A	#N/A	#N/A
TNFSF18	TNF superfamily member 18	0.328492	2.21466	0.943426	-0.82405	0.668053	-2.21522	2.9133	-1.2586	1.47834
TNFSF4	TNF superfamily member 4	0.378707	0.730792	-0.409447	0.590286	0.633244	0.212459	2.81653	0.0358172	0.550672
TNFSF8	TNF superfamily member 8	0.625976	1.24355	0.531735	0.562801	0.158061	0.0452699	2.58653	0.317138	0.820699
TNFSF9	TNF superfamily member 9	0.471709	0.144101	0.680079	0.092023	-0.214773	-0.0414767	0.0539435	0.179919	0.327586

## Sheet: Sheet 4
Sheet 4. Expression profile of cytokines and their receptors collected from the our study and their product after 3 dpi of ASFV.
		Heart	Spleen	SLN	MLN	ILN	Tonsil	Liver	Lung	Kidney
Gene	Gene Product	Fold Change	Fold Change	Fold Change	Fold change	Fold change	Fold change	Fold change	Fold change	Fold Change
CCL1	C-C motif chemokine ligand 1	#N/A	#N/A	-0.799182	#N/A	#N/A	#N/A	#N/A	#N/A	#N/A
CCL11	C-C motif chemokine ligand 11	#N/A	#N/A	-3.90515	#N/A	#N/A	#N/A	-1.30043	-0.0730219	#N/A
CCL14	C-C motif chemokine ligand 14	#N/A	#N/A	-0.863074	#N/A	-1.09735	#N/A	-1.62307	-0.914896	#N/A
CCL16	C-C motif chemokine ligand 16	#N/A	#N/A	-4.39332	#N/A	#N/A	-7.08154	0.134896	-1.62802	#N/A
CCL17	C-C motif chemokine ligand 17	#N/A	#N/A	1.2103	#N/A	#N/A	0.36032	#N/A	0.494949	#N/A
CCL19	C-C motif chemokine ligand 19	#N/A	2.93398	4.24442	1.65673	1.12108	#N/A	1.44313	0.878546	#N/A
CCL2	C-C motif chemokine ligand 2	#N/A	4.58436	5.81644	#N/A	2.13013	#N/A	3.02861	3.37144	#N/A
CCL20	C-C motif chemokine ligand 20	#N/A	#N/A	#N/A	#N/A	#N/A	#N/A	#N/A	#N/A	#N/A
CCL21	C-C motif chemokine ligand 21	#N/A	#N/A	2.01992	#N/A	-0.378943	#N/A	-0.90052	0.644733	#N/A
CCL22	C-C motif chemokine ligand 22	#N/A	#N/A	#N/A	#N/A	#N/A	#N/A	#N/A	#N/A	#N/A
CCL23	C-C motif chemokine ligand 23	#N/A	#N/A	#N/A	#N/A	#N/A	#N/A	#N/A	#N/A	#N/A
CCL24	C-C motif chemokine ligand 24	#N/A	#N/A	#N/A	#N/A	#N/A	#N/A	#N/A	#N/A	#N/A
CCL25	C-C motif chemokine ligand 25	-0.782541	#N/A	-2.30136	-1.07115	#N/A	-1.0441	0.0151935	-0.717088	-0.344821
CCL26	C-C motif chemokine ligand 26	1.73884	#N/A	5.12506	#N/A	1.31855	#N/A	-3.31001	0.963266	0.610385
CCL27	C-C motif chemokine ligand 27	#N/A	#N/A	#N/A	#N/A	#N/A	#N/A	#N/A	#N/A	#N/A
CCL28	C-C motif chemokine ligand 28	#N/A	#N/A	-5.39466	-8.55762	#N/A	#N/A	0.810916	1.55472	#N/A
CCL4	C-C motif chemokine ligand 4	#N/A	2.73183	2.26894	#N/A	2.09159	#N/A	-0.0144478	0.112057	#N/A
CCL5	C-C motif chemokine ligand 5	#N/A	1.48718	1.36893	#N/A	#N/A	1.43373	0.775495	0.363415	#N/A
CCL8	C-C motif chemokine ligand 8	#N/A	2.51067	1.81902	#N/A	1.35494	#N/A	-0.651854	1.80563	#N/A
CXCL1	C-X-C motif chemokine ligand 1	#N/A	#N/A	#N/A	#N/A	#N/A	#N/A	#N/A	#N/A	#N/A
CXCL10	C-X-C motif chemokine ligand 10	5.20198	5.91597	9.61978	#N/A	6.98165	#N/A	3.54793	5.76658	6.43368
CXCL11	C-X-C motif chemokine ligand 11	3.11334	7.80487	4.64368	#N/A	8.41827	#N/A	3.35584	3.43771	8.28646
CXCL12	C-X-C motif chemokine ligand 12	-0.115429	#N/A	3.35811	#N/A	0.754193	2.06323	-0.0973428	0.902124	0.516005
CXCL13	C-X-C motif chemokine ligand 13	#N/A	#N/A	#N/A	#N/A	#N/A	#N/A	#N/A	#N/A	#N/A
CXCL14	C-X-C motif chemokine ligand 14	-1.35128	1.52099	2.83772	1.47063	-0.626374	1.39856	-0.774476	0.659537	-1.38324
CXCL16	C-X-C motif chemokine ligand 16	#N/A	#N/A	#N/A	#N/A	#N/A	#N/A	#N/A	#N/A	#N/A
CXCL17	C-X-C motif chemokine ligand 17	#N/A	#N/A	#N/A	#N/A	#N/A	#N/A	#N/A	#N/A	#N/A
CXCL2	C-X-C motif chemokine ligand 2	1.96402	3.42563	-0.522882	0.514489	1.66732	1.16796	1.0195	1.78173	0.620993
CXCL3	C-X-C motif chemokine ligand 3	#N/A	#N/A	#N/A	#N/A	#N/A	#N/A	#N/A	#N/A	#N/A
CXCL4	C-X-C motif chemokine ligand 4	#N/A	#N/A	#N/A	#N/A	#N/A	#N/A	#N/A	#N/A	#N/A
CXCL5	C-X-C motif chemokine ligand 5	#N/A	#N/A	#N/A	#N/A	#N/A	#N/A	#N/A	#N/A	#N/A
CXCL6	C-X-C motif chemokine ligand 6	#N/A	#N/A	#N/A	#N/A	#N/A	#N/A	#N/A	#N/A	#N/A
CXCL7	C-X-C motif chemokine ligand 7	#N/A	#N/A	#N/A	#N/A	#N/A	#N/A	#N/A	#N/A	#N/A
CXCL8	C-X-C motif chemokine ligand 8	2.50392	3.76589	1.93412	#N/A	6.39579	#N/A	2.71395	3.60935	1.40453
CXCL9	C-X-C motif chemokine ligand 9	3.44611	4.50205	8.88399	#N/A	5.60008	#N/A	3.3118	3.14584	2.31329
ENSSSCG00000036445	C-X-C motif chemokine ligand 13	2.30242	1.55038	6.7458	#N/A	2.88773	#N/A	1.19882	2.87375	4.2293
PPBP	pro-platelet basic protein	3.23785	1.33654	-4.63847	-3.16034	#N/A	-4.7621	1.79512	1.53987	1.04853
ENSSSCG00000036556	interferon alpha and beta receptor subunit 2	0.201157	#N/A	2.40239	1.20163	0.565109	1.86802	0.540767	0.861376	0.147006
IFI35	interferon induced protein 35	#N/A	1.0203	2.54662	1.38777	0.861417	#N/A	1.64249	0.826773	#N/A
IFI44	interferon induced protein 44	2.87529	2.59569	5.95015	#N/A	4.49584	#N/A	2.96301	4.01109	4.17652
IFI44L	interferon induced protein 44 like	3.85617	2.53929	5.28464	#N/A	4.55082	#N/A	2.58551	4.47848	4.23348
IFI6	interferon alpha inducible protein 6	4.4236	3.27772	6.5434	#N/A	3.16248	4.93835	3.13594	3.1967	4.60642
IFIH1	interferon induced with helicase C domain 1	2.81756	2.47639	5.09523	#N/A	3.76895	#N/A	1.81882	3.52817	3.63375
IFIT1	interferon induced protein with tetratricopeptide repeats 3	4.13666	4.03475	7.03103	#N/A	5.16251	5.23519	3.96075	4.51222	4.77006
IFIT2	interferon induced protein with tetratricopeptide repeats 2	4.05903	3.76435	5.93158	#N/A	4.89871	#N/A	3.18547	3.44382	4.40972
IFIT5	interferon induced protein with tetratricopeptide repeats 5	3.22202	3.27348	5.18367	#N/A	4.61965	#N/A	2.44903	4.35149	3.60804
IFITM10	interferon induced transmembrane protein 10	#N/A	#N/A	-8.16383	-9.80178	#N/A	-9.86359	#N/A	-4.24692	-1.55679
IFITM5	interferon induced transmembrane protein 5	-0.831849	#N/A	-2.62459	-1.67767	-3.25619	0.193929	0.666788	-1.45524	0.376073
IFN-ALPHAOMEGA	interferon alpha and omega	#N/A	5.20869	-2.2138	3.46913	#N/A	1.30166	#N/A	0.121047	#N/A
IFNB	interferon beta	#N/A	#N/A	#N/A	#N/A	#N/A	#N/A	#N/A	#N/A	#N/A
IFNB1	interferon beta 1	#N/A	7.1419	4.13404	2.70963	5.5112	-0.103503	5.48685	4.55709	#N/A
IFN-DELTA-1	interferon-delta-1	0.353884	#N/A	-3.36675	-0.775486	#N/A	1.80557	#N/A	0.241	0.785971
IFN-DELTA-1	interferon-delta-1	0.353884	#N/A	-3.36675	-0.775486	#N/A	1.80557	#N/A	0.241	0.785971
IFN-DELTA-10	interferon-delta-10	#N/A	#N/A	#N/A	#N/A	#N/A	#N/A	#N/A	#N/A	#N/A
IFN-DELTA-11	interferon-delta-11	#N/A	#N/A	#N/A	#N/A	#N/A	#N/A	#N/A	#N/A	#N/A
IFN-DELTA-2	interferon-delta-2	#N/A	#N/A	#N/A	#N/A	#N/A	#N/A	#N/A	#N/A	#N/A
IFN-DELTA-3	interferon-delta-3	#N/A	#N/A	#N/A	#N/A	#N/A	#N/A	#N/A	#N/A	#N/A
IFN-DELTA-4	interferon-delta-4	#N/A	#N/A	#N/A	#N/A	#N/A	#N/A	#N/A	#N/A	#N/A
IFN-DELTA-5	interferon-delta-5	#N/A	#N/A	#N/A	#N/A	#N/A	#N/A	#N/A	#N/A	#N/A
IFN-DELTA-6	interferon-delta-6	#N/A	#N/A	#N/A	#N/A	#N/A	#N/A	#N/A	#N/A	#N/A
IFN-DELTA-7	interferon-delta-7	#N/A	#N/A	#N/A	#N/A	#N/A	#N/A	#N/A	#N/A	#N/A
IFN-DELTA-8	interferon-delta-8	#N/A	#N/A	#N/A	#N/A	#N/A	#N/A	#N/A	#N/A	#N/A
IFN-DELTA-9	interferon-delta-9	#N/A	#N/A	#N/A	#N/A	#N/A	#N/A	#N/A	#N/A	#N/A
IFNE	interferon epsilon	2.85423	#N/A	-3.41538	-1.36272	2.84033	-1.57816	#N/A	1.71846	1.18331
IFNG	interferon gamma	#N/A	3.7327	1.55579	#N/A	4.70018	#N/A	2.80007	1.85424	#N/A
IFNK	interferon kappa	#N/A	#N/A	-1.21553	#N/A	#N/A	#N/A	1.08599	0.227234	#N/A
IFN-OMEGA-1	interferon omega-1	#N/A	#N/A	#N/A	#N/A	#N/A	#N/A	#N/A	#N/A	#N/A
IFN-OMEGA-2	interferon omega-2	#N/A	#N/A	#N/A	#N/A	#N/A	#N/A	#N/A	-3.01798	2.14423
IFN-OMEGA-3	interferon omega-3	#N/A	#N/A	#N/A	#N/A	#N/A	#N/A	#N/A	#N/A	#N/A
IFN-OMEGA-4	interferon omega-4	#N/A	#N/A	#N/A	#N/A	#N/A	#N/A	#N/A	#N/A	#N/A
IFN-OMEGA-5	interferon omega-5	#N/A	#N/A	#N/A	#N/A	#N/A	#N/A	#N/A	#N/A	#N/A
IFN-OMEGA-6	interferon omega-6	-0.545169	-1.67136	0.170351	0.514044	#N/A	0.693517	-0.472663	0.478653	0.0904242
IFN-OMEGA-7	interferon omega-7	-0.545169	-1.67136	0.170351	0.514044	#N/A	0.693517	-0.472663	0.478653	0.0904242
IFN-OMEGA-8	interferon omega-8	#N/A	#N/A	#N/A	#N/A	#N/A	#N/A	#N/A	#N/A	#N/A
IFN-OMEGA-9	interferon omega-9	#N/A	#N/A	#N/A	#N/A	#N/A	#N/A	#N/A	#N/A	#N/A
IRAK1	interleukin 1 receptor associated kinase 1	-1.33702	#N/A	-0.719869	-1.90246	-1.81692	-1.0935	-0.705288	-1.61987	#N/A
IRAK2	interleukin 1 receptor associated kinase 2	0.668185	0.73658	2.15159	1.3301	#N/A	#N/A	0.871157	0.509684	0.161361
IRAK3	interleukin 1 receptor associated kinase 3	#N/A	#N/A	-0.267622	#N/A	0.522377	#N/A	-0.0197987	0.934077	#N/A
IRAK4	interleukin 1 receptor associated kinase 4	#N/A	#N/A	1.74928	#N/A	2.4783	1.95739	0.860917	2.40159	#N/A
IRF1	interferon regulatory factor 1	0.441269	#N/A	2.86673	0.795812	0.942173	2.09653	-0.426783	0.607177	0.518291
IRF2	interferon regulatory factor 2	0.782962	1.04464	3.66696	#N/A	1.38737	#N/A	0.299432	1.41153	0.778558
IRF3	interferon regulatory factor 3	-0.235161	0.980506	1.19582	0.155891	-0.393665	0.311959	0.321721	-0.200461	-0.43885
IRF4	interferon regulatory factor 4	0.953555	#N/A	1.57704	#N/A	#N/A	1.29027	-1.07729	-0.0735184	#N/A
IRF5	interferon regulatory factor 5	#N/A	#N/A	1.41861	#N/A	-0.693503	#N/A	-0.926933	-1.11295	#N/A
IRF6	interferon regulatory factor 6	-0.122076	#N/A	-0.961268	0.47719	#N/A	0.936538	-0.322109	0.632056	0.539567
IRF7	interferon regulatory factor 7	2.03733	2.96409	2.66083	1.45834	1.52896	1.41005	2.05095	0.903232	1.84383
IRF8	interferon regulatory factor 8	0.984718	#N/A	0.225169	-0.804088	-0.704167	-0.436443	-0.565998	-0.327875	-0.33334
IRF9	interferon regulatory factor 9	#N/A	#N/A	-2.65227	-2.10278	-1.14086	-2.45599	-0.40868	-1.45592	#N/A
ISG12(A)	interferon stimulated exonuclease 12 A	#N/A	3.13801	5.32504	#N/A	2.8863	#N/A	3.31836	2.90306	#N/A
ISG15	interferon stimulated exonuclease 15	3.90731	4.8313	6.48486	#N/A	4.73266	#N/A	3.63079	3.5878	4.6379
ISG20	interferon stimulated exonuclease 20	3.2083	3.59783	3.21661	#N/A	3.18538	#N/A	2.30761	2.50155	2.80514
ISG20L2	interferon stimulated exonuclease 20 like 2	0.614721	0.974264	3.76374	2.00669	0.732033	#N/A	0.721659	0.818735	0.659937
IFNGR1	interferon gamma receptor 1	1.47493	#N/A	3.20913	#N/A	2.05727	#N/A	1.24929	2.06636	1.44416
IFNGR2	interferon gamma receptor 2	-0.0254599	0.97367	2.91801	1.74366	0.844463	#N/A	0.456071	1.31673	0.518906
IFNAR1	interferon alpha and beta receptor subunit 1	0.449084	#N/A	2.67086	1.83448	1.14776	2.10683	0.542177	1.39817	0.68063
IFRD1	interferon related developmental regulator 1	#N/A	1.71348	1.77733	1.62042	1.6706	1.8141	0.930053	1.57821	#N/A
IFNLR1	interferon lambda receptor 1	-0.771815	#N/A	-2.51598	-1.92242	#N/A	-1.85141	-0.982096	-0.556082	-0.480706
IL10	interleukin 10	1.92099	1.03081	1.44816	#N/A	1.42601	#N/A	-0.335187	0.794561	0.633437
IL11	interleukin 11	#N/A	#N/A	-3.23919	-4.51766	#N/A	-2.2405	-0.260891	-1.35632	-0.343656
IL12A	interleukin 12A	4.0842	#N/A	-1.38822	-0.370412	1.66294	0.200804	3.33203	1.57704	1.93906
IL12B	interleukin 12B	#N/A	2.11861	0.372859	#N/A	2.43354	#N/A	0.130605	0.56955	#N/A
IL13	interleukin 13	#N/A	#N/A	-2.49091	-1.25275	#N/A	-4.55433	-2.29975	0.974009	-0.778423
IL15	interleukin 15	2.25221	1.65045	0.414158	1.82747	2.42031	0.00131392	0.707093	1.40008	1.80676
IL16	interleukin 16	#N/A	#N/A	2.52184	0.918653	#N/A	#N/A	-0.477857	-0.234952	#N/A
IL17A	interleukin 17A	#N/A	#N/A	-2.91704	#N/A	#N/A	#N/A	#N/A	#N/A	#N/A
IL17B	interleukin 17B	-2.4098	-1.14847	-2.01544	-2.39747	-2.24734	-1.21692	-1.71673	-1.64587	-1.83262
IL17D	interleukin 17D	#N/A	-1.5497	-0.250898	-1.57345	-1.13715	-1.17944	-1.92564	-0.674571	#N/A
IL18	interleukin 18	1.52707	#N/A	-1.22484	0.12792	#N/A	0.466254	0.614026	-0.626695	0.369005
IL19	interleukin 19	#N/A	#N/A	-7.75889	#N/A	#N/A	2.57883	#N/A	#N/A	#N/A
IL1A	interleukin 1 alpha	1.99834	#N/A	0.847774	#N/A	1.51154	2.10513	1.47486	1.62265	2.07328
IL1B2	interleukin 2 beta 2	#N/A	#N/A	-4.29723	#N/A	#N/A	#N/A	#N/A	#N/A	#N/A
IL2	interleukin 2	#N/A	#N/A	0.0507521	0.202451	4.5808	2.68466	-2.02952	#N/A	#N/A
IL20	interleukin 20	#N/A	#N/A	-6.0648	#N/A	#N/A	1.02552	#N/A	#N/A	#N/A
IL21	interleukin 21	#N/A	2.79496	2.57502	#N/A	#N/A	1.62638	0.601135	-0.52132	#N/A
IL22	interleukin 22	#N/A	#N/A	-2.21648	#N/A	#N/A	#N/A	#N/A	-4.21264	#N/A
IL23A	interleukin 23 A	#N/A	#N/A	#N/A	#N/A	#N/A	#N/A	#N/A	0.638714	#N/A
IL23R	interleukin 23 A	4.26784	1.39089	-0.0114087	0.888874	0.856457	0.583598	3.26818	0.989438	-0.494372
IL24	interleukin 24	#N/A	#N/A	1.30922	0.0731675	#N/A	0.29023	#N/A	-1.11703	#N/A
IL27	interleukin 27	2.01315	2.06154	1.30109	1.64097	1.38105	1.36089	0.240247	0.455335	1.0896
IL29	interferon 29	#N/A	#N/A	-1.71038	#N/A	-1.83999	#N/A	-1.48843	-0.622355	#N/A
IL33	interleukin 33	1.93469	0.989611	4.50886	#N/A	2.69004	#N/A	1.24862	3.38238	1.58157
IL34	interleukin 34	-2.79164	#N/A	0.476848	-0.172965	-1.39663	0.914176	-0.800336	-1.61589	-0.636963
IL4	interleukin 4	3.22345	#N/A	-2.26341	0.812371	2.89436	-1.74984	#N/A	1.33653	-1.23982
IL5	interleukin 5	1.36168	#N/A	0.315607	1.84741	3.7503	2.17589	-0.471714	2.14003	2.41488
IL6	interleukin 6	1.86518	3.9302	1.27724	#N/A	2.89407	2.01083	-1.5419	-0.441123	1.01128
IL7	interleukin 7	-0.031641	#N/A	-3.13013	-1.95839	#N/A	-1.6627	2.04746	-0.413645	2.51187
IL9	interleukin 9	#N/A	#N/A	-5.18818	#N/A	#N/A	#N/A	#N/A	-5.15158	-0.358521
ILF2	interleukin enhancer binding factor 2	0.535644	1.07696	4.80839	#N/A	1.41675	#N/A	1.05294	1.5241	0.750537
ILF3	interleukin enhancer binding factor 3	0.053954	#N/A	3.1864	1.52505	0.600812	1.68424	0.0951592	0.824531	0.120092
IL10RA	interleukin 10 receptor subunit alpha	0.305293	-1.57499	1.32174	-0.0973647	-0.378471	1.09726	-0.943984	-0.948891	-0.120607
IL10RB	interleukin 10 receptor subunit beta	1.39709	1.54672	2.96279	1.37834	0.662492	2.01673	0.830648	1.57312	0.363147
IL11RA	interleukin 11 receptor subunit alpha	#N/A	#N/A	0.0582738	#N/A	-0.402846	#N/A	-0.410761	-0.207024	#N/A
IL12RB1	interleukin 12 receptor subunit beta 1	1.55795	#N/A	0.206582	-0.0699577	#N/A	-0.219587	-0.0607331	-0.585254	-0.959064
IL12RB2	interleukin 12 receptor subunit beta 2	-0.985283	#N/A	-1.62009	-1.12892	#N/A	-2.05602	-0.514867	-0.580074	-0.936737
IL13RA1	interleukin 13 receptor subunit alpha 1	0.748049	#N/A	4.08125	#N/A	1.7098	#N/A	1.19041	2.0485	1.12139
IL13RA2	interleukin 13 receptor subunit alpha 2	2.19507	1.59546	0.383334	#N/A	3.67165	#N/A	0.690491	3.70253	2.75611
IL17RA	interleukin 17 receptor A	#N/A	#N/A	-0.888876	-2.04798	-1.91382	-1.58914	-1.30479	-1.94125	#N/A
IL17RB	interleukin 17 receptor B	-0.140796	#N/A	-0.11248	-0.677872	#N/A	-0.75582	0.615282	0.303438	0.63011
IL17RD	interleukin 17 receptor D	-0.361339	-1.54448	-0.574405	-0.758303	#N/A	-0.244256	0.875572	0.880492	-0.228608
IL18R1	interleukin 18 receptor 1	#N/A	#N/A	#N/A	#N/A	#N/A	#N/A	#N/A	#N/A	#N/A
IL22RA1	interleukin 22 receptor subunit alpha 1	0.89861	#N/A	-9.01388	-5.27663	#N/A	-1.38688	-1.02802	-0.767926	-0.54468
IL1R1	interleukin 1 receptor type 1	1.14029	1.24673	2.54376	#N/A	1.66169	#N/A	0.260564	2.49134	0.192129
IL1R2	interleukin 1 receptor type 2	1.56597	3.7471	1.25582	#N/A	#N/A	#N/A	3.18199	2.60844	0.554913
IL1RL1	interleukin 1 receptor like 1	2.56047	#N/A	-1.94129	-0.532955	1.36221	-1.13195	-0.694455	0.648702	-0.0599005
IL1RL2	interleukin 1 receptor like 2	1.54947	2.54478	-2.77004	-1.325	2.76467	#N/A	0.973469	0.403404	1.75793
IL20RA	interleukin 20 receptor subunit alpha	2.23135	#N/A	-4.663	-5.29301	#N/A	-0.438151	-0.962052	-1.27372	-4.87698
IL22RA2	interleukin 22 receptor subunit alpha 2	3.24309	2.65819	0.741114	#N/A	1.1105	0.933394	4.75456	0.949668	-0.246066
IL21R	interleukin 21 receptor	1.53868	#N/A	-0.398904	-1.20274	-1.25287	-0.974608	-1.10256	-1.50913	-2.56156
IL27RA	interleukin 27 receptor subunit alpha	0.239464	#N/A	2.19823	0.484577	#N/A	1.06751	0.710458	0.448312	-0.103921
IL2RA	interleukin 2 receptor subunit alpha	#N/A	#N/A	0.645908	#N/A	#N/A	#N/A	-1.07608	-0.300957	#N/A
IL2RB	interleukin 2 receptor subunit beta	#N/A	#N/A	-1.21271	-1.97869	-1.40074	#N/A	-1.74116	-1.28655	#N/A
IL2RG	interleukin 2 receptor subunit gamma	0.846172	#N/A	3.48104	1.68573	0.857467	#N/A	0.821631	1.23325	0.0297144
IL31RA	interleukin 31 receptor A	#N/A	-0.990401	-1.66817	#N/A	#N/A	-2.37558	-0.561566	-2.4447	#N/A
IL4R	interleukin 4 receptor	-0.73994	#N/A	0.163341	-0.900136	-1.14679	-0.455247	-0.348794	-0.96387	-0.503765
IL5RA	interleukin 5 receptor A	#N/A	#N/A	0.187421	#N/A	#N/A	2.1775	1.57046	1.82344	1.45918
IL6R	interleukin 6 receptor	-0.391187	#N/A	1.76944	0.660233	-0.290367	1.47568	-0.327521	-0.0920649	0.112464
IL7R	interleukin 7 receptor	#N/A	1.01331	4.61843	#N/A	2.18319	#N/A	1.60389	1.9649	#N/A
IL9R	interleukin 9 receptor	-2.33861	#N/A	-2.69624	-2.27317	-1.62003	-1.51752	-1.63341	-2.67911	-0.899589
CCR1	C-C motif chemokine receptor 1	2.76712	1.04258	4.41936	#N/A	1.42107	#N/A	1.57964	2.61682	2.67345
CCR10	C-C motif chemokine receptor 10	#N/A	#N/A	-2.62587	#N/A	#N/A	-1.97553	-1.18286	-1.7608	#N/A
CCR2	C-C motif chemokine receptor 2	1.62522	1.0063	3.00451	#N/A	1.10375	#N/A	1.07638	1.89194	-0.108106
CCR4	C-C motif chemokine receptor 4	3.18033	#N/A	2.52629	#N/A	2.26674	#N/A	-0.645373	1.02731	0.468909
CCR5	C-C motif chemokine receptor 5	2.30708	1.8782	4.42524	#N/A	2.23714	#N/A	0.822778	2.03008	1.37709
CCR6	C-C motif chemokine receptor 6	#N/A	#N/A	1.61711	-0.0577603	-0.560196	0.491058	-3.0996	-1.67867	-3.68298
CCR7	C-C motif chemokine receptor 7	#N/A	1.16652	0.837259	#N/A	#N/A	#N/A	-0.3141	-0.313735	#N/A
CCR9	C-C motif chemokine receptor 9	-0.547494	#N/A	2.04469	1.66209	1.37846	0.0873327	0.464922	0.413706	0.255333
CCRL2	C-C motif chemokine receptor like 2	3.18214	3.51807	3.08749	#N/A	2.30815	#N/A	1.87872	2.84871	1.38461
CXCR3	C-X-C motif chemokine receptor 3	1.36618	#N/A	2.55887	1.17647	#N/A	#N/A	-0.340153	-0.280025	-0.405558
CXCR4	C-X-C motif chemokine receptor 4	1.81527	1.56719	8.27248	#N/A	2.42597	#N/A	1.14083	2.41101	0.827793
CXCR5	C-X-C motif chemokine receptor 5	-4.63375	#N/A	0.475295	-0.892601	-1.23388	0.201715	-2.48676	-2.55468	-1.3746
CXCR6	C-X-C motif chemokine receptor 6	-0.889198	#N/A	3.68977	1.90648	0.528093	#N/A	-0.113289	1.25992	0.0638402
CX3CR1	C-X3-C motif chemokine receptor 1	1.56142	-1.57154	0.219904	#N/A	#N/A	0.648343	-1.92874	2.09116	0.507247
TNFAIP1	TNF alpha induced protein 1	#N/A	#N/A	1.6322	0.931682	#N/A	#N/A	-0.171796	0.289368	#N/A
TNFAIP2	TNF alpha induced protein 2	#N/A	#N/A	-1.57541	-2.48786	-1.48869	-2.07981	-0.581102	-1.90355	#N/A
TNFAIP3	TNF alpha induced protein 3	0.184129	0.708505	1.72853	0.581284	#N/A	0.833301	-0.476897	0.344893	0.335952
TNFAIP6	TNF alpha induced protein 6	2.60367	3.07401	3.08366	#N/A	2.14577	#N/A	1.28124	3.7954	2.00193
TNFAIP8	TNF alpha induced protein 8	2.30483	0.859216	3.27406	#N/A	1.9266	#N/A	0.857573	2.00838	1.54379
TNFAIP8L1	TNF alpha induced protein 8 like 1	0.425005	0.861228	-0.649729	-0.151433	#N/A	-0.971269	-0.954841	-0.0656369	0.163113
TNFAIP8L2	TNF alpha induced protein 8 like 2	-1.69624	#N/A	-2.2673	-1.66362	#N/A	0.0415771	-0.972335	-0.632926	0.042182
TNFAIP8L3	TNF alpha induced protein 8 like 3	2.43293	#N/A	4.0759	#N/A	1.67137	#N/A	-0.489599	2.01421	0.2776
TNFRSF11A	TNF receptor superfamily member 11a	-0.199762	-1.50461	1.35699	0.818309	#N/A	0.228511	-0.597555	0.099988	0.708468
TNFRSF11B	TNF receptor superfamily member 11b	3.36079	#N/A	0.496779	#N/A	1.58535	#N/A	2.10526	1.26414	-1.39719
TNFRSF13C	TNF receptor superfamily member 13C	#N/A	#N/A	1.50654	#N/A	#N/A	#N/A	0.320513	-0.914811	#N/A
TNFRSF17	TNF receptor superfamily member 17	0.857955	1.78557	3.20656	#N/A	3.01734	#N/A	1.40738	2.00957	2.43971
TNFRSF18	TNF receptor superfamily member 18	0.556583	1.11051	0.133588	-0.881679	-0.6167	-0.892108	1.15175	-1.62866	-2.7058
TNFRSF19	TNF receptor superfamily member 19	#N/A	-2.09925	-2.23402	-2.02144	-2.26647	-2.22212	-2.22787	-1.41998	#N/A
TNFRSF1A	TNF receptor superfamily member 1A	#N/A	#N/A	0.596556	#N/A	-0.546037	#N/A	-0.11824	-0.556745	#N/A
TNFRSF1B	TNF receptor superfamily member 1B	-0.0595835	#N/A	1.07142	-0.312622	-0.630028	0.720915	-1.23446	-0.996477	-0.542156
TNFRSF21	TNF receptor superfamily member 21	#N/A	-2.18312	0.610481	#N/A	-0.589235	#N/A	-0.434105	-0.604091	#N/A
TNFRSF4	TNF receptor superfamily member 4	-0.513984	1.29669	0.797974	-0.343447	#N/A	-0.355962	-0.352824	-1.74164	-3.56846
TNFRSF9	TNF receptor superfamily member 9	-2.22744	0.865817	2.34691	1.71031	0.689908	1.33372	0.861759	0.956865	2.99842
TNFSF10	TNF receptor superfamily member 10	#N/A	#N/A	#N/A	#N/A	#N/A	#N/A	#N/A	#N/A	#N/A
TNFSF11	TNF receptor superfamily member 11	#N/A	#N/A	#N/A	#N/A	#N/A	#N/A	#N/A	#N/A	#N/A
TNFSF12	TNF superfamily member 12	#N/A	#N/A	-1.18187	-1.70828	-1.68969	-1.20532	-0.00554756	-1.10219	#N/A
TNFSF13	TNF superfamily member 13	#N/A	#N/A	0.831629	#N/A	#N/A	1.23171	1.66962	0.469082	#N/A
TNFSF13B	TNF superfamily member 13b	#N/A	2.09076	4.27971	#N/A	2.74057	#N/A	0.626135	2.75945	#N/A
TNFSF14	TNF superfamily member 14	-1.40458	#N/A	-6.88579	-5.51465	-1.3779	-3.77165	-1.78546	-1.59248	-1.11929
TNFSF15	TNF superfamily member 15	#N/A	#N/A	#N/A	#N/A	#N/A	#N/A	#N/A	#N/A	#N/A
TNFSF18	TNF superfamily member 18	1.59338	1.84608	0.532162	#N/A	2.39289	2.3162	2.59345	3.27468	3.57073
TNFSF4	TNF superfamily member 4	0.233284	0.722931	1.34731	#N/A	1.779	1.31468	0.483253	1.37115	0.490179
TNFSF8	TNF superfamily member 8	1.94969	0.930638	1.97252	#N/A	1.29271	1.65189	1.60548	1.72906	1.37177
TNFSF9	TNF superfamily member 9	1.13462	#N/A	0.651423	0.403133	#N/A	0.998386	0.365476	-0.529755	-0.058521
