# Supplementary material for: Transcriptome profiles of organ tissues from pigs experimentally infected with African swine fever virus in early phase of infection
Source: Emerg Microbes Infect. 2024 Jun 7;13(1):2366406. doi: 10.1080/22221751.2024.2366406 (PMC11210422; doi:10.1080/22221751.2024.2366406)
Supplement: Supplemental Material [file TEMI_A_2366406_SM4455.xls]

## Sheet: Datasets 5
Datasets 5. GO and KEGG pathway enrichment analyses of DEGs in nine tissues infected with ASFV at 1 and 3 dpi.
Sheet 1. GO-BP and KEGG pathway enrichment analyses of DEGs in spleen tissue infected with ASFV at 1 dpi
Sheet 2. GO-BP and KEGG pathway enrichment analyses of DEGs in SLN tissue infected with ASFV at 1 dpi
Sheet 3. GO-BP and KEGG pathway enrichment analyses of DEGs in MLN tissue infected with ASFV at 1 dpi.
Sheet 4. GO-BP and KEGG pathway enrichment analyses of DEGs in ILN tissue infected with ASFV at 1 dpi.
Sheet 5. GO-BP and KEGG pathway enrichment analyses of DEGs in tonsil tissue infected with ASFV at 1 dpi.
Sheet 6. GO-BP and KEGG pathway enrichment analyses of DEGs in lung tissue infected with ASFV at 1 dpi
Sheet 7. GO-BP and KEGG pathway enrichment analyses of DEGs in liver tissue infected with ASFV at 1 dpi
Sheet 8. GO-BP and KEGG pathway enrichment analyses of DEGs in kidney tissue infected with ASFV at 1 dpi
Sheet 9. GO-BP and KEGG pathway enrichment analyses of DEGs in heart tissue infected with ASFV at 1 dpi
Sheet 10. GO-BP and KEGG pathway enrichment analyses of DEGs in spleen tissue infected with ASFV at 3 dpi
Sheet 11. GO-BP and KEGG pathway enrichment analyses of DEGs in SLN tissue infected with ASFV at 3 dpi
Sheet 12. GO-BP and KEGG pathway enrichment analyses of DEGs in MLN tissue infected with ASFV at 3 dpi
Sheet 13. GO-BP and KEGG pathway enrichment analyses of DEGs in ILN tissue infected with ASFV at 3 dpi
Sheet 14. GO-BP and KEGG pathway enrichment analyses of DEGs in tonsil tissue infected with ASFV at 3 dpi
Sheet 15. GO-BP and KEGG pathway enrichment analyses of DEGs in lung tissue infected with ASFV at 3 dpi
Sheet 16. GO-BP and KEGG pathway enrichment analyses of DEGs in liver tissue infected with ASFV at 3 dpi
Sheet 17. GO-BP and KEGG pathway enrichment analyses of DEGs in kidney tissue infected with ASFV at 3 dpi
Sheet 18. GO-BP and KEGG pathway enrichment analyses of DEGs in heart tissue infected with ASFV at 3 dpi

## Sheet: Sheet 1
Sheet 1. GO-BP and KEGG pathway enrichment analyses of DEGs in spleen tissue infected with ASFV at 1 dpi
Category	Term	Count	%	PValue	Genes
GOTERM_BP_DIRECT	GO:0006548~histidine catabolic process	4	1.28617	1.43926e-05	HAL, UROC1, HDC, FTCD
GOTERM_BP_DIRECT	GO:0030198~extracellular matrix organization	10	3.21543	0.000156567	VIT, MMP12, ADAMTS16, COL1A1, POSTN, MMP28, ADAMTSL2, FBLN1, COL9A3, MMP8
GOTERM_BP_DIRECT	GO:0019557~histidine catabolic process to glutamate and formate	3	0.96463	0.00139689	HAL, UROC1, FTCD
GOTERM_BP_DIRECT	GO:0019556~histidine catabolic process to glutamate and formamide	3	0.96463	0.00139689	HAL, UROC1, FTCD
GOTERM_BP_DIRECT	GO:0009617~response to bacterium	6	1.92926	0.00285935	GPM6A, FABP4, TRAV4, CA3, DGKB, THRSP
GOTERM_BP_DIRECT	GO:0060349~bone morphogenesis	4	1.28617	0.0039406	SFRP4, SFRP2, HAS2, LTF
GOTERM_BP_DIRECT	GO:0071356~cellular response to tumor necrosis factor	6	1.92926	0.00451374	FABP4, MYOD1, CCL5, HAS2, SLC2A4, CCL26
GOTERM_BP_DIRECT	GO:0050873~brown fat cell differentiation	4	1.28617	0.00512949	FABP4, ADIPOQ, EBF2, SLC2A4
GOTERM_BP_DIRECT	GO:0008584~male gonad development	5	1.60772	0.0137782	AR, SFRP2, CSMD1, RXFP2
GOTERM_BP_DIRECT	GO:0031290~retinal ganglion cell axon guidance	3	0.96463	0.0191356	ISL2, SLIT1, ISL1
GOTERM_BP_DIRECT	GO:0050728~negative regulation of inflammatory response	5	1.60772	0.0199319	LRFN5, PTGIS, IL13, ADIPOQ, ISL1
GOTERM_BP_DIRECT	GO:0010628~positive regulation of gene expression	10	3.21543	0.0203412	ACTA1, AR, SFRP4, ANGPT1, ALDH1A2, FN1, PLP1, GATA5, TREM2, WNT16
GOTERM_BP_DIRECT	GO:0030199~collagen fibril organization	4	1.28617	0.0252125	COL1A1, SFRP2, LUM, DPT
GOTERM_BP_DIRECT	GO:0031016~pancreas development	3	0.96463	0.0277452	ALDH1A2, ILDR2, ISL1
GOTERM_BP_DIRECT	GO:0007189~adenylate cyclase-activating G-protein coupled receptor signaling pathway	6	1.92926	0.0279111	CXCL10, ADGRG2, CNR1, GHRH, RXFP2
GOTERM_BP_DIRECT	GO:0099560~synaptic membrane adhesion	3	0.96463	0.0309006	PTPRD, LRFN5, LRRC4B
GOTERM_BP_DIRECT	GO:0042593~glucose homeostasis	5	1.60772	0.0325792	CNR1, ADIPOQ, SLC2A4, CSMD1, CMKLR2
GOTERM_BP_DIRECT	GO:0090263~positive regulation of canonical Wnt signaling pathway	5	1.60772	0.0352838	COL1A1, SFRP4, SFRP2, RSPO3, DKK2
GOTERM_BP_DIRECT	GO:0071347~cellular response to interleukin-1	4	1.28617	0.0378382	PTGIS, CCL5, HAS2, CCL26
GOTERM_BP_DIRECT	GO:1905606~regulation of presynapse assembly	3	0.96463	0.0448182	PTPRD, LRFN5, LRRC4B
GOTERM_BP_DIRECT	GO:0030574~collagen catabolic process	3	0.96463	0.0485981	MMP12, MMP28, MMP8
GOTERM_BP_DIRECT	GO:0001974~blood vessel remodeling	3	0.96463	0.0524892	CRB1, SEMA3C, RSPO3
GOTERM_BP_DIRECT	GO:0008284~positive regulation of cell proliferation	9	2.89389	0.0557914	AR, SFRP2, ALDH1A2, GHRH, HAS2, IGF1, ISL1, MAPK15, EREG
GOTERM_BP_DIRECT	GO:0009749~response to glucose	3	0.96463	0.0564871	ADIPOQ, ILDR2, LPL
GOTERM_BP_DIRECT	GO:0006826~iron ion transport	3	0.96463	0.069081	TF, CP, LTF
GOTERM_BP_DIRECT	GO:0007157~heterophilic cell-cell adhesion via plasma membrane cell adhesion molecules	3	0.96463	0.069081	PTPRD, CRB1, GRID2
GOTERM_BP_DIRECT	GO:0032735~positive regulation of interleukin-12 production	3	0.96463	0.0734656	IFNG, ISL1, IDO1
GOTERM_BP_DIRECT	GO:0090090~negative regulation of canonical Wnt signaling pathway	5	1.60772	0.0754309	DRAXIN, SFRP4, SFRP2, ISL1, DKK2
GOTERM_BP_DIRECT	GO:0006954~inflammatory response	7	2.2508	0.0854266	CXCL10, CCL5, IL13, PLP1, OLR1, CCL26, IDO1
GOTERM_BP_DIRECT	GO:1903078~positive regulation of protein localization to plasma membrane	3	0.96463	0.0871261	DPP10, TREM2, EPHA3
GOTERM_BP_DIRECT	GO:0070098~chemokine-mediated signaling pathway	3	0.96463	0.0966195	CXCL10, CCL5, CCL26
GOTERM_BP_DIRECT	GO:0070830~bicellular tight junction assembly	3	0.96463	0.0966195	CLDN6, MARVELD2, CLDN1
KEGG_PATHWAY	ssc03320:PPAR signaling pathway	7	2.2508	0.000452319	FABP4, SCD, ADIPOQ, PLIN4, OLR1, LPL, PLIN1
KEGG_PATHWAY	ssc00340:Histidine metabolism	4	1.28617	0.00258719	HAL, UROC1, HDC, FTCD
KEGG_PATHWAY	ssc04512:ECM-receptor interaction	6	1.92926	0.00541641	COL1A1, FRAS1, ITGA11, FN1, COL9A3, COL6A6
KEGG_PATHWAY	ssc04657:IL-17 signaling pathway	6	1.92926	0.00541641	CXCL10, IFNG, IL13, FOSB, FOS, MAPK15
KEGG_PATHWAY	ssc04151:PI3K-Akt signaling pathway	10	3.21543	0.0323984	GYS2, COL1A1, ANGPT1, ITGA11, FN1, COL9A3, COL6A6, IGF1, SGK2, EREG
KEGG_PATHWAY	ssc04510:Focal adhesion	7	2.2508	0.0419996	COL1A1, ITGA11, FN1, COL9A3, COL6A6, IGF1, PAK3
KEGG_PATHWAY	ssc04080:Neuroactive ligand-receptor interaction	10	3.21543	0.0444567	GABRB2, GRID2, VIPR2, CNR1, GHRH, PENK, NMUR2, GPR156, GABRD, RXFP2
KEGG_PATHWAY	ssc04060:Cytokine-cytokine receptor interaction	8	2.57235	0.0571559	IL21, CXCL10, MSTN, IFNG, CCL5, IL13, BMP7, CCL26
KEGG_PATHWAY	ssc04152:AMPK signaling pathway	5	1.60772	0.069757	GYS2, SCD, ADIPOQ, SLC2A4, IGF1
KEGG_PATHWAY	ssc05033:Nicotine addiction	3	0.96463	0.0915575	GABRB2, CACNA1A, GABRD

## Sheet: Sheet 2
Sheet 2. GO-BP and KEGG pathway enrichment analyses of DEGs in SLN tissue infected with ASFV at 1 dpi
Category	Term	Count	%	PValue	Genes
GOTERM_BP_DIRECT	GO:0000381~regulation of alternative mRNA splicing, via spliceosome	24	0.501044	0.00263545	ZC3H10, KHDRBS1, MBNL1, DDX5, RBFOX1, SRRM4, RBM15, WTAP, CELF1, FMR1, EIF4A3, CELF4, CELF6, FXR1, PTBP1, NOVA1, TRA2B, NOVA2, MYOD1, SRSF2, HNRNPA1, SRSF6, RBM5, RBM11
GOTERM_BP_DIRECT	GO:0000387~spliceosomal snRNP assembly	12	0.250522	0.0806078	PRMT5, PRMT7, SNRPD2, GEMIN2, SNRPG, DDX20, STRAP, GEMIN5, SNRPE, SNRPF, SNRPC
GOTERM_BP_DIRECT	GO:0000398~mRNA splicing, via spliceosome	53	1.10647	0.000215452	EIF4A3, WDR83, PRPF19, EFTUD2, UBL5, SNRPD2, CWC22, RBM5, SRRM2, AQR, BUD31, PRPF40A, ZCRB1, CDC40, PRPF4, DDX39A, DDX39B, SYF2, SNRPG, SRSF2, SRSF3, SNRPE, SNRPA1, SNRPF, SRSF5, SRSF6, SNRNP200, SRSF7, SNRPA, SF3B4, SF3B3, DHX8, SRSF1, CWF19L2, SNU13, C9ORF78, HTATSF1, TRA2B, SRSF10, SF3A3, PPIL1, PRPF38A, LSM3, LSM2, LSM7, SNW1, LSM6, MFAP1, NOVA1, NOVA2, RNPS1, PAXBP1
GOTERM_BP_DIRECT	GO:0001561~fatty acid alpha-oxidation	5	0.104384	0.0475393	PHYH, ILVBL, HAO1, HACL1, SLC27A2
GOTERM_BP_DIRECT	GO:0001569~branching involved in blood vessel morphogenesis	11	0.229645	0.0618491	GNA13, SHH, EDNRA, RBM15, FGF8, GBX2, TBX20, GDF2, IHH, SEMA3E, TGFBR2
GOTERM_BP_DIRECT	GO:0001659~temperature homeostasis	8	0.167015	0.0111981	ACADVL, EDN2, ARRDC3, STAT3, NAPEPLD, NOX3, DRD2, SQSTM1
GOTERM_BP_DIRECT	GO:0001662~behavioral fear response	14	0.292276	0.00628059	GABRA5, SLC1A1, HTR2C, NR2E1, GRIK2, NEUROD2, ANKFN1, ASIC4, BRINP1, RPS6KB1, VDAC1, MORC1, EIF4E, ASIC1
GOTERM_BP_DIRECT	GO:0001666~response to hypoxia	23	0.480167	0.094635	CHRNB2, SMAD4, TGFB2, CHRNA4, MMP2, ITPR2, ARNT, CXCR4, WDR83, WTIP, ASCL2, HSP90B1, EDNRA, TH, P2RX3, FUNDC1, DDIT4, KCNMA1, PIN1, EP300, NOS1, HMOX2, ADA
GOTERM_BP_DIRECT	GO:0002027~regulation of heart rate	10	0.208768	0.0296654	EDNRA, SCN10A, SHOX2, GPD1L, TNNI3K, SCN5A, CALM1, DRD2, BVES, CACNA1G
GOTERM_BP_DIRECT	GO:0002064~epithelial cell development	6	0.125261	0.0637618	SLC9A4, ONECUT2, ONECUT1, E2F4, ESR1, SLC4A5
GOTERM_BP_DIRECT	GO:0002281~macrophage activation involved in immune response	10	0.208768	0.0296654	SUCNR1, SYK, TREX1, LBP, NMI
GOTERM_BP_DIRECT	GO:0002686~negative regulation of leukocyte migration	4	0.0835073	0.0611562	RABGEF1, ADORA1, HOXA7, ADA
GOTERM_BP_DIRECT	GO:0003341~cilium movement	13	0.271399	0.0260565	RSPH6A, DNAH12, DNAI2, DNAH11, DNAH1, ODAD2, DNAH7, CFAP70, DNAAF1, DNAH9, DNAAF4, TTC29, DNAI1
GOTERM_BP_DIRECT	GO:0003356~regulation of cilium beat frequency	5	0.104384	0.0877568	DNAH11, ODAD2, DNAAF1, CFAP43, CCDC40
GOTERM_BP_DIRECT	GO:0006099~tricarboxylic acid cycle	12	0.250522	0.062332	CS, FH, MDH1, MDH2, SUCLG2, DLST, OGDHL, PTH2R, ACO2, SDHA, SDHB, IDH3A
GOTERM_BP_DIRECT	GO:0006108~malate metabolic process	5	0.104384	0.0877568	FH, MDH1, MDH2, ME1, MDH1B
GOTERM_BP_DIRECT	GO:0006120~mitochondrial electron transport, NADH to ubiquinone	12	0.250522	0.016703	NDUFB9, ND6, NDUFB8, NDUFS3, NDUFS2, NDUFC2, ND1, COQ9, ND3, ND2, ND5, ND4
GOTERM_BP_DIRECT	GO:0006270~DNA replication initiation	11	0.229645	0.0145382	PRIM2, ORC4, ORC6, CDC45, ORC1, MCM7, MCM3, MCM4, GMNC, MCM6, NOC3L
GOTERM_BP_DIRECT	GO:0006325~chromatin organization	47	0.981211	0.0860414	KDM5A, KDM5B, PHF2, SETD2, USP16, KMT2A, CHD9, HDAC1, CHD8, KMT2C, SETD7, CHD5, CHD4, NUCKS1, NR3C1, CHD2, CHD1, RELA, MBTD1, NSD3, HIRA, HMGN4, NSD1, EP300, HMGN3, CREBBP, KDM4C, BRPF1, CBX5, GPX4, PRMT1, CBX1, ATAD2, ASH1L, RNF40, SMARCA4, MOS, RBL2, KAT2B, RBL1, CARM1, HAT1, MTF2, SRSF6, OGT, KDM7A, EZH2
GOTERM_BP_DIRECT	GO:0006357~regulation of transcription from RNA polymerase II promoter	324	6.76409	0.0100381	ZNF177, ATF1, SMARCAL1, ZNF175, CCNK, SMARCB1, ZNF292, FOXI3, FOXI2, RAX, JMJD1C, IKZF1, IKZF2, IKZF3, HOXA9, HOXA3, NKX1-2, NKX1-1, EPC2, SUPT20H, CCNL1, HOXA7, JUNB, VRTN, MEF2A, NKX2-8, NKX2-6, PRKCB, EBF2, EBF4, MED4, RUNX1, WDR77, AR, RFX8, ZSCAN20, TFR2, RFX7, ZSCAN23, NOBOX, HOXB2, ZSCAN29, ZBTB8A, HOXD1, FOXG1, SHOX2, ARX, ZBTB1, PRDM14, ZNF24, RAD21, PRDM16, HOXC5, NKX2-1, HIVEP2, ZNF148…
GOTERM_BP_DIRECT	GO:0006378~mRNA polyadenylation	12	0.250522	0.024417	APP, NUDT21, SCAF8, AHCYL1, CLP1, PCF11, CPSF3, CPSF2, CSTF2, PAPOLA, TENT2, CDC73
GOTERM_BP_DIRECT	GO:0006397~mRNA processing	38	0.793319	0.000341825	RBM27, RBM26, DDX1, FMR1, CELF4, CELF6, HNRNPLL, VIRMA, EFTUD2, PTBP1, PNN, SNRPD2, PAPOLA, RBBP6, RBM5, RBM39, RBFOX1, SRRM4, ZRANB2, RBFOX3, WTAP, CPSF3, LARP7, THOC2, THOC7, PTBP2, SRRM1, PTBP3, HNRNPL, PAN2, NUDT21, ERN2, CPEB1, HNRNPA2B1, XRN2, TARDBP, PRMT9, SUGP1
GOTERM_BP_DIRECT	GO:0006406~mRNA export from nucleus	16	0.334029	0.0596303	FYTTD1, CHTOP, NCBP1, NUP155, DDX25, THOC1, THOC2, NUP160, THOC7, DDX39A, DDX39B, TPR, HNRNPA2B1, SRSF3, NUP88, RAE1
GOTERM_BP_DIRECT	GO:0006417~regulation of translation	24	0.501044	0.000636247	PTCD3, PIWIL2, PIWIL1, APP, HBS1L, PIWIL4, DDX25, FMR1, EIF4A3, NOLC1, FLT3LG, PUM3, ZFP36L2, ZFP36L1, FXR1, RGS2, CNOT7, CNOT1, RACK1, RPS3, GEMIN5, RPL38, KBTBD8, GCN1
GOTERM_BP_DIRECT	GO:0006468~protein phosphorylation	53	1.10647	0.0399163	APP, MAML1, LRRK2, STK19, PIK3CG, EDNRA, PDK3, PRKACB, EIF2A, CDKL3, LMTK3, ADAM10, PRPF4B, YWHAZ, TGFBR2, ILF3, BIRC5, TSSK2, SQSTM1, BECN1, NIM1K, LAMA1, STK4, AURKB, CDC42, GRK1, GRK3, GRK5, GRK6, RHO, PAK2, PAK5, IP6K3, PRRT1, TGFB2, CDK19, TAF10, BCKDK, P2RX7, PINK1, CDK6, TAOK3, CDK4, WNK1, TAOK1, COPS2, CDK2, CDK1, TAF7, CDK12, COPS8, TAF3, CDK15
GOTERM_BP_DIRECT	GO:0006511~ubiquitin-dependent protein catabolic process	66	1.37787	0.0267231	USP37, USP33, USP34, UBE2D1, CBLC, UBE3B, UBE2Z, HERPUD1, UCHL1, RNF114, RNF19A, USP30, RNF111, UBL7, MYLIP, USP48, USP7, USP5, USP4, USP3, USP2, RC3H1, FBXO10, TRPC4AP, RC3H2, RBX1, PSMA1, PSMA2, USP16, PSMD11, CUL5, PSMD13, UHRF1, CUL3, CUL2, UBR4, CUL1, DCST1, CBL, USP18, PSMA7, ZNRF3, UBD, UBQLN1, USP50, RBBP6, FEM1C, UBQLN4, UBQLN3, UBQLN2, USP24, USP25, NDFIP1, SMURF2, MIB1, CYLD, ITCH, UBQ…
GOTERM_BP_DIRECT	GO:0006556~S-adenosylmethionine biosynthetic process	4	0.0835073	0.0611562	MAT2A, MAT1A, MAT2B, METTL16
GOTERM_BP_DIRECT	GO:0006605~protein targeting	8	0.167015	0.0346834	YWHAQ, YWHAB, RPL11, ERBIN, SRPRA, HAP1, YWHAZ, TOMM20
GOTERM_BP_DIRECT	GO:0006606~protein import into nucleus	30	0.626305	0.0193484	CSE1L, LRRK2, ELAVL1, IPO7, PHB2, IPO5, IPO9, TPR, KPNA6, FAM53C, NUP88, KPNA4, KPNA5, TNPO2, KPNA3, TNPO3, APPL1, MED1, SYK, NUP155, IMP3, STAT3, NUTF2, PARP9, NUP93, RANGRF, TXNIP, SQSTM1, KPNB1, RAN
GOTERM_BP_DIRECT	GO:0006631~fatty acid metabolic process	21	0.438413	0.0176501	CPT1A, ASAH1, ACOT11, ACOT12, PEDS1, AOAH, ALKBH7, BAAT, ABCB11, ACADSB, C3, FA2H, GNPAT, ILVBL, GPAT4, UCP3, ANGPTL3, HACL1, HADH, ACOT6
GOTERM_BP_DIRECT	GO:0006814~sodium ion transport	14	0.292276	0.0776333	SLC13A1, CATSPER3, SLC13A3, SLC5A11, ATP1B4, COMMD3, SLC5A12, SLC5A1, SLC5A2, SLC4A4, SLC5A4, ATP4B, SLC9A3, IQUB
GOTERM_BP_DIRECT	GO:0006821~chloride transport	26	0.542797	0.013729	CLIC6, GABRB3, GABRB2, BEST2, CLCN3, BEST3, GABRR1, GLRA3, BSND, CLCA1, GABRD, GABRQ, GABRA2, GABRP, GABRA1, GABRA5, GABRA3, ANO4, GABRG3, GABRG2, GABRG1, CLCN4, GLRB, SLC26A9, SLC26A3, CFTR
GOTERM_BP_DIRECT	GO:0006874~cellular calcium ion homeostasis	26	0.542797	0.037499	SLC24A2, SLC24A1, CD40, STOML2, HEXB, ATP2A1, UMOD, GRIK2, ATP2C2, PKHD1, NPPC, EDNRA, TMEM203, SV2A, TRPM8, DRD3, EDN2, GPR12, PRKCB, ATP13A1, ATP2B3, SLC30A1, ATP2B1, ATP13A4, ATP13A5, ATP13A3
GOTERM_BP_DIRECT	GO:0006879~cellular iron ion homeostasis	18	0.375783	0.0460811	ATP6V1A, SMAD4, NDFIP1, TFRC, GLRX3, ATP6AP1, ABCB7, NCOA4, SLC40A1, CYBRD1, SOD1, TMEM199, TF, FTMT, HEPHL1, CYTB, ATP6V0D1, ISCU
GOTERM_BP_DIRECT	GO:0006882~cellular zinc ion homeostasis	10	0.208768	0.0815585	SLC30A8, LCK, SLC30A5, SLC1A1, SLC39A10, AP3B1, SLC30A1, SLC39A12, SLC39A4
GOTERM_BP_DIRECT	GO:0006883~cellular sodium ion homeostasis	10	0.208768	0.0296654	ATP4B, IL1A, SCNN1A, SLC1A3, ATP1A3, UMOD, ATP1A2, ATP1B2, ATP1A1, ATP12A
GOTERM_BP_DIRECT	GO:0006974~cellular response to DNA damage stimulus	45	0.939457	0.00250376	BLK, TOP2A, FH, VCP, CCNK, USP16, FMR1, SETD7, XIAP, CIB1, SMC6, ALKBH7, CHD2, CDKN2AIP, UFL1, NIPBL, HERC2, HMCES, CASP3, UBR5, PCLAF, CTLA4, MTREX, RBBP6, UBQLN4, MORC2, SLF1, SHPRH, CBX5, CBX1, BAZ1B, MAPK15, WDR76, FANCF, ETAA1, KIN, RNF169, BCL6, UBE2T, SPDYA, UBA1, NRDE2, SGK1, SPATA18, CUL4B
GOTERM_BP_DIRECT	GO:0006986~response to unfolded protein	9	0.187891	0.00875756	EDEM3, COMP, ERP44, TRAM1, EDEM1, CREBRF, TMBIM6, STT3B, HERPUD1
GOTERM_BP_DIRECT	GO:0007049~cell cycle	45	0.939457	0.0260323	BECN1, ANAPC13, CDC123, USP37, ANKLE2, CDCA2, MCM7, UHRF2, RIF1, EPB41, UHRF1, VPS4B, CDCA8, BRCC3, SMC3, SMC4, CCAR1, SMC2, CDC20, RGS2, CDC45, PARD6A, MCIDAS, NUF2, RACK1, RPS3, RAE1, APPL1, NIFK, FOXN3, TERF2, RBL2, TPX2, MIS18A, RBL1, KATNAL1, SPECC1L, MCM3, RAD17, MCM4, TXNIP, ERH, MCM6, MAPRE1, TP73
GOTERM_BP_DIRECT	GO:0007062~sister chromatid cohesion	9	0.187891	0.0156856	STAG1, STAG2, ESCO1, RAD21, KIF22, SMC3, SMC1A, PHB2, SMC1B
GOTERM_BP_DIRECT	GO:0007064~mitotic sister chromatid cohesion	10	0.208768	0.00356149	CDC20, MAU2, RAD21, POGZ, DERPC, PDS5B, SMC3, PDS5A, SMC1A, SMC1B
GOTERM_BP_DIRECT	GO:0007166~cell surface receptor signaling pathway	44	0.91858	0.00785846	CD86, GLP1R, CALCRL, LAMA1, GIPR, CBLC, CD3E, CBL, CELSR3, CRHR1, CRHR2, SPN, ADGRG3, FCRLA, FCRLB, GHRHR, ADGRG1, ADGRE5, ADGRG7, ADGRA1, CREG1, ADGRE3, MAPK1, MAPK3, ANXA1, ADGRV1, MLKL, TRPA1, FCRL6, GCGR, SCTR, PTH2R, MIF, F2, TSHR, ADGRF3, ADGRF1, ADGRB2, ADGRB3, ADGRF4, ADGRD2, ADGRB1, OSTN, CD247
GOTERM_BP_DIRECT	GO:0007190~activation of adenylate cyclase activity	9	0.187891	0.00875756	LHCGR, ADRB3, FSHR, RAF1, RXFP1, RXFP2, TSHR
GOTERM_BP_DIRECT	GO:0007194~negative regulation of adenylate cyclase activity	6	0.125261	0.0637618	ADGRV1, GALR3, GALR2, GALR1, DRD2, DRD3
GOTERM_BP_DIRECT	GO:0007200~phospholipase C-activating G-protein coupled receptor signaling pathway	15	0.313152	0.0370232	LHCGR, GPR33, PTGER3, HTR2C, OPRM1, ESR1, HCRTR2, TRHR, GALR2, FSHR, P2RY2, FFAR4, NMUR2, GPR139, NTSR2
GOTERM_BP_DIRECT	GO:0007205~protein kinase C-activating G-protein coupled receptor signaling pathway	8	0.167015	0.0780425	DGKG, DGKE, CISH, DGKB, DGKA, HTR1B, DGKK, DGKI
GOTERM_BP_DIRECT	GO:0007214~gamma-aminobutyric acid signaling pathway	13	0.271399	0.00312813	GABRA2, GABRB3, GABRB2, GABBR2, GABRA1, GABRB1, GABRA5, GABRA4, GABRA3, GABRG3, GABRG2, GABRG1, GPR156
GOTERM_BP_DIRECT	GO:0007216~G-protein coupled glutamate receptor signaling pathway	8	0.167015	0.0346834	GRM3, TRPM1, GRM4, GRM7, HOMER1, GRM6, GRM8, GRM1
GOTERM_BP_DIRECT	GO:0007218~neuropeptide signaling pathway	26	0.542797	0.0957168	NPY2R, RXFP4, OPRL1, GPR83, RELA, NPPB, GALR3, GALR2, NPY, KISS1R, NTSR2, NPY5R, ECEL1, NPY1R, OPRK1, OPRM1, SSTR2, SORL1, SSTR3, HCRTR2, ADCYAP1, GAL, LTB4R2, GLRB, GPR149, NMUR2
GOTERM_BP_DIRECT	GO:0007268~chemical synaptic transmission	55	1.14823	0.000426235	CHRM2, GABRB3, GABRB2, GABRB1, CHRM4, HTR2C, GABRR3, GRM7, DLGAP1, SLC12A6, SPG11, SLC18A3, CHRNB2, UNC13C, CHRNB3, NPY5R, HTR3B, GABRG3, GABRG2, GABRG1, GJD2, NLGN3, CHRNA1, NLGN1, CHRNA5, CHRNA4, CHRNA6, DDX23, CACNA1E, CACNA1G, GJC1, SDCBP, SV2C, SV2B, HRH3, PTCHD1, CHRNE, CHRNA10, SNCB, GABRD, SNCA, GABRQ, GABRP, GABRA1, SLC12A5, HTR1F, GABRA5, GABRA4, GABRA3, HTR1B, GRIN1, DLG1, GLRB, FGF12,…
GOTERM_BP_DIRECT	GO:0007283~spermatogenesis	60	1.25261	0.0168496	H2AX, TDRKH, PIWIL2, DAZAP1, WDR48, CETN2, ARID4A, SPATC1L, CRKL, SERPINA5, HOXA10, ZCWPW1, BOLL, HOXA9, RGS2, RNF114, MAEL, PROK2, HORMAD1, ROS1, LHCGR, GPX4, STRBP, FSHB, NANOS3, ATRX, AP3B1, SUN5, CLDN11, AR, THEG, KATNAL1, XRN2, SNRPA1, FKBP6, PAFAH1B2, CATSPER1, DDX4, SPATA6, INPP5B, TMEM203, RACGAP1, ASZ1, APOB, PAIP2, MORC1, JAG2, PHC2, SMAD4, SPATA6L, DMRT1, TDRD9, NR0B1, PUM1, TDRD5, SOD…
GOTERM_BP_DIRECT	GO:0007339~binding of sperm to zona pellucida	19	0.39666	0.00355286	CRISP1, CCT3, ATP8B3, HSPA1L, ZAN, TEX101, PCSK4, ZPBP, ADAM18, TCP1, FETUB, VDAC2, ADAM3A, CCT8, CCT7, SPA17, GLIPR1L2, CCT5, CCT4
GOTERM_BP_DIRECT	GO:0007409~axonogenesis	22	0.45929	0.00603727	TOP2B, APP, NKX2-8, CNTNAP1, BRSK2, ATP8A2, PLPPR4, PTPN11, NPPC, SLITRK2, SLITRK1, TNN, MAP1B, SLITRK4, STMN1, SLITRK3, SLITRK6, TRIM46, NUMB, DRD2, PAK3, PICALM
GOTERM_BP_DIRECT	GO:0007411~axon guidance	47	0.981211	0.00853522	EPHB6, ROBO3, DRAXIN, SEMA7A, EPHA10, LAMA1, USP33, LRTM2, LRTM1, PTPRO, ARX, CRMP1, NEXN, SEMA3E, ARHGAP35, CDH4, SHH, EFNB3, GBX2, TUBB3, CHL1, KIF5B, DPYSL2, SLIT1, NKX2-1, NRCAM, EPHB1, FEZF1, SEMA4A, SMAD4, DSCAM, EPHA8, DCC, UNC5B, PAX6, VAX1, L1CAM, ENAH, EFNA1, EXT1, CXCL12, MYOT, LHX2, CNTN1, CNTN2, DSCAML1, EPHA3
GOTERM_BP_DIRECT	GO:0007601~visual perception	39	0.814196	0.00501046	SLC24A2, RD3, SLC24A1, SLC45A2, GUCY2D, CRYBG3, CABP4, COL11A1, GUCA1B, CRYBA2, NR2E1, GJC1, TRPM1, GRK1, RS1, RDH11, CNGA1, RHO, PDE6C, DRAM2, IMPG1, CRYGS, KCNJ10, ABCA4, CRYBB2, OPN5, GJD2, RPGRIP1, COL2A1, GLRB, MYO3B, TH, PPT1, PDCL, CNGB3, CRYAA, RGR, VSX1, VSX2
GOTERM_BP_DIRECT	GO:0007605~sensory perception of sound	36	0.751566	0.03647	BARHL1, SPTBN4, GABRB2, CEMIP, CDKN1B, HEXB, COL11A2, HEXA, SLC1A3, NIPBL, OTOA, ESPNL, GRM7, CASP3, OTOG, MYH14, RPL38, ATP6V0A4, CCDC50, TFAP2A, SRRM4, ADGRV1, CEACAM16, GABRA5, SLC52A3, LHFPL4, SOD1, OTOGL, TMIE, COL2A1, USH1G, MYO1A, GJB6, ROR1, CLRN1, SLC26A5
GOTERM_BP_DIRECT	GO:0007612~learning	14	0.292276	0.0197667	NLGN3, SLC24A2, ARF4, SLC12A5, RGS14, ELAVL4, SLC8A2, NPAS4, SLC8A3, TH, ATXN1L, CNTN2, VDAC1, PAK5
GOTERM_BP_DIRECT	GO:0007613~memory	20	0.417537	0.0175456	CHRNB2, SLC24A2, SLC1A1, FOXO6, DBH, NGF, SLC8A2, SLC8A3, GRIN2A, ADGRF1, NETO1, TH, ATXN1L, NTF3, PAIP2, SCN2A, CSMD1, PAK5, ASIC1, LGMN
GOTERM_BP_DIRECT	GO:0007626~locomotory behavior	22	0.45929	0.084764	SNAP25, APP, NEGR1, DSCAM, HEXB, SLC1A1, VPS13A, ELAVL4, NPY1R, GPR52, HTR2C, DBH, GRM1, SOD1, CALB1, TH, GRM6, FSHR, NKX2-1, CNTN1, APBA2, PAK5
GOTERM_BP_DIRECT	GO:0008104~protein localization	18	0.375783	0.0460811	AMN, NPM1, EXOC8, CCDC68, IST1, DDX42, NBEAL2, NEDD8, NR0B1, AKAP4, MLH3, GNGT1, SLC9A2, NIN, RAP2A, BCL6, DRD2, TNS4
GOTERM_BP_DIRECT	GO:0008206~bile acid metabolic process	6	0.125261	0.0637618	SLC45A2, LEP, NR1H4, ACAA1, ABCB11, GBA2
GOTERM_BP_DIRECT	GO:0008380~RNA splicing	28	0.584551	0.00528573	DDX5, FMR1, UMOD, VIRMA, EFTUD2, PTBP1, PNN, SNRPD2, DHX15, RBM5, MBNL1, RBFOX1, ZRANB2, RBFOX3, WTAP, PRMT1, FUS, BUD31, LARP7, PTBP2, PTBP3, WT1, ZNF638, NRDE2, PPIL3, TARDBP, SRSF7, SUGP1
GOTERM_BP_DIRECT	GO:0008543~fibroblast growth factor receptor signaling pathway	16	0.334029	0.0371604	KLB, CHURC1, PTPN11, IQGAP1, CRKL, FGF4, EXT1, SETX, FGF6, FGF8, RAB14, FGF18, FGF20, FGF12, FGF10, FGF21
GOTERM_BP_DIRECT	GO:0008584~male gonad development	24	0.501044	0.0328842	LHCGR, TFAP2C, SRD5A2, TEX11, DNAAF11, GATA4, NR0B1, INHBA, EIF2S2, ESR1, RXFP2, CRKL, HOXA10, NR5A1, AR, HOXA9, MSH2, WT1, FSHR, CSMD1, H3-3A, LHX9, BCL2L1
GOTERM_BP_DIRECT	GO:0009408~response to heat	10	0.208768	0.0815585	DNAJA1, EIF2B5, CRNN, CKM, P2RX3, DNAJA4, DNAJA2, TP53INP1, NOS1, SOD1
GOTERM_BP_DIRECT	GO:0009410~response to xenobiotic stimulus	24	0.501044	0.0218113	EMX1, EMX2, TGFB2, SLC12A5, KCNJ11, TRPA1, SLC1A1, GPR52, SLC1A3, UMOD, GATA4, INHBA, ATP1A1, RHOA, SOD1, TGFBR2, SLC22A12, P2RX7, GRIN2A, CDK4, LCK, NCKAP1L, BLMH, DRD2
GOTERM_BP_DIRECT	GO:0009611~response to wounding	13	0.271399	0.035749	MAP2K4, TGFB2, ODAM, SLC1A3, INHBB, PAX6, GRIN2C, ZFP36L2, ZFP36L1, GRIN2A, EDNRA, CASP3, FGFR1OP2
GOTERM_BP_DIRECT	GO:0010032~meiotic chromosome condensation	5	0.104384	0.0877568	NCAPD2, NCAPD3, SMC4, NCAPH, SMC2
GOTERM_BP_DIRECT	GO:0010216~maintenance of DNA methylation	7	0.146138	0.00197034	HELLS, DNMT1, USP7, UHRF2, UHRF1, CTCF, ZNF445
GOTERM_BP_DIRECT	GO:0010430~fatty acid omega-oxidation	4	0.0835073	0.0611562	ADH4, CYP24A1, CYP4V2, ADH5
GOTERM_BP_DIRECT	GO:0010468~regulation of gene expression	48	1.00209	0.0825848	ZNF131, DHH, PRDM6, PRDM14, PRDM13, PRDM12, YBX1, ATRAID, SLC4A5, SLC8A2, COMP, RO60, FUT8, SHH, NIPBL, TRIM6, PCBP3, KHSRP, PCBP2, IGF2BP1, PHGDH, RICTOR, HMG20A, CAVIN4, IL18, RFXANK, G6PC1, RPE65, TGFBR2, RIPPLY1, ERN2, NELL1, MARF1, COL2A1, HNRNPK, CDK6, NOVA1, CDK4, NOVA2, CDK2, HNRNPD, TRIM15, TRIML1, TRIM38, HRG, TARDBP, APBA2, CGGBP1
GOTERM_BP_DIRECT	GO:0010842~retina layer formation	9	0.187891	0.0397916	TFAP2B, SDK1, RS1, AHI1, CALB1, ATP8A2, SLC1A1, HIPK1, PTF1A
GOTERM_BP_DIRECT	GO:0014059~regulation of dopamine secretion	10	0.208768	0.0432799	SYT4, SYT12, SYT13, SYT9, DRD2, DRD3, SYT8, SYT17, SYT6, SNCA
GOTERM_BP_DIRECT	GO:0015701~bicarbonate transport	9	0.187891	0.00875756	SLC4A7, SLC4A9, CA4, SLC26A9, SLC4A3, SLC26A3, SLC4A4, CFTR, SLC4A5
GOTERM_BP_DIRECT	GO:0015920~lipopolysaccharide transport	6	0.125261	0.0173761	LBP
GOTERM_BP_DIRECT	GO:0016584~nucleosome positioning	6	0.125261	0.0637618	H1-8, SMARCA5, RSF1, CTCF, BAZ1B, H1-0
GOTERM_BP_DIRECT	GO:0017148~negative regulation of translation	19	0.39666	0.0288176	DDX6, DDX3X, NANOS3, FMR1, EIF4A3, FLT3LG, MALSU1, MRPL13, FXR1, ILF3, EPRS1, CNOT1, WT1, CAPRIN1, RPS3, IGF2BP1, PAIP2, EIF4E
GOTERM_BP_DIRECT	GO:0017157~regulation of exocytosis	11	0.229645	0.081442	RIMS2, RAB3B, RAB3C, SEPTIN1, SEPTIN2, LGI3, RAB3D, RAB13, HAP1, STXBP5L, RAB8B
GOTERM_BP_DIRECT	GO:0019226~transmission of nerve impulse	11	0.229645	0.00526015	CACNG7, SPTBN4, CACNG8, OTOA, MAG, DMRT3, CACNG2, CACNG3, DRD5, SOD1, CACNG5
GOTERM_BP_DIRECT	GO:0019228~neuronal action potential	13	0.271399	0.00312813	CHRNA1, KCND2, CACNA1B, GRIK2, CACNA1F, CACNA1G, CACNA1I, SCN10A, SCN11A, SCN7A, MYH14, SCN5A, SCN3A
GOTERM_BP_DIRECT	GO:0019233~sensory perception of pain	15	0.313152	0.00185437	KCND2, HOXD1, NPY1R, OPRL1, OPRK1, OPRM1, GRM1, P2RX7, GRIN2A, SCN10A, SCN9A, CCL2, HOXB8, KCNK4, MAPK3
GOTERM_BP_DIRECT	GO:0019953~sexual reproduction	6	0.125261	0.0173761	VGF, LEP, HEXA, STAT3, LEPR, EIF4H
GOTERM_BP_DIRECT	GO:0021796~cerebral cortex regionalization	6	0.125261	0.006372	DMRTA2, EMX1, ADGRG1, EMX2, TRA2B, PAX6
GOTERM_BP_DIRECT	GO:0022008~neurogenesis	13	0.271399	0.062204	SMARCE1, PRDM6, SLC1A1, CEP120, CXCR4, PRDM12, ETV6, GRIN2A, BTBD1, BTBD3, BTBD2, HAP1, NEUROG3
GOTERM_BP_DIRECT	GO:0030154~cell differentiation	100	2.08768	0.0939758	FOXA1, SMARCB1, FOXI3, FOXI2, SLA, YARS1, RXFP1, FGF4, FGF6, RNF114, NKX1-2, MAEL, NKX1-1, MEF2A, NKX2-8, NKX2-6, RPS7, RAF1, BLK, DLX2, SEMA7A, DLX3, GGNBP2, DDX4, DLX5, ILDR2, ADGRG1, NEUROD6, FGF20, NKX2-1, NKX2-5, NKX6-1, NKX2-3, FGF21, NKX2-2, SMAD4, SRMS, SRD5A2, TDRD9, SMAD9, NR1D2, FLI1, FEV, CAPRIN1, ID3, SIM1, BMPR1B, SIM2, FGF10, DDX3X, FOXE1, KCNC1, LRRK2, NR2E1, NR2E3, BOLL, HNF4A, F…
GOTERM_BP_DIRECT	GO:0030177~positive regulation of Wnt signaling pathway	11	0.229645	0.0618491	SHH, ZRANB1, SALL1, ATP6AP2, RSPO2, RSPO3, TNFAIP3, LGR6, CDC73, RSPO4, SMARCA4
GOTERM_BP_DIRECT	GO:0030182~neuron differentiation	41	0.85595	0.000161695	NAPA, BARHL2, HOXD1, HDAC1, WNT8B, PCSK9, OTP, ASCL2, WNT6, NEUROD2, NEUROD4, NEUROD6, CASP3, HOXC8, EMX1, EMX2, WNT10A, WNT5B, IRX6, IRX3, WNT7B, WNT9B, EN2, OLIG1, ACSL4, VAX1, HIPK1, RUNX1, EFNA1, PTPRD, NIF3L1, LHX3, LHX2, NOVA2, STRAP, LHX5, LMX1B, LHX4, NEUROG1, NEUROG2, NEUROG3
GOTERM_BP_DIRECT	GO:0030317~flagellated sperm motility	24	0.501044	0.0218113	CATSPER1, DNAH11, DNAH1, CATSPER3, DRC7, CFAP52, TMF1, DNAH5, VPS13A, DNAAF11, DNAAF6, AKAP4, SLC9C1, ENO4, INPP5B, CACNA1I, SLC22A16, TEKT1, TEKT2, TEKT3, APOB, DNAI1, CFAP45, CCDC40
GOTERM_BP_DIRECT	GO:0030325~adrenal gland development	7	0.146138	0.0273984	NR5A1, PDGFRA, SALL1, WT1, NR0B1, CRHR1, STRA6
GOTERM_BP_DIRECT	GO:0030432~peristalsis	5	0.104384	0.0475393	DLG1, GDNF, P2RX3, DRD2, NEUROG1
GOTERM_BP_DIRECT	GO:0030518~intracellular steroid hormone receptor signaling pathway	6	0.125261	0.0637618	AR, MED1, PGR, NR3C1, ESR1, ESR2
GOTERM_BP_DIRECT	GO:0030520~intracellular estrogen receptor signaling pathway	7	0.146138	0.0273984	AR, DDX5, TAF7, SAFB, ESR1, PPARGC1B, ESR2
GOTERM_BP_DIRECT	GO:0030539~male genitalia development	8	0.167015	0.0111981	PDGFRA, SHH, FGF8, SRD5A2, WT1, HSD17B3, WNT9B, TBX3
GOTERM_BP_DIRECT	GO:0030855~epithelial cell differentiation	20	0.417537	0.0539489	ACADVL, CPT1A, TAGLN, DLX3, DLX5, UPK2, PIH1D1, TCF21, BARX1, UPK1A, ELF3, PTER, WT1, CDHR2, CDK1, PGK1, ANXA7, ID3, ALDOC, NEUROG3
GOTERM_BP_DIRECT	GO:0030878~thyroid gland development	14	0.292276	0.00397896	FOXE1, BRAF, SHH, EDNRA, FGF8, TG, NKX2-1, HOXA3, RAF1, NKX2-5, DUOX2, FGF10, MAPK3
GOTERM_BP_DIRECT	GO:0031397~negative regulation of protein ubiquitination	18	0.375783	0.0126934	MINAR1, CAMLG, USP4, TNFAIP3, SENP2, KLHL40, DNAJA1, UFL1, GNL3L, ADGRB1, CRY1, RPS3, TSPO, CKB, SQSTM1, OGT, N4BP1
GOTERM_BP_DIRECT	GO:0032212~positive regulation of telomere maintenance via telomerase	11	0.229645	0.0455743	CCT3, TCP1, PARN, CCT8, HNRNPA1, CCT7, MAPK15, CCT5, AURKB, CCT4, MAPK3
GOTERM_BP_DIRECT	GO:0032367~intracellular cholesterol transport	7	0.146138	0.0729543	ABCA1, TSPO2, STAR, NPC2, OSBP, RAB11A, ABCG1
GOTERM_BP_DIRECT	GO:0032435~negative regulation of proteasomal ubiquitin-dependent protein catabolic process	14	0.292276	0.00952483	USP7, HSP90AB1, CAMLG, RPL11, PARK7, KLHL40, SDCBP, SHH, RYBP, EIF3H, CKB, OGT, N4BP1
GOTERM_BP_DIRECT	GO:0032490~detection of molecule of bacterial origin	6	0.125261	0.006372	LBP
GOTERM_BP_DIRECT	GO:0032496~response to lipopolysaccharide	20	0.417537	0.0919395	PTGER4, CITED1, PTGER1, PALM3, ERBIN, UMOD, WDR83, ADH5, PRDX3, P2RX7, PRDX2, CYP27B1, TRIM6, CPS1, MAPKAPK3, TAB2, NOS1, S100A8, IFNAR1, IDO1
GOTERM_BP_DIRECT	GO:0032786~positive regulation of DNA-templated transcription, elongation	7	0.146138	0.0468388	CCNK, CCNT2, CCNT1, DDX39B, THOC1, SUPT5H, ELL3
GOTERM_BP_DIRECT	GO:0032868~response to insulin	13	0.271399	0.062204	EGR1, HADHA, ACVR1C, SESN3, CITED1, EIF6, VGF, LEP, KCNQ1, VPS13C, CRY1, OGT
GOTERM_BP_DIRECT	GO:0032981~mitochondrial respiratory chain complex I assembly	20	0.417537	0.0539489	NDUFB9, ND6, NDUFA6, NDUFB10, DMAC2, NDUFB11, NDUFB4, NDUFA2, TIMM21, FOXRED1, NDUFS5, NDUFAF4, TMEM126A, NDUFS3, NDUFAF3, NDUFS2, ND1, ND2, ND5, ND4
GOTERM_BP_DIRECT	GO:0033119~negative regulation of RNA splicing	4	0.0835073	0.0611562	TMBIM6, RPS13, PTBP2, PTBP3
GOTERM_BP_DIRECT	GO:0033327~Leydig cell differentiation	7	0.146138	0.0273984	NR5A1, AR, PDGFRA, TMF1, DHH, NKX2-1, NR0B1
GOTERM_BP_DIRECT	GO:0034220~ion transmembrane transport	28	0.584551	3.95097e-05	CHRNA1, GABRB3, GABRB2, GABRB1, CHRNA5, CHRNA4, CHRNA6, ATP2A1, ATP2C2, GJC1, GABRR3, CHRNE, CHRNA10, GABRD, GABRQ, CHRNB2, GABRP, GABRA1, CHRNB3, GABRA5, GABRA4, GABRA3, CYBB, HTR3B, GABRG3, GABRG2, GABRG1, GLRB
GOTERM_BP_DIRECT	GO:0034472~snRNA 3'-end processing	6	0.125261	0.0637618	TOE1, INTS5, INTS7, BAZ2B, INTS6, INTS8
GOTERM_BP_DIRECT	GO:0034587~piRNA metabolic process	10	0.208768	0.00356149	TDRKH, PIWIL1, DDX4, ASZ1, TDRD9, MAEL, TDRD6, PLD6, TDRD5, FKBP6
GOTERM_BP_DIRECT	GO:0034644~cellular response to UV	14	0.292276	0.0616353	CREBBP, PARP1, RHBDD1, EIF2S1, AURKB, AQP1, DHX36, TP53INP1, SDE2, EP300, BMF, N4BP1, COPS9, ATR
GOTERM_BP_DIRECT	GO:0034765~regulation of ion transmembrane transport	56	1.1691	2.48298e-10	KCNG1, CLIC6, KCNG2, KCNG3, KCNC1, KCNC2, KCNC4, SCN11A, SCN9A, SCN5A, KCNH2, KCNH3, KCNH4, KCND1, KCNH5, KCND2, KCNH6, KCNH7, KCND3, KCNH8, CACNA2D3, CYBB, CACNA2D2, CACNA2D4, CACNB2, SCN10A, KCNQ1, KCNQ2, KCNMA1, KCNA10, CACNA1B, KCNA4, CACNA1C, CACNA1F, CACNA1E, CACNA1G, CACNG6, KCNV1, CACNA1I, KCNV2, CALHM2, SCN7A, CACNA1S, SCN3A, KCNJ3, KCNJ4, KCNJ5, KCNJ6, KCNJ10, KCNJ11, KCNJ9, KCNB2, KCNJ…
GOTERM_BP_DIRECT	GO:0035082~axoneme assembly	10	0.208768	0.0193442	RSPH6A, SPAG16, RP1, RSPH1, DCX, FOXJ1, CFAP46, JHY, CCDC40
GOTERM_BP_DIRECT	GO:0035176~social behavior	13	0.271399	0.0477357	NLGN3, GRID1, CHD8, VPS13A, NR2E1, EXT1, NPAS4, PCM1, BRINP1, PTCHD1, KCNQ1, ATXN1L, GNG8
GOTERM_BP_DIRECT	GO:0035249~synaptic transmission, glutamatergic	12	0.250522	0.00405911	NAPA, EXT1, GRID2, GRID1, GRIK5, GRIK3, GRIK4, SLC17A7, GRIK1, SLC17A8, GRIK2, CDH8
GOTERM_BP_DIRECT	GO:0035725~sodium ion transmembrane transport	19	0.39666	0.00355286	SLC6A19, ADGRV1, SLC6A18, SLC6A14, ANO6, SLC6A2, SLC4A4, SLC8A2, SLC6A5, SLC8A3, SLC6A7, ASIC4, SCN10A, ASIC5, SCN11A, SCNN1A, SCN7A, SCN5A, SCN3A
GOTERM_BP_DIRECT	GO:0036158~outer dynein arm assembly	9	0.187891	0.0579671	DNAI2, ODAD2, DNAAF1, DNAH5, LRRC49, DNAAF11, DNAAF6, DNAAF4, DNAI1
GOTERM_BP_DIRECT	GO:0036159~inner dynein arm assembly	8	0.167015	0.0207233	DNAH1, DNAH7, DNAAF1, TEKT2, DNAAF11, DNAAF6, DNAAF4, CCDC40
GOTERM_BP_DIRECT	GO:0040014~regulation of multicellular organism growth	9	0.187891	0.0806084	APP, NPPC, TNKS2, CDK4, GPAT4, STAT3, NPY1R, GDF5, SOD1
GOTERM_BP_DIRECT	GO:0042026~protein refolding	9	0.187891	0.0258398	HSPA9, HSPA8, HSPA5, HSPA1L, DNAJA4, DNAJA2, CCT7, HSPA13, HSPD1
GOTERM_BP_DIRECT	GO:0042391~regulation of membrane potential	47	0.981211	1.98268e-09	CHRNA1, GABRB3, GABRB2, GABRB1, CHRNA5, CHRNA4, LRRK2, CHRNA6, ABCB5, SLC1A6, SLC4A4, GABRR3, RIMS2, RIMS1, CHRNE, KIF5B, CHRNA10, BVES, GABRD, NTSR2, ASIC1, GABRQ, KCNH2, CHRNB2, GABRP, GABRA1, KCNH3, KCNH4, CHRNB3, KCNH5, KCNH6, KCNJ11, GABRA5, GABRA4, KCNH8, GABRA3, HTR3B, GABRG3, GABRG2, GRIN1, GABRG1, TAFA4, GLRB, NEDD4, KCNMA1, RANGRF, SLC26A5
GOTERM_BP_DIRECT	GO:0042754~negative regulation of circadian rhythm	5	0.104384	0.0200944	PIWIL2, SFPQ, SIN3A, CIPC, CRY1
GOTERM_BP_DIRECT	GO:0043032~positive regulation of macrophage activation	8	0.167015	0.0780425	KARS1, LBP, TLR4
GOTERM_BP_DIRECT	GO:0043046~DNA methylation involved in gamete generation	11	0.229645	0.000614888	TDRKH, PIWIL2, PRMT7, DDX4, ASZ1, TDRD9, MAEL, PLD6, TDRD5, MORC1, FKBP6
GOTERM_BP_DIRECT	GO:0043066~negative regulation of apoptotic process	81	1.69102	0.0135011	AVEN, ARF4, ANKLE2, CDKN1B, HSP90AB1, TFRC, CHD8, ZFAND6, AKR1B1, CIB1, ADAR, NR2E1, UBE2Z, PHB2, IGF1R, FGF4, AQP1, COMP, SIN3A, AKT2, CASP3, CLEC5A, FFAR4, MAEL, PROK2, MED1, NKX2-6, PROP1, TEX11, RPS6, PRLR, ADAMTS20, DDB1, CAT, TAX1BP1, DPEP1, BIRC5, BIRC6, TMBIM6, BECN1, TMF1, HPN, XIAP, TAPBPL, CBL, HIGD1A, FSTL1, HSP90B1, MIEN1, GRK5, PDCD10, PTK2B, NCKAP1L, TFAP2A, NPM1, HSPA5, RHBDD1, NR…
GOTERM_BP_DIRECT	GO:0043484~regulation of RNA splicing	21	0.438413	0.00207571	MBNL1, RBFOX1, SRRM4, RBFOX3, FUS, SRSF1, ILDR1, ILDR2, HNRNPLL, CLK4, CLK3, PTBP2, PTBP3, CLK2, CLK1, HNRNPL, PTBP1, HNRNPH1, CCNL1, RBM12, SRSF10
GOTERM_BP_DIRECT	GO:0043488~regulation of mRNA stability	9	0.187891	0.0806084	FXR1, CARHSP1, APEX1, PABPC4, FMR1, VIM, ZC3H14, ZFP36L2, ZFP36L1
GOTERM_BP_DIRECT	GO:0043524~negative regulation of neuron apoptotic process	40	0.835073	0.000277553	BARHL1, DLX1, GABRB2, GRN, AARS1, CITED1, SLC1A1, FAIM2, GBA1, GRIK2, NPPC, FGF8, CHL1, NTF3, FGF20, CCL2, TFAP2B, FOXB1, TFAP2D, GABRA5, UNC5B, FZD9, EN2, ZFP91, LIG4, VSTM2L, BRAF, NGF, RHOA, SOD1, TOX3, MAG, MSH2, GDNF, PPT1, BIRC5, IL6ST, LGMN, BCL2L1
GOTERM_BP_DIRECT	GO:0043923~positive regulation by host of viral transcription	9	0.187891	0.0397916	SNW1, SMARCB1, CCNT1, SP1, HPN, EP300, NUCKS1, CHD1, SMARCA4
GOTERM_BP_DIRECT	GO:0044458~motile cilium assembly	11	0.229645	0.0145382	RSPH6A, CFAP221, MCIDAS, INTU, DNAAF1, DNAAF11, FOXJ1, JHY, AKAP4, SPATA6, CCDC40
GOTERM_BP_DIRECT	GO:0044829~positive regulation by host of viral genome replication	6	0.125261	0.0173761	HSPA8, TBC1D20, VAPA, YTHDC2, STOM, NUCKS1
GOTERM_BP_DIRECT	GO:0045053~protein retention in Golgi apparatus	4	0.0835073	0.0611562	VPS13C, VPS13D, VPS13A, SORL1
GOTERM_BP_DIRECT	GO:0045471~response to ethanol	6	0.125261	0.0637618	GRIN2A, TH, GOT2, GRIN2B, GRIN1, SOD1
GOTERM_BP_DIRECT	GO:0045494~photoreceptor cell maintenance	13	0.271399	0.0990511	RP1, ADGRV1, USH1G, CDHR1, ABCA4, RHO, ATP1B2, TULP1, DRAM2, NXNL1, SPATA7, CLRN1
GOTERM_BP_DIRECT	GO:0045665~negative regulation of neuron differentiation	16	0.334029	0.0474725	MED1, DDX6, IRX3, PAX6, NR2E1, GPR37L1, LBX1, PHOX2B, RHOA, MIB1, DISP3, CNTN2, HMG20A, HES3, EIF4E, NKX2-2
GOTERM_BP_DIRECT	GO:0045666~positive regulation of neuron differentiation	19	0.39666	0.0554749	IRX3, TCF12, PHOX2B, RHOA, NEUROD2, HEYL, BRINP2, BRINP1, ZEB1, BCL6, SIN3A, VWC2L, NKX6-1, NKX2-5, NEUROG1, FEZF1, BRINP3, BEND6, NKX2-2
GOTERM_BP_DIRECT	GO:0045919~positive regulation of cytolysis	6	0.125261	0.006372	LBP
GOTERM_BP_DIRECT	GO:0046085~adenosine metabolic process	4	0.0835073	0.0611562	NT5C1A, NT5C1B, ACP3, NT5C2
GOTERM_BP_DIRECT	GO:0046833~positive regulation of RNA export from nucleus	4	0.0835073	0.0611562	KHDRBS1, CPSF6, DHX9, NRDE2
GOTERM_BP_DIRECT	GO:0046931~pore complex assembly	6	0.125261	0.0361904	P2RX7, CCT3, BAD, ADAM10, ANO6, CCT8
GOTERM_BP_DIRECT	GO:0048015~phosphatidylinositol-mediated signaling	13	0.271399	0.0990511	PDGFRA, PLCZ1, PI4KA, PLCH1, PIK3C2G, PI4KB, PLCH2, PIK3C2A, OGT, PIK3CG, IGF1R, EXOC1
GOTERM_BP_DIRECT	GO:0048026~positive regulation of mRNA splicing, via spliceosome	11	0.229645	0.032451	SF3B4, HSPA8, DAZAP1, SNW1, NCBP1, TRA2B, CELF4, NUP98, PRPF19, PRDX6
GOTERM_BP_DIRECT	GO:0048511~rhythmic process	14	0.292276	0.0479915	TOP2A, EGR1, GSK3B, CREBBP, DDX5, NONO, MAPK10, SFPQ, RACK1, EP300, OGT, EZH2, TP73
GOTERM_BP_DIRECT	GO:0048708~astrocyte differentiation	4	0.0835073	0.0611562	STAT3, PAX6, HES5, NKX2-2
GOTERM_BP_DIRECT	GO:0048745~smooth muscle tissue development	7	0.146138	0.0273984	TFAP2B, SHH, DLG1, TIPARP, ZFAND5, IHH, STRA6
GOTERM_BP_DIRECT	GO:0048856~anatomical structure development	21	0.438413	0.0104158	TFAP2A, TFAP2B, GCM1, TFAP2C, TFAP2D, PAX4, PAX3, PAX6, NR2E1, NR2C2, HOXD11, NR2E3, PAX2, HECTD1, ZEB1, PAX7, WIF1, HNF4A, ATXN1L, SPARCL1, RXRG
GOTERM_BP_DIRECT	GO:0050810~regulation of steroid biosynthetic process	5	0.104384	0.0200944	ASAH1, STAR, DHH, LEP, DDX20
GOTERM_BP_DIRECT	GO:0050863~regulation of T cell activation	5	0.104384	0.0200944	SPN, CD4, SIT1, TREX1, SPNS1
GOTERM_BP_DIRECT	GO:0050877~neurological system process	26	0.542797	2.39773e-05	CHRNA1, GABRB3, GABRB2, GABRB1, CHRNA5, CHRNA4, CHRNA6, GABRR3, CHRNE, CHRNA10, NKX1-1, GABRD, GABRQ, CHRNB2, GABRP, GABRA1, CHRNB3, KCNJ11, GABRA5, GABRA4, GABRA3, HTR3B, GABRG3, GABRG2, GABRG1, GLRB
GOTERM_BP_DIRECT	GO:0050890~cognition	13	0.271399	0.035749	GTF2A1L, APP, SETD5, LHCGR, CHRNA4, MAGT1, TMPRSS11E, METTL23, NIPBL, PTCHD1, HRH3, CHL1, NF1
GOTERM_BP_DIRECT	GO:0050905~neuromuscular process	8	0.167015	0.0536812	EDNRA, UCHL1, KCNQ1, MYCBP2, GBA1, HOXD10, FGF12, STRA6
GOTERM_BP_DIRECT	GO:0051085~chaperone mediated protein folding requiring cofactor	13	0.271399	0.0477357	HSPA9, HSPA8, HSPA5, HSPA1L, ST13, PTGES3, DNAJB12, HSPE1, TOR1B, HSPA13, HSPH1, DNAJC7, SDF2
GOTERM_BP_DIRECT	GO:0051260~protein homooligomerization	33	0.688935	0.0805826	KCNG1, KCNG2, TRIM72, KCNG3, KCNC1, ATL3, KCNC2, ATL1, KCNC4, KCNA4, ELAVL1, COMP, KCNV1, RS1, KCNV2, CALHM2, C9, G3BP2, TP53BP1, KCTD19, PRMT8, KCND1, KCND2, KCND3, PRMT1, FUS, KCNB2, KCTD2, KCNS1, KCNS2, KCNS3, KCNA10, MICU1
GOTERM_BP_DIRECT	GO:0051262~protein tetramerization	7	0.146138	0.0729543	TRPM1, KCNC1, TRPM7, STK4, TRPM6, CUTC, TP73
GOTERM_BP_DIRECT	GO:0051276~chromosome organization	8	0.167015	0.0780425	NPPC, SFPQ, LIG4, SMC3, SMC4, PELO, ITPA, SMC2
GOTERM_BP_DIRECT	GO:0051301~cell division	47	0.981211	0.0355821	BECN1, ANAPC13, CDC123, USP37, ANKLE2, USP16, CDCA2, RGS14, EPB41, VPS4B, CDCA7L, MIS12, CDCA8, BRCC3, KIF11, SMC3, NCAPH, AURKB, CCAR1, SKA2, CDC20, CDC42, PPP1CC, CDC45, PARD6A, NUF2, CDC27, RPS3, RBBP8, RAE1, CLASP1, SEPTIN2, PPP1CA, TPX2, SGO2, MIS18A, KATNAL1, INCENP, CDK4, SPECC1L, CCNG1, CDK1, BIRC5, NCAPD2, NCAPD3, CDK12, MAPRE1
GOTERM_BP_DIRECT	GO:0051302~regulation of cell division	9	0.187891	0.0397916	RBL2, DR1, ZZZ3, RBL1, YEATS2, TADA3, RACK1, CIB1, KAT14
GOTERM_BP_DIRECT	GO:0051321~meiotic cell cycle	12	0.250522	0.0806078	PPP2CA, MARF1, PDIK1L, DMC1, RBBP8, MAEL, HORMAD1, PLD6, SMC3, SMC1A, FKBP6, SMC1B
GOTERM_BP_DIRECT	GO:0051592~response to calcium ion	11	0.229645	0.0455743	P2RX7, FGB, SUCNR1, AHCYL1, HOMER1, PEF1, FGG, KCNMA1, ANXA11, SLC25A12, SEC31A
GOTERM_BP_DIRECT	GO:0051726~regulation of cell cycle	51	1.06472	0.00883247	CCNI, JADE3, YEATS4, MECOM, RUVBL1, PCLAF, RACK1, EPC2, SKP2, JUNB, NANOS3, CSNK2A2, UHMK1, RBL2, RBL1, IRF1, MORF4L2, BIRC5, PRR11, USP16, UHRF2, XIAP, CCNDBP1, MBTD1, GRK5, PES1, FIGNL1, E2F2, BRD8, SKIL, KAT14, HSPA8, DR1, PNPT1, CDKN2A, STAT3, FZD9, PUM1, ZZZ3, COPS5, CDK6, YEATS2, CDK4, LEP, CCNG2, CCNG1, TADA3, UBA3, MDM2, TARDBP, TP73
GOTERM_BP_DIRECT	GO:0051932~synaptic transmission, GABAergic	8	0.167015	0.0207233	GABRA1, GABRA5, GABRA4, SLITRK3, GABRA3, GABRG3, GABRG2, GABRG1
GOTERM_BP_DIRECT	GO:0060021~palate development	18	0.375783	0.0569507	TFAP2A, PDGFRA, OSR2, CSRNP1, INTU, TIPARP, DLX5, PAK1IP1, SATB2, WFIKKN2, WNT9B, TCF21, INHBA, VAX1, TBX3, SHH, COL2A1, TBC1D32
GOTERM_BP_DIRECT	GO:0060078~regulation of postsynaptic membrane potential	8	0.167015	0.00528974	GABRA1, GABRA5, GABRA4, GABRA3, RGS7BP, GABRG3, GABRG2, GABRG1
GOTERM_BP_DIRECT	GO:0060079~excitatory postsynaptic potential	10	0.208768	0.0118879	NPAS4, GRIN2A, GRID2, GRIK5, LRRK2, ADORA1, GRIN2C, GRIN2B, DGKI, GRIN2D
GOTERM_BP_DIRECT	GO:0060265~positive regulation of respiratory burst involved in inflammatory response	6	0.125261	0.006372	LBP
GOTERM_BP_DIRECT	GO:0060291~long-term synaptic potentiation	19	0.39666	0.000128228	PRRT1, SLC24A2, SLC24A1, SNAP25, RGS14, RASGRF2, SLC1A1, BRAF, NR2E1, GRIN2C, GRIN2B, SLC8A2, GFAP, CRHR2, GRIN2D, SLC8A3, GRIN2A, SYT12, TNR
GOTERM_BP_DIRECT	GO:0061038~uterus morphogenesis	4	0.0835073	0.0611562	KDM5B, NIPBL, WNT9B, STRA6
GOTERM_BP_DIRECT	GO:0070233~negative regulation of T cell apoptotic process	4	0.0835073	0.0611562	DOCK8, TAPBPL, IL7R, IDO1
GOTERM_BP_DIRECT	GO:0070593~dendrite self-avoidance	7	0.146138	0.0273984	EXT1, DSCAM, MYOT, CHL1, NEXN, NRCAM, DSCAML1
GOTERM_BP_DIRECT	GO:0070934~CRD-mediated mRNA stabilization	6	0.125261	0.0361904	SYNCRIP, DHX9, CSDE1, IGF2BP1, HNRNPD, PABPC1
GOTERM_BP_DIRECT	GO:0071168~protein localization to chromatin	5	0.104384	0.0877568	MSH2, RAD21, ESR1, WAPL, EZH2
GOTERM_BP_DIRECT	GO:0071223~cellular response to lipoteichoic acid	8	0.167015	0.0346834	LBP, TLR4, RELA
GOTERM_BP_DIRECT	GO:0071277~cellular response to calcium ion	21	0.438413	0.0882794	MEF2A, SYT4, DMTN, CPNE4, HPCA, CPNE6, IQGAP1, SYT13, SYT9, SYT8, SYT17, SYT6, NEUROD2, ACER1, NCSTN, SYT12, DPEP1, SCN5A, JUNB, GPLD1, LGMN
GOTERM_BP_DIRECT	GO:0071320~cellular response to cAMP	15	0.313152	0.0105702	HCN4, DMTN, AQP9, ITPR2, PIK3CG, ZFP36L1, AQP1, RAP1A, WT1, KCNQ1, AKAP9, SLC26A3, CFTR, HCN2, HCN1
GOTERM_BP_DIRECT	GO:0071385~cellular response to glucocorticoid stimulus	6	0.125261	0.0637618	ANXA1, MYOD1, NR3C1, SSTR2, ZFP36L2, ZFP36L1
GOTERM_BP_DIRECT	GO:0071549~cellular response to dexamethasone stimulus	7	0.146138	0.0729543	RPS6KB1, MSTN, DDIT4, SMYD3, NR3C1, EIF4E, AQP1
GOTERM_BP_DIRECT	GO:0071805~potassium ion transmembrane transport	36	0.751566	5.10008e-06	KCNG1, KCNG2, KCNG3, KCNC1, KCNC2, LRRC38, KCNC4, KCNA4, SLC1A3, PKD2L1, SLC9C1, AQP1, KCNV1, KCNV2, KCNN1, KCNN2, KCNN3, KCNH2, KCNH3, KCNH4, KCNH5, KCNH6, KCNK10, KCNH8, KCNB2, KCNK17, SLC9A2, SLC9A4, KCNS1, KCNQ1, KCNS3, KCNMA1, KCNA10, KCNK1, KCNK2, KCNK4
GOTERM_BP_DIRECT	GO:0072520~seminiferous tubule development	8	0.167015	0.0536812	AR, SMAD4, ADGRG1, LHCGR, WDR48, TBC1D20, UBB, ATRX
GOTERM_BP_DIRECT	GO:0086010~membrane depolarization during action potential	9	0.187891	0.00875756	CACNA1I, SCN10A, SCN11A, CACNA1B, SCN7A, SCN5A, CACNA1F, SCN3A, CACNA1G
GOTERM_BP_DIRECT	GO:0090026~positive regulation of monocyte chemotaxis	8	0.167015	0.0780425	CXCL10, CREB3, CXCL12, SERPINE1, MOSPD2, ANO6, AIF1, LGMN
GOTERM_BP_DIRECT	GO:0090307~mitotic spindle assembly	15	0.313152	0.0478735	KIF11, SMC3, SMC1A, RAB11A, RHOA, CDC20, TPX2, STAG1, STAG2, KIF3B, KIF2A, ZNF207, MISP, CLASP1, CLASP2
GOTERM_BP_DIRECT	GO:0090660~cerebrospinal fluid circulation	7	0.146138	0.0468388	SPAG16, CFAP221, DNAAF11, DNAH9, JHY, CFAP43, CFAP45
GOTERM_BP_DIRECT	GO:0097186~amelogenesis	5	0.104384	0.0475393	ENAM, KLK5, KLK4, CFTR, MMP20
GOTERM_BP_DIRECT	GO:0097553~calcium ion transmembrane import into cytosol	5	0.104384	0.0200944	GRIN2A, GRIN2C, GRIN2B, GRIN1, GRIN2D
GOTERM_BP_DIRECT	GO:0098656~anion transmembrane transport	10	0.208768	0.0432799	SLC13A1, SLC13A3, SLC1A1, SLC1A3, VDAC2, VDAC1, SLC1A6, SLC1A7, SLC4A4, LRRC8E
GOTERM_BP_DIRECT	GO:0098703~calcium ion import across plasma membrane	7	0.146138	0.0273984	SLC24A2, SLC8A3, ADGRV1, TRPV4, TRPV3, TRPV1, SLC8A2
GOTERM_BP_DIRECT	GO:0098789~pre-mRNA cleavage required for polyadenylation	6	0.125261	0.0637618	CPSF7, CPSF6, NCBP1, CPSF2, CSTF2, CSTF2T
GOTERM_BP_DIRECT	GO:0098943~neurotransmitter receptor transport, postsynaptic endosome to lysosome	5	0.104384	0.0877568	CACNG7, CACNG8, CACNG2, CACNG3, CACNG5
GOTERM_BP_DIRECT	GO:0098962~regulation of postsynaptic neurotransmitter receptor activity	9	0.187891	0.0258398	HOMER1, AKAP9, DLGAP1, NPTX2, DLGAP3, SHISA9, DLGAP2, BEGAIN, CACNG5
GOTERM_BP_DIRECT	GO:0099590~neurotransmitter receptor internalization	6	0.125261	0.0173761	SNAP25, CACNG7, CACNG8, CACNG2, CACNG3, CACNG5
GOTERM_BP_DIRECT	GO:1900152~negative regulation of nuclear-transcribed mRNA catabolic process, deadenylation-dependent decay	5	0.104384	0.0877568	DHX9, CSDE1, IGF2BP1, HNRNPD, PABPC1
GOTERM_BP_DIRECT	GO:1900271~regulation of long-term synaptic potentiation	7	0.146138	0.00197034	CALB2, SCGN, ARC, NCSTN, CALB1, CYP46A1, PAIP2
GOTERM_BP_DIRECT	GO:1901998~toxin transport	13	0.271399	0.035749	CCT3, COPB2, HSPA5, ADAM10, COPZ1, CCT6B, MEP1B, TCP1, VPS11, CCT8, CCT7, CCT5, CCT4
GOTERM_BP_DIRECT	GO:1902042~negative regulation of extrinsic apoptotic signaling pathway via death domain receptors	10	0.208768	0.0432799	FGB, DDX3X, SERPINE1, PEA15, FGG, TNFAIP3, FAIM2, RAF1, BCL2L1
GOTERM_BP_DIRECT	GO:1902236~negative regulation of endoplasmic reticulum stress-induced intrinsic apoptotic signaling pathway	7	0.146138	0.0468388	CREB3, LRRK2, TXNDC12, TMBIM6, PARK7, BCL2L1, HERPUD1
GOTERM_BP_DIRECT	GO:1902476~chloride transmembrane transport	25	0.521921	0.000716224	GABRB3, GABRB2, GABRB1, SLC1A3, BEST1, GABRR3, CLCA1, SLC12A6, GABRD, GABRQ, GABRA2, GABRP, GABRA1, SLC12A5, GABRA5, GABRA4, GABRA3, ANO6, ANO4, GABRG3, GABRG2, GABRG1, ANO3, GLRB, CFTR
GOTERM_BP_DIRECT	GO:1902600~hydrogen ion transmembrane transport	14	0.292276	0.0365808	ATP6V1A, ATP5PF, SLC36A2, ATP6AP1, ATP1A3, ATP1A2, ATP1A1, OTOP1, OTOP2, ATP12A, ATP5MC1, ATP4B, ATP5F1A, ATP6V1B2
GOTERM_BP_DIRECT	GO:1903077~negative regulation of protein localization to plasma membrane	7	0.146138	0.0729543	DAB2, HECTD1, CLTC, NUMB, AP2M1, BCL2L1, PICALM
GOTERM_BP_DIRECT	GO:1904862~inhibitory synapse assembly	6	0.125261	0.0637618	GABRB3, NPAS4, GABRA2, GABRB2, GABRA1, GABRG2
GOTERM_BP_DIRECT	GO:1905168~positive regulation of double-strand break repair via homologous recombination	13	0.271399	0.0792861	ACTR2, WDR48, PARP1, FUS, YEATS4, MBTD1, MORF4L2, RUVBL1, POGZ, RBBP8, EPC2, MMS19, BRD8
GOTERM_BP_DIRECT	GO:1905606~regulation of presynapse assembly	12	0.250522	0.016703	PTPRD, LRFN5, SLITRK2, SLITRK1, IL1RAPL2, SLITRK4, IL1RAPL1, SLITRK3, SLITRK6, MDGA1, LRRC4B, CBLN1
GOTERM_BP_DIRECT	GO:1990573~potassium ion import across plasma membrane	18	0.375783	0.00665369	KCNJ4, HCN4, KCNJ5, KCNJ6, SLC12A5, KCNJ10, KCNJ9, KCNJ16, ATP1A3, ATP1A2, ATP1A1, ATP1B2, ATP12A, ATP4B, KCNQ1, SLC12A6, HCN2, KCNJ3
GOTERM_BP_DIRECT	GO:2000001~regulation of DNA damage checkpoint	5	0.104384	0.0877568	ETAA1, FEM1B, RFWD3, CRY1, RPA2
GOTERM_BP_DIRECT	GO:2000010~positive regulation of protein localization to cell surface	7	0.146138	0.0729543	HSP90AB1, TYROBP, ERBB4, RANGRF, GPD1L, ABCA12, TMEM35A
GOTERM_BP_DIRECT	GO:2000134~negative regulation of G1/S transition of mitotic cell cycle	10	0.208768	0.0815585	RBL2, DLG1, RBL1, GPNMB, CTDSP2, CCL2, INHBA, CRLF3, CDC73, EZH2
GOTERM_BP_DIRECT	GO:2000637~positive regulation of gene silencing by miRNA	6	0.125261	0.0637618	TIAL1, FXR1, DHX9, FMR1, PUM1, WTIP
GOTERM_BP_DIRECT	GO:2000767~positive regulation of cytoplasmic translation	7	0.146138	0.0468388	DHX9, CSDE1, CNBP, DHX36, IGF2BP1, HNRNPD, PABPC1
KEGG_PATHWAY	ssc00020:Citrate cycle (TCA cycle)	12	0.250522	0.053374	CS, ACLY, FH, MDH1, MDH2, SUCLG2, DLST, OGDHL, ACO2, SDHA, SDHB, IDH3A
KEGG_PATHWAY	ssc00071:Fatty acid degradation	16	0.334029	0.0549617	ACADVL, CPT1A, ECHS1, ACSL6, ACSL5, ACSL4, ACADSB, ADH5, ACAT1, ADH4, HADHA, ACADL, EHHADH, ACSBG1, HADH, ACAA1
KEGG_PATHWAY	ssc01100:Metabolic pathways	399	8.32985	0.00415215	UXS1, ENO2, ENO4, NDST2, TDO2, NDST4, PIP4K2A, LRAT, XYLB, ACOT8, UPB1, MTAP, MTHFD1, UQCRC1, UQCRC2, IDO2, HPD, GPLD1, GNE, IDO1, TPH2, HACD1, MTMR3, RPN2, SHMT2, MTMR4, GNS, ADH5, MTMR7, UGT8, ADH4, LDHA, RDH11, CHST10, PRDM16, COX2, HAO1, PLCG1, LTA4H, HAO2, HMOX2, PRDX6, CS, GLUD1, ADI1, PAH, PPT1, PLCH1, GALNTL6, PLCH2, ITPA, ADA, EZH2, PYGB, GPI, PIGU, SETD2, HEXB, SETD7, QPRT, HEXA, MCEE, …
KEGG_PATHWAY	ssc05022:Pathways of neurodegeneration - multiple diseases	166	3.46555	2.47516e-09	APP, PARK7, COX6A1, COX6A2, ZFYVE1, PSMD8, KIF5C, PSMD2, KIF5B, WNT5B, PRKCB, CSNK2A2, CYBB, SDHA, SDHB, ATG13, TUBA4A, UQCRC1, VDAC2, ND1, VDAC1, UQCRC2, ND3, RAF1, ND2, SQSTM1, ND5, PPID, ND4, ND6, GRIA2, PSMD12, VCP, PSMD11, PSMD14, NDUFB10, ATP8, PSMD13, NDUFB11, ATP6, PIK3R4, CACNA1B, ITPR1, ITPR2, COX7A2, CACNA1C, CACNA1F, ATP5MC1, WNT6, ATXN3, GRIN2A, UBB, UBC, COX2, PLCG1, CACNA1S, CYC1, …
KEGG_PATHWAY	ssc05014:Amyotrophic lateral sclerosis	141	2.94363	1.84842e-11	COX6A1, COX6A2, ACTG1, PSMD8, KIF5C, PSMD2, KIF5B, NUP210, ANXA11, SDHA, SDHB, ATG13, TUBA4A, NUP93, NUP210L, UQCRC1, SRSF3, MATR3, ND1, VDAC1, NUP98, UQCRC2, ND3, ND2, SQSTM1, SRSF7, ND5, ND4, ND6, GRIA2, NUP205, PSMD12, VCP, SEH1L, PSMD11, PSMD14, NDUFB10, ATP8, PSMD13, NDUFB11, ATP6, PIK3R4, COX7A2, NUP160, ATP5MC1, GRIN2A, TPR, COX2, NUP88, CYC1, DNAH12, DNAH11, HSPA5, NUP155, FUS, DNAH14, GR…
KEGG_PATHWAY	ssc00510:N-Glycan biosynthesis	17	0.354906	0.0975158	B4GALT3, ST6GAL1, ALG9, ST6GAL2, RPN2, ALG5, DOLK, DDOST, MGAT4C, MGAT4D, FUT8, GANAB, MAN1A2, MGAT5, MGAT4A, MGAT1, STT3B
KEGG_PATHWAY	ssc00513:Various types of N-glycan biosynthesis	15	0.313152	0.0608635	B4GALT3, CHST9, ALG9, RPN2, HEXB, HEXA, DDOST, MGAT4C, MGAT4D, FUT8, MAN1A2, MGAT4A, MGAT1, STT3B, B4GALNT4
KEGG_PATHWAY	ssc04080:Neuroactive ligand-receptor interaction	140	2.92276	9.82865e-11	NPFFR2, CHRM2, OXTR, CHRM4, NPY2R, RXFP4, NR3C1, RXFP1, RXFP2, EDNRA, ADORA1, LEPR, CHRNB2, LHCGR, CHRNB3, NPY1R, GABRG3, PRLR, GABRG2, GABRG1, TRHR, ADCYAP1, LTB4R2, AGTR1, UTS2, CHRNA1, GRIA2, CALCRL, CHRNA5, GIPR, CHRNA4, CHRNA6, GPR83, LPAR4, LYPD6, CRHR1, CRHR2, C3, GHRHR, GRIN2A, GALR3, HRH3, GALR2, GALR1, DRD2, CGA, DRD3, NTSR2, DRD5, GRIA4, HTR1F, HTR1B, NMBR, TRPV1, GRIN2C, GRIN2B, GRIN2…
KEGG_PATHWAY	ssc05010:Alzheimer disease	131	2.73486	7.72183e-07	APP, IRS4, COX6A1, COX6A2, PSMD8, SLC39A9, KIF5C, AKT2, PSMD2, KIF5B, SLC39A1, SLC39A4, WNT5B, CSNK2A2, ADAM10, CYBB, SDHA, SDHB, ATG13, TUBA4A, UQCRC1, VDAC2, ND1, VDAC1, UQCRC2, ND3, RAF1, ND2, ND5, PPID, ND4, ND6, PSMD12, PSMD11, PSMD14, NDUFB10, ATP8, PSMD13, NDUFB11, ATP6, PIK3R4, ITPR1, ITPR2, COX7A2, CACNA1C, CACNA1F, ATP5MC1, APH1A, WNT6, NCSTN, GRIN2A, APH1B, COX2, CACNA1S, CYC1, WNT10A,…
KEGG_PATHWAY	ssc01212:Fatty acid metabolism	20	0.417537	0.0521714	ACADVL, CPT1A, HACD1, ECHS1, ELOVL5, ELOVL2, ACSL6, ACSL5, ACSL4, ACADSB, HSD17B8, ACAT1, HADHA, ACADL, SCD, EHHADH, PPT1, ACSBG1, HADH, ACAA1
KEGG_PATHWAY	ssc05016:Huntington disease	121	2.5261	2.10473e-10	COX6A1, COX6A2, PSMD8, KIF5C, PSMD2, KIF5B, EP300, AP2M1, SDHA, SDHB, ATG13, TUBA4A, UQCRC1, VDAC2, TFAM, ND1, VDAC1, UQCRC2, ND3, ND2, ND5, ND4, ND6, GRIA2, PSMD12, PSMD11, PSMD14, NDUFB10, ATP8, PSMD13, NDUFB11, ATP6, PIK3R4, CACNA1B, ITPR1, SLC1A3, COX7A2, ATP5MC1, COX2, CYC1, GRIA4, DNAH12, DNAH11, CREBBP, DNAH14, GRIN2B, SP1, UQCRQ, CYTB, ATG2B, CLTC, COX7C, ACTR1A, TUBA1B, CASP8, SIN3A, RB1…
KEGG_PATHWAY	ssc01232:Nucleotide metabolism	26	0.542797	0.0775881	GDA, AK3, AK5, NT5C2, TYMS, AK7, NT5DC4, UPP2, NT5M, NUDT16, XDH, RRM1, ADSL, DUT, ENTPD3, ENTPD8, AMPD1, NME1, NT5C3B, LACC1, IMPDH2, NT5C1A, NT5C1B, CMPK1, ITPA, ADA
KEGG_PATHWAY	ssc05020:Prion disease	111	2.31733	1.17033e-10	COX6A1, COX6A2, PSMD8, KIF5C, PSMD2, KIF5B, PRKACB, CSNK2A2, CYBB, SDHA, SDHB, TUBA4A, UQCRC1, VDAC2, ND1, VDAC1, UQCRC2, ND3, ND2, ND5, ND4, ND6, PSMD12, PSMD11, PSMD14, NDUFB10, ATP8, PSMD13, NDUFB11, ATP6, CACNA1B, ITPR1, ITPR2, COX7A2, CACNA1C, CACNA1F, ATP5MC1, STIP1, GRIN2A, C6, C9, COX2, CACNA1S, CYC1, HSPA8, EGR1, HSPA5, GRIN2C, GRIN2B, EIF2S1, GRIN2D, GRIN3B, UQCRQ, CYTB, GSK3B, C8B, COX…
KEGG_PATHWAY	ssc05012:Parkinson disease	106	2.21294	2.03611e-09	PARK7, COX6A1, COX6A2, PSMD8, SLC39A9, KIF5C, PSMD2, KIF5B, SLC39A1, PRKACB, SLC39A4, SDHA, SDHB, TUBA4A, UQCRC1, VDAC2, ND1, VDAC1, UQCRC2, ND3, ND2, ND5, ND4, ND6, PSMD12, PSMD11, PSMD14, NDUFB10, ATP8, PSMD13, NDUFB11, ATP6, ITPR1, ITPR2, COX7A2, ATP5MC1, UBB, UBC, COX2, PLCG1, CYC1, DRD2, HSPA5, EIF2S1, GNAL, TH, UQCRQ, UBA1, CYTB, CALM1, BCL2L1, DIRAS1, LRRK2, COX7C, RYR3, UCHL1, TUBA1B, CAS…
KEGG_PATHWAY	ssc04151:PI3K-Akt signaling pathway	95	1.9833	0.0470893	CHRM2, ITGB1, GSK3B, CSF3, CDKN1B, HSP90AB1, YWHAB, PPP2R2A, FASLG, AREG, PIK3CG, IGF1R, FGF4, COMP, GNGT1, GYS2, TCL1B, FGF6, FGF8, PPP2R1B, YWHAQ, IBSP, TNN, AKT2, TNR, ITGAV, JAK3, JAK1, PDGFRA, SYK, ITGA4, RPS6, ITGA1, PPP2R5C, NGF, YWHAZ, PRLR, EREG, RBL2, CREB3, COL2A1, COL4A4, COL6A1, DDIT4, COL4A3, MTCP1, ITGA6, RAF1, SGK1, TLR4, CREB5, IFNAR1, LAMA1, LAMA4, LPAR4, IL2RG, RELA, HSP90B1, P…
KEGG_PATHWAY	ssc05165:Human papillomavirus infection	93	1.94154	0.0213356	ITGB1, GSK3B, CDKN1B, MAML2, MAML1, PPP2R2A, FASLG, CHD4, COMP, CASP8, PPP2R1B, IBSP, TNN, AKT2, CASP3, HEY2, TNR, EP300, ITGAV, PRKACB, JAK1, ATP6V0B, ATP6AP1, WNT5B, ITGA4, ITGA1, WNT9B, PPP2R5C, RBL2, CREB3, COL2A1, RBL1, PKM, NFX1, COL4A4, IRF1, COL6A1, COL4A3, ATP6V1B2, ITGA6, ATP6V0D1, RAF1, IRF9, CREB5, IFNAR1, PTGER4, RBPJL, ATP6V1A, LAMA1, HDAC1, LAMA4, TCF7, UBR4, WNT8B, RELA, CDC42, PP…
KEGG_PATHWAY	ssc05171:Coronavirus disease - COVID-19	89	1.85804	1.04503e-05	RPL4, CSF3, RPL3, RPL32, RPL34, RPLP1, RPLP0, ADAR, C8B, RPL6, RPL7, RPS15, RPS4X, RPS17, C8G, RPS16, RPS19, RPL18A, RPS18, RPL35, RPL38, RPL37, RPS11, MAP3K7, RPS13, JAK1, RPS12, FGB, RPS9, SYK, RPS7, PRKCB, RPL23, RPS5, FGG, RPS6, FLT3LG, CYBB, RPSA, F2, OAS2, AGTR1, RPL24, RPL27, TLR7, RPL26, MASP1, IL6ST, TLR4, RPL28, IRF9, IFNAR1, RPL11, TMPRSS2, RELA, C3, C6, C9, RPS3, MAPK1, CCL2, RPL15, P…
KEGG_PATHWAY	ssc04010:MAPK signaling pathway	82	1.7119	0.0298429	RASGRF2, RASGRF1, FASLG, AREG, IGF1R, FGF4, CRKL, FGF6, RPS6KA6, FGF8, MECOM, AKT2, RPS6KA2, CASP3, STMN1, MAP3K7, PRKACB, MAP3K4, PDGFRA, MAP2K4, PLA2G4F, PLA2G4D, PLA2G4E, PRKCB, CACNA2D3, CACNA2D2, CACNA2D4, NGF, DUSP9, EREG, TGFBR2, IL1A, CACNB2, MAPKAPK3, RASA2, RAF1, MAX, CACNA1B, CACNA1C, STK4, CACNA1F, CACNA1E, RELA, CACNA1G, CDC42, CACNG6, CACNG7, CACNA1I, NRAS, RAP1A, ERBB3, ERBB4, NTF3…
KEGG_PATHWAY	ssc04024:cAMP signaling pathway	81	1.69102	6.8137e-06	GLP1R, CHRM2, OXTR, ATP2A1, OXT, PPP1CC, EDNRA, AKT2, ADORA1, CNGA1, PDE4B, CNGA2, EP300, CNGA3, CNGA4, PRKACB, LHCGR, PPP1R12A, EDN2, FSHB, NPY1R, ATP1B4, ATP1B2, SSTR2, RHOA, SSTR5, CREB3, ADCYAP1, FSHR, CNGB3, RAF1, CFTR, CREB5, HCN4, CAMK2B, GRIA2, SUCNR1, GIPR, PTGER3, CAMK2A, ATP1A3, ATP1A2, ATP1A1, CACNA1C, CACNA1F, RELA, CRHR1, CRHR2, GRIN2A, RAP1A, NPY, MAPK1, CACNA1S, DRD2, CGA, CAMK2G,…
KEGG_PATHWAY	ssc04020:Calcium signaling pathway	76	1.58664	0.00364356	CHRM2, MYLK2, OXTR, HTR2C, ATP2A1, GRM1, RYR3, SLC8A2, FGF4, FGF6, EDNRA, FGF8, PLCZ1, NOS1, PRKACB, PDGFRA, LHCGR, AVPR1B, PRKCB, TACR3, AVPR1A, NGF, TRDN, TRHR, ADRB3, LTB4R2, ORAI3, ORAI2, AGTR1, VDAC2, VDAC1, SLC25A5, SLC25A6, CAMK2B, PTGER1, PDE1A, PTGER3, CAMK2A, ITPR1, CACNA1B, ITPR2, CXCR4, CACNA1C, CACNA1F, CACNA1E, CACNA1G, CACNA1I, GRIN2A, ERBB3, ERBB4, FGF20, PTK2B, CACNA1S, PLCG1, CA…
KEGG_PATHWAY	ssc04714:Thermogenesis	76	1.58664	0.000797907	KLB, SMARCB1, COX6A1, COX7C, COX6A2, ACTG1, NPPB, RPS6KA6, RPS6KA2, DPF1, UQCRFS1, PRKG2, PRKACB, COX8A, CPT1A, SMARCC1, RPS6, ACSL6, ACSL5, NDUFC2, ACSL4, SDHA, SDHB, CREB3, ADRB3, TFR2, NDUFS5, NDUFS3, UQCRC1, NDUFS2, ND1, UQCRC2, ND3, ND2, ND5, ND4, CREB5, ND6, NDUFB9, NDUFB8, KDM3A, KDM3B, SMARCD3, NDUFB10, ATP8, NDUFB11, NDUFB4, ATP6, COX7A2, UQCR10, COX5B, COX5A, ATP5MC1, NRAS, ATP5F1A, CNR…
KEGG_PATHWAY	ssc04144:Endocytosis	73	1.52401	0.00909267	WASHC5, SH3GL3, ARF4, VPS29, TFRC, SH3KBP1, ARPC1A, CLTC, CBLC, IGF1R, EEA1, PSD2, KIF5C, KIF5B, VPS35, VPS36, AP2M1, SH3GL2, ACTR3, SH3GLB1, ACTR2, PDGFRA, PDCD6IP, IST1, ARAP2, RBSN, RHOA, RNF41, ARFGAP2, DNM2, TGFBR2, ACAP2, ZFYVE16, DNAJC6, RAB35, CHMP3, AMPH, STAMBP, STAM2, VPS25, ARF5, CHMP5, VPS4B, CXCR4, VPS26B, CBL, IL2RG, CDC42, GRK1, GRK3, PARD6A, GRK5, GRK6, EPS15, ARFGEF1, ARFGEF2, G…
KEGG_PATHWAY	ssc05208:Chemical carcinogenesis - reactive oxygen species	73	1.52401	0.0017831	COX6A1, COX7C, COX6A2, AKT2, UQCRFS1, ACP1, COX8A, MAP2K4, GSTO1, AKR1A1, ARNT, NDUFC2, SDHA, SDHB, PRKD3, NDUFS5, CAT, NDUFS3, UQCRC1, NDUFS2, VDAC2, ND1, VDAC1, UQCRC2, SLC25A5, RAF1, ND3, ND2, ND5, ND4, SLC25A6, ND6, NDUFB9, NDUFB8, NDUFB10, ATP8, NDUFB11, NDUFB4, ATP6, MGST1, COX7A2, UQCR10, COX5B, COX5A, RELA, ATP5MC1, NRAS, ATP5F1A, COX2, ABL2, MAPK1, CYC1, MAPK3, ATP5PF, PTPN1, NDUFA6, BAD…
KEGG_PATHWAY	ssc04022:cGMP-PKG signaling pathway	49	1.02296	0.0546096	MYLK2, IRS4, ATP2A1, PIK3CG, SLC8A2, NPPB, PPP1CC, NPPC, EDNRA, RGS2, AKT2, ADORA1, CNGA1, PRKG2, MEF2A, PPP1R12A, ATP1B4, ATP1B2, RHOA, CREB3, KCNU1, ADRB3, KCNMA1, AGTR1, VDAC2, VDAC1, SLC25A5, RAF1, CREB5, SLC25A6, ITPR1, ATP1A3, ITPR2, ATP1A2, GATA4, ATP1A1, CACNA1C, CACNA1F, GNA13, KCNMB2, MAPK1, CACNA1S, MAPK3, BAD, ATP2B3, ATP2B1, PPP1CA, SLC8A3, CALM1
KEGG_PATHWAY	ssc05415:Diabetic cardiomyopathy	71	1.48225	0.000204785	GSK3B, ATP2A1, SLC2A4, COX6A1, COX7C, COX6A2, GYS2, PPP1CC, AKT2, UQCRFS1, PDK3, COX8A, PARP1, PRKCB, MMP2, CYBB, NDUFC2, SDHA, SDHB, TGFBR2, NDUFS5, NDUFS3, UQCRC1, AGTR1, NDUFS2, VDAC2, ND1, VDAC1, UQCRC2, SLC25A5, ND3, ND2, ND5, ND4, SLC25A6, CAMK2B, ND6, NDUFB9, NDUFB8, NDUFB10, ATP8, NDUFB11, NDUFB4, CAMK2A, ATP6, COX7A2, UQCR10, COX5B, COX5A, RELA, ATP5MC1, ATP5F1A, COX2, CYC1, CAMK2G, ATP5…
KEGG_PATHWAY	ssc04810:Regulation of actin cytoskeleton	65	1.35699	0.0476641	CHRM2, ITGB1, CYFIP2, CYFIP1, MYLK2, CHRM4, ARPC1A, BRK1, C8B, ITGAL, ARHGAP35, FGF4, CRKL, ACTG1, PPP1CC, FGF6, FGF8, C8G, AKT2, TMSB4X, PIP4K2A, ITGAV, ACTR3, ACTR2, PDGFRA, PPP1R12A, ITGA4, INSRR, ITGA1, F2, RHOA, ENAH, ITGA6, RAF1, ARHGEF6, CXCR4, IQGAP1, LPAR4, IQGAP2, CDC42, GNA13, NRAS, C6, C9, FGF20, MYH14, MAPK1, NCKAP1L, PAK3, PAK2, PAK5, FGF21, MAPK3, LIMK2, FN1, BRAF, ARPC5, PPP1CA, M…
KEGG_PATHWAY	ssc04723:Retrograde endocannabinoid signaling	64	1.33612	1.4648e-07	GABRB3, GABRB2, GABRB1, GRM1, GNGT1, GABRR3, RIMS1, GABRR1, PRKACB, SLC32A1, PRKCB, NDUFC2, GABRG3, GABRG2, GABRG1, NDUFS5, NDUFS3, NDUFS2, ND1, ND3, ND2, ND5, ND4, GRIA2, ND6, NDUFB9, NDUFB8, NDUFB10, NDUFB11, NDUFB4, ITPR1, CACNA1B, ITPR2, CACNA1C, CACNA1F, GNG10, CNR1, GNG4, MAPK1, GNG8, SLC17A7, CACNA1S, SLC17A8, GABRD, GRIA4, KCNJ3, MAPK3, GABRQ, GABRA2, KCNJ5, GABRP, GABRA1, KCNJ6, NDUFA6, …
KEGG_PATHWAY	ssc04070:Phosphatidylinositol signaling system	29	0.605428	0.0928804	IPPK, DGKG, DGKE, MTMR3, DGKB, DGKA, ITPR1, ITPR2, PIK3C2G, MTMR4, PIK3C2A, MTMR7, INPP5B, PIP4P2, PLCZ1, PPIP5K2, PIP4K2A, PLCG1, IP6K1, IP6K3, IP6K2, PRKCB, INPP4A, INPP4B, PI4KA, PI4KB, CALM1, DGKK, DGKI
KEGG_PATHWAY	ssc04141:Protein processing in endoplasmic reticulum	61	1.27349	0.000119177	TRAM1, HSP90AB1, UBE2D2, UBE2D1, HERPUD1, SEC61A1, MAN1A2, UBXN8, SEC61B, UBXN6, SEC63, PDIA3, SSR4, SSR2, FBXO2, DNAJB12, PDIA6, DDOST, RBX1, PDIA4, CRYAA, VCP, SAR1A, RPN2, CUL1, DERL2, SEL1L2, HSP90B1, LMAN1, ATXN3, GANAB, HSPH1, OS9, LMAN2, UBQLN1, SSR1, DNAJC5G, TRAM1L1, UGGT2, UBQLN4, UGGT1, SEC23B, UBQLN3, MARCHF6, UBQLN2, SEC31A, EDEM3, HSPA8, SEC24B, HSPA5, HSPA1L, EDEM1, EIF2S1, MAPK10,…
KEGG_PATHWAY	ssc05203:Viral carcinogenesis	58	1.21086	0.0212375	CDKN1B, DDX3X, YWHAB, CHD4, CDC20, CASP8, YWHAQ, CASP3, EP300, SKP2, JAK3, PRKACB, JAK1, USP7, SYK, MRPS18B, TRAF1, YWHAZ, RHOA, SND1, DDB1, RBL2, KAT2B, CREB3, RBL1, PKM, RASA2, ATP6V0D1, IL6ST, IRF9, HIST1H2BD, CREB5, RBPJL, HDAC1, HPN, UBR4, RELA, CDC42, C3, NRAS, MAPK1, MAPK3, GTF2A1L, CREBBP, BAD, STAT3, GTF2H1, GTF2H3, NFKB1, DLG1, HNRNPK, SNW1, CDK4, PSMC1, CDK2, CDK1, REL, MDM2
KEGG_PATHWAY	ssc03010:Ribosome	57	1.18998	4.84383e-05	RPL4, MRPS15, RPL3, RPL32, RPL34, MRPS11, RPLP1, RPLP0, MRPL34, RPL6, RPL7, RPS15, RPS4X, MRPL4, RPS17, RPS16, RPS19, RPL18A, RPS18, RPL35, RPL38, RPL37, RPS11, RPS13, RPS12, RPS9, RPS7, RPL23, RPS5, RPS6, FLT3LG, RPSA, MRPS7, RPL24, RPL27, RPL26, RPL28, RPL11, SLC5A3, MRPL13, MRPL11, MRPL20, RPS3, RPL15, RPS27A, RPL35A, RPL23A, MRPL24, RPL3L, RPS25, RPS28, RPS29, RPS20, FAU, RPS21, RPL26L1
KEGG_PATHWAY	ssc00190:Oxidative phosphorylation	56	1.1691	6.09299e-06	ATP12A, COX6A1, COX7C, COX6A2, UQCRFS1, COX8A, ATP6V0B, ATP6AP1, NDUFC2, SDHA, SDHB, PPA1, NDUFS5, NDUFS3, UQCRC1, ATP6V1B2, NDUFS2, ND1, UQCRC2, ATP6V0D1, ND3, ND2, ND5, ND4, ATP6V1A, ND6, NDUFB9, NDUFB8, NDUFB10, ATP8, NDUFB11, NDUFB4, ATP6, COX7A2, UQCR10, COX5B, COX5A, ATP5MC1, ATP5F1A, ATP6V0A2, COX2, ATP6V0A4, CYC1, ATP6V1D, ATP6V1F, ATP5PF, NDUFA6, ATP5PB, NDUFA4, NDUFA2, ND4L, ATP5F1C, AT…
KEGG_PATHWAY	ssc05017:Spinocerebellar ataxia	55	1.14823	0.000107796	ATP2A1, GRM1, PSMD8, AKT2, PSMD2, RB1CC1, KCND3, PRKCB, ATG13, PSMA5, AFG3L2, PSMA1, PSMA2, MYOD1, VDAC2, VDAC1, SLC25A5, SLC25A6, RBPJL, BECN1, GRIA2, PSMD12, BEAN1, PSMD11, PSMD14, PSMD13, ITPR1, PIK3R4, ITPR2, SLC1A6, PSMA7, PSMB7, ATXN3, PSMB4, GRIN2A, PSMB3, ATXN1L, PSMB1, NOP56, GRIN2C, PUM1, GRIN2B, PUM2, GRIN1, GRIN2D, MAPK10, GRIN3B, DAB1, FGF14, PSMC6, SP1, PSMC4, PSMC1, PSMC2, ATG2B
KEGG_PATHWAY	ssc03040:Spliceosome	54	1.12735	1.27219e-06	EIF4A3, DDX42, PRPF19, EFTUD2, SNRPD2, DHX15, CTNNBL1, AQR, NCBP1, BUD31, THOC1, PRPF40A, THOC2, CDC40, PRPF4, DDX39B, SYF2, SNRPG, SRSF2, SRSF3, SNRPE, SNRPA1, SNRPF, SRSF5, SNRPC, SRSF6, SNRNP200, SRSF7, SNRPA, SF3B4, DDX5, SF3B3, DHX8, DDX23, SRSF1, SNU13, PRPF8, TRA2B, HNRNPA1, SRSF10, SF3A3, HSPA8, PPIL1, HSPA1L, FUS, U2SURP, LSM3, LSM2, SNRNP40, LSM7, HNRNPK, SNW1, LSM6, HNRNPC
KEGG_PATHWAY	ssc04120:Ubiquitin mediated proteolysis	50	1.04384	0.00188765	DET1, UBE2D2, UBE2D1, CBLC, UBE3B, UBE2Z, PRPF19, CDC20, HERC2, HERC1, CDC26, CDC27, ELOB, SKP2, FBXW11, FBXO2, UBE2QL1, UBE4A, PIAS2, RBX1, DDB1, BIRC6, BIRC3, ANAPC13, CUL5, CUL3, CUL2, CUL1, XIAP, CBL, RHOBTB1, COP1, UBB, UBC, UBR5, RPS27A, SMURF2, UBE2C, HUWE1, UBE2A, UBE2W, UBE2S, NEDD4, UBA3, MDM2, UBA1, TRIM37, TRIP12, CUL4B
KEGG_PATHWAY	ssc04514:Cell adhesion molecules	50	1.04384	0.00835	CD86, ITGB1, CNTNAP1, CD40, SLA, ITGAL, CLDN2, SPN, CDH4, MPZ, CLDN23, CTLA4, ITGAV, NRCAM, ITGA4, CLDN11, MAG, CLDN14, CD8A, CLDN19, CLDN18, ITGA6, CLDN16, CDH15, NLGN3, NLGN1, NRXN1, NRXN3, SLITRK2, SLITRK1, SLITRK4, SLITRK3, SLITRK6, NCAM1, NCAM2, ICOS, LRRC4B, CADM3, VCAM1, NEGR1, SLA-DMB, L1CAM, SLA-DMA, PTPRD, CD4, CD40LG, PTPRC, CD28, CNTN1, CNTN2
KEGG_PATHWAY	ssc04921:Oxytocin signaling pathway	48	1.00209	0.0100193	CAMK2B, MYLK2, OXTR, CAMK2A, ITPR1, ITPR2, OXT, CACNA1C, CACNA1F, RYR3, PIK3CG, ACTG1, CAMKK2, CACNG6, CACNG7, PPP1CC, NRAS, RGS2, MAPK1, CACNG1, CACNA1S, CACNG2, CAMK2G, CACNG3, PRKACB, MAPK3, KCNJ3, CACNG5, KCNJ4, KCNJ5, PLA2G4F, KCNJ6, PPP1R12A, PLA2G4D, KCNJ9, PLA2G4E, PRKCB, CACNA2D3, CACNA2D2, CACNA2D4, EEF2, RHOA, PPP1CA, CACNB2, MYL6, CAMK4, RAF1, CALM1
KEGG_PATHWAY	ssc04724:Glutamatergic synapse	47	0.981211	2.25944e-05	GRIA2, GRIK5, SLC1A1, ITPR1, GRIK3, GRIK4, ITPR2, SLC1A3, GRIK1, GRIK2, CACNA1C, SLC1A6, SLC1A7, GRM1, GRM3, GNGT1, GRIN2A, GRK3, GNG10, GRM4, GRM7, GNG4, GRM6, GRM8, GNG8, MAPK1, SLC17A7, DLGAP1, SLC17A8, SLC38A3, SLC38A2, PRKACB, MAPK3, GRIA4, KCNJ3, SLC38A1, PLA2G4F, HOMER1, PLA2G4D, PLA2G4E, PRKCB, GRIN2C, GRIN2B, GRIN1, GRIN2D, GRIN3B, GNB2
KEGG_PATHWAY	ssc03013:Nucleocytoplasmic transport	45	0.939457	2.51329e-05	AHCTF1, NUP205, SEH1L, CSE1L, EIF4A3, PHAX, IPO7, NUP160, IPO5, PNN, IPO9, XPO1, XPO6, TPR, XPO5, KPNA6, NUP88, KPNA4, KPNA5, TNPO2, KPNA3, RAE1, TNPO3, UPF1, NCBP1, NUP210, NUP155, IMP3, THOC1, XPO7, UPF3A, THOC2, SENP2, PARP9, THOC7, SRRM1, NUP93, NUP210L, DDX39B, TMEM33, EEF1A2, RNPS1, NUP98, KPNB1, RAN
KEGG_PATHWAY	ssc04261:Adrenergic signaling in cardiomyocytes	45	0.939457	0.0275501	CAMK2B, CAMK2A, ATP1A3, ATP1A2, ATP2A1, PPP2R2A, ATP1A1, CACNA1C, CACNA1F, PIK3CG, SLC8A2, CACNG6, PPP2CA, CACNG7, PPP1CC, PPP2R1B, AKT2, SCN7A, MAPK1, SCN5A, CACNG1, CACNA1S, CACNG2, CAMK2G, CACNG3, PRKACB, MAPK3, CACNG5, CACNA2D3, ATP2B3, CACNA2D2, ATP1B4, ATP2B1, PPP2R5C, ATP1B2, CACNA2D4, PPP1CA, SLC8A3, CREB3, CACNB2, PPP2R2C, KCNQ1, AGTR1, CALM1, CREB5
KEGG_PATHWAY	ssc04350:TGF-beta signaling pathway	30	0.626305	0.0600011	CUL1, LTBP1, PPP2CA, ACVR1C, PPP2R1B, EP300, MAPK1, E2F4, PITX2, MAPK3, CREBBP, SMAD4, TGFB2, SMURF2, SMAD9, INHBB, INHBA, GDF6, GDF5, DCN, RHOA, RBX1, BMP5, TGFBR2, ZFYVE16, RBL1, RPS6KB1, SP1, ID3, BMPR1B
KEGG_PATHWAY	ssc04110:Cell cycle	44	0.91858	0.00275082	ANAPC13, GSK3B, CDKN1B, MCM7, HDAC1, YWHAB, CUL1, BUB1B, SMC3, CDC20, ORC4, CCNB1, CDC45, ORC6, ORC1, YWHAQ, RAD21, CDC26, CDC27, E2F2, EP300, E2F4, BUB3, SKP2, BUB1, CREBBP, SMAD4, TGFB2, SMC1A, YWHAZ, RBX1, SMC1B, RBL2, STAG1, RBL1, STAG2, CDK4, CDK2, CDK1, MDM2, MCM3, MCM4, MCM6, ATR
KEGG_PATHWAY	ssc04550:Signaling pathways regulating pluripotency of stem cells	43	0.897704	0.050529	GSK3B, RIF1, HOXD1, DLX5, TCF7, ONECUT1, WNT8B, BMI1, IGF1R, WNT6, NRAS, ACVR1C, ZIC3, AKT2, SMARCAD1, MAPK1, OTX1, JAK3, SKIL, MAPK3, JAK1, SMAD4, WNT10A, WNT5B, WNT7B, STAT3, ESRRB, FZD9, WNT9B, SMAD9, PAX6, INHBB, INHBA, DUSP9, TBX3, HAND1, ID3, LHX5, BMPR1B, IL6ST, RAF1, FGFR4, NEUROG1
KEGG_PATHWAY	ssc04728:Dopaminergic synapse	43	0.897704	0.0105157	CAMK2B, GRIA2, GSK3B, CAMK2A, ITPR1, CACNA1B, ITPR2, PPP2R2A, CACNA1C, GNGT1, PPP2CA, PPP1CC, GRIN2A, GNG10, PPP2R1B, GNG4, KIF5C, AKT2, KIF5B, GNG8, DRD2, CAMK2G, DRD3, PRKACB, DRD5, GRIA4, KCNJ3, KCNJ5, KCNJ6, KCNJ9, PRKCB, PPP2R5C, GRIN2B, PPP1CA, MAPK10, CREB3, GNAL, PPP2R2C, TH, GNB2, CALM1, BMAL1, CREB5
KEGG_PATHWAY	ssc04114:Oocyte meiosis	42	0.876827	0.00391154	CAMK2B, ANAPC13, YWHAB, CAMK2A, ITPR1, CUL1, ITPR2, SMC3, IGF1R, CDC20, PPP2CA, PPP1CC, RPS6KA6, CCNB1, SLK, PLCZ1, PPP2R1B, YWHAQ, RPS6KA2, CDC26, CDC27, MAPK1, CAMK2G, PRKACB, BUB1, MAPK3, FBXW11, PPP2R5C, SMC1A, YWHAZ, RBX1, SMC1B, PPP1CA, MOS, AR, CPEB1, STAG3, CDK2, CDK1, SPDYA, PGR, CALM1
KEGG_PATHWAY	ssc04142:Lysosome	42	0.876827	0.0173559	CD63, ASAH1, HEXB, CLTC, HEXA, CTSW, GBA1, ABCB9, GNS, LIPA, CTSS, GGA2, LAPTM4A, AP1G2, LAMP1, GM2A, AP1G1, HYAL2, PSAP, HYAL4, ATP6V0A2, SLC17A5, WDR7, AP4S1, ATP6V0A4, ACP2, CTSC, AP1M1, CD164, ATP6V0B, ATP6AP1, LAPTM5, AP3B1, AP3B2, NPC2, GLB1, DMXL1, PPT1, DNASE2, ATP6V0D1, GLA, LGMN
KEGG_PATHWAY	ssc04068:FoxO signaling pathway	41	0.85595	0.0277455	CDKN1B, FOXG1, SETD7, IRS4, FOXO6, FASLG, SLC2A4, STK4, GRM1, IGF1R, NRAS, CCNB1, AKT2, EP300, MAPK1, SKP2, MAPK3, CREBBP, USP7, SMAD4, TGFB2, GABARAPL1, HOMER1, PRMT1, STAT3, BRAF, SOD2, G6PC1, ATG12, TGFBR2, MAPK10, RBL2, G6PC2, BCL6, CCNG2, CAT, CDK2, MDM2, IL7R, RAF1, SGK1
KEGG_PATHWAY	ssc04727:GABAergic synapse	40	0.835073	2.3315e-05	GABRB3, GABRB2, GABRB1, CACNA1B, CACNA1C, CACNA1F, TRAK2, GABRR3, GNGT1, GNG10, GABRR1, GNG4, GNG8, CACNA1S, SLC38A3, SLC38A2, PRKACB, GABRD, GABRQ, GABRA2, GABRP, GABRA1, GABBR2, SLC38A1, GABARAPL1, KCNJ6, SLC12A5, SLC32A1, PRKCB, GABRA5, GAD1, GABRA4, GABRA3, GAD2, SLC6A11, GABRG3, GABRG2, GABRG1, GNB2, HAP1
KEGG_PATHWAY	ssc05032:Morphine addiction	40	0.835073	3.15307e-05	GABRB3, GABRB2, GABRB1, PDE1A, CACNA1B, GABRR3, GNGT1, PDE11A, GRK3, GNG10, GABRR1, GRK5, GNG4, GRK6, PDE4B, ADORA1, GNG8, PRKACB, GABRD, KCNJ3, GABRQ, GABRA2, KCNJ5, GABRP, GABRA1, GABBR2, KCNJ6, SLC32A1, KCNJ9, PRKCB, GABRA5, GABRA4, GABRA3, OPRM1, GABRG3, GABRG2, GABRG1, PDE10A, GNB2, PDE7A
KEGG_PATHWAY	ssc03015:mRNA surveillance pathway	39	0.814196	5.90425e-05	HBS1L, DAZAP1, SMG1, EIF4A3, CSTF2, CSTF2T, PPP2R2A, MSI2, GSPT1, PPP2CA, PPP1CC, PNN, PPP2R1B, CLP1, PCF11, PAPOLA, PELO, UPF1, CPSF7, CPSF6, RNGTT, NCBP1, FUS, CPSF3, PABPC4, CPSF2, PABPC5, UPF3A, PPP2R5C, PPP1CA, SRRM1, NUDT21, PPP2R2C, DDX39B, WDR82, RNPS1, ETF1, PABPC1, TARDBP
KEGG_PATHWAY	ssc04726:Serotonergic synapse	39	0.814196	0.0152446	GABRB3, APP, TPH2, GABRB2, GABRB1, ITPR1, CACNA1B, HTR2C, ITPR2, ALOX12B, CACNA1C, CACNA1F, GNGT1, NRAS, GNG10, GNG4, CASP3, GNG8, MAPK1, KCNN2, CACNA1S, PRKACB, MAPK3, KCNJ3, KCNJ5, PLA2G4F, KCNJ6, KCND2, PLA2G4D, KCNJ9, HTR1F, PLA2G4E, PRKCB, HTR1B, BRAF, HTR3B, ALOX15B, GNB2, RAF1
KEGG_PATHWAY	ssc04919:Thyroid hormone signaling pathway	39	0.814196	0.0200602	GSK3B, HDAC1, ATP1A3, ATP1A2, ATP2A1, GATA4, ATP1A1, ACTG1, MED17, MED12, NRAS, MED14, MED13, PLCZ1, SIN3A, AKT2, EP300, MAPK1, ITGAV, PLCG1, RXRG, PRKACB, MAPK3, NCOA2, MED1, CREBBP, BAD, PRKCB, STAT1, NCOA3, ATP1B4, ATP1B2, MED4, ESR1, MED13L, SLCO1C1, KAT2B, MDM2, RAF1
KEGG_PATHWAY	ssc04260:Cardiac muscle contraction	38	0.793319	4.58702e-05	ATP1A3, COX7A2, ATP1A2, ATP2A1, UQCR10, ATP1A1, CACNA1C, CACNA1F, COX6A1, COX5B, COX7C, COX5A, COX6A2, SLC8A2, CACNG6, CACNG7, UQCRFS1, COX2, CYC1, CACNG1, CACNA1S, CACNG2, CACNG3, CACNG5, COX8A, CACNA2D3, CACNA2D2, ATP1B4, ATP1B2, CACNA2D4, TRDN, SLC8A3, CACNB2, UQCRQ, HRC, UQCRC1, CYTB, UQCRC2
KEGG_PATHWAY	ssc04725:Cholinergic synapse	37	0.772443	0.0211118	CAMK2B, CHRM2, CHRNA4, CHRM4, CAMK2A, CHRNA6, CHAT, ITPR1, CACNA1B, ITPR2, CACNA1C, CACNA1F, PIK3CG, GNGT1, NRAS, GNG10, GNG4, AKT2, GNG8, MAPK1, CACNA1S, CAMK2G, PRKACB, MAPK3, SLC18A3, KCNJ3, KCNJ4, CHRNB2, KCNJ6, PRKCB, SLC5A7, CREB3, KCNQ1, CAMK4, GNB2, KCNQ2, CREB5
KEGG_PATHWAY	ssc01200:Carbon metabolism	35	0.730689	0.0479264	GPI, FH, GOT1L1, ECHS1, SHMT2, DLST, OGDHL, ENO2, ADH5, ENO4, ACAT1, MCEE, ME1, PGK1, HAO1, PHGDH, PGK2, HAO2, PSPH, IDH3A, TKTL1, MDH1, MDH2, GOT2, SDHA, SDHB, RPIA, CS, GLUD1, PKM, CPS1, CAT, SUCLG2, ALDOC, ACO2
KEGG_PATHWAY	ssc04066:HIF-1 signaling pathway	35	0.730689	0.0331729	CAMK2B, CDKN1B, TFRC, CUL2, SERPINE1, CAMK2A, ENO2, RELA, ENO4, IGF1R, LDHA, AKT2, PGK1, EP300, MAPK1, ELOB, PGK2, PLCG1, EIF4E, CAMK2G, MAPK3, CREBBP, ANGPT2, PRKCB, STAT3, RPS6, ARNT, CYBB, NFKB1, RBX1, TF, RPS6KB1, ALDOC, TLR4
KEGG_PATHWAY	ssc05145:Toxoplasmosis	34	0.709812	0.0413029	ITGB1, CD40, LAMA1, LAMA4, XIAP, LY96, SLA, RELA, PIK3CG, CASP8, AKT2, CASP3, MAPK1, MAP3K7, MAPK3, JAK1, HSPA8, TGFB2, HSPA1L, BAD, STAT1, STAT3, LAMB4, SLA-DMB, SLA-DMA, NFKB1, MAPK10, CD40LG, ITGA6, TAB2, TLR4, MYD88, BIRC3, BCL2L1
KEGG_PATHWAY	ssc04912:GnRH signaling pathway	28	0.584551	0.081472	CAMK2B, CAMK2A, ITPR1, ITPR2, CACNA1C, CACNA1F, CDC42, NRAS, PTK2B, MAPK1, CACNA1S, CGA, CAMK2G, PRKACB, MAP3K4, MAPK3, MAP3K2, MAP2K4, EGR1, PLA2G4F, PLA2G4D, PLA2G4E, PRKCB, MMP2, FSHB, MAPK10, RAF1, CALM1
KEGG_PATHWAY	ssc04917:Prolactin signaling pathway	23	0.480167	0.0805715	GSK3B, LHCGR, GALT, CISH, STAT1, STAT3, SLC2A2, PRLR, ESR1, RELA, NFKB1, ESR2, MAPK10, NRAS, TH, AKT2, IRF1, MAPK1, RAF1, CGA, SOCS4, SOCS5, MAPK3
KEGG_PATHWAY	ssc04713:Circadian entrainment	33	0.688935	0.0232328	CAMK2B, GRIA2, CAMK2A, ITPR1, CACNA1C, RYR3, CACNA1G, GNGT1, CACNA1I, GRIN2A, GNG10, GNG4, GNG8, PRKG2, MAPK1, NOS1, CAMK2G, PRKACB, MAPK3, GRIA4, KCNJ3, KCNJ5, KCNJ6, KCNJ9, PRKCB, GRIN2C, GRIN2B, GRIN1, GRIN2D, ADCYAP1, ADCY10, GNB2, CALM1
KEGG_PATHWAY	ssc04721:Synaptic vesicle cycle	31	0.647182	0.00105477	NAPA, ATP6V1A, SNAP25, CLTC, SLC1A1, CACNA1B, SLC1A3, CPLX2, SLC1A6, SLC1A7, CPLX1, SLC6A2, RIMS1, ATP6V0A2, ATP6V0A4, SLC17A7, SLC17A8, ATP6V1D, AP2M1, SLC18A3, ATP6V1F, UNC13C, ATP6V0B, SLC32A1, SLC6A11, AP2B1, DNM2, SLC6A5, SLC6A7, ATP6V1B2, ATP6V0D1
KEGG_PATHWAY	ssc05033:Nicotine addiction	31	0.647182	5.32996e-12	GABRB3, GRIA2, GABRB2, GABRB1, CHRNA4, CHRNA6, CACNA1B, GABRR3, GRIN2A, GABRR1, SLC17A7, SLC17A8, GABRD, GRIA4, GABRQ, GABRA2, CHRNB2, GABRP, GABRA1, SLC32A1, GABRA5, GABRA4, GABRA3, GRIN2C, GRIN2B, GABRG3, GABRG2, GRIN1, GABRG1, GRIN2D, GRIN3B
KEGG_PATHWAY	ssc04012:ErbB signaling pathway	30	0.626305	0.0118428	CAMK2B, GSK3B, CDKN1B, CAMK2A, CBL, AREG, CRKL, NRAS, ERBB3, ERBB4, AKT2, ABL2, MAPK1, PLCG1, PAK3, CAMK2G, PAK2, PAK5, MAPK3, MAP2K4, BAD, PRKCB, BRAF, NRG1, NRG2, EREG, MAPK10, RPS6KB1, NRG3, RAF1
KEGG_PATHWAY	ssc04932:Non-alcoholic fatty liver disease	45	0.939457	0.0975903	NDUFB9, GSK3B, NDUFB8, NDUFB10, NDUFB11, NDUFB4, COX7A2, FASLG, UQCR10, COX6A1, COX5B, ADIPOR2, COX7C, COX5A, COX6A2, RELA, CDC42, CASP8, AKT2, CASP3, LEPR, UQCRFS1, COX2, CYC1, COX8A, MLXIP, NDUFA6, NDUFA4, NDUFA2, NDUFC2, SDHA, SDHB, EIF2S1, NFKB1, MAPK10, IL1A, MLXIPL, UQCRQ, NDUFS5, LEP, NDUFS3, UQCRC1, NDUFS2, CYTB, UQCRC2
KEGG_PATHWAY	ssc04146:Peroxisome	30	0.626305	0.0166692	MPV17L, PRDX5, PRDX1, NUDT19, HAO1, HACL1, ACAA1, XDH, HAO2, HMGCLL1, PHYH, ACOT8, PEX19, ACSL6, ACSL5, ACSL4, BAAT, SOD2, SOD1, GNPAT, NUDT7, PEX5L, DAO, PEX3, EHHADH, CAT, AGPS, ERGIC2, SLC27A2
KEGG_PATHWAY	ssc03018:RNA degradation	29	0.605428	0.00899889	DDX6, BTG1, PARN, ENO2, ENO4, EDC3, HSPD1, DHX36, MTREX, NUDT16, DCPS, HSPA9, PNPT1, PABPC4, PABPC5, LSM3, LSM2, PAN2, SKIC8, LSM7, CNOT7, LSM6, XRN1, CNOT1, PNLDC1, CNOT2, XRN2, PABPC1, DCP2
KEGG_PATHWAY	ssc04720:Long-term potentiation	29	0.605428	0.000289309	CAMK2B, GRIA2, CAMK2A, ITPR1, ITPR2, CACNA1C, GRM1, PPP1CC, GRIN2A, RPS6KA6, NRAS, RAP1A, RPS6KA2, EP300, MAPK1, CAMK2G, PRKACB, MAPK3, CREBBP, PRKCB, BRAF, GRIN2C, GRIN2B, GRIN1, PPP1CA, GRIN2D, CAMK4, RAF1, CALM1
KEGG_PATHWAY	ssc04918:Thyroid hormone synthesis	29	0.605428	0.00252578	ITPR1, ATP1A3, ITPR2, ATP1A2, ATP1A1, TTF2, ASGR1, HSP90B1, ASGR2, TPO, TTR, IYD, DUOXA2, CGA, PRKACB, DUOX2, HSPA5, PRKCB, GPX3, GPX5, ATP1B4, ATP1B2, TSHR, PDIA4, CREB3, TG, ALB, SLC26A4, CREB5
KEGG_PATHWAY	ssc04976:Bile secretion	29	0.605428	0.025256	AQP8, AQP9, SLC22A1, ATP1A3, ATP1A2, HMGCR, ATP1A1, SLC5A1, ABCB11, CYP7A1, SLC4A4, SLC4A5, AQP1, KCNN2, PRKACB, SULT2A1, UGT2B31, ABCG8, ABCC2, SLC10A2, NR1H4, SCTR, ATP1B4, ATP1B2, BAAT, SLC9A3, SLCO1A2, CFTR
KEGG_PATHWAY	ssc04978:Mineral absorption	29	0.605428	4.1976e-06	SLC46A1, SLC40A1, ATP1A3, ATP1A2, ATP1A1, SLC5A1, SLC8A2, HEPHL1, TRPM7, ATP7A, TRPM6, HMOX2, SLC39A4, SLC6A19, SLC34A1, ATP2B3, CYBRD1, ATP1B4, SLC30A1, ATP2B1, ATP1B2, ATOX1, SLC8A3, SLC9A3, TF, CYTB, SLC26A9, STEAP1, STEAP2, SLC26A3
KEGG_PATHWAY	ssc04911:Insulin secretion	28	0.584551	0.0431976	GLP1R, CAMK2B, SNAP25, CAMK2A, ATP1A3, SLC2A2, ATP1A2, ATP1A1, CACNA1C, CACNA1F, RIMS2, KCNMB2, KCNN1, KCNN2, KCNN3, CACNA1S, CAMK2G, PRKACB, KCNJ11, PRKCB, ABCC8, ATP1B4, ATP1B2, ADCYAP1, CREB3, KCNU1, KCNMA1, CREB5
KEGG_PATHWAY	ssc04929:GnRH secretion	28	0.584551	0.000551626	ITPR1, ITPR2, CACNA1C, CACNA1F, CACNA1G, CACNA1I, NRAS, AKT2, KISS1R, KCNN1, MAPK1, KCNN2, KCNN3, CACNA1S, CGA, MAPK3, KCNJ3, KCNJ5, GABBR2, KCNJ6, TRPC5, KCNJ11, KCNJ9, PRKCB, ESR2, RAF1, HCN2, HCN1
KEGG_PATHWAY	ssc05412:Arrhythmogenic right ventricular cardiomyopathy	28	0.584551	0.00985683	ITGB1, LAMA1, TCF7, ATP2A1, CACNA1C, CACNA1F, SLC8A2, ACTG1, CACNG6, CACNG7, SGCA, ITGAV, CTNNA2, CACNG1, CACNA1S, CACNG2, EMD, CACNG3, CACNG5, ACTN3, ITGA4, ITGA1, CACNA2D3, CACNA2D2, CACNA2D4, SLC8A3, CACNB2, ITGA6
KEGG_PATHWAY	ssc04742:Taste transduction	27	0.563674	0.00886202	HCN4, PDE1A, PKD2L1, CACNA1C, GRM1, GRM4, P2RY4, SCN9A, TAS1R2, TAS2R3, TRPM5, ASIC2, SCN3A, PRKACB, GABRA2, GABRA1, GABBR2, HTR1F, GABRA5, GABRA4, GABRA3, HTR1B, HTR3B, TAS2R39, P2RX3, SCNN1A, SCN2A
KEGG_PATHWAY	ssc01230:Biosynthesis of amino acids	25	0.521921	0.0317684	GOT1L1, SHMT2, MAT2B, ENO2, ENO4, MAT2A, CBS, PGK1, PHGDH, PGK2, PSPH, IDH3A, TKTL1, GOT2, MAT1A, ASS1, RPIA, CS, PKM, CPS1, PAH, CTH, ALDOC, ACO2, NAGS
KEGG_PATHWAY	ssc03250:Viral life cycle - HIV-1	25	0.521921	0.000613528	CCNT2, SMARCB1, CCNT1, VPS4B, CXCR4, SAMHD1, BICD1, XPO1, EP300, TNPO3, CREBBP, CPSF7, CPSF6, PDCD6IP, MX1, SUPT5H, ELL2, ELL3, KAT2B, CD4, FEZ1, MAP1B, PIN1, SERINC3, RAN
KEGG_PATHWAY	ssc04971:Gastric acid secretion	25	0.521921	0.0433819	CAMK2B, MYLK2, CAMK2A, ITPR1, ATP1A3, ITPR2, ATP1A2, ATP1A1, ACTG1, CAMK2G, PRKACB, KCNJ10, KCNK10, PRKCB, KCNJ16, ATP1B4, ATP1B2, SSTR2, ATP4B, SLC9A4, KCNQ1, SLC26A7, CALM1, KCNK2, CFTR
KEGG_PATHWAY	ssc00310:Lysine degradation	24	0.501044	0.0115725	PRDM7, SETD2, COLGALT2, ECHS1, KMT2A, PRDM6, KMT2C, SETD7, DLST, ASH1L, ACAT1, NSD3, HADHA, HYKK, MECOM, EHHADH, NSD1, PRDM16, KMT5B, KMT5A, SMYD3, HADH, AASS, EZH2
KEGG_PATHWAY	ssc05211:Renal cell carcinoma	24	0.501044	0.0296753	ARNT2, FH, CREBBP, TGFB2, BAD, CUL2, ARNT, BRAF, PTPN11, ETS1, RBX1, CRKL, CDC42, NRAS, RAP1A, AKT2, EP300, MAPK1, ELOB, RAF1, PAK3, PAK2, PAK5, MAPK3
KEGG_PATHWAY	ssc05031:Amphetamine addiction	23	0.480167	0.0453652	CAMK2B, GRIA2, HDAC1, PRKCB, CAMK2A, CACNA1C, GRIN2C, GRIN2B, PPP1CA, GRIN1, GRIN2D, PPP1CC, CREB3, GRIN2A, GRIN3B, ARC, TH, CAMK4, CALM1, PRKACB, CAMK2G, GRIA4, CREB5
KEGG_PATHWAY	ssc04730:Long-term depression	22	0.45929	0.020818	GRIA2, ITPRID1, GRID2, PLA2G4F, PLA2G4D, PLA2G4E, PRKCB, ITPR1, ITPR2, BRAF, CRHR1, GRM1, IGF1R, GNA13, PPP2CA, NRAS, PPP2R1B, PRKG2, MAPK1, NOS1, RAF1, MAPK3
KEGG_PATHWAY	ssc05162:Measles	43	0.897704	0.0677548	GSK3B, CDKN1B, TNFAIP3, FASLG, ADAR, CD3E, IL2RG, RELA, CASP8, AKT2, CASP3, RACK1, IFN-ALPHAOMEGA, JAK3, MAP3K7, JAK1, HSPA8, HSPA1L, BAD, STAT1, STAT2, MX1, STAT3, CSNK2A2, EIF2S1, NFKB1, MAPK10, IL1A, CDK4, OAS2, CDK2, CD28, EIF3H, RAB9A, TLR7, TAB2, TLR4, RAB9B, MYD88, IRF9, TP73, BCL2L1, IFNAR1
KEGG_PATHWAY	ssc00270:Cysteine and methionine metabolism	20	0.417537	0.0251179	DNMT1, GOT1L1, AHCY, AHCYL1, MDH1, MDH2, AGXT2, TAT, GOT2, MAT1A, MAT2B, LACC1, LDHA, MTAP, MAT2A, CBS, ADI1, CTH, SMS, PHGDH
KEGG_PATHWAY	ssc05169:Epstein-Barr virus infection	58	1.21086	0.0928511	CD40, CDKN1B, TNFAIP3, SLA, CD3E, ITGAL, PSMD8, CASP8, SIN3A, AKT2, PSMD2, CASP3, SKP2, JAK3, MAP3K7, JAK1, PDIA3, MAP2K4, USP7, SYK, ENTPD3, ENTPD8, TAP1, OAS2, BTK, CD44, IRF9, IFNAR1, RBPJL, PSMD12, PSMD11, PSMD14, PSMD13, HDAC1, RELA, E2F2, IFN-ALPHAOMEGA, STAT1, STAT2, STAT3, SLA-DMB, SLA-DMA, NFKB1, MAPK10, CXCL10, SNW1, PSMC6, CDK4, PSMC4, NEDD4, PSMC1, CDK2, PSMC2, MDM2, TAB2, VIM, CD247,…
KEGG_PATHWAY	ssc03050:Proteasome	20	0.417537	0.00466896	PSMD12, PSMD11, PSMD14, PSMD13, PSMB8, PSMA7, PSMA5, PSMD8, PSMB7, PSMB4, PSMC6, PSMA1, PSMC4, PSMB3, PSMA2, PSMD2, PSMC1, PSMC2, PSMB1, PSME2
KEGG_PATHWAY	ssc05200:Pathways in cancer	138	2.881	0.0659317	ETS1, IGF1R, FGF4, CRKL, FGF6, RASSF1, EDNRA, FGF8, AKT2, RASSF5, EP300, SKP2, PRKACB, IL13RA1, PDGFRA, WNT5B, PRKCB, RBX1, RUNX1, EML4, MSH6, AR, MSH2, COL4A4, COL4A3, AGTR1, IL6ST, RAF1, IFNAR1, MAX, CUL2, TCF7, CUL1, MGST1, LPAR4, STK4, HSP90B1, WNT6, GNG10, TPR, FGF20, PLCG1, FGF21, JAG2, TGFB2, CREBBP, SMAD4, WNT10A, FN1, FZD9, BRAF, ESR1, ESR2, NFKB1, CXCL12, SP1, CDK4, IL7, GNB2, FGF18, CD…
KEGG_PATHWAY	ssc04961:Endocrine and other factor-regulated calcium reabsorption	19	0.39666	0.0275973	KLK1, PRKCB, CLTC, ATP2B3, ATP1B4, ATP1A3, ATP1A2, ATP2B1, ATP1A1, AP2B1, ATP1B2, ESR1, RAB11A, SLC8A2, DNM2, SLC8A3, CALB1, PRKACB, AP2M1
KEGG_PATHWAY	ssc05205:Proteoglycans in cancer	58	1.21086	0.0742988	ITGB1, IHH, FASLG, IGF1R, ACTG1, PPP1CC, SHH, AKT2, CASP3, TIMP3, ITGAV, PRKACB, PPP1R12A, WNT5B, PRKCB, MMP2, RPS6, WNT9B, ANK1, DCN, RHOA, HCLS1, RAF1, TLR4, CD44, CAMK2B, CD63, DDX5, CAMK2A, ITPR1, WNT8B, ITPR2, IQGAP1, CBL, HOXD10, CDC42, WNT6, NRAS, ERBB3, ERBB4, MAPK1, FLNB, PLCG1, CAMK2G, MAPK3, TGFB2, WNT10A, WNT7B, STAT3, FZD9, FN1, PTPN11, BRAF, ESR1, PPP1CA, RPS6KB1, MDM2, HPSE
KEGG_PATHWAY	ssc04979:Cholesterol metabolism	19	0.39666	0.0275973	ABCA1, MYLIP, ABCG8, PCSK9, CIDEB, ABCB11, LIPA, CYP7A1, TSPO2, VAPA, STAR, NPC2, SOAT2, APOH, ANGPTL3, TSPO, VDAC2, VDAC1, APOB
KEGG_PATHWAY	ssc04216:Ferroptosis	17	0.354906	0.0213046	TFRC, GPX4, NCOA4, SLC40A1, ACSL6, ACSL5, CYBB, ACSL4, SLC3A2, SAT1, CP, TF, MAP1LC3B, FTMT, CPHL1, PCBP2, VDAC2
KEGG_PATHWAY	ssc04657:IL-17 signaling pathway	17	0.354906	0.0213046	CXCL8, IL5, IFNG, MMP1, ACSL6, ACSL5, HSP90AA1, LCN2, S100A9, S100A8, CYBB, ACSL4, SLC3A2, SAT1, CP, TF, MAP1LC3B
KEGG_PATHWAY	ssc05340:Primary immunodeficiency	16	0.334029	0.0103888	CD40, TAP1, RFXANK, IL2RG, CD3E, UNG, CD4, CD40LG, PTPRC, CD8A, LCK, BTK, IL7R, ICOS, JAK3, ADA
KEGG_PATHWAY	ssc03030:DNA replication	14	0.292276	0.0442426	PRIM2, RFC3, RNASEH2B, MCM7, RFC1, RFC2, RPA1, RPA2, RPA3, POLE3, MCM3, MCM4, MCM6, POLE
KEGG_PATHWAY	ssc04964:Proximal tubule bicarbonate reclamation	12	0.250522	0.0054177	GLUD1, SLC9A3, MDH1, CA4, ATP1B4, ATP1A3, ATP1A2, ATP1B2, ATP1A1, SLC38A3, SLC4A4, AQP1

## Sheet: Sheet 3
Sheet3. GO-BP and KEGG pathway enrichment analyses of DEGs in MLN tissue infected with ASFV at 1 dpi.
Category	Term	Count	%	PValue	Genes
KEGG_PATHWAY	ssc01100:Metabolic pathways	444	8.05661	0.00034253	PGAP1, EHMT1, DMP1, GLS, NDST1, LIPC, LIPG, NAMPT, NDST3, PLCE1, LRAT, SDS, GLCE, MTAP, MTHFD1, IDNK, UQCRC2, ADPRM, GNE, IDO1, TPH2, RPN2, SHMT1, MTMR8, HACD3, SDSL, GNS, HACD2, ADH5, HSD11B1, ADH4, LDHA, RDH12, RDH11, PRDM16, COX3, COX1, LTA4H, GSTM3, SETD1A, MTHFS, PRDX6, CS, GLUD1, BHMT, UCK1, B4GAT1, FASN, PPT1, PLCH1, PLCH2, MOCS2, SETD2, PIGN, PIGQ, HEXB, QPRT, HEXA, ADK, HEXD, PIGW, ATIC,…
GOTERM_BP_DIRECT	GO:0006357~regulation of transcription from RNA polymerase II promoter	350	6.35093	0.0808382	ATF1, RB1, ATF2, ZNF175, ZNF292, RAX, SCX, JMJD1C, CCNC, IKZF2, IKZF5, UXT, ELK4, ERFL, CREB3L1, EPC2, SOX8, SUPT20H, CCNL1, TP63, VRTN, HOXA5, MEF2A, MEF2C, COG5, ZFP2, SOX13, EBF4, MED4, SOX10, ISL1, WDR77, THAP1, ISL2, TFR2, RFX7, HOXB2, ZSCAN25, ATF5, CCNQ, HOXB6, ZNF276, ZBTB8A, ARX, ZBTB1, ZNF23, ZNF24, ZNF26, BRIP1, RAD21, ZSCAN10, PRDM16, HOXC5, NKX2-1, ALX4, ZNF148, HOXC9, HOXC8, ZNF268,…
GOTERM_BP_DIRECT	GO:0045944~positive regulation of transcription from RNA polymerase II promoter	222	4.02831	0.000164719	RB1, GABPB2, RAX, CCNC, GABPB1, SOX3, RPS6KA3, SOX18, CREB3L1, GPBP1, NAMPT, SOX8, IER5, CDON, MEF2A, MED1, MEF2C, FOXH1, RFX3, SOX11, ISL1, THAP3, TFR2, PRKD1, ZFPM1, ATF6, CASZ1, AIRE, DHX9, GATA5, GATA4, HELZ2, GALR3, GALR2, PCBP2, HLTF, NKX2-1, TP53BP1, ZNF148, PPARGC1A, ZNF268, PPARGC1B, NKX2-3, ZBTB7C, JUN, BCL11B, GDF2, NR1D2, ELL3, SETX, MLLT10, HNRNPK, SNW1, MC1R, AGO3, TNFSF8, HAMP, TOP…
KEGG_PATHWAY	ssc05022:Pathways of neurodegeneration - multiple diseases	167	3.0303	7.31108e-07	NDUFA11, COX6A1, PSMD8, FRAT1, KIF5C, PSMD2, KIF5B, KIF5A, CSNK2A2, CYBB, SDHC, DKK1, SDHB, COX7A2L, VDAC3, VDAC2, VDAC1, UQCRC2, ATF6, ND5, PPID, STX1A, ND6, PSMD12, VCP, PSMD11, PSMD14, NDUFB10, ATP8, NDUFB11, PIK3R4, CACNA1B, ITPR1, ITPR2, COX7A2, PSEN1, CACNA1F, AGER, C9ORF72, ATP5MC1, WNT6, KLC3, PPP3R1, GRIN2A, ATXN2, COX3, COX1, CACNA1S, NRBF2, PRPH, SPTBN2, WNT10A, DNAH17, FZD4, FZD6, DNA…
KEGG_PATHWAY	ssc05200:Pathways in cancer	167	3.0303	0.000513786	RB1, CSF3R, EPO, FGF2, FGF6, FRAT1, CCND1, TFG, IL12B, SKP2, PRKACB, IL13RA1, PDGFRB, PDGFRA, HGF, MITF, PGF, RBX1, EML4, MSH6, MSH2, COL4A2, CCNE2, SMO, MSH3, COL4A1, COL4A4, COL4A3, COL4A6, IL6ST, IFNAR1, CSF1R, NOTCH1, MGST3, CUL2, CUL1, MGST1, PDGFA, PLD1, HIF1A, RASGRP3, HSP90B1, WNT6, GNG10, TERT, TPR, FGF22, FGF21, JAG2, SMAD2, GSTM3, SMAD4, JUN, WNT10A, TGFB1, FZD4, FZD6, FN1, FZD8, BRAF,…
KEGG_PATHWAY	ssc05010:Alzheimer disease	138	2.50408	2.27295e-06	NDUFA11, COX6A1, PSMD8, FRAT1, SLC39A9, KIF5C, PSMD2, KIF5B, KIF5A, SLC39A6, SLC39A4, CSNK2A2, ADAM10, CYBB, SDHC, DKK1, SDHB, COX7A2L, ADAM17, VDAC3, VDAC2, VDAC1, UQCRC2, ATF6, ND5, PPID, ND6, PSMD12, PSMD11, PSMD14, NDUFB10, ATP8, NDUFB11, PIK3R4, ITPR1, ITPR2, COX7A2, PSEN1, CACNA1F, AGER, ATP5MC1, APH1A, WNT6, KLC3, PPP3R1, GRIN2A, COX3, COX1, CACNA1S, NRBF2, WNT10A, FZD4, FZD6, EIF2AK2, FZD…
KEGG_PATHWAY	ssc05014:Amyotrophic lateral sclerosis	133	2.41336	1.29223e-06	NUP107, NDUFA11, COX6A1, PSMD8, KIF5C, PSMD2, KIF5B, KIF5A, SDHC, SDHB, NUP93, COX7A2L, SRSF3, MATR3, VDAC1, NUP98, UQCRC2, ATF6, SRSF7, ND5, ND6, NUP205, PSMD12, VCP, SEH1L, PSMD11, PSMD14, NDUFB10, ATP8, NDUFB11, PIK3R4, COX7A2, C9ORF72, NUP160, ATP5MC1, KLC3, PPP3R1, GRIN2A, ATXN2, TPR, COX3, COX1, NUP88, NRBF2, PRPH, NUP155, DNAH17, DNAH14, NUP153, GRIN2C, EIF2S1, GRIN2D, SETX, UQCRQ, CHMP2B,…
KEGG_PATHWAY	ssc05016:Huntington disease	121	2.19561	4.92811e-08	NDUFA11, COX6A1, PSMD8, KIF5C, PSMD2, KIF5B, CREB3L1, KIF5A, AP2M1, SDHC, SDHB, COX7A2L, VDAC3, TBPL1, VDAC2, TFAM, VDAC1, UQCRC2, ND5, STX1A, ND6, PSMD12, PSMD11, PSMD14, NDUFB10, ATP8, NDUFB11, PIK3R4, CACNA1B, ITPR1, COX7A2, ATP5MC1, KLC3, COX3, COX1, NRBF2, PPARGC1A, DNAH17, DNAH14, SP1, UQCRQ, ATG2A, MAP3K10, CYCS, ATG2B, CLTC, AP2A2, COX7C, BBC3, GRM5, CASP8, SIN3A, CASP3, IFT57, DNAI2, GPX…
KEGG_PATHWAY	ssc05020:Prion disease	108	1.95972	1.85957e-07	ATF2, NDUFA11, COX6A1, PSMD8, KIF5C, PSMD2, KIF5B, CREB3L1, KIF5A, PRKACB, CSNK2A2, CYBB, SDHC, SDHB, COX7A2L, VDAC3, VDAC2, VDAC1, UQCRC2, ND5, ND6, PSMD12, NOTCH1, PSMD11, PSMD14, NDUFB10, ATP8, NDUFB11, CACNA1B, ITPR1, ITPR2, COX7A2, CACNA1F, ATP5MC1, STIP1, KLC3, PPP3R1, GRIN2A, C5, C7, COX3, COX1, CACNA1S, HSPA8, CAV2, CAV1, GRIN2C, EIF2S1, GRIN2D, GRIN3B, UQCRQ, CYCS, PIK3CB, C8B, COX7C, PP…
KEGG_PATHWAY	ssc05165:Human papillomavirus infection	108	1.95972	0.00138968	RB1, PATJ, PPP2R2A, CCND1, PPP2R1B, CREB3L1, TNR, PRKACB, PDGFRB, PRKCI, SCRIB, TICAM1, COL4A2, CCNE2, COL4A1, COL4A4, COL4A3, COL4A6, TBPL1, ATP6V0D1, LLGL1, IFNAR1, LLGL2, ATP6V1A, NOTCH1, PSEN1, PRKCZ, SLC9A3R1, WNT6, VTN, TERT, CHAD, ATP6V0A2, ATP6V1D, ATP6V1C1, ATP6V1C2, WNT10A, FZD4, FZD6, FN1, EIF2AK2, FZD8, ISG15, COL1A1, DLG1, DLG3, COL9A1, COL9A3, ATR, PALS1, ITGB1, ITGB4, FASLG, PIK3CB…
KEGG_PATHWAY	ssc04151:PI3K-Akt signaling pathway	106	1.92343	0.0181433	ATF2, CSF3, CSF3R, EPO, PPP2R2A, FGF2, FGF6, CCND1, PPP2R1B, CREB3L1, KDR, TNR, PDGFRB, PDGFRA, HGF, PGF, EREG, COL4A2, CCNE2, COL4A1, EIF4E1B, COL4A4, COL4A3, COL4A6, IFNAR1, CSF1R, PDGFA, PIK3R6, HSP90B1, VTN, GNG10, CHAD, FGF22, FGF21, NGFR, FN1, GNG12, COL1A1, FGF16, IL7, FGF19, GNB4, COL9A1, COL9A3, FGFR4, IL7R, ITGB1, HSP90AB1, FLT3, YWHAB, ITGB4, FASLG, BRCA1, PIK3CB, RPTOR, GNGT1, VCPKMT,…
KEGG_PATHWAY	ssc04010:MAPK signaling pathway	101	1.8327	0.000200815	ATF2, IL1RAP, FGF2, ELK4, RPS6KA3, FGF6, RPS6KA2, KDR, MAP3K7, PRKACB, PDGFRB, PDGFRA, MEF2C, IL1R1, CACNA2D1, HGF, MAPK8IP3, PGF, EREG, CACNB4, CSF1R, CACNA1B, PDGFA, CACNA1F, CACNA1E, CACNA1H, RASGRP3, STK3, CACNA1G, RAP1B, CACNA1I, PPP3R1, RAP1A, IRAK1, CACNA1S, FGF22, FGF21, HSPA8, NGFR, JUN, TGFB1, BRAF, GNG12, FGF16, FGF19, NF1, TAB2, FGFR4, MYD88, PTPRR, FLT3, RASGRF1, FASLG, PPP3CA, DUSP1…
KEGG_PATHWAY	ssc04144:Endocytosis	98	1.77826	1.61123e-07	WASHC4, SH3GL3, VPS29, WASHC5, TFRC, ZFYVE9, CBLC, CBLB, KIF5C, KIF5B, KIF5A, VPS35, VPS36, SH3GL2, AP2M1, WASHC3, SH3GLB1, PDGFRA, USP8, PRKCI, IST1, ACAP3, ACAP2, ZFYVE16, HGS, RUFY2, STAM2, VPS25, AGAP3, PLD1, PRKCZ, SNX3, SNX1, GRK3, GRK2, SNX2, RAB11FIP2, RAB11FIP3, RAB11FIP4, RAB11FIP5, SNX6, SMAD2, HSPA8, SMURF2, CAV2, VTA1, CAV1, IQSEC3, ARPC5, STAM, IGF2R, EHD1, DAB2, ARPC3, CHMP2B, FGFR…
KEGG_PATHWAY	ssc05012:Parkinson disease	94	1.70568	0.000296083	NDUFA11, LRRK2, COX6A1, COX7C, SLC6A3, PSMD8, SLC39A9, KIF5C, PSMD2, KIF5B, CASP3, KIF5A, SLC39A6, PRKACB, SLC39A4, SLC18A2, SLC39A10, NDUFC2, SDHC, SDHB, PSMA5, COX7A2L, PSMA3, PSMA4, PSMA1, PSMA2, NDUFS5, NDUFS3, VDAC3, NDUFS2, VDAC2, NDUFS1, VDAC1, UQCRC2, SLC25A5, ATF6, ND5, CAMK2B, ND6, PSMD12, NDUFB8, CAMK2D, SAMD8, PSMD11, TUBAL3, NDUFB6, PSMD14, NDUFB10, NDUFB5, ATP8, NDUFB11, NDUFB4, CAM…
GOTERM_BP_DIRECT	GO:0045893~positive regulation of transcription, DNA-templated	92	1.66939	0.00395376	CDKN1C, DDX3X, MSTN, EPO, CHD8, KDM8, HIF3A, EDRF1, ING2, CHEK2, GPBP1, SOST, CEP290, SOX7, RNF111, NCOA1, MEF2C, ANKRD49, DTX3L, FBXW11, ACTL6A, MSL2, AXIN1, SOX11, SOX10, ETV4, UCHL5, ZFP90, TOPORS, TGFBR1, DNAJC2, PPM1A, NIF3L1, CHDH, WAC, TFAM, ZNF711, PPARG, TRIM16, PLCB1, MAPRE1, KDM7A, PPARD, KMT2E, INO80C, INO80E, INO80D, RRN3, KMT2A, KARS1, NR1I2, MAZ, FOXK1, GATA4, PSEN1, MLLT3, SAMHD1,…
KEGG_PATHWAY	ssc05208:Chemical carcinogenesis - reactive oxygen species	83	1.50608	0.000152123	NDUFA11, PIK3CB, COX6A1, COX7C, VCPKMT, IKBKG, ACP1, CHUK, HGF, AKR1A1, ARNT, NDUFC2, SDHC, SDHB, COX7A2L, PIK3CA, PRKD3, NDUFS5, CAT, NDUFS3, VDAC3, NDUFS2, VDAC2, NDUFS1, VDAC1, PRKD1, UQCRC2, SOS1, SLC25A5, SOS2, MET, ND5, ND6, SLC26A2, NDUFB8, SLC26A1, SAMD8, NDUFB6, NDUFB10, NDUFB5, ATP8, NDUFB11, MGST3, NDUFB4, MGST1, NDUFB1, COX7A2, UQCR10, COX5B, PLD1, HIF1A, COX5A, ATP5MC1, NRAS, ATP5F1A…
KEGG_PATHWAY	ssc04714:Thermogenesis	82	1.48793	0.000573692	ATF2, NDUFA11, PRKAG1, COX6A1, COX7C, PRKAG3, RPTOR, RPS6KA3, RPS6KA2, CREB3L1, VCPKMT, PRKACB, PRKAB2, SMARCC1, ACTL6A, ACSL5, NDUFC2, FRS2, ACSL4, SDHC, ACSL3, SDHB, COX7A2L, CREB1, TFR2, NDUFS5, AKT1S1, NDUFS3, NDUFS2, NDUFS1, PPARG, UQCRC2, SOS1, SOS2, ND5, ND6, PRKAA1, NDUFB8, KDM3A, KDM3B, SMARCD3, NDUFB6, COX16, NDUFB10, NDUFB5, ATP8, NDUFB11, COX18, NDUFB4, NDUFB1, COX7A2, ADCY1, UQCR10, …
KEGG_PATHWAY	ssc04020:Calcium signaling pathway	80	1.45164	0.00682566	OXTR, HTR2B, HTR2C, ATP2A1, ADRA1B, HTR4, FGF2, GRM1, SLC8A1, SLC8A2, PPP3CA, FGF6, CYSLTR1, GRM5, PLCZ1, KDR, PLCE1, PRKACB, PDGFRB, PDGFRA, AVPR1B, HGF, SPHK1, PLCB3, PLCB4, STIM1, ADORA2B, ITPKA, VDAC3, VDAC2, VDAC1, SLC25A5, PLCB1, MET, CAMK2B, CAMK2D, SAMD8, PTGER1, CAMK2A, ITPR1, CACNA1B, PDGFA, ITPR2, CXCR4, ADRB1, ADCY1, CACNA1F, ADCY8, CACNA1E, CACNA1H, CACNA1G, CACNA1I, HRH1, PPP3R1, GR…
KEGG_PATHWAY	ssc05171:Coronavirus disease - COVID-19	78	1.41535	0.0285387	RPL4, CSF3, CXCL8, RPL3, RPL32, RPL34, RPLP1, RPLP0, F13A1, PIK3CB, C8B, RPL6, RPS4X, IFIH1, RPS17, C8G, RPS16, RPS18, IL12B, RPL38, IKBKG, RPL37, MAP3K7, RPS13, RPS12, CHUK, RPL23, RPS5, CYBB, RPSA, IRAK4, ACE2, ADAM17, PIK3CA, OAS2, TRAF6, TLR8, RPL24, RPL27, TLR7, RPL26, IL6ST, TLR4, IRF9, IFNAR1, RPL11, RPS27L, C2, MAPK8, C5, RPS15A, IRAK1, C7, MAPK1, CCL2, RPL15, RPS27A, MAPK3, JUN, STAT1, S…
GOTERM_BP_DIRECT	GO:0015031~protein transport	77	1.39721	0.019483	VPS29, PGAP1, PHAX, SEC61A2, SERP2, SEC61A1, DUOXA2, VPS35, AP1S3, TMED7, ARRDC4, NSF, AMN, COG6, IST1, COG4, VPS33A, VPS37D, VPS37A, AP5B1, SCAMP1, NUP93, TOM1L2, RABEP1, RABEP2, HGS, TXNIP, ATG4A, KDELR2, EXOC5, NUP98, SFT2D2, STAM2, VPS25, SFT2D1, ARL8B, RAB1A, CD63, ENY2, RAMP3, CALCRL, LMAN2L, GOSR1, EIF5A2, NMD3, RRBP1, PSEN1, LRP2, SDAD1, LIN7C, SNX3, SCFD1, VPS54, SNX8, RAB11FIP5, ARFGEF1…
KEGG_PATHWAY	ssc04014:Ras signaling pathway	74	1.34277	0.0295893	FLT3, RASGRF1, FASLG, PIK3CB, FGF2, GNGT1, FGF6, KDR, VCPKMT, PLCE1, IKBKG, PRKACB, PDGFRB, PDGFRA, PLA2G4F, CHUK, PLA2G4D, RALGAPA1, HGF, PLA2G4A, KSR2, PGF, RHOA, RALGAPB, PIK3CA, KIT, RASA2, SOS1, SOS2, MET, PLA1A, CSF1R, PDGFA, RASAL2, PLD1, RASGRP3, CDC42, NTF4, RAP1B, NRAS, GRIN2A, MAPK8, GNG10, RAP1A, GNG4, ABL2, MAPK1, PAK2, PAK5, FGF22, FGF21, MAPK3, NTRK1, BRAP, NGFR, ANGPT4, PLA2G2D, A…
KEGG_PATHWAY	ssc05415:Diabetic cardiomyopathy	73	1.32462	0.00093843	NDUFA11, ATP2A1, PIK3CB, SLC2A4, COX6A1, COX7C, PPP1CB, PPP1CC, PDK4, PDK3, CYBB, NDUFC2, SDHC, SDHB, TGFBR1, COX7A2L, PLCB3, PLCB4, PIK3CA, NDUFS5, NDUFS3, VDAC3, NDUFS2, VDAC2, NDUFS1, VDAC1, UQCRC2, SLC25A5, PLCB1, ND5, CAMK2B, ND6, NDUFB8, CAMK2D, SAMD8, NDUFB6, NDUFB10, NDUFB5, ATP8, NDUFB11, NDUFB4, CAMK2A, NDUFB1, COX7A2, PDHB, UQCR10, COX5B, AGER, PRKCZ, COX5A, ATP5MC1, ATP5F1A, MAPK8, CO…
KEGG_PATHWAY	ssc05205:Proteoglycans in cancer	72	1.30648	0.00179978	ITGB1, IHH, FASLG, PIK3CB, CTSV, FGF2, PPP1CB, PPP1CC, SHH, CCND1, CTSL, CASP3, KDR, IL12B, VCPKMT, PLCE1, ITGAV, PRKACB, PPP1R12A, ITGA2, HGF, FRS2, WNT16, ANK1, DCN, RHOA, PIK3CA, SMO, SOS1, TLR4, SOS2, MET, PPP1R12C, CD44, CAMK2B, CD63, DDX5, CAMK2D, CAMK2A, ITPR1, ITPR2, IQGAP1, HIF1A, CDC42, VTN, WNT6, NRAS, WNT11, ERBB3, GPC1, MAPK1, DROSHA, MAPK3, SMAD2, WNT10A, TGFB1, FZD4, CAV2, LUM, CAV…
GOTERM_BP_DIRECT	GO:0006511~ubiquitin-dependent protein catabolic process	71	1.28833	0.0590664	USP35, USP37, USP38, USP33, USP34, CBLC, HERPUD1, RNF114, RNF19A, USP30, FBXO8, RNF111, BBS4, USP8, USP47, MYLIP, USP48, USP7, DTX3L, USP4, USP3, USP2, USP45, RC3H1, TRPC4AP, RC3H2, UCHL5, RBX1, PSMA3, PSMA4, RNF125, WDR81, PSMA1, PSMA2, ANAPC2, CUL9, USP15, USP16, PSMD11, USP27X, CUL5, UBA6, CUL3, CUL2, CUL1, USP18, UBD, USP1, UBQLN1, RBBP6, FEM1C, PSMF1, UBQLN2, USP24, USP25, HACE1, NDFIP1, SMU…
KEGG_PATHWAY	ssc04015:Rap1 signaling pathway	67	1.21575	0.0361551	ITGB1, DOCK4, CTNND1, PIK3CB, SIPA1L3, FGF2, FGF6, KDR, PLCE1, PDGFRB, PDGFRA, PRKCI, HGF, PGF, RHOA, PLCB3, PLCB4, PIK3CA, ADORA2B, PRKD3, KIT, PRKD1, PLCB1, CRK, RAPGEF6, MET, RAPGEF4, CSF1R, GNAI3, PDGFA, ADCY1, ADCY8, PRKCZ, RAP1GAP, RASGRP3, CDC42, RAP1B, NRAS, GRIN2A, RAP1A, CNR1, KRIT1, MAPK1, FGF22, FGF21, MAPK3, FARP2, NGFR, ANGPT4, ANGPT2, BRAF, VEGFD, MAPK12, GRIN1, AFDN, FGF16, MAPK11…
KEGG_PATHWAY	ssc05417:Lipid and atherosclerosis	67	1.21575	0.0474457	ERO1A, HSP90AB1, CXCL8, FASLG, PIK3CB, VLDLR, PYCARD, PPP3CA, CASP8, CASP6, CASP3, IL12B, IKBKG, MAP3K7, CHUK, CYBB, TRAF2, IRAK4, TICAM1, RHOA, PLCB3, PLCB4, PIK3CA, TRAF6, PPARG, TLR6, PLCB1, ATF6, TLR4, CAMK2B, CAMK2D, CAMK2A, ITPR1, LY96, AGER, HSP90B1, HSPD1, CDC42, RAP1B, NRAS, PPP3R1, MAPK8, RAP1A, RXRA, IRAK1, MAPK1, CCL2, APOB, MAPK3, ABCA1, HSPA8, JUN, VCAM1, HSPA1L, HSPA4, SOD2, EIF2S1…
KEGG_PATHWAY	ssc04024:cAMP signaling pathway	67	1.21575	0.0664247	GLP1R, OXTR, ATP2A1, OXT, PIK3CB, HTR4, GLI3, PPP1CB, PPP1CC, CREB3L1, PDE4B, PLCE1, CNGA4, PRKACB, PPP1R12A, PDE4D, SSTR2, ATP1B1, RHOA, ADCYAP1, CREB1, PIK3CA, ACOX1, CRH, CNGB3, ACOX3, RAPGEF4, HCN4, CAMK2B, CAMK2D, GIPR, CAMK2A, GNAI3, ATP1A3, ADRB1, ADCY1, CACNA1F, ADCY8, PLD1, CRHR2, RAP1B, GRIN2A, MAPK8, RAP1A, MAPK1, CACNA1S, CGA, GPHA2, MAPK3, GABBR1, JUN, HTR1E, ATP2B3, BRAF, ATP2B1, GR…
KEGG_PATHWAY	ssc04510:Focal adhesion	66	1.1976	0.0121131	ITGB1, ITGB4, RASGRF1, PIK3CB, ARHGAP5, PPP1CB, PPP1CC, CCND1, KDR, TNR, VCPKMT, ITGAV, PDGFRB, PDGFRA, PPP1R12A, ITGA4, ITGA3, ITGA2, HGF, ITGA1, PGF, RHOA, COL2A1, COL4A2, PIK3CA, COL4A1, COL4A4, COL6A2, COL6A1, COL4A3, COL4A6, COL6A3, ITGA6, SOS1, SOS2, CRK, MET, PPP1R12C, BIRC3, LAMA5, TNXB, LAMA4, PDGFA, XIAP, MYL12A, CDC42, RAP1B, VTN, MAPK8, RAP1A, CHAD, MAPK1, PAK2, PAK5, MAPK3, JUN, LAMB…
GOTERM_BP_DIRECT	GO:0016192~vesicle-mediated transport	65	1.17946	0.0346925	ARF4, GOLT1B, CLTC, AP4E1, CHM, MLC1, CLINT1, ARL5B, AP1G1, KIF5A, AP1S2, KIF1C, KIF1B, KIF1A, AP1S3, ARL5A, BVES, AP2M1, TRIM23, VPS9D1, VPS33A, AP3B1, AP3B2, ARL4A, VAMP7, RIN3, SFT2D2, SFT2D1, STX1A, VAMP2, RAB1A, STX12, COPB2, COPA, SAR1A, ARL1, HSPA14, AP3M1, GGA1, SCFD1, VPS11, STXBP6, STX2, SPTBN2, SYT4, HSPA8, SYT3, SYT2, HSPA1L, CACFD1, AP2B1, SYT9, SYT8, SYT7, SYT17, AHI1, CNIH1, SYT12,…
KEGG_PATHWAY	ssc04141:Protein processing in endoplasmic reticulum	65	1.17946	0.000116448	ERO1A, TRAM1, HSP90AB1, UBE2D2, NGLY1, HERPUD1, SEC61A2, SEC61A1, MAN1A2, UBXN8, SEC61B, UBXN4, SEC63, PDIA3, SSR4, SSR2, SSR3, DNAJB12, YOD1, TRAF2, CKAP4, RBX1, DAD1, DNAJB11, PLAA, CRYAA, ATF6, CRYAB, VCP, SAR1A, RPN2, HSPA4L, SEL1L, CUL1, DERL2, RRBP1, HSP90B1, LMAN1, MAPK8, HSPH1, MAN1C1, UBQLN1, UGGT1, SEC23B, MARCHF6, UBQLN2, SEC31A, EDEM3, HSPA8, SEC24B, SEC24A, HSPA1L, DNAJC5B, WFS1, EDE…
GOTERM_BP_DIRECT	GO:0006915~apoptotic process	64	1.16131	0.0546395	AHCYL1, FASTKD2, EPO, APIP, PCSK9, FASLG, PYCARD, BABAM2, PIDD1, CASP8, LGALS1, ATCAY, OPA1, AIFM1, CASP6, CASP3, RACK1, IFT57, MAP3K7, TP63, ZNF385A, BOK, SH3GLB1, MEF2A, THOC1, TRAF2, TGFBR1, PLSCR1, PLSCR3, DAD1, VDAC1, BIRC6, TMBIM6, DNASE1L3, BECN1, BCL2A1, BRAT1, SLC5A11, CUL1, PSEN1, NTN1, GRAMD4, STK3, BCLAF1, PAK5, BCL2L14, ATG5, EGLN3, SIVA1, CDKN2A, FBXO39, MTHFS, CIDEC, TBX2, SH3RF3, …
KEGG_PATHWAY	ssc05017:Spinocerebellar ataxia	63	1.14317	3.54904e-06	KCNC3, ATP2A1, RORA, PIK3CB, VLDLR, GRM1, PSMD8, OPA1, PSMD2, CIC, TRPC3, KCND3, TRAF2, PSMA5, PLCB3, PSMA3, PSMA4, PLCB4, PIK3CA, PSMA1, PSMA2, MYOD1, VDAC3, TBPL1, VDAC2, PIK3C3, VDAC1, SLC25A5, PLCB1, BECN1, PSMD12, BEAN1, SAMD8, PSMD11, PSMD14, ITPR1, PIK3R4, ITPR2, OMA1, PSMB7, ATXN2, PSMB4, GRIN2A, MAPK8, PSMB3, PSMB1, NRBF2, SPTBN2, NFYA, GRIN2C, PUM1, PUM2, GRIN1, GRIN2D, GRIN3B, DAB1, PS…
GOTERM_BP_DIRECT	GO:0071222~cellular response to lipopolysaccharide	61	1.10688	1.51804e-07	CD274, CXCL9, CXCL8, LY96, NUGGC, PYCARD, MAPK8, KLRK1, IRAK1, PDE4B, IL12B, STAP1, CCR5, HAVCR2, IL10, ABCA1, MEF2C, JUN, CD180, NR1H4, PPBP, AICDA, RHOA, IL1A, CXCL10, CXCL11, PLSCR3, AMCF-II, TNIP2, TRAF6, TNFSF4, RARA, PLAA, ADAM9, CACTIN, CHMP5
GOTERM_BP_DIRECT	GO:0001701~in utero embryonic development	59	1.07059	0.0301186	ATF2, EXOC3L2, CHD8, RTCB, ZFAND5, CELF4, IHH, BRK1, CMIP, GLI3, POLB, DNMT3L, GJA1, SIN3A, SOX18, MYO18B, SOX8, IFITM5, PDGFRA, ENDOG, AXIN1, LIG4, ADAM10, SLC30A1, RPGRIP1L, TERF2, EPN1, MSH2, SMO, SYF2, TRAF6, FOXC1, NOTCH1, RRN3, ADD1, INPP5B, GNA13, CCNB2, CCNB1, C5, SLC25A20, APOB, WDTC1, JAG2, SMAD2, CHTOP, SMAD4, UBE2B, EIF2S2, TBX3, CAMSAP3, FOSL1, MYO1E, BMP2, ETNK2, MAFG, B9D1, SEC24D,…
KEGG_PATHWAY	ssc04723:Retrograde endocannabinoid signaling	58	1.05244	0.00028391	GABRB3, GABRB2, FAAH, DAGLA, NDUFA11, GRM1, GNGT1, GRM5, PRKACB, NDUFC2, GABRG1, PLCB3, PLCB4, NDUFS5, NDUFS3, NDUFS2, NDUFS1, PLCB1, ND5, ND6, NDUFB8, NDUFB6, NDUFB10, NDUFB5, NDUFB11, NDUFB4, ITPR1, GNAI3, CACNA1B, NDUFB1, ITPR2, ABHD6, ADCY1, PTGS2, CACNA1F, ADCY8, MAPK8, GNG10, CNR1, GNG4, MAPK1, SLC17A7, CACNA1S, SLC17A8, GABRD, MAPK3, NDUFA9, KCNJ5, NDUFA6, NDUFA5, KCNJ9, NDUFA4, NDUFA2, GN…
KEGG_PATHWAY	ssc05203:Viral carcinogenesis	58	1.05244	0.0910382	RB1, ATF2, DDX3X, YWHAB, HDAC11, PIK3CB, POLB, CASP8, CCND1, CASP3, CREB3L1, IKBKG, CCR5, SKP2, CCR4, PRKACB, CCR2, USP7, TRAF2, SCRIB, YWHAZ, RHOA, RBL1, CREB1, PIK3CA, CCNE2, RASA2, VDAC3, TBPL1, ATP6V0D1, IL6ST, MAD1L1, IRF9, HIST1H2BD, HDAC4, GTF2A1, HDAC2, HPN, HDAC8, HDAC9, HDAC7, CDC42, NRAS, SCIN, MAPK1, MAPK3, GTF2A1L, JUN, EIF2AK2, GTF2H1, GTF2H3, DLG1, HNRNPK, SNW1, PSMC1, CDK1, REL, K…
GOTERM_BP_DIRECT	GO:0006281~DNA repair	57	1.0343	0.00537757	RPAIN, DCLRE1A, BRCA1, POLB, EXO1, SMARCAD1, WDHD1, SUPT16H, RFC4, RFC1, KMT5C, RFC2, PARP2, USP3, USP45, ATRX, DNTT, REXO4, INIP, UCHL5, RAD51C, RRM2B, FANCD2, CHDH, PSME4, VCP, CHRNA4, ABRAXAS1, PDS5B, PDS5A, SAMHD1, ZMPSTE24, RAD51AP1, WRN, SLX4, ZRANB3, MBD4, RRM1, NPM1, UBE2B, EYA2, FANCL, XRCC3, RPA1, HUWE1, RPA2, GTF2H1, UBE2A, RAD50, APEX1, UBE2T, RAD17, TRIP12, RAD1, MNAT1, NOP53, ATR
KEGG_PATHWAY	ssc04932:Non-alcoholic fatty liver disease	57	1.0343	0.0026146	CXCL8, NDUFA11, PRKAG1, FASLG, PIK3CB, COX6A1, COX7C, PRKAG3, CASP8, CASP3, SREBF1, PRKAB2, ADIPOQ, NDUFC2, TRAF2, SDHC, SDHB, IL1A, COX7A2L, PIK3CA, NDUFS5, NDUFS3, NDUFS2, NDUFS1, PPARG, UQCRC2, PRKAA1, NDUFB8, NDUFB6, NDUFB10, NDUFB5, NDUFB11, NDUFB4, NDUFB1, COX7A2, UQCR10, COX5B, ADIPOR2, COX5A, CDC42, MAPK8, RXRA, COX3, COX1, NDUFA9, JUN, TGFB1, NDUFA6, NDUFA5, NDUFA4, NDUFA2, EIF2S1, MAPK1…
KEGG_PATHWAY	ssc04621:NOD-like receptor signaling pathway	57	1.0343	0.0229011	HSP90AB1, CXCL8, DEFB1, PYCARD, MAP1LC3B, CASP8, NAMPT, IKBKG, MAP3K7, CHUK, RIPK2, CYBB, TRAF2, IRAK4, TICAM1, RHOA, ATG12, PLCB3, PLCB4, OAS2, TRAF6, VDAC3, VDAC2, TXNIP, VDAC1, PLCB1, TLR4, IRF9, BIRC3, IFNAR1, SAMD8, ITPR1, XIAP, ITPR2, BRCC3, TRPM2, MAPK8, NLRP6, MFN1, MAPK1, CCL2, TRPM7, TP53BP1, ATG5, MAPK3, GSDMD, JUN, STAT1, STAT2, CARD9, NEK7, ERBIN, MAPK12, MAPK11, TAB3, TAB2, SUGT1, M…
KEGG_PATHWAY	ssc04114:Oocyte meiosis	56	1.01615	7.09179e-07	YWHAB, SMC3, PPP1CB, PPP1CC, PPP3CA, RPS6KA3, CDC23, PPP2R1B, PLCZ1, RPS6KA2, CDC27, FBXO5, PRKACB, ANAPC7, FBXW11, YWHAZ, RBX1, SGO1, CCNE2, ANAPC4, PGR, ANAPC5, MAD1L1, ANAPC1, ANAPC2, CAMK2B, ANAPC13, CAMK2D, CAMK2A, ITPR1, CUL1, ITPR2, ADCY1, PKMYT1, ADCY8, PPP2CA, CCNB2, PPP2CB, PPP3R1, CCNB1, MAPK1, BUB1, MAPK3, MAPK12, MOS, MAPK11, CPEB1, CDC16, CDK1, CALM1, CPEB3, CALM2, CPEB2, MAD2L1, CP…
KEGG_PATHWAY	ssc04390:Hippo signaling pathway	56	1.01615	0.0027596	PATJ, YWHAB, WWC1, PPP2R2A, BBC3, PPP1CB, PPP1CC, PPP2R1B, CCND1, TEAD3, APC2, TEAD4, PRKCI, FBXW11, AXIN1, SCRIB, AXIN2, WNT16, YWHAZ, FRMD1, TGFBR1, LATS1, FRMD6, AJUBA, LLGL1, BIRC3, LLGL2, CRB2, CRB1, AFP, PRKCZ, NKD1, STK3, PPP2CA, WNT6, PPP2CB, WNT11, SMAD2, SMAD4, WNT10A, TGFB1, FZD4, WNT7B, FZD6, FZD8, WTIP, GDF6, BMP5, MOB1A, BMP2, DLG1, PPP2R2C, DLG3, BMPR1B, TP73, PALS1
KEGG_PATHWAY	ssc04360:Axon guidance	56	1.01615	0.0726791	ROBO2, ITGB1, SEMA5B, ROBO3, PIK3CB, ROBO1, PPP3CA, SHH, DPYSL5, CFL2, SEMA6B, EPHA4, EPHA7, TRPC5, EPHA6, TRPC3, EPHA8, UNC5B, UNC5D, RHOA, PIK3CA, SMO, EPHA1, MET, NGEF, CAMK2B, CAMK2D, SEMA3D, SEMA3A, CAMK2A, GNAI3, CXCR4, NTN1, PRKCZ, MYL12A, NTN3, CDC42, NRAS, ABLIM1, PPP3R1, ABLIM2, ABLIM3, SLIT1, PLXNA2, MAPK1, PAK2, PAK5, PLXNA4, MAPK3, PLXNA3, RYK, PTPN11, L1CAM, PLXNB3, KRAS, BMPR1B
KEGG_PATHWAY	ssc04934:Cushing syndrome	55	0.998004	0.00209321	RB1, ATF2, CCND1, CREB3L1, PDE8A, PRKACB, APC2, USP8, AXIN1, ARNT, AXIN2, WNT16, NR5A1, PLCB3, PLCB4, CREB1, CCNE2, ARMC5, CRH, PLCB1, CAMK2B, CAMK2D, KMT2A, CAMK2A, ITPR1, GNAI3, KCNA4, ITPR2, ADCY1, CACNA1F, ADCY8, CACNA1H, CRHR2, CACNA1G, RAP1B, WNT6, CACNA1I, PDE11A, RASD1, RAP1A, WNT11, RBBP5, MAPK1, E2F3, CACNA1S, MAPK3, WNT10A, FZD4, WNT7B, FZD6, FZD8, BRAF, STAR, SP1, KCNK3
GOTERM_BP_DIRECT	GO:0006325~chromatin organization	54	0.979858	0.0491493	RB1, SETD2, KDM5D, KDM1B, CHD9, CHD8, CHD5, EHMT1, CHD2, NR3C1, CHD1, BABAM2, ING2, ING3, HMGN3, BRD3, BRD1, MSL3, ASH1L, DNAJC2, RBL1, HAT1, WAC, KDM7A, HDAC4, PRKAA1, L3MBTL3, HDAC2, ENY2, USP16, L3MBTL2, MEAF6, KMT2A, ABRAXAS1, KMT2B, HDAC8, HDAC9, HDAC7, ZMPSTE24, MBTD1, NSD3, NSD1, NSD2, KDM4C, CBX5, CBX3, CBX1, SETDB2, ATAD2, SETD1A, MOS, OGT, FAM50A, BRDT
KEGG_PATHWAY	ssc04530:Tight junction	54	0.979858	0.0272879	ITGB1, PATJ, PRKAG1, PPP2R2A, PRKAG3, PPP2R1B, CCND1, CLDN23, SYNPO, BVES, PRKACB, RAB8B, ACTR3, ACTR2, PRKCI, PRKAB2, ARHGEF18, SCRIB, RHOA, CLDN15, CLDN14, CLDN8, CLDN7, RAPGEF6, LLGL1, LLGL2, PRKAA1, TUBAL3, CD1E, GATA4, PRKCZ, MYL12A, CDC42, PPP2CA, SLC9A3R1, PPP2CB, MAPK8, RAP1A, MARVELD3, MICALL2, MYH14, MPDZ, JAM2, JUN, MAP3K1, HSPA4, ARPC5, AFDN, DLG1, PPP2R2C, DLG3, ARPC3, NEDD4, PALS1
GOTERM_BP_DIRECT	GO:0051726~regulation of cell cycle	53	0.961713	0.0380115	RB1, JADE3, ADARB1, MED18, RNF112, ING3, PCLAF, RACK1, EPC2, SKP2, ACTL6A, CSNK2A2, MASTL, UCHL5, UHMK1, RBL1, CCNE2, CHDH, MORF4L2, TRNP1, PLCB1, PRR11, INO80C, INO80E, USP16, INO80D, UHRF2, XIAP, LIN9, CCNDBP1, MBTD1, MNT, FIGNL1, ZNF703, BRD8, SKIL, HSPA8, DR1, JUN, CDKN2A, MX2, PUM1, TADA2A, ZZZ3, COPS5, YEATS2, FAP, CCNG2, CCNG1, UBA3, TARDBP, TP73, FBXL6
KEGG_PATHWAY	ssc03040:Spliceosome	53	0.961713	4.17845e-05	TCERG1, EIF4A3, DDX42, SART1, SNRNP70, DHX15, TXNL4A, AQR, NCBP1, THOC1, PRPF40B, PRPF40A, THOC2, CDC40, PRPF4, PRPF18, SYF2, SNRPG, SRSF2, SRSF3, SNRNP27, SNRPE, SNRPA1, SNRPF, SRSF5, SNRPC, SRSF7, SF3B4, DDX5, SF3B2, SF3B3, SF3B6, SRSF1, SNU13, TRA2B, TRA2A, HNRNPA1, SRSF10, HSPA8, PPIL1, HSPA1L, CDC5L, CWC15, LSM5, U2SURP, LSM3, LSM8, SNRNP40, PHF5A, HNRNPK, SNW1, LSM6, HNRNPC
KEGG_PATHWAY	ssc00190:Oxidative phosphorylation	53	0.961713	0.000638422	NDUFA11, ATP12A, COX6A1, COX7C, ATP6V0B, NDUFC2, SDHC, SDHB, COX7A2L, PPA2, PPA1, NDUFS5, NDUFS3, ATP6V1B2, NDUFS2, NDUFS1, UQCRC2, ATP6V0D1, ND5, ATP6V1B1, ATP6V1A, ND6, NDUFB8, NDUFB6, NDUFB10, NDUFB5, ATP8, NDUFB11, NDUFB4, NDUFB1, COX7A2, UQCR10, COX5B, COX5A, ATP5MC1, ATP5F1A, COX3, ATP6V0A2, COX1, ATP6V1D, ATP6V1C1, ATP6V1C2, NDUFA9, ATP5PF, NDUFA6, NDUFA5, ATP5PB, NDUFA4, NDUFA2, ATP5F1C, …
KEGG_PATHWAY	ssc04921:Oxytocin signaling pathway	52	0.943567	0.00742982	OXTR, GUCY1B1, PRKAG1, OXT, PRKAG3, PPP1CB, PPP1CC, PPP3CA, RGS2, CCND1, PRKACB, PRKAB2, MEF2C, PLA2G4F, PPP1R12A, PLA2G4D, CACNA2D1, PLA2G4A, RHOA, PLCB3, PLCB4, CACNB4, PLCB1, PPP1R12C, CAMK2B, PRKAA1, CAMK2D, CAMK2A, ITPR1, GNAI3, ITPR2, ADCY1, PTGS2, CACNA1F, ADCY8, PIK3R6, CACNG6, TRPM2, NRAS, PPP3R1, MAPK7, MAPK1, CACNA1S, MAPK3, KCNJ5, JUN, KCNJ9, CAMK4, KRAS, CALM1, CALM2
KEGG_PATHWAY	ssc04022:cGMP-PKG signaling pathway	52	0.943567	0.0694466	ATF2, GUCY1B1, ATP2A1, ADRA1B, SLC8A1, SLC8A2, PPP1CB, PPP1CC, PPP3CA, RGS2, ADORA3, CREB3L1, MEF2A, MEF2C, PPP1R12A, ADRA2C, ATP1B1, ADRA2A, RHOA, PLCB3, KCNU1, PLCB4, CREB1, VDAC3, VDAC2, VDAC1, SLC25A5, PLCB1, SAMD8, ITPR1, GNAI3, ATP1A3, ITPR2, ADRB1, GATA4, ADCY1, CACNA1F, ADCY8, PIK3R6, GNA13, PPP3R1, KCNMB3, MAPK1, CACNA1S, MEF2D, MAPK3, ATP2B3, ATP2B1, SLC8A3, SLC25A31, CALM1, CALM2
KEGG_PATHWAY	ssc04371:Apelin signaling pathway	50	0.907276	0.00448611	PRKAG1, SLC8A1, PRKAG3, SLC8A2, GNGT1, MAP1LC3B, CCND1, PRKACB, MEF2A, PRKAB2, MEF2C, SPHK1, TGFBR1, PLCB3, PLCB4, APLNR, TFAM, PIK3C3, PLCB1, HDAC4, BECN1, PRKAA1, ITPR1, PIK3R4, GNAI3, ITPR2, ADCY1, ADCY8, PIK3R6, GNA13, NRAS, GNG10, GNG4, MAPK1, MEF2D, PPARGC1A, MAPK3, SMAD2, SMAD4, GNG12, APLN, SLC8A3, ADCY10, RPS6KB1, CAMK4, GNB4, KRAS, CALM1, CALM2
GOTERM_BP_DIRECT	GO:0000398~mRNA splicing, via spliceosome	49	0.889131	0.0322185	SF3B4, DBR1, SF3B2, TXNL4B, SF3B3, SF3B6, EIF4A3, SRSF1, CWF19L2, SNU13, HTATSF1, UBL5, SART1, SNRNP70, TRA2B, TRA2A, CWC22, CEP97, TXNL4A, SRSF10, RBM5, SRSF12, PPIL1, AQR, PRPF38A, CDC5L, PRPF40A, CWC15, LSM3, CDC40, SMU1, PRPF4, LSM8, PHF5A, SNW1, LSM6, MFAP1, SYF2, NOVA2, SNRPG, SRSF2, SRSF3, SNRPE, SNRPA1, SNRPF, SRSF5, PAXBP1, SRSF7
KEGG_PATHWAY	ssc04728:Dopaminergic synapse	49	0.889131	0.00199337	CAMK2B, ATF2, DDC, CAMK2D, CAMK2A, ITPR1, GNAI3, CACNA1B, ITPR2, PPP2R2A, SLC6A3, GNGT1, PPP1CB, PPP2CA, PPP1CC, PPP3CA, PPP2CB, GRIN2A, MAPK8, GNG10, PPP2R1B, GNG4, KIF5C, KIF5B, CREB3L1, KIF5A, PRKACB, SLC18A2, SCN1A, KCNJ5, KCNJ9, PPP2R3B, GNG12, MAPK12, MAPK11, PLCB3, PLCB4, GNAL, CREB1, PPP2R2C, CALY, TH, PPP1R1B, GNB4, PLCB1, CALM1, CALM2, BMAL1
KEGG_PATHWAY	ssc04120:Ubiquitin mediated proteolysis	49	0.889131	0.0176825	ANAPC13, CUL5, AIRE, UBA6, UBE2D2, CUL3, CUL2, CUL1, CBLC, XIAP, CBLB, BRCA1, CDC23, HERC2, HERC1, CDC27, UBR5, RPS27A, SKP2, MAP3K1, UBE2B, SMURF2, ANAPC7, FANCL, FBXW11, HUWE1, WWP1, UBE2A, PIAS2, RBX1, PIAS1, KLHL9, UBE2W, NEDD4, TRAF6, CDC16, UBA3, ERCC8, ANAPC4, UBE2O, TRIM37, TRIP12, BIRC6, ANAPC5, ANAPC1, BIRC3, ANAPC2, CUL4B
KEGG_PATHWAY	ssc04218:Cellular senescence	49	0.889131	0.0560836	RB1, LIN54, CXCL8, PIK3CB, PPP1CB, PPP1CC, PPP3CA, CCND1, CHEK2, FBXW11, TGFBR1, IL1A, RBL1, PIK3CA, CCNE2, VDAC3, VDAC2, VDAC1, SLC25A5, PPID, SAMD8, ITPR1, ITPR2, GATA4, LIN9, CCNB2, NRAS, PPP3R1, CCNB1, MAPK1, TRPM7, E2F3, MAPK3, SMAD2, HIPK4, TGFB1, HIPK1, HIPK3, MAPK12, MAPK11, RAD50, TRPV4, CDK1, KRAS, RAD1, SLC25A31, CALM1, CALM2, ATR
KEGG_PATHWAY	ssc05160:Hepatitis C	49	0.889131	0.075046	RB1, YWHAB, PPP2R2A, FASLG, PIK3CB, IFIT1, CASP8, PPP2R1B, CCND1, CASP3, CLDN23, VCPKMT, IKBKG, CHUK, RSAD2, TRAF2, TICAM1, YWHAZ, PIAS1, PIK3CA, CLDN15, IFNG, OAS2, CLDN14, CLDN8, TRAF6, CLDN7, SOS1, SOS2, IRF9, IFNAR1, PPP2CA, PPP2CB, NRAS, RXRA, MAPK1, E2F3, MAPK3, STAT1, STAT2, MX1, EIF2AK2, BRAF, EIF2AK4, EIF2S1, CXCL10, PPP2R2C, CYCS, EIF3E, KRAS
KEGG_PATHWAY	ssc04142:Lysosome	48	0.870985	0.00357304	CD63, ASAH1, HEXB, CLTC, HEXA, AP4E1, CTSV, GNS, LIPA, CTSS, CLN5, AP3M1, GGA1, CTSO, LAPTM4A, GNPTAB, GM2A, AP1G1, CTSL, LAMP2, HYAL4, AP1S2, ATP6V0A2, SLC17A5, WDR7, AP1S3, AP3S1, AGA, ARSB, CTSC, CD164, ABCA2, ATP6V0B, FUCA1, FUCA2, MCCC1, LAPTM5, AP3B1, AP3B2, IGF2R, SUMF1, NPC2, GLB1, DMXL1, DMXL2, PPT1, ATP6V0D1, GLA
KEGG_PATHWAY	ssc04261:Adrenergic signaling in cardiomyocytes	48	0.870985	0.0308604	CAMK2B, ATF2, CAMK2D, CAMK2A, GNAI3, ATP1A3, ATP2A1, PPP2R2A, ADRB1, ADCY1, CACNA1F, ADRA1B, ADCY8, PIK3R6, SLC8A1, SLC8A2, PPP1CB, CACNG6, PPP2CA, PPP2CB, PPP1CC, PPP2R1B, CREB3L1, MAPK1, SCN5A, CACNA1S, PRKACB, MAPK3, CACNA2D1, ATP2B3, PPP2R3B, ATP2B1, ATP1B1, MAPK12, SLC8A3, MAPK11, PLCB3, PLCB4, CACNB4, CREB1, PPP2R2C, KCNQ1, TNNT2, PLCB1, CALM1, CALM2, RAPGEF4
GOTERM_BP_DIRECT	GO:0042742~defense response to bacterium	47	0.85284	0.0167759	IL10, ANKRD17, CHGA, GSDMD, AKIRIN2, RAB1A, FCER1G, TMF1, CEBPE, LEAP2, NR1H4, DEFB1, DBI, ISG15, AICDA, ZNFX1, RAB14, OAS2, BCL3, ERH, HAMP
GOTERM_BP_DIRECT	GO:0030198~extracellular matrix organization	47	0.85284	0.089004	ERO1A, COL18A1, COL16A1, ELN, COL11A1, COL11A2, DMP1, ADAMTS16, MMP25, ADAMTS14, ADAMTS13, ABI3BP, ADAMTSL2, TNR, ADAMTS8, ADAMTS6, IMPG1, ADAMTS7, IMPG2, PDGFRA, SCARA3, POSTN, COL27A1, FOXF2, COL22A1, ADAMTS20, GFAP, COL1A1, MMP12, COL3A1, COL2A1, MMP16, COL4A2, COL5A1, SPINT1, COL5A3, MMP17, BCL3, COL4A3, COL4A6, COL8A2, VWA1, COL9A3, RECK
KEGG_PATHWAY	ssc04110:Cell cycle	47	0.85284	0.00263829	CDKN1C, RB1, ANAPC13, HDAC2, YWHAB, CUL1, BUB1B, TTK, SMC3, PKMYT1, CDC14A, ORC5, CCNB2, ORC4, CCNB1, ORC6, CDC23, CCND1, CHEK2, RAD21, ORC3, ORC2, CDC27, E2F3, BUB3, SKP2, BUB1, SMAD2, SMAD4, TGFB1, ANAPC7, YWHAZ, RBX1, STAG1, RBL1, STAG2, CCNE2, CDC16, CDK1, ANAPC4, ANAPC5, MCM6, MAD1L1, ANAPC1, MAD2L1, ANAPC2, ATR
GOTERM_BP_DIRECT	GO:0051091~positive regulation of sequence-specific DNA binding transcription factor activity	46	0.834694	4.92659e-05	IL10, FOXA1, ATF2, CSF3, JUN, TAF12, ARID5B, STK3, LRP6, NEUROD2, PPP3CA, BMP2, IL5, COPS5, KIT, CYTL1, PPARGC1A, NEUROG1, ARHGEF5, PPARGC1B, DDR2
GOTERM_BP_DIRECT	GO:0006974~cellular response to DNA damage stimulus	45	0.816549	0.0263721	TOP2A, VCP, USP16, STXBP4, FBH1, UBA6, BRAT1, FMR1, XIAP, FBXO45, SMC6, PSEN1, CHD2, FAAP20, CDKN2AIP, ALKBH8, UFL1, PIDD1, NIPBL, HERC2, RBBP5, CASP3, UBR5, PCLAF, TLK2, CTLA4, MTREX, RBBP6, APBB1, IKBKG, ZNF385A, TIPIN, SLF1, SHPRH, CBX5, CBX1, MAPK15, WDR76, FANCG, ETAA1, KIFC1, TRAF6, UBE2T, SPATA18, CUL4B
KEGG_PATHWAY	ssc03013:Nucleocytoplasmic transport	45	0.816549	0.000217024	IPO11, AHCTF1, NUP205, NUP107, SEH1L, CSE1L, EIF4A3, NMD3, PHAX, NXT2, IPO7, NUP160, IPO5, PNN, IPO8, XPO1, TPR, SUMO2, XPO5, KPNA6, NUP88, KPNA4, KPNA5, TNPO1, KPNA3, TNPO3, KPNA1, UPF2, NCBP1, NUP133, NUP155, IMP3, RANBP17, THOC1, XPO7, NUP153, THOC2, SENP2, PARP9, THOC7, NUP93, TMEM33, EEF1A2, CAPRIN2, NUP54, NUP98, RAN
KEGG_PATHWAY	ssc04722:Neurotrophin signaling pathway	45	0.816549	0.00349166	CAMK2B, CAMK2D, CAMK2A, FASLG, PIK3CB, PSEN1, CDC42, NTF4, RAP1B, RPS6KA3, MAPK8, NRAS, MAPK7, RAP1A, IRAK1, ARHGDIA, RPS6KA2, ARHGDIB, VCPKMT, MAPK1, SH2B2, MAPK3, NTRK1, NGFR, JUN, MAP3K1, RIPK2, MATK, FRS2, BRAF, PTPN11, IRAK4, MAPK12, RHOA, MAPK11, PIK3CA, TRAF6, CAMK4, KRAS, SOS1, CALM1, SOS2, CRK, CALM2, TP73
KEGG_PATHWAY	ssc05224:Breast cancer	45	0.816549	0.0943064	RB1, NOTCH1, BRCA1, PIK3CB, BRCA2, FGF2, DLL1, LRP6, FGF6, WNT6, FRAT1, NRAS, WNT11, CCND1, HEY1, VCPKMT, MAPK1, E2F3, FGF22, HES5, FGF21, MAPK3, JAG2, APC2, NCOA1, WNT10A, JUN, FZD4, NCOA3, WNT7B, FZD6, AXIN1, FZD8, BRAF, AXIN2, WNT16, FGF16, RPS6KB1, PIK3CA, SP1, FGF19, KIT, PGR, KRAS, SOS1, SOS2
KEGG_PATHWAY	ssc04915:Estrogen signaling pathway	44	0.798403	0.0391831	ATF2, HSP90AB1, ITPR1, GNAI3, ITPR2, ADCY1, PIK3CB, ADCY8, GRM1, HSP90B1, NRAS, KRT28, CREB3L1, GPER1, VCPKMT, MAPK1, PRKACB, MAPK3, NCOA1, KCNJ5, NCOA2, HSPA8, GABBR1, JUN, HSPA1L, KCNJ9, NCOA3, KRT12, OPRM1, KRT10, PLCB3, PLCB4, CREB1, PIK3CA, SP1, RARA, PGR, KRAS, SOS1, PLCB1, CALM1, SOS2, EBAG9, CALM2
KEGG_PATHWAY	ssc05418:Fluid shear stress and atherosclerosis	44	0.798403	0.0751016	PRKAA1, HSP90AB1, MGST3, MGST1, PDGFA, PIK3CB, CTSV, PRKCZ, HSP90B1, MAPK8, MAPK7, CTSL, GPC1, SUMO2, KDR, CCL2, ITGAV, IKBKG, MAP3K7, ACVR1, MEF2A, GSTM3, NQO1, MEF2C, JUN, VCAM1, CHUK, CAV2, IL1R1, CAV1, IL1R2, ACVR2A, MAPK12, RHOA, IL1A, MAPK11, PIK3CA, IFNG, TRPV4, PECAM1, BMPR1B, CALM1, CALM2
GOTERM_BP_DIRECT	GO:0006606~protein import into nucleus	43	0.780258	5.11306e-06	RPAIN, ATF2, IPO11, NUP107, NOTCH1, CSE1L, LRRK2, HIKESHI, NXT2, ELAVL1, IPO7, IPO5, STK3, EIF4ENIF1, PPP3CA, PPP3R1, IPO8, SIX2, TPR, KPNA6, FAM53A, NUP88, E2F3, KPNA4, KPNA5, TNPO1, KPNA3, TNPO3, APPL2, APPL1, KPNA1, AKIRIN2, MED1, NUP133, NUP155, IMP3, NUTF2, RANBP6, PARP9, NUP93, MMP12, BCL3, CAPRIN2, TXNIP, RAN
KEGG_PATHWAY	ssc04974:Protein digestion and absorption	43	0.780258	0.000472102	COL18A1, COL16A1, ELN, COL11A1, COL11A2, ATP1A3, PRCP, SLC8A1, SLC8A2, DPP4, SLC38A2, SLC36A4, SLC6A19, COL27A1, SLC36A2, COL24A1, COL22A1, COL23A1, SLC16A10, ATP1B1, COL1A1, SLC8A3, ACE2, SLC9A3, COL3A1, COL2A1, MEP1B, COL4A2, COL5A1, SLC7A9, COL4A1, COL6A2, KCNQ1, COL5A3, COL4A4, COL6A1, COL4A3, COL4A6, COL9A1, COL8A2, COL6A3, COL21A1, COL9A3
GOTERM_BP_DIRECT	GO:0043123~positive regulation of I-kappaB kinase/NF-kappaB signaling	42	0.762112	0.0701975	ANKRD17, TFRC, DDX1, HTR2B, DDX21, FASLG, INAVA, CASP8, LURAP1L, IRAK1, CLEC7A, UBD, DHX36, TIFA, S100A12, IKBKG, LURAP1, MAP3K7, CHUK, RIPK2, ADIPOQ, TRAF2, IRAK4, TICAM1, MID2, RHOA, TNIP2, TRAF6, CTH, REL, PELI1, TAB3, TERF2IP, F2RL1, TAB2, TLR6, TRIM38, PRKD1, ALPK1, TLR4, MYD88, CARD11
KEGG_PATHWAY	ssc04724:Glutamatergic synapse	42	0.762112	0.00580576	GRIK5, ITPR1, GNAI3, ITPR2, GRIK1, ADCY1, ADCY8, PLD1, GRM1, GLS, GNGT1, PPP3CA, PPP3R1, GRIN2A, GRM5, GRK3, GNG10, GRK2, GRM4, GRM7, GNG4, MAPK1, SLC17A7, SLC17A8, SLC38A3, SLC38A2, PRKACB, MAPK3, SLC38A1, PLA2G4F, PLA2G4D, PLA2G4A, GRIN2C, GNG12, GRIN1, GRIN2D, GRIN3B, PLCB3, PLCB4, GNB4, PLCB1, SHANK2
KEGG_PATHWAY	ssc04611:Platelet activation	42	0.762112	0.0234312	ITGB1, GUCY1B1, SNAP23, ITPR1, GNAI3, ITPR2, ADCY1, PIK3CB, ADCY8, PRKCZ, MYL12A, PIK3R6, PPP1CB, RAP1B, GNA13, PPP1CC, RAP1A, TBXA2R, MAPK1, PRKACB, MAPK3, P2RY12, PLA2G4F, PRKCI, PTGIR, PPP1R12A, FCER1G, PLA2G4D, ITGA2, PLA2G4A, GP5, MAPK12, RHOA, COL1A1, MAPK11, PLCB3, COL3A1, PLCB4, PIK3CA, STIM1, BTK, PLCB1
GOTERM_BP_DIRECT	GO:0006397~mRNA processing	41	0.743967	0.00046059	RBM27, DBR1, RBM26, SF3B6, CSTF3, DDX1, FMR1, CELF4, VIRMA, PNN, FAM172A, PAPOLG, PAPOLA, RBBP6, RBM5, APOBEC1, RBM39, RBFOX1, SRRM4, ZRANB2, RBFOX3, WTAP, CPSF3, LARP7, THOC2, LSM5, THOC7, QKI, PTBP2, PTBP3, HNRNPL, PAN2, NUDT21, CPEB1, SCNM1, PRPF18, HNRNPA2B1, XRN2, SNRNP27, TARDBP, PRMT9
GOTERM_BP_DIRECT	GO:0051260~protein homooligomerization	41	0.743967	0.00962551	KCNG1, TRIM72, KCNC1, ATL3, KCNC2, KCNC3, KCNA1, ATL2, KCNC4, KCNA4, ELAVL1, TMEM70, PYCARD, RNF112, KCNV1, SPAST, NACC2, TIFA, G3BP2, TP53BP1, ECT2, PRND, GSDMD, POLQ, PRMT8, KCND1, KCND3, KCTD3, KCTD4, KCTD6, LETM1, KCTD8, EHD1, KCTD9, ALS2, KCNS2, SHKBP1, KCTD11, KCTD17, MICU1, CARD11
KEGG_PATHWAY	ssc04071:Sphingolipid signaling pathway	41	0.743967	0.0216522	ASAH1, GNAI3, PPP2R2A, PIK3CB, PLD1, PRKCZ, PPP2CA, GNA13, PPP2CB, MAPK8, NRAS, SGPL1, SPTLC1, SPTLC2, PPP2R1B, SPTLC3, ADORA3, FCER1A, MAPK1, MAPK3, CERS3, FCER1G, CERS6, SPHK1, TRAF2, PPP2R3B, MAPK12, RHOA, ACER2, ACER1, MAPK11, PLCB3, PLCB4, PPP2R2C, PIK3CA, DEGS1, KRAS, DEGS2, PLCB1, CERS1, CERS2
GOTERM_BP_DIRECT	GO:0034765~regulation of ion transmembrane transport	40	0.725821	0.020048	KCNG1, CLIC6, CLIC4, KCNC1, KCNC2, KCNC3, KCNA1, KCNC4, CACNA1B, KCNA4, CACNA1F, CACNA1E, CACNA1G, CACNG6, CACNA1I, KCNV1, SCN5A, CACNA1S, SCN1A, KCNH2, KCNJ5, KCNH3, KCNH4, KCND1, KCNH6, KCNJ11, KCNJ9, KCND3, CACNA2D1, KCNK13, KCNJ16, CYBB, KCNAB1, KCNAB2, KCNS2, KCNQ1, KCNQ2, KCNQ3, SCN4A, ERG, SCN2A
GOTERM_BP_DIRECT	GO:0007605~sensory perception of sound	39	0.707676	0.0524574	BARHL1, SPTBN4, GABRB2, CEMIP, PGAP1, USP53, HEXB, COL11A2, HEXA, USH1C, LRP2, CDC14A, SLC9A3R1, NIPBL, OTOA, ESPNL, GRM7, CASP3, OTOG, MYH14, RPL38, EPS8L2, CCDC50, TFAP2A, SRRM4, CEACAM16, CNTN5, WHRN, WFS1, SLC52A3, AXIN1, TSPEAR, OTOS, SOD1, COL1A1, COL2A1, USH1G, ATP6V1B1, SLC26A5
KEGG_PATHWAY	ssc05145:Toxoplasmosis	39	0.707676	0.0113564	ITGB1, LAMA5, LAMA4, GNAI3, XIAP, LY96, PIK3R6, MAPK8, CASP8, IRAK1, ALOX5, CASP3, IL12B, MAPK1, IKBKG, CCR5, MAP3K7, MAPK3, IL10, HSPA8, TGFB1, LAMB3, CHUK, HSPA1L, IFNGR1, STAT1, IL10RB, IRAK4, MAPK12, MAPK11, CD40LG, IFNG, TRAF6, CYCS, ITGA6, TAB2, TLR4, MYD88, BIRC3
KEGG_PATHWAY	ssc05142:Chagas disease	39	0.707676	0.013355	CXCL8, GNAI3, PPP2R2A, FASLG, ADCY1, PIK3CB, PPP2CA, PPP2CB, MAPK8, CASP8, PPP2R1B, IRAK1, IL12B, CCL2, MAPK1, IKBKG, MAPK3, SMAD2, IL10, JUN, TGFB1, CHUK, IFNGR1, IRAK4, TICAM1, MAPK12, TGFBR1, MAPK11, PLCB3, PLCB4, GNAL, PPP2R2C, PIK3CA, IFNG, TRAF6, TLR6, PLCB1, TLR4, MYD88
KEGG_PATHWAY	ssc04726:Serotonergic synapse	39	0.707676	0.0530104	GABRB3, TPH2, GABRB2, DDC, ITPR1, GNAI3, HTR2B, CACNA1B, HTR2C, ITPR2, CACNA1F, PTGS2, HTR4, GNGT1, NRAS, GNG10, GNG4, ALOX5, CASP3, MAPK1, CACNA1S, PRKACB, SLC18A2, MAPK3, KCNJ5, PLA2G4F, PLA2G4D, HTR1E, KCNJ9, PLA2G4A, BRAF, HTR3A, HTR3B, GNG12, PLCB3, PLCB4, GNB4, KRAS, PLCB1
GOTERM_BP_DIRECT	GO:0032720~negative regulation of tumor necrosis factor production	38	0.68953	4.46812e-06	IL10, ARG2, ADIPOQ, NR1H4, PTPN22, MC1R, SYT11, BCL3, RARA, CACTIN, TLR4, GPR18, HAVCR2
GOTERM_BP_DIRECT	GO:0001938~positive regulation of endothelial cell proliferation	38	0.68953	2.92605e-05	IL10, CAV2, GDF2, HTR2B, VEGFD, TGFBR1, NR4A1, NRAS, BMP2, PLXNB3, KDR, PRKD1, CCL26
GOTERM_BP_DIRECT	GO:0007018~microtubule-based movement	38	0.68953	0.000793929	DYNC2I2, DYNC1I2, DNAH1, DNAH9, KIF12, KIF11, KIF15, KIF19, KIF5C, KIF5B, KIF5A, KIF13B, KIF1C, KIF1B, KIF1A, KIF21B, DNAI1, DYNC2H1, DNAI2, DNAH17, DYNLT3, DYNLT4, DNAH14, KIF23, KIF7, KTN1, CENPE, DYNC1LI1, KIF18A, DYNC1LI2, KIFC2, KIF2A, KIF26A, KIFC1, KIF4A, KIF20A, KIFC3, KIF20B
KEGG_PATHWAY	ssc04657:IL-17 signaling pathway	38	0.68953	0.000520762	CSF3, HSP90AB1, CXCL8, SRSF1, DEFB1, PTGS2, ELAVL1, HSP90B1, MAPK8, MAPK7, CASP8, CASP3, CCL2, MAPK1, IKBKG, MAPK6, MAP3K7, MAPK3, USP25, JUN, CHUK, TRAF2, MAPK15, MAPK12, IL17RA, FOSL1, CXCL10, MAPK11, IL5, AMCF-II, IFNG, TRAF6, FOSB, TAB3, TAB2, ANAPC5, IL17B, S100A8
KEGG_PATHWAY	ssc04914:Progesterone-mediated oocyte maturation	38	0.68953	0.00109615	ANAPC13, HSP90AB1, GNAI3, ADCY1, PIK3CB, PKMYT1, ADCY8, CCNB2, RPS6KA3, MAPK8, CCNB1, CDC23, RPS6KA2, CDC27, MAPK1, PRKACB, BUB1, MAPK3, ANAPC7, BRAF, MAPK12, MOS, MAPK11, CPEB1, PIK3CA, CDC16, CDK1, ANAPC4, PGR, KRAS, ANAPC5, CPEB3, CPEB2, MAD1L1, ANAPC1, MAD2L1, CPEB4, ANAPC2
KEGG_PATHWAY	ssc04933:AGE-RAGE signaling pathway in diabetic complications	38	0.68953	0.00713333	CXCL8, PIK3CB, AGER, PRKCZ, CDC42, MAPK8, NRAS, CCND1, CASP3, PLCE1, CCL2, MAPK1, MAPK3, SMAD2, SMAD4, JUN, TGFB1, VCAM1, STAT1, FN1, CYBB, VEGFD, MAPK12, TGFBR1, COL1A1, IL1A, MAPK11, PLCB3, COL3A1, PLCB4, COL4A2, PIK3CA, COL4A1, COL4A4, COL4A3, COL4A6, KRAS, PLCB1
GOTERM_BP_DIRECT	GO:1902895~positive regulation of pri-miRNA transcription from RNA polymerase II promoter	37	0.671385	1.40226e-05	IL10, FOSL1, NGFR, SREBF1, SMAD4, BMP2, TERT, NR3C1, SMAD6, HIF1A, APLN, GNL3
KEGG_PATHWAY	ssc03015:mRNA surveillance pathway	37	0.671385	0.00179562	SMG1, CSTF3, EIF4A3, CSTF2, CSTF2T, PPP2R2A, MSI1, SMG7, NXT2, GSPT1, PABPN1L, PPP1CB, PPP2CA, PPP2CB, PPP1CC, PNN, PPP2R1B, CLP1, PCF11, PAPOLG, PABPC4L, PAPOLA, CSTF1, PELO, UPF2, CPSF6, RNGTT, NCBP1, CPSF3, CPSF2, PPP2R3B, NUDT21, PPP2R2C, WDR82, ETF1, PABPC1, TARDBP
KEGG_PATHWAY	ssc04750:Inflammatory mediator regulation of TRP channels	37	0.671385	0.0413477	CAMK2B, CAMK2D, CAMK2A, ITPR1, HTR2B, HTR2C, ITPR2, ADCY1, PIK3CB, IL1RAP, ADCY8, PPP1CB, PPP1CC, MAPK8, HRH1, TRPM8, ASIC2, PRKACB, ASIC1, NTRK1, PLA2G4F, TRPA1, PLA2G4D, IL1R1, PLA2G4A, TRPV3, MAPK12, MAPK11, PLCB3, PLCB4, PIK3CA, TRPV4, F2RL1, PLCB1, CALM1, CALM2
KEGG_PATHWAY	ssc04725:Cholinergic synapse	37	0.671385	0.0672579	CAMK2B, CAMK2D, CHRNA4, CAMK2A, CHRNA6, ITPR1, GNAI3, CACNA1B, ITPR2, ADCY1, PIK3CB, CACNA1F, ADCY8, PIK3R6, GNGT1, NRAS, GNG10, GNG4, CREB3L1, MAPK1, CACNA1S, PRKACB, MAPK3, SLC18A3, CHRNB2, GNG12, PLCB3, PLCB4, CREB1, PIK3CA, KCNQ1, CAMK4, KCNQ2, GNB4, KCNQ3, KRAS, PLCB1
GOTERM_BP_DIRECT	GO:0001819~positive regulation of cytokine production	36	0.653239	8.44215e-08	IL10, IL33, ITK, TMF1, TNFSF4, HILPDA, PELI1, HTR2B, LURAP1, ADRA2A, SOD1
KEGG_PATHWAY	ssc04350:TGF-beta signaling pathway	36	0.653239	0.00789229	ZFYVE9, CHRD, CUL1, PPP2CA, PPP2CB, PPP2R1B, MAPK1, PITX2, MAPK3, ACVR1, SMAD2, SMAD4, TGFB1, SMURF2, INHBB, INHBA, GDF6, SMAD6, SMAD5, DCN, ACVR2A, RHOA, TGFBR1, RBX1, BMP5, BMP2, ZFYVE16, RBL1, RPS6KB1, IFNG, SP1, ID4, BMPR1B, FMOD, HAMP, NBL1
KEGG_PATHWAY	ssc04713:Circadian entrainment	36	0.653239	0.0158221	CAMK2B, CAMK2D, GUCY1B1, CAMK2A, ITPR1, GNAI3, ADCY1, ADCY8, CACNA1H, CACNA1G, GNGT1, CACNA1I, GRIN2A, GNG10, RASD1, GNG4, MAPK1, PRKACB, MAPK3, KCNJ5, KCNJ9, GRIN2C, GNG12, GRIN1, GRIN2D, ADCYAP1, PER1, ADCY10, PLCB3, PLCB4, CREB1, GNB4, PLCB1, CALM1, CALM2
KEGG_PATHWAY	ssc04625:C-type lectin receptor signaling pathway	36	0.653239	0.0385193	ITPR1, ITPR2, CBLB, LSP1, PIK3CB, PTGS2, PYCARD, PPP3CA, PPP3R1, MAPK8, NRAS, CASP8, CLEC7A, IL12B, MAPK1, IKBKG, MAPK3, IL10, JUN, FCER1G, CHUK, STAT1, STAT2, CARD9, PTPN11, MAPK12, RHOA, CYLD, MAPK11, PIK3CA, BCL3, KRAS, CALM1, CALM2, IRF9
GOTERM_BP_DIRECT	GO:0032715~negative regulation of interleukin-6 production	35	0.635093	2.36081e-06	IL10, CD84, SYT11, HGF, NR1H4, NCKAP1L, PTPN22, TLR4, HAVCR2, SOCS5
GOTERM_BP_DIRECT	GO:0001817~regulation of cytokine production	35	0.635093	0.0169606	BTNL9, IL10, TLR1, ELF1, GPAM, TLR8, TLR7, TLR10, BTNL2, TLR6, IQGAP1
GOTERM_BP_DIRECT	GO:0006888~ER to Golgi vesicle-mediated transport	35	0.635093	0.0501276	RAB1A, COPB2, COPA, TMED10, PGAP1, SAR1A, COPB1, GOSR1, USO1, LMAN1, NRBP2, SCFD1, SPAST, TFG, TRAPPC12, TRAPPC11, TMED7, SEC31A, TRAPPC3, SEC24B, SEC24A, TRAPPC4, YIPF5, TRAPPC8, TRAPPC6A, SEC23IP, ZW10, TRIP11, KDELR2, COPG2, SEC24D, SEC22B, SEC22A, SEC24C, CNIH4
KEGG_PATHWAY	ssc04912:GnRH signaling pathway	35	0.635093	0.0056364	CAMK2B, CAMK2D, CAMK2A, ITPR1, ITPR2, ADCY1, CACNA1F, ADCY8, PLD1, CDC42, MAPK8, NRAS, MAPK7, VCPKMT, MAPK1, CACNA1S, CGA, PRKACB, MAPK3, MAP3K2, PLA2G4F, JUN, MAP3K1, PLA2G4D, PLA2G4A, MAPK12, MAPK11, PLCB3, PLCB4, KRAS, SOS1, PLCB1, CALM1, SOS2, CALM2
KEGG_PATHWAY	ssc04928:Parathyroid hormone synthesis, secretion and action	35	0.635093	0.0601318	ATF2, GCM1, ITPR1, GNAI3, ITPR2, ADCY1, ADCY8, PLD1, LRP6, GNA13, SLC9A3R1, MMP25, RXRA, CREB3L1, PDE4B, MAPK1, SOST, MEF2D, PRKACB, MAPK3, MEF2A, SLC34A3, MEF2C, PDE4D, BRAF, RHOA, PLCB3, PLCB4, CYP24A1, CREB1, MMP16, MMP15, SP1, MMP17, PLCB1
KEGG_PATHWAY	ssc04660:T cell receptor signaling pathway	35	0.635093	0.0850419	ITK, CBLB, PIK3CB, CDC42, PPP3CA, PPP3R1, MAPK8, NRAS, FAM83F, VCPKMT, CTLA4, MAPK1, IKBKG, ICOS, MAP3K7, PAK2, PAK5, MAPK3, IL10, JUN, CHUK, MAPK12, RHOA, MAPK11, DLG1, IL5, CD40LG, TEC, PTPRC, PIK3CA, IFNG, CD28, KRAS, SOS1, SOS2, CARD11
KEGG_PATHWAY	ssc04720:Long-term potentiation	34	0.616948	8.26181e-06	CAMK2B, CAMK2D, CAMK2A, ITPR1, ITPR2, ADCY1, ADCY8, GRM1, PPP1CB, RAP1B, RPS6KA3, PPP1CC, PPP3CA, PPP3R1, GRIN2A, GRM5, NRAS, RAP1A, RPS6KA2, MAPK1, PRKACB, MAPK3, BRAF, GRIN2C, GRIN1, GRIN2D, PLCB3, PLCB4, CAMK4, KRAS, PLCB1, CALM1, CALM2
KEGG_PATHWAY	ssc04925:Aldosterone synthesis and secretion	34	0.616948	0.0149672	CAMK2B, ATF1, ATF2, CAMK2D, DAGLA, CAMK2A, ITPR1, ATP1A3, ITPR2, ADCY1, CACNA1F, ADCY8, CACNA1H, CACNA1G, CACNA1I, CREB3L1, CACNA1S, PRKACB, KCNJ5, ATP2B3, ATP2B1, ATP1B1, PLCB3, PLCB4, CREB1, STAR, PRKD3, CAMK4, PRKD1, PLCB1, CALM1, CALM2, KCNK3
KEGG_PATHWAY	ssc05146:Amoebiasis	34	0.616948	0.0435448	LAMA5, CXCL8, LAMA4, CD1E, ADCY1, PIK3CB, C8B, MUC2, C8G, PRDX1, CASP3, IL12B, PRKACB, IL10, ARG2, TGFB1, LAMB3, IL1R1, IL1R2, FN1, COL1A1, PLCB3, COL3A1, PLCB4, GNAL, COL4A2, PIK3CA, IFNG, COL4A1, COL4A4, COL4A3, COL4A6, PLCB1, TLR4
GOTERM_BP_DIRECT	GO:0016579~protein deubiquitination	33	0.598802	0.00604649	USP35, OTUD4, USP14, USP15, USP37, WDR48, USP38, PSMD14, USP53, USP33, USP34, USP18, OTUD6B, USP1, USP30, USP24, USP8, USP47, USP25, USP7, USP48, USP4, USP3, USP44, USP2, USP45, YOD1, JOSD2, USP28, UCHL5, CYLD, COPS5, OTUD1
GOTERM_BP_DIRECT	GO:0007030~Golgi organization	33	0.598802	0.0775082	RAB1A, SPTBN5, TMED10, ATL3, LRRK2, ATL2, ARL1, HIKESHI, LMAN1, GOLGA5, TRAPPC12, TRAPPC11, TMED7, ARFGEF1, RAB2A, DYNC2H1, ATP8B4, HACE1, COG6, COG5, SEC16A, COG4, GOLPH3L, HUWE1, TRAPPC8, GAK, VMP1, RAB30, ZW10, TRIP11, PRKD1, OBSL1, BLZF1
KEGG_PATHWAY	ssc04512:ECM-receptor interaction	33	0.598802	0.0158117	ITGB1, LAMA5, TNXB, ITGB4, LAMA4, DMP1, HMMR, VTN, CHAD, TNR, ITGAV, LAMB3, ITGA4, ITGA3, ITGA2, ITGA1, FN1, GP5, COL1A1, COL2A1, COL4A2, COL4A1, COL6A2, COL4A4, COL6A1, COL4A3, COL4A6, COL9A1, COL6A3, ITGA6, COL9A3, AGRN, CD44
GOTERM_BP_DIRECT	GO:0032689~negative regulation of interferon-gamma production	32	0.580657	4.84241e-07	IL10, NLRP6, NR1H4, RARA, PDCD1LG2, TLR4, HAVCR2
GOTERM_BP_DIRECT	GO:0006351~transcription, DNA-templated	32	0.580657	0.0275944	PHF3, CCNT2, CCNT1, LIN9, ABLIM2, ABLIM3, POLR2B, POLR2C, GPBP1, GPBP1L1, POLR2H, HOXC9, PPARGC1A, POLR2K, MAPK3, TEAD4, MEF2A, AKIRIN2, SMAD4, RFX3, GTF2H1, CBFA2T3, PIAS2, THAP1, SKI, COL4A2, POLR3C, POLR1B, MYOD1, PPP1R1B, TCEA2, TCEA1
KEGG_PATHWAY	ssc04211:Longevity regulating pathway	32	0.580657	0.0274539	ATF2, PRKAA1, PRKAG1, EHMT1, ADCY1, PIK3CB, ADCY8, ADIPOR2, PRKAG3, RPTOR, NRAS, SESN3, CREB3L1, SESN1, EIF4E, PPARGC1A, PRKACB, APPL1, ATG5, PRKAB2, ADIPOQ, SOD2, CREB1, RPS6KB1, PIK3CA, CAMK4, EIF4E1B, CAT, AKT1S1, KRAS, PPARG
KEGG_PATHWAY	ssc00564:Glycerophospholipid metabolism	32	0.580657	0.0817034	AGPAT5, DGKE, LPGAT1, PLD1, LCLAT1, SELENOI, PTDSS2, PTDSS1, GPAT3, CEPT1, LYPLA1, PLA2G4F, PLA2G2D, PCYT2, PCYT1A, PNPLA7, PLA2G4D, PLA2G4A, GPCPD1, WDR11, GNPAT, GPAM, ETNK2, DGKQ, GPD2, ETNK1, LPCAT3, LPCAT2, GPD1L, ADPRM, DGKI, PLA1A
GOTERM_BP_DIRECT	GO:0035729~cellular response to hepatocyte growth factor stimulus	31	0.562511	6.50234e-11	IL10, MED1, CREB1, HGF, BCAR1, APPL1
GOTERM_BP_DIRECT	GO:0045787~positive regulation of cell cycle	31	0.562511	2.4532e-07	IL10, RPS15A, RARA, MARK4, TBX3, LRP6
GOTERM_BP_DIRECT	GO:0010507~negative regulation of autophagy	31	0.562511	1.29028e-05	IL10, DAPL1, MTMR8, HTR2B, MTMR9, EIF4G2
GOTERM_BP_DIRECT	GO:0006364~rRNA processing	31	0.562511	0.00665907	DDX47, RPL11, EIF4A3, RRP1, HEATR1, FCF1, NOL8, PWP1, RPS16, UTP20, LYAR, UTP15, WDR36, HELQ, UTP11, IMP3, RRP1B, REXO4, ISG20, RPS25, C1D, SBDS, PIH1D2, MPHOSPH10, ESF1, PIN4, RPL27, RPL26, NOP53, NOP10
GOTERM_BP_DIRECT	GO:0006887~exocytosis	31	0.562511	0.0554728	TRIM72, EXOC3L2, EXOC3L4, SNAP23, TNFAIP2, CPLX2, LIN7C, CPLX1, STXBP6, STX2, CHGB, WASHC3, CCR1, SYT4, UNC13C, SYTL1, EXOC6B, RAB3IL1, SCAMP1, SYT8, RAB11A, SYT7, SYT17, BAIAP3, STXBP5L, VAMP7, EXOC5, LLGL1, STX1A, LLGL2, EXOC1
KEGG_PATHWAY	ssc05222:Small cell lung cancer	31	0.562511	0.0870125	ITGB1, RB1, LAMA5, LAMA4, XIAP, PIK3CB, PTGS2, RXRA, CCND1, CASP3, E2F3, ITGAV, IKBKG, SKP2, LAMB3, CHUK, ITGA3, ITGA2, FN1, TRAF2, CCNE2, COL4A2, PIK3CA, COL4A1, TRAF6, COL4A4, COL4A3, COL4A6, CYCS, ITGA6, BIRC3
GOTERM_BP_DIRECT	GO:1904706~negative regulation of vascular smooth muscle cell proliferation	30	0.544366	2.15215e-09	IL10, MEF2C, GPER1, ADIPOQ, APLN
GOTERM_BP_DIRECT	GO:0030889~negative regulation of B cell proliferation	30	0.544366	4.60047e-08	IL10, CASP3, BTK, RC3H1, CTLA4
GOTERM_BP_DIRECT	GO:0046427~positive regulation of JAK-STAT cascade	30	0.544366	2.32197e-06	IL10, NOTCH1, KIT, CRLF3, HES5
GOTERM_BP_DIRECT	GO:2000352~negative regulation of endothelial cell apoptotic process	30	0.544366	8.2847e-06	IL10, TNIP2, KDR, BRAF, ANGPTL4
KEGG_PATHWAY	ssc05031:Amphetamine addiction	30	0.544366	0.000942203	CAMK2B, ATF2, CAMK2D, HDAC2, DDC, CAMK2A, SLC6A3, PPP1CB, PPP1CC, PPP3CA, PPP3R1, GRIN2A, CREB3L1, PRKACB, SLC18A2, JUN, GRIN2C, GRIN1, GRIN2D, GRIN3B, ARC, CREB1, TH, CAMK4, PPP1R1B, FOSB, CALM1, CALM2, STX1A
KEGG_PATHWAY	ssc03018:RNA degradation	30	0.544366	0.0155275	DDX6, ZCCHC7, BTG1, DIS3L, PARN, HSPD1, EXOSC6, EXOSC8, DHX36, PABPC4L, MTREX, HSPA9, CNOT6L, DIS3, CNOT10, LSM5, LSM3, CNOT4, PAN2, LSM8, SKIC8, CNOT7, LSM6, XRN1, CNOT1, CNOT2, XRN2, C1D, PABPC1, DCP2
KEGG_PATHWAY	ssc04540:Gap junction	30	0.544366	0.0420054	GUCY1B1, TUBAL3, ITPR1, GNAI3, HTR2B, HTR2C, ITPR2, PDGFA, ADRB1, ADCY1, ADCY8, GRM1, GRM5, GJA1, NRAS, MAPK7, VCPKMT, MAPK1, PRKACB, MAPK3, MAP3K2, PDGFRB, PDGFRA, GJD2, PLCB3, PLCB4, CDK1, KRAS, SOS1, PLCB1, SOS2
KEGG_PATHWAY	ssc05210:Colorectal cancer	30	0.544366	0.0726548	PIK3CB, BBC3, MAPK8, NRAS, CCND1, CASP3, VCPKMT, MAPK1, APPL1, MAPK3, SMAD2, APC2, SMAD4, JUN, TGFB1, AXIN1, BRAF, AXIN2, MLH1, RHOA, TGFBR1, EREG, MSH6, RPS6KB1, MSH2, PIK3CA, MSH3, CYCS, KRAS, SOS1, SOS2
GOTERM_BP_DIRECT	GO:0002639~positive regulation of immunoglobulin production	29	0.52622	2.62954e-07	IL10, IL21, HPX, IL5
GOTERM_BP_DIRECT	GO:0007417~central nervous system development	29	0.52622	0.012284	NCAN, HAPLN3, HAPLN2, STK3, SCIN, ZIC2, ADGRA2, DNER, MNX1, NGFR, MARCKSL1, LIG4, ELP3, TBX6, ZIC5, ECRG4, VAX2, TBX3, AHI1, BCAN, VCAN, MARCKS, COL2A1, CYP26C1, SMO, TLX3, B3GNT5, NMUR2, DSCAML1
GOTERM_BP_DIRECT	GO:0001764~neuron migration	29	0.52622	0.053408	BARHL1, BARHL2, TOP2B, SATB2, CEP85L, FBXO45, SEPTIN14, PSEN1, CELSR1, CELSR2, GJA1, PCM1, TBX20, TRIM46, NKX2-1, NKX6-1, CCR4, KIAA0319, KIRREL3, ELP3, NAV1, PHOX2B, DCLK1, PEX7, ACAP3, TLX3, CRK, MDGA1, ASTN1
KEGG_PATHWAY	ssc05133:Pertussis	29	0.52622	0.0110716	ITGB1, CXCL8, GNAI3, LY96, C2, PYCARD, MAPK8, C5, IRAK1, CFL2, CASP3, IL12B, MAPK1, MAPK3, IL10, JUN, IRAK4, TICAM1, MAPK12, RHOA, IL1A, MAPK11, AMCF-II, TRAF6, CALM1, CALM2, TLR4, MYD88
KEGG_PATHWAY	ssc04721:Synaptic vesicle cycle	29	0.52622	0.0163543	ATP6V1A, CLTC, CACNA1B, CPLX2, AP2A2, CPLX1, SLC6A3, ATP6V0A2, SLC17A7, SLC17A8, STX2, ATP6V1D, ATP6V1C1, AP2M1, SLC18A2, SLC18A3, ATP6V1C2, NSF, UNC13C, ATP6V0B, SLC6A11, AP2B1, SLC6A5, SLC6A7, ATP6V1B2, ATP6V0D1, STX1A, VAMP2, ATP6V1B1
GOTERM_BP_DIRECT	GO:0045347~negative regulation of MHC class II biosynthetic process	28	0.508075	1.96201e-12	IL10, NFX1, TAF7
GOTERM_BP_DIRECT	GO:0051384~response to glucocorticoid	28	0.508075	1.35511e-09	IL10, GOT1, ACSBG1
GOTERM_BP_DIRECT	GO:2000273~positive regulation of receptor activity	28	0.508075	1.35511e-09	IL10, HDAC2, HIF1A
GOTERM_BP_DIRECT	GO:0060670~branching involved in labyrinthine layer morphogenesis	28	0.508075	4.67136e-09	IL10, GCM1, SPINT1
GOTERM_BP_DIRECT	GO:0042832~defense response to protozoan	28	0.508075	1.08279e-07	IL10, BCL3, IL12B
KEGG_PATHWAY	ssc03460:Fanconi anemia pathway	28	0.508075	7.63425e-06	WDR48, FAAP24, BRCA1, BRCA2, BRIP1, SLX4, EME2, USP1, REV3L, POLI, POLH, FAAP100, POLN, FANCL, RMI1, RPA1, FANCA, RPA2, FANCB, MLH1, PALB2, FANCG, RAD51C, FANCD2, RPA3, UBE2T, TELO2, ATR
GOTERM_BP_DIRECT	GO:0002904~positive regulation of B cell apoptotic process	27	0.489929	6.0979e-13	IL10, FNIP1
GOTERM_BP_DIRECT	GO:1903208~negative regulation of hydrogen peroxide-induced neuron death	27	0.489929	6.0979e-13	IL10, RACK1
GOTERM_BP_DIRECT	GO:0030886~negative regulation of myeloid dendritic cell activation	27	0.489929	6.0979e-13	IL10, HAVCR2
GOTERM_BP_DIRECT	GO:0034115~negative regulation of heterotypic cell-cell adhesion	27	0.489929	2.21043e-10	IL10, ADIPOQ
GOTERM_BP_DIRECT	GO:0002719~negative regulation of cytokine production involved in immune response	27	0.489929	2.21043e-10	IL10, APOA2
GOTERM_BP_DIRECT	GO:0045348~positive regulation of MHC class II biosynthetic process	27	0.489929	1.23317e-08	IL10, TLR4
GOTERM_BP_DIRECT	GO:0051045~negative regulation of membrane protein ectodomain proteolysis	27	0.489929	1.23317e-08	IL10, TIMP1
GOTERM_BP_DIRECT	GO:1903672~positive regulation of sprouting angiogenesis	27	0.489929	1.41698e-06	IL10, DLL1
GOTERM_BP_DIRECT	GO:0051865~protein autoubiquitination	27	0.489929	0.00596826	TRIM71, UHRF2, CUL3, LTN1, BRCA1, RNFT1, RNF112, RNF115, HECTD1, MARCHF7, MARCHF5, UBE2B, DTX3L, TRAF2, KLHL24, UBE2A, RNF146, CNOT4, SH3RF3, NFX1, TRAF6, UBE2T, ERCC8, TRIM37, RNF141, RAD18, RNF187
GOTERM_BP_DIRECT	GO:0006260~DNA replication	27	0.489929	0.0277425	DSCC1, SAMHD1, ORC5, POLB, ORC4, WRN, ORC6, SLX4, SIN3A, TOP1MT, ORC3, ORC2, RRM1, SUPT16H, RFC4, RFC1, RFC2, RPA1, RPA2, LIG4, WRNIP1, FAM111B, FAM111A, DNAJC2, NFIA, RPA3, NFIC
GOTERM_BP_DIRECT	GO:0008380~RNA splicing	27	0.489929	0.0509206	DDX5, DDX47, FMR1, VIRMA, PNN, FAM172A, DHX15, RBM5, MBNL1, RBFOX1, ZRANB2, RBFOX3, WTAP, LARP7, LSM5, QKI, PTBP2, PTBP3, SMU1, SCNM1, PRPF18, ZNF638, SNRNP27, SREK1, PPIL3, TARDBP, SRSF7
KEGG_PATHWAY	ssc04929:GnRH secretion	27	0.489929	0.00487141	HCN3, ITPR1, ITPR2, PIK3CB, CACNA1F, CACNA1H, CACNA1G, CACNA1I, NRAS, GPER1, KCNN1, MAPK1, CACNA1S, CGA, MAPK3, KCNJ5, GABBR1, TRPC5, KCNJ11, KCNJ9, PLCB3, PLCB4, PIK3CA, KRAS, PLCB1, HCN2, HCN1
KEGG_PATHWAY	ssc05211:Renal cell carcinoma	27	0.489929	0.0121145	CUL2, PIK3CB, HIF1A, CDC42, RAP1B, FLCN, NRAS, RAP1A, VCPKMT, MAPK1, PAK2, PAK5, MAPK3, ARNT2, EGLN3, JUN, TGFB1, HGF, ARNT, BRAF, PTPN11, RBX1, PIK3CA, KRAS, SOS1, SOS2, CRK, MET
KEGG_PATHWAY	ssc03008:Ribosome biogenesis in eukaryotes	27	0.489929	0.0505605	RPP30, WDR3, HEATR1, FCF1, SNU13, NMD3, SPATA5, NXT2, XPO1, TCOF1, BMS1, DROSHA, UTP15, WDR36, UTP4, IMP3, CSNK2A2, WDR75, REXO2, GNL3, EIF6, XRN1, XRN2, SBDS, MPHOSPH10, RAN, NOP10
GOTERM_BP_DIRECT	GO:1903034~regulation of response to wounding	26	0.471784	1.94517e-12	IL10
GOTERM_BP_DIRECT	GO:0002875~negative regulation of chronic inflammatory response to antigenic stimulus	26	0.471784	1.94517e-12	IL10
GOTERM_BP_DIRECT	GO:0060302~negative regulation of cytokine activity	26	0.471784	1.86376e-11	IL10
GOTERM_BP_DIRECT	GO:1900100~positive regulation of plasma cell differentiation	26	0.471784	1.2349e-10	IL10
GOTERM_BP_DIRECT	GO:0032695~negative regulation of interleukin-12 production	26	0.471784	1.47446e-06	IL10
GOTERM_BP_DIRECT	GO:0031647~regulation of protein stability	26	0.471784	0.0013116	TMEM183A, LRRK2, CDKN2AIP, ASGR2, PYCARD, TERT, DDRGK1, CASP3, VPS35, USP47, HSPA8, SREBF1, USP7, USP4, USP3, USP28, QRSL1, LSS, MOSMO, TADA2A, DAD1, TOMM7, KRAS, SUGT1, PRKD1, TARDBP
GOTERM_BP_DIRECT	GO:0000724~double-strand break repair via homologous recombination	26	0.471784	0.0494968	WDR48, AP5Z1, PSMD14, MCM8, BRCA1, SMC6, BRCA2, SAMHD1, RAD54B, RAD51AP1, WRN, SLX4, RNF138, REV3L, RBBP8, HELQ, RMI1, NSMCE2, RPA1, RPA2, PALB2, INIP, MMS22L, RPA3, RFWD3, NABP1
KEGG_PATHWAY	ssc04340:Hedgehog signaling pathway	26	0.471784	0.000443339	DHH, CUL3, IHH, CUL1, LRP2, GLI3, SHH, GRK3, GRK2, CCND1, SPOP, PRKACB, CDON, EVC2, CSNK1G3, HHATL, SMURF2, FBXW11, IQCE, KIF7, MOSMO, EVC, SMO, SPOPL, CSNK1G2, CSNK1G1
KEGG_PATHWAY	ssc00562:Inositol phosphate metabolism	26	0.471784	0.0391969	INPP1, MTMR8, PIK3CB, PIK3C2A, MTM1, INPP5B, PLCZ1, INPP5F, IMPA1, PIP5KL1, INPP5E, PLCE1, MIOX, SACM1L, ITPK1, FIG4, INPP4B, PLCB3, PIKFYVE, PLCB4, PIK3CA, ITPKA, PIK3C3, PLCH1, PLCH2, PLCB1
KEGG_PATHWAY	ssc01524:Platinum drug resistance	26	0.471784	0.062431	TOP2A, TOP2B, MGST3, MGST1, XIAP, FASLG, BRCA1, PIK3CB, BBC3, ATP7B, CASP8, CASP3, REV3L, MAPK1, ATP7A, POLH, MAPK3, GSTM3, SLC31A1, MLH1, MSH6, MSH2, PIK3CA, MSH3, CYCS, BIRC3
KEGG_PATHWAY	ssc04115:p53 signaling pathway	25	0.453638	0.0880114	EI24, GORAB, BBC3, CCNB2, PIDD1, CCNB1, CASP8, SESN3, CCND1, ZMAT3, CHEK2, SESN1, CASP3, GTSE1, SIVA1, TP53I3, CCNE2, RRM2B, CCNG2, CCNG1, ADGRB1, CDK1, CYCS, TP73, ATR
KEGG_PATHWAY	ssc05140:Leishmaniasis	25	0.453638	0.0880114	ITGB1, PTGS2, IRAK1, IL12B, MAPK1, MAP3K7, MAPK3, IL10, MARCKSL1, JUN, TGFB1, ITGA4, IFNGR1, STAT1, CYBB, IRAK4, MAPK12, IL1A, MAPK11, IFNG, TRAF6, EEF1A2, TAB2, TLR4, MYD88
GOTERM_BP_DIRECT	GO:0071277~cellular response to calcium ion	24	0.435493	0.0565918	MEF2A, SYT4, SYT3, PRKAA1, CLIC4, MEF2C, SYT2, DMTN, WWP1, IQGAP1, SYT9, SYT8, ADD1, SYT7, SYT17, NEUROD2, ACER1, SYT12, SYT11, SYT10, FOSB, SCN5A, ECT2, SLC25A24
KEGG_PATHWAY	ssc03250:Viral life cycle - HIV-1	24	0.435493	0.00517004	CCNT2, CPSF6, PDCD6IP, CCNT1, VPS4B, MX1, CXCR4, FURIN, NUP153, MLLT3, SAMHD1, AFF4, ELL2, ELL3, XPO1, HGS, FEZ1, NELFB, NELFA, CHMP6, CCR5, SERINC3, TNPO3, RAN
GOTERM_BP_DIRECT	GO:0007224~smoothened signaling pathway	23	0.417347	0.0667493	SLC13A1, EVC2, DHH, IHH, HIPK1, CFAP410, GLI3, IFT20, RO60, SHH, TMEM17, EVC, SMO, KIAA0586, TTC21B, TCTN2, IQUB, GPC2, MAP3K10, B9D1, NKX6-1, IFT57, HES5, CDON
KEGG_PATHWAY	ssc01212:Fatty acid metabolism	23	0.417347	0.017841	ELOVL5, OXSM, HSD17B4, ACSL5, ACSL4, ACSL3, ELOVL7, HACD3, PODN, ACADSB, ACSF3, HACD2, ACAT1, HADHB, HADHA, ACADL, ACOX1, FASN, PPT1, ACSBG1, ACOX3, ACADM, HADH
KEGG_PATHWAY	ssc04213:Longevity regulating pathway - multiple species	23	0.417347	0.0393628	HSPA8, HDAC2, PRKAA1, PRKAB2, HSPA1L, PRKAG1, PIK3CB, ADCY1, ADCY8, SOD2, PRKAG3, SOD1, RPTOR, NRAS, RPS6KB1, PIK3CA, CAT, AKT1S1, KRAS, CRYAB, PRKACB, FOXA2, ATG5
GOTERM_BP_DIRECT	GO:0000381~regulation of alternative mRNA splicing, via spliceosome	22	0.399202	0.0527498	MBNL1, DDX5, RBFOX1, SRRM4, MBNL2, WTAP, CELF1, FMR1, EIF4A3, CELF4, FXR1, FAM172A, TRA2B, NOVA2, MYOD1, RAVER2, SRSF2, MBNL3, RBM7, HNRNPA1, RBM5, SRSF12
GOTERM_BP_DIRECT	GO:0032922~circadian regulation of gene expression	22	0.399202	0.0943357	NGFR, NCOA2, CAVIN3, MYCBP2, KDM8, USP2, GFPT1, HUWE1, RORA, PPP1CB, PPP1CC, PER1, RAI1, MTA1, MYBBP1A, NRIP1, NAMPT, ID4, OGT, BMAL1, PPARGC1A
KEGG_PATHWAY	ssc04979:Cholesterol metabolism	22	0.399202	0.00695381	ABCA1, MYLIP, STARD3, ABCG8, SAMD8, OSBPL5, APOA2, PCSK9, LRP2, ABCB11, LIPA, LIPC, VAPA, STAR, SOAT1, NPC2, LIPG, VDAC3, ANGPTL3, VDAC2, VDAC1, ANGPTL4, APOB
KEGG_PATHWAY	ssc00270:Cysteine and methionine metabolism	22	0.399202	0.0148144	DNMT1, SDS, AHCY, AHCYL1, GOT1, MDH1, AGXT2, DNMT3A, GOT2, APIP, MTR, MAT2B, SDSL, LACC1, LDHA, MTAP, BHMT, MAT2A, CTH, SMS, GCLM, BCAT1
KEGG_PATHWAY	ssc04978:Mineral absorption	22	0.399202	0.0186077	SLC34A3, SLC6A19, SLC31A1, SLC40A1, ATP2B3, CYBRD1, ATP1A3, SLC30A1, ATP2B1, SLC5A1, ATP1B1, SLC8A1, SLC8A2, SLC8A3, SLC9A3, ATP7B, TRPM7, SLC26A9, ATP7A, STEAP2, SLC26A3, SLC39A4
KEGG_PATHWAY	ssc04730:Long-term depression	22	0.399202	0.049813	ITPRID1, PLA2G4F, GUCY1B1, PLA2G4D, ITPR1, GNAI3, ITPR2, PLA2G4A, BRAF, GRM1, GNA13, PPP2CA, PPP2CB, PLCB3, NRAS, PLCB4, PPP2R1B, CRH, MAPK1, KRAS, PLCB1, MAPK3
KEGG_PATHWAY	ssc04927:Cortisol synthesis and secretion	22	0.399202	0.080786	ATF2, ITPR1, ITPR2, KCNA4, ADCY1, CACNA1F, ADCY8, CACNA1H, CACNA1G, NR5A1, CACNA1I, PLCB3, CREB1, PLCB4, STAR, SP1, CREB3L1, CACNA1S, PLCB1, PDE8A, PRKACB, KCNK3
GOTERM_BP_DIRECT	GO:0043484~regulation of RNA splicing	21	0.381056	0.00990018	MBNL1, RBFOX1, SRRM4, RBFOX3, SRSF1, ILDR2, AKAP17A, CLK4, PTBP2, PTBP3, CLK2, CLK1, HNRNPL, HNRNPH1, ZNF326, GRSF1, CCNL1, RBM12, SRSF10, BRDT, FAM50A
GOTERM_BP_DIRECT	GO:0007613~memory	21	0.381056	0.0314418	CHRNB2, PLK2, FOXO6, PSEN1, SHISA7, SLC8A2, NTF4, SLC8A3, GRIN2A, HRH1, CREB1, NETO1, TH, SYT11, CIC, PAIP2, SCN2A, PLCB1, CSMD1, PAK5, ASIC1
GOTERM_BP_DIRECT	GO:0060326~cell chemotaxis	21	0.381056	0.0925908	CCR1, CX3CR1, PDGFRB, PDGFRA, DOCK4, HGF, CXCR4, DEFB1, CXCR6, LOX, CCRL2, KIT, PLXNB3, ACKR4, CCR5, CRK, CCR4, CCL28, BCAR1, CCR2
KEGG_PATHWAY	ssc03050:Proteasome	21	0.381056	0.00526297	PSMD12, PSMD11, PSMD14, PSMA5, PSMD8, PSMB7, PSMA3, PSMB4, PSMA4, PSMC6, PSMA1, IFNG, PSMB3, PSMA2, PSMD2, PSMC1, PSME4, PSMC2, PSMB1, PSME2, PSMF1
GOTERM_BP_DIRECT	GO:0006417~regulation of translation	20	0.362911	0.0743866	PTCD3, PIWIL1, PIWIL3, FMR1, EIF4A3, CNOT10, PUM3, QKI, FXR1, IMPACT, RGS2, CNOT7, AGO3, TCOF1, CNOT1, RACK1, GEMIN5, RPL38, KBTBD8, METTL18
GOTERM_BP_DIRECT	GO:0006302~double-strand break repair	20	0.362911	0.0905747	POLQ, VCP, DCLRE1C, DTX3L, ZGRF1, PARP2, ABRAXAS1, DDX1, BRCC3, SETX, BABAM2, SMCHD1, VCAN, RAD50, MARF1, MTA1, MSH2, EME2, CHEK2
KEGG_PATHWAY	ssc00600:Sphingolipid metabolism	20	0.362911	0.0561865	CERS3, ASAH1, CERS6, SPHK1, HEXB, HEXA, ACER2, ACER1, UGCG, SGPL1, SPTLC1, SPTLC2, SPTLC3, GLB1, DEGS1, DEGS2, B4GALT6, GLA, CERS1, CERS2
GOTERM_BP_DIRECT	GO:0036297~interstrand cross-link repair	19	0.344765	2.093e-05	DCLRE1B, DCLRE1A, VCP, FANCL, XRCC3, FANCA, FAAP24, FANCB, FANCE, FAAP20, FANCG, RAD51AP1, MSH6, SLX4, FANCD2, RFWD3, EXO5, HROB, FAAP100
GOTERM_BP_DIRECT	GO:0090307~mitotic spindle assembly	19	0.344765	0.00484558	ABRAXAS1, SPICE1, ABRAXAS2, KIF11, SMC3, RAB11A, MZT1, RHOA, STAG1, STAG2, KIFC2, KIF2A, KIFC1, CHEK2, ZNF207, TOGARAM1, MISP, MAP9, CLASP2
GOTERM_BP_DIRECT	GO:0032465~regulation of cytokinesis	19	0.344765	0.0103541	SH3GLB1, BECN1, AHCTF1, SETD2, PLK2, CETN2, PIK3R4, PDXP, CCP110, RAB11A, KLHL9, PRC1, BIRC6, PIK3C3, KIF20A, CALM1, CALM2, RAB11FIP3, RAB11FIP4
GOTERM_BP_DIRECT	GO:0008104~protein localization	19	0.344765	0.07182	AMN, NPM1, STK11IP, IST1, LRBA, DDX42, NEDD8, DOC2B, MLH3, CEP128, GNGT1, MECP2, NIN, RAP2A, ODR4, ALS2, NBEA, TNS4, IMPG2
GOTERM_BP_DIRECT	GO:0006879~cellular iron ion homeostasis	19	0.344765	0.07182	ATP6V1A, SMAD4, NDFIP1, TFRC, GLRX3, ABCB7, CCDC115, NCOA4, IREB2, SLC40A1, CYBRD1, HIF1A, SOD1, TMEM199, HPX, ACO1, ATP6V0D1, HAMP, CYB561
GOTERM_BP_DIRECT	GO:0001708~cell fate specification	18	0.326619	0.00045286	TEAD4, TBX1, NOTCH1, DHH, MGA, IHH, TBR1, TBX6, PSEN1, TBX4, TBX3, TBX2, SHH, SMO, TBX21, TBX10, TBX20, CDON
GOTERM_BP_DIRECT	GO:0051603~proteolysis involved in cellular protein catabolic process	18	0.326619	0.0689167	GZMA, PRORP, OMA1, IDE, CTSV, CLPX, CTSS, PSMB7, PSMB4, PSMA4, CASP8, PSMA1, FAP, CTSL, PSMA2, PSMB1, CTSC, ADAMTS7
GOTERM_BP_DIRECT	GO:0006816~calcium ion transport	18	0.326619	0.0689167	CCR1, RAMP3, CALCRL, CAV1, PSEN1, SRI, CACNA1E, SLC8A1, CACNA1H, LETM1, PPP3CA, CYSLTR1, PLCZ1, STIM1, SARAF, NMUR2, NMUR1, CACNA1S
GOTERM_BP_DIRECT	GO:0001947~heart looping	18	0.326619	0.0855724	CCDC39, MESP1, MEF2C, NOTCH1, FOXH1, IHH, TBX6, PSEN1, HIF1A, DLL1, TBX3, AHI1, SHH, GJA1, SMO, TBX20, HAND1, IFT57
KEGG_PATHWAY	ssc05030:Cocaine addiction	18	0.326619	0.0758833	GPSM1, ATF2, JUN, DDC, GNAI3, GRIN2C, SLC6A3, GRIN1, GRIN2D, GRIN2A, GRIN3B, CREB1, TH, CREB3L1, PPP1R1B, FOSB, PRKACB, SLC18A2
GOTERM_BP_DIRECT	GO:0032435~negative regulation of proteasomal ubiquitin-dependent protein catabolic process	17	0.308474	0.000958023	USP7, HSP90AB1, CAMLG, RPL11, UCHL5, SDCBP, SHH, RYBP, DDRGK1, WAC, PBK, TLK2, EIF3H, OGT, NOP53, N4BP1
GOTERM_BP_DIRECT	GO:0030513~positive regulation of BMP signaling pathway	17	0.308474	0.0293645	SMAD2, CRB2, SMAD4, FOXD1, NOTCH1, NUMA1, GDF2, SOX11, FBXL15, TWSG1, TBX20, KDR, KCP, UBE2O, PELO, HES5, RNF165
GOTERM_BP_DIRECT	GO:0042475~odontogenesis of dentin-containing tooth	17	0.308474	0.0512557	JAG2, PDGFRA, DLX2, CCDC154, FOXC1, DLX3, BCL11B, ACVR2A, GLI3, WNT6, SHH, BMP2, SMO, TRAF6, HAND1, NKX2-3, TP63
GOTERM_BP_DIRECT	GO:0007265~Ras protein signal transduction	17	0.308474	0.0512557	RB1, BRAP, USP8, DNMT1, JUN, CDKN2A, KSR2, USP28, NTN1, RERG, RASGRP3, SDCBP, DOK2, NRAS, RIT1, KRAS, PRKD1
GOTERM_BP_DIRECT	GO:0048812~neuron projection morphogenesis	17	0.308474	0.0512557	KIRREL3, NCKAP1, NYAP1, LRRK2, NYAP2, DCLK1, NTF4, SHTN1, ALS2, TAOK3, TAOK1, NEFL, NCKAP1L, NEK3, KIF20B, MNX1, PACSIN1
GOTERM_BP_DIRECT	GO:0045665~negative regulation of neuron differentiation	17	0.308474	0.0656334	MED1, DDX6, IRX3, ISL1, GLI3, PHOX2B, RHOA, EIF4ENIF1, ISL2, TLX3, HEY1, CNTN2, HMG20A, HES3, FEZF2, NEPRO, EIF4E
KEGG_PATHWAY	ssc00513:Various types of N-glycan biosynthesis	17	0.308474	0.0284749	B4GALT3, ALG9, RPN2, HEXB, HEXA, ALG2, HEXD, ALG13, ALG11, FUT8, MAN1A2, DAD1, MGAT4A, MAN1C1, STT3B, MGAT2, B4GALNT4
GOTERM_BP_DIRECT	GO:0048015~phosphatidylinositol-mediated signaling	16	0.290328	0.0261244	PDGFRB, CSF1R, PDGFRA, PIK3CB, PIK3C2A, PLCB3, PLCB4, PLCZ1, INPP5F, PLCH1, PIK3C3, PLCH2, PLCB1, OGT, EXOC1
GOTERM_BP_DIRECT	GO:0008543~fibroblast growth factor receptor signaling pathway	16	0.290328	0.0987192	TRIM71, CHURC1, FRS2, PTPN11, IQGAP1, FRS3, FGF2, TBX2, SETX, NDST1, FGF16, FGF6, RAB14, FGF19, FGF22, FGF21
KEGG_PATHWAY	ssc03440:Homologous recombination	16	0.290328	0.0585273	ABRAXAS1, XRCC3, RPA1, RPA2, BRCA1, BRCC3, BRCA2, PALB2, RAD54B, BABAM2, BRIP1, RAD50, RAD51C, RPA3, RBBP8, TOPBP1
KEGG_PATHWAY	ssc04216:Ferroptosis	16	0.290328	0.086224	SAMD8, TFRC, NCOA4, SLC40A1, ACSL5, CYBB, ACSL4, ACSL3, SLC7A11, SAT1, MAP1LC3B, LPCAT3, PCBP2, VDAC3, VDAC2, GCLM, ATG5
GOTERM_BP_DIRECT	GO:0034198~cellular response to amino acid starvation	15	0.272183	0.00661016	SH3GLB1, SZT2, MIOS, DAPL1, NPRL3, EIF2AK2, EIF2AK4, EIF2S1, MAPK8, SESN3, RRAGC, BMT2, PRKD1, KPTN, MAPK3
GOTERM_BP_DIRECT	GO:0051402~neuron apoptotic process	15	0.272183	0.0318531	RB1, NGFR, TRPC5, USP53, ATN1, XIAP, LIG4, PSEN1, POLB, AIFM1, FAM162A, CASP3, SCN2A, PPARGC1A, TP63
GOTERM_BP_DIRECT	GO:0030890~positive regulation of B cell proliferation	15	0.272183	0.0434531	IL21, MEF2C, TFRC, ATAD5, SLC39A10, MIF, TICAM1, TNFSF13B, IL7, CLCF1, GPR183, PELI1, NCKAP1L, TLR4, CARD11
GOTERM_BP_DIRECT	GO:0007080~mitotic metaphase plate congression	15	0.272183	0.0434531	BECN1, VPS4B, CUL3, RAB11A, EML4, KIF18A, CCNB1, CDC23, KIFC1, ZW10, CHMP1A, CHMP2B, SPDL1, CHMP6, CHMP5
GOTERM_BP_DIRECT	GO:0060348~bone development	15	0.272183	0.0949721	MIGA2, SLC10A7, MYOC, SPNS2, SULF1, SMAD5, PAPSS2, MAPK11, GJA1, NSD2, CHAD, PLS3, NOTUM, BMPR1B, PPIB
GOTERM_BP_DIRECT	GO:0030216~keratinocyte differentiation	15	0.272183	0.0949721	MED1, ASAH1, CLIC4, ANXA1, NOTCH1, KRT10, WNT16, EVPL, FOXN1, ACER1, UGCG, CASP3, ADAM9, TXNIP, TP63
KEGG_PATHWAY	ssc00250:Alanine, aspartate and glutamate metabolism	15	0.272183	0.0919572	ADSL, GOT1, AGXT2, GOT2, GFPT1, ASNS, GLS, GLUD1, CPS1, ADSS1, ADSS2, AGXT, NAT8L, NIT2, RIMKLB
GOTERM_BP_DIRECT	GO:0006298~mismatch repair	14	0.254037	0.00269026	SETD2, RPA1, RPA2, MLH1, MLH3, MSH6, MSH2, MSH3, EXO1, TDG, MSH4, RPA3, PMS1
GOTERM_BP_DIRECT	GO:0061512~protein localization to cilium	14	0.254037	0.019034	DYNC2H1, CCDC39, ARF4, IFT140, TULP2, SNX10, TULP1, IFT20, EHD1, TBC1D32, TTC21B, BBS9, ATP6V1D, BBS4
GOTERM_BP_DIRECT	GO:0003341~cilium movement	14	0.254037	0.0276955	RSPH6A, CCDC39, DNAI2, DNAH1, DNAH17, DNAH7, DNAH9, DNAAF5, DNAAF4, TTC29, CELSR2, CAMSAP3, ZBBX, DNAI1
GOTERM_BP_DIRECT	GO:0043967~histone H4 acetylation	14	0.254037	0.0529812	NCOA1, ACTL6A, MSL3, MBTD1, PER1, ZZZ3, ING3, TFR2, MYOD1, MORF4L2, HAT1, EPC2, TRIM16, BRD8
GOTERM_BP_DIRECT	GO:0051085~chaperone mediated protein folding requiring cofactor	14	0.254037	0.0529812	HSPA9, ERO1A, HSPA8, TOR1A, HSPA1L, ST13, PTGES3, DNAJB12, HSPE1, HSPA14, HSPA13, HSPH1, DNAJB4, SDF2
GOTERM_BP_DIRECT	GO:0050808~synapse organization	14	0.254037	0.0701478	PRRT1, PSEN1, L1CAM, ELFN1, SLC8A2, SLC8A3, GRM5, NFASC, PPFIBP1, SLC9A6, TNR, SNCB, PPFIA3, PPFIA2
GOTERM_BP_DIRECT	GO:0022008~neurogenesis	14	0.254037	0.0701478	SMARCE1, MESP1, DAGLA, NUP133, CEP120, CXCR4, NAV1, BTBD6, LEMD2, TBX2, GRIN2A, BTBD1, DCHS1, HAP1
KEGG_PATHWAY	ssc03060:Protein export	14	0.254037	0.00135859	SRP19, SRP54, SRP14, SRP9, SEC61A2, SPCS3, IMMP1L, SEC61A1, SPCS2, SRP72, SRPRB, SEC61B, SEC11C, SEC63
KEGG_PATHWAY	ssc04392:Hippo signaling pathway - multiple species	14	0.254037	0.0121568	TEAD4, WWC1, ZNF22, WTIP, FRMD1, STK3, LATS1, MOB1A, FRMD6, DCHS2, DCHS1, FAT4, AJUBA, TEAD3
GOTERM_BP_DIRECT	GO:0006275~regulation of DNA replication	13	0.235892	0.0232385	ANKRD17, INO80C, USP37, INO80E, INO80D, ESCO1, ACTL6A, JADE3, SMC3, UCHL5, ORC5, CHDH, RBBP6
GOTERM_BP_DIRECT	GO:0042130~negative regulation of T cell proliferation	13	0.235892	0.0339035	CD274, PLA2G2D, NDFIP1, TGFB1, GLMN, SHH, DLG1, GPNMB, PELI1, MARCHF7, VSIG4, MAD1L1, HAVCR2
GOTERM_BP_DIRECT	GO:0032743~positive regulation of interleukin-2 production	13	0.235892	0.0476292	ANXA1, RIPK2, PDE4D, GLMN, TRAF2, BTNL2, IL1A, CLEC7A, TRAF6, PDE4B, MAP3K7, CARD11, CCR2
GOTERM_BP_DIRECT	GO:0097190~apoptotic signaling pathway	13	0.235892	0.0647152	CASP8AP2, TM2D1, DAPL1, CAV1, IFI6, TICAM1, UACA, SENP1, SHH, SGPL1, P2RX4, CASP3, PPARD
GOTERM_BP_DIRECT	GO:0008542~visual learning	13	0.235892	0.0647152	CHRNB2, FOXB1, BRAF, HMGCR, SLC7A11, HIF1A, MECP2, IFT20, GRIN2A, HRH1, NETO1, PPP1R1B, KRAS
GOTERM_BP_DIRECT	GO:0006284~base-excision repair	13	0.235892	0.0853598	POLQ, USP47, PARP2, RPA1, HUWE1, RPA2, POLB, NEIL3, WRN, NEIL2, RPA3, APEX1, MGP
GOTERM_BP_DIRECT	GO:0032727~positive regulation of interferon-alpha production	12	0.217746	0.00660768	SETD2, DDX3X, CHUK, STAT1, DHX9, PTPN22, HSPD1, IFIH1, MMP12, DHX36, TLR8, TLR7, TLR4
GOTERM_BP_DIRECT	GO:0017156~calcium ion regulated exocytosis	12	0.217746	0.011432	SYT4, SYT3, SYT2, SYT12, SYT11, SYT10, SYT9, SYT8, SYT7, STX1A, SYT17, RAPGEF4
GOTERM_BP_DIRECT	GO:0007094~mitotic spindle assembly checkpoint	12	0.217746	0.0416071	ZWILCH, ZW10, TPR, ZNF207, BUB1B, KNTC1, TTK, SPDL1, BUB3, BUB1, MAD1L1, MAD2L1
GOTERM_BP_DIRECT	GO:0048705~skeletal system morphogenesis	12	0.217746	0.0416071	SGPL1, WDR48, TCF15, TIPARP, RYK, PRKRA, ZFAND5, PSEN1, TBX4, HOXC8, NKX3-2, RAB33B
GOTERM_BP_DIRECT	GO:0042771~intrinsic apoptotic signaling pathway in response to DNA damage by p53 class mediator	12	0.217746	0.0792108	PYCARD, SNW1, ATAD5, MSH2, CHEK2, BCL3, RPS27L, USP28, HIPK1, TP63, TOPORS, TP73
KEGG_PATHWAY	ssc00020:Citrate cycle (TCA cycle)	12	0.217746	0.0905916	CS, SUCLA2, MDH1, IDH3B, SUCLG2, OGDHL, SDHC, ACO1, PDHB, SDHB, DLD, IDH3A
GOTERM_BP_DIRECT	GO:0006986~response to unfolded protein	11	0.199601	0.000712524	HERPUD2, EDEM3, ERP44, TRAM1, JKAMP, EDEM1, CREBRF, TMBIM6, YOD1, STT3B, HERPUD1
GOTERM_BP_DIRECT	GO:0017158~regulation of calcium ion-dependent exocytosis	11	0.199601	0.0225352	SYT4, SYT3, SYT2, SYT12, SYT11, SYT10, DOC2B, SYT9, SYT8, SYT7, SYT17
GOTERM_BP_DIRECT	GO:1904646~cellular response to beta-amyloid	11	0.199601	0.0348721	NGFR, EPHA4, GJA1, GRM5, VCAM1, CACNA2D1, PSEN1, TLR6, TLR4, AGER, SNX6
GOTERM_BP_DIRECT	GO:0016540~protein autoprocessing	11	0.199601	0.0512119	PCSK2, PIDD1, FAM111A, SHH, CASP6, CTSL, DHH, IHH, PCSK9, OMA1, CTSV
GOTERM_BP_DIRECT	GO:0048026~positive regulation of mRNA splicing, via spliceosome	11	0.199601	0.0719209	SF3B4, HSPA8, SNW1, NCBP1, SNRNP70, TRA2B, TRA2A, CELF4, NUP98, PRDX6, HMX2
GOTERM_BP_DIRECT	GO:0032212~positive regulation of telomere maintenance via telomerase	11	0.199601	0.0971825	CCT3, PKIB, HMBOX1, TNKS, TCP1, PARN, CCT8, HNRNPA1, MAPK15, CCT4, MAPK3
GOTERM_BP_DIRECT	GO:0043162~ubiquitin-dependent protein catabolic process via the multivesicular body sorting pathway	11	0.199601	0.0971825	RNF115, VPS4B, NEDD4, CHMP1A, CHMP2B, PLAA, VPS37D, VPS37A, UBAP1L, CHMP6, CHMP5
KEGG_PATHWAY	ssc03430:Mismatch repair	11	0.199601	0.0220086	MSH6, RFC4, MSH2, RFC1, EXO1, MSH3, RFC2, RPA3, RPA1, RPA2, MLH1
GOTERM_BP_DIRECT	GO:0007175~negative regulation of epidermal growth factor-activated receptor activity	10	0.181455	0.00435026	ZFYVE28, ERRFI1, ZGPAT, CBLC, CBLB, PSEN1, CHMP6, VPS25, SOCS4, SOCS5
GOTERM_BP_DIRECT	GO:0007009~plasma membrane organization	10	0.181455	0.0274321	SPTA1, CRB1, SLC9A3R1, BAIAP2L2, MYOF, DYSF, BAIAP2, A4GALT, FER1L6, MTSS2
GOTERM_BP_DIRECT	GO:0045089~positive regulation of innate immune response	10	0.181455	0.0632566	TASL, AKIRIN2, PLSCR1, POLR3C, RIOK3, POLR3F, TLR8, TLR7, NMI, SLC15A4, HAVCR2
GOTERM_BP_DIRECT	GO:0050772~positive regulation of axonogenesis	10	0.181455	0.0888026	ROBO2, NIN, STK25, PLXNB3, PLXNA2, MAP6, NEFL, BRAF, ROBO1, PLXNA3
GOTERM_BP_DIRECT	GO:0008277~regulation of G-protein coupled receptor protein signaling pathway	10	0.181455	0.0888026	KCTD8, RGS18, ADCYAP1, RGS2, RAMP3, USP20, RGS1, USP33, RGS12, PLCB1
GOTERM_BP_DIRECT	GO:0014059~regulation of dopamine secretion	10	0.181455	0.0888026	SYT4, SYT3, SYT2, SYT12, SYT11, SYT10, SYT9, SYT8, SYT7, SYT17
KEGG_PATHWAY	ssc00900:Terpenoid backbone biosynthesis	10	0.181455	0.0786142	IDI1, NUS1, ICMT, HMGCS1, PDSS1, MVD, HMGCR, ZMPSTE24, ACAT1, PCYOX1
GOTERM_BP_DIRECT	GO:0061024~membrane organization	9	0.16331	0.00460326	SH3GLB1, MIOX, GNPAT, CCDC88A, SAR1A, LPCAT2, PMP2, TOR1AIP1, MTSS2
GOTERM_BP_DIRECT	GO:0042766~nucleosome mobilization	9	0.16331	0.0529511	INO80C, INO80E, INO80D, CHDH, ACTL6A, SMARCA5, BAZ1A, UCHL5, BPTF
GOTERM_BP_DIRECT	GO:0007088~regulation of mitotic nuclear division	9	0.16331	0.0529511	CDC42, CUL9, CDCA2, BORA, NIFK, CAV2, PDXP, KIF20B, OBSL1
GOTERM_BP_DIRECT	GO:0051642~centrosome localization	9	0.16331	0.0529511	IFT20, NIN, INTS13, DYNC1LI2, SUN1, KIF5B, PLXNA2, CCDC141, DLGAP5
GOTERM_BP_DIRECT	GO:0016043~cellular component organization	9	0.16331	0.0529511	NCKAP1, PRMT5, HELQ, HFM1, SLIT1, NCKAP1L, SPG7, ASCC3, PTPRF
GOTERM_BP_DIRECT	GO:0010842~retina layer formation	9	0.16331	0.0784701	TFAP2B, SDK1, CRB1, AHI1, ATP8A2, ALPK3, HIPK1, FJX1, OBSL1
GOTERM_BP_DIRECT	GO:0010824~regulation of centrosome duplication	9	0.16331	0.0784701	PKHD1, NPM1, XPO1, CHMP1A, CHMP2B, CHORDC1, CEP131, XRCC3, CHMP5
GOTERM_BP_DIRECT	GO:0080182~histone H3-K4 trimethylation	9	0.16331	0.0784701	PRDM7, SKIC8, NFYA, WDR82, NFYB, SETD1A, ARID4A, OGT
GOTERM_BP_DIRECT	GO:0070509~calcium ion import	9	0.16331	0.0784701	CACNA1I, CACNA1B, ATP2A1, CACNA1S, CACNA1F, CACNA1E, SLC8A1, CACNA1H, CACNA1G
GOTERM_BP_DIRECT	GO:0035855~megakaryocyte development	9	0.16331	0.0784701	MED1, MPIG6B, PRC1, ABI1, KIT, PTPN11, ZFPM1, ZNF385A, FLI1
KEGG_PATHWAY	ssc00511:Other glycan degradation	9	0.16331	0.0599321	MAN2B2, GLB1, FUCA1, HEXB, HEXA, FUCA2, HEXD, AGA, ENGASE
KEGG_PATHWAY	ssc00670:One carbon pool by folate	9	0.16331	0.0599321	ALDH1L1, ATIC, MTHFD1, SHMT1, MTHFD2L, MTR, MTHFS, GART, FTCD
GOTERM_BP_DIRECT	GO:0045842~positive regulation of mitotic metaphase/anaphase transition	8	0.145164	0.00457529	RB1, CDC23, ANAPC7, CUL3, NSMCE2, CDC27, ANAPC4, ANAPC5
GOTERM_BP_DIRECT	GO:2000637~positive regulation of gene silencing by miRNA	8	0.145164	0.00457529	TIAL1, TRIM71, FXR1, DHX9, FMR1, PUM1, WTIP, AJUBA
GOTERM_BP_DIRECT	GO:0006614~SRP-dependent cotranslational protein targeting to membrane	8	0.145164	0.0112564	SEC61A1, SRP19, SRP72, SSR3, SRP54, SRP14, SRP9, SEC63
GOTERM_BP_DIRECT	GO:0048745~smooth muscle tissue development	8	0.145164	0.0112564	TFAP2B, SHH, DLG1, SMO, TIPARP, ZFAND5, IHH, STRA6
GOTERM_BP_DIRECT	GO:0006301~postreplication repair	8	0.145164	0.0228995	MSH2, UBE2B, UBE2V2, POLI, UBE2V1, BRCA1, POLH, RAD18
GOTERM_BP_DIRECT	GO:0090660~cerebrospinal fluid circulation	8	0.145164	0.0228995	SPAG16, SLC9A3R1, CCDC39, CFAP221, DNAAF11, DNAH9, CFAP43, CFAP45
GOTERM_BP_DIRECT	GO:0008152~metabolic process	8	0.145164	0.0228995	CBR2, HPX, CEMIP, CPSF6, SPAST, CEMIP2, SI, ENGASE
GOTERM_BP_DIRECT	GO:0045190~isotype switching	8	0.145164	0.0228995	MSH6, EXOSC6, CD40LG, ATAD5, MSH2, LIG4, MLH1, AICDA
GOTERM_BP_DIRECT	GO:0046512~sphingosine biosynthetic process	8	0.145164	0.0407542	ACER2, ACER1, ASAH1, SPTLC1, SPTLC2, SPTLC3, SPHK1, SPTSSB
GOTERM_BP_DIRECT	GO:0034501~protein localization to kinetochore	8	0.145164	0.0407542	MTBP, ZWILCH, ZW10, MIS12, CDK1, TTK, SPDL1, BUB3
GOTERM_BP_DIRECT	GO:0000712~resolution of meiotic recombination intermediates	8	0.145164	0.0407542	TOP2A, TOP2B, SLX4, EME2, RMI1, MSH4, TEX11, MLH1
GOTERM_BP_DIRECT	GO:0006605~protein targeting	8	0.145164	0.0656448	YWHAB, STXBP4, RPL11, ERBIN, AP1S3, HAP1, YWHAZ, TOMM20
GOTERM_BP_DIRECT	GO:0016075~rRNA catabolic process	8	0.145164	0.0656448	TRIR, EXOSC6, XRN1, DIS3, SLFN14, DIS3L, EXOSC8, DROSHA
GOTERM_BP_DIRECT	GO:0008608~attachment of spindle microtubules to kinetochore	8	0.145164	0.0656448	EML4, SGO1, ABRAXAS1, ZNF207, ABRAXAS2, BUB3, NDC80, SPC25
GOTERM_BP_DIRECT	GO:0003016~respiratory system process	8	0.145164	0.0656448	JAG2, TCF15, ZFAND5, ECEL1, AP3B1, YWHAZ, HOXA5, ADH5
GOTERM_BP_DIRECT	GO:0090110~cargo loading into COPII-coated vesicle	8	0.145164	0.0978642	RAB1A, SEC24B, SEC24A, SAR1A, SEC24D, SEC24C, SEC23B, SEC31A
GOTERM_BP_DIRECT	GO:1902017~regulation of cilium assembly	8	0.145164	0.0978642	IFT20, ODF2L, RABEP2, IFT140, VDAC3, CNTROB, MAPK15, ATG5
GOTERM_BP_DIRECT	GO:0048557~embryonic digestive tract morphogenesis	8	0.145164	0.0978642	PDGFRA, SHH, NIPBL, HLX, SIX2, IHH, SOX11, GLI3
GOTERM_BP_DIRECT	GO:0006261~DNA-dependent DNA replication	8	0.145164	0.0978642	RPAIN, WDHD1, POLQ, RFC4, RFC2, MCMBP, WRNIP1, BAZ1A
GOTERM_BP_DIRECT	GO:0016926~protein desumoylation	7	0.127019	0.0119258	SENP6, SENP7, HINT1, SENP5, USPL1, SENP2, SENP1
GOTERM_BP_DIRECT	GO:0006349~regulation of gene expression by genetic imprinting	7	0.127019	0.0266269	MECP2, PRMT7, KDM1B, KCNQ1, ARID4A, BRCA1, CTCFL
GOTERM_BP_DIRECT	GO:0016446~somatic hypermutation of immunoglobulin genes	7	0.127019	0.0266269	POLB, MSH6, POLQ, MSH2, MLH1, SAMHD1, AICDA
GOTERM_BP_DIRECT	GO:0030301~cholesterol transport	7	0.127019	0.0496827	ARV1, LIPC, ABCA5, NPC2, VPS4B, APOA2, APOB
GOTERM_BP_DIRECT	GO:0030705~cytoskeleton-dependent intracellular transport	7	0.127019	0.0818225	CCDC88A, KIF5B, CCDC88C, MAP6, KIF1C, KIF1B, KIF1A
GOTERM_BP_DIRECT	GO:0032700~negative regulation of interleukin-17 production	7	0.127019	0.0818225	ARG2, TGFB1, IFNG, TNFSF4, IL12B, NCKAP1L, TLR4
GOTERM_BP_DIRECT	GO:0007369~gastrulation	7	0.127019	0.0818225	MESP1, LMBRD1, SYF2, CUL3, RACK1, APLNR, APLN
GOTERM_BP_DIRECT	GO:0046039~GTP metabolic process	7	0.127019	0.0818225	OPA1, LRRK2, RAB23, MFN1, GNAI3, AK3, RHOA
GOTERM_BP_DIRECT	GO:1900153~positive regulation of nuclear-transcribed mRNA catabolic process, deadenylation-dependent decay	7	0.127019	0.0818225	TNRC6C, NANOS1, CNOT7, CNOT1, DHX36, PABPC1, CPEB3
GOTERM_BP_DIRECT	GO:2000767~positive regulation of cytoplasmic translation	7	0.127019	0.0818225	DHX9, CSDE1, CNBP, DHX36, IGF2BP1, HNRNPD, PABPC1
GOTERM_BP_DIRECT	GO:0006829~zinc II ion transport	7	0.127019	0.0818225	SLC30A7, SLC30A6, SLC30A9, SLC30A5, SLC30A4, SLC30A1
GOTERM_BP_DIRECT	GO:0006607~NLS-bearing protein import into nucleus	7	0.127019	0.0818225	KPNA6, KPNA4, NUP54, KPNA5, PARP9, KPNA3, KPNA1, IPO5
GOTERM_BP_DIRECT	GO:0050765~negative regulation of phagocytosis	7	0.127019	0.0818225	SNX3, PLSCR1, SYT11, ADIPOQ, DYSF, RACK1, ATG5
GOTERM_BP_DIRECT	GO:0042542~response to hydrogen peroxide	7	0.127019	0.0818225	PRDX3, PRKAA1, CAT, ADAM9, NPTXR, CRYAB, SOD1
GOTERM_BP_DIRECT	GO:0030851~granulocyte differentiation	7	0.127019	0.0818225	L3MBTL3, CEBPE, SP3, SRP54, AP3B1, CBFA2T3, ZFPM1
GOTERM_BP_DIRECT	GO:1900246~positive regulation of RIG-I signaling pathway	6	0.108873	0.0114745	ANKRD17, USP15, DHX58, TRIM15, PUM1, DDX60
GOTERM_BP_DIRECT	GO:1905820~positive regulation of chromosome separation	6	0.108873	0.0301188	PLSCR1, NUMA1, NCAPG, SMC4, NCAPH, SMC2
GOTERM_BP_DIRECT	GO:0061337~cardiac conduction	6	0.108873	0.0301188	MEF2A, SPTBN4, GJA1, ABCC9, SLC4A3, ZMPSTE24
GOTERM_BP_DIRECT	GO:0044208~'de novo' AMP biosynthetic process	6	0.108873	0.0301188	ADSL, ATIC, ADSS1, ADSS2, GART, PAICS
GOTERM_BP_DIRECT	GO:0060213~positive regulation of nuclear-transcribed mRNA poly(A) tail shortening	6	0.108873	0.0604404	TNRC6C, EIF4ENIF1, CNOT7, CNOT1, PABPC1, CPEB3
GOTERM_BP_DIRECT	GO:0051984~positive regulation of chromosome segregation	6	0.108873	0.0604404	NCAPG, SMC6, SMC4, NCAPH, RAD18, SMC2
GOTERM_BP_DIRECT	GO:0060996~dendritic spine development	6	0.108873	0.0604404	ARF4, SLC12A5, SLC9A6, UBA6, CAMK2A, PAK2
GOTERM_BP_DIRECT	GO:0000722~telomere maintenance via recombination	6	0.108873	0.0604404	RAD50, RAD51C, NSMCE2, XRCC3, TPRKB, SMC6
GOTERM_BP_DIRECT	GO:0090267~positive regulation of mitotic cell cycle spindle assembly checkpoint	6	0.108873	0.0604404	DYNC1LI1, TPR, XRCC3, MAD1L1, NDC80, MAD2L1
GOTERM_BP_DIRECT	GO:0042267~natural killer cell mediated cytotoxicity	6	0.108873	0.0604404	KLRK1, PRDX1, KIF5B, CEBPG, LYST, ARL8B
GOTERM_BP_DIRECT	GO:0035562~negative regulation of chromatin binding	6	0.108873	0.0604404	PPP3CA, BTAF1, FBH1, MYOD1, SENP2, WAPL
GOTERM_BP_DIRECT	GO:0070934~CRD-mediated mRNA stabilization	6	0.108873	0.0604404	SYNCRIP, DHX9, CSDE1, IGF2BP1, HNRNPD, PABPC1
GOTERM_BP_DIRECT	GO:0034157~positive regulation of toll-like receptor 7 signaling pathway	5	0.0907276	0.0319819	TASL, DDX3X, RSAD2, PTPN22, SLC15A4
GOTERM_BP_DIRECT	GO:0006029~proteoglycan metabolic process	5	0.0907276	0.0319819	BMP2, COL2A1, COL11A1, IHH, ADAMTS7
GOTERM_BP_DIRECT	GO:0051026~chiasma assembly	5	0.0907276	0.0319819	BRIP1, UBE2B, SYCP1, TEX11, CCNB1IP1
GOTERM_BP_DIRECT	GO:0019065~receptor-mediated endocytosis of virus by host cell	5	0.0907276	0.0319819	PIKFYVE, CTSL, CAV2, CAV1, EPS15
GOTERM_BP_DIRECT	GO:1902412~regulation of mitotic cytokinesis	5	0.0907276	0.0319819	INCENP, MAP9, DCDC1
GOTERM_BP_DIRECT	GO:0007091~metaphase/anaphase transition of mitotic cell cycle	5	0.0907276	0.0729965	CDC23, ANAPC7, CDC27, BUB1B, ANAPC1
GOTERM_BP_DIRECT	GO:0097494~regulation of vesicle size	5	0.0907276	0.0729965	RAB3B, WASHC5, RIN3, AP2M1, PICALM
GOTERM_BP_DIRECT	GO:0033135~regulation of peptidyl-serine phosphorylation	5	0.0907276	0.0729965	SPTBN4, PRKAA1, NSD1, HRC, RICTOR
GOTERM_BP_DIRECT	GO:0034141~positive regulation of toll-like receptor 3 signaling pathway	5	0.0907276	0.0729965	CAV1, PELI1, WDFY1, F2RL1, PTPN22
GOTERM_BP_DIRECT	GO:0000055~ribosomal large subunit export from nucleus	5	0.0907276	0.0729965	NPM1, XPO1, NMD3, NUP88, SDAD1
GOTERM_BP_DIRECT	GO:0045060~negative thymic T cell selection	5	0.0907276	0.0729965	SHH, AIRE, DOCK2, GLI3, ATG5
GOTERM_BP_DIRECT	GO:0051315~attachment of mitotic spindle microtubules to kinetochore	5	0.0907276	0.0729965	NUF2, MIS12, MAD1L1, NDC80, CENPC
GOTERM_BP_DIRECT	GO:0040038~polar body extrusion after meiotic divisions	5	0.0907276	0.0729965	WASHC5, SPIRE2, KIF20A, RHOA, NDC80
GOTERM_BP_DIRECT	GO:0061470~T follicular helper cell differentiation	4	0.0725821	0.0861092	IL21, GPR183, RC3H1, RC3H2
GOTERM_BP_DIRECT	GO:0021957~corticospinal tract morphogenesis	4	0.0725821	0.0861092	EPHA4, NIN, CDH11, FBXO45
GOTERM_BP_DIRECT	GO:0045627~positive regulation of T-helper 1 cell differentiation	4	0.0725821	0.0861092	ANXA1, RIPK2, HLX, SOCS5
GOTERM_BP_DIRECT	GO:0045132~meiotic chromosome segregation	4	0.0725821	0.0861092	SGO1, NUF2, SMC4, SMC2
GOTERM_BP_DIRECT	GO:0033119~negative regulation of RNA splicing	4	0.0725821	0.0861092	TMBIM6, RPS13, PTBP2, PTBP3
GOTERM_BP_DIRECT	GO:0010430~fatty acid omega-oxidation	4	0.0725821	0.0861092	ADH4, CYP24A1, CYP4V2, ADH5
GOTERM_BP_DIRECT	GO:0031848~protection from non-homologous end joining at telomere	4	0.0725821	0.0861092	DCLRE1B, DCLRE1A, TERF2IP, TERF2
GOTERM_BP_DIRECT	GO:1990034~calcium ion export from cell	4	0.0725821	0.0861092	ATP2B3, ATP2B1, SLC35G1, SLC8A2
GOTERM_BP_DIRECT	GO:1901844~regulation of cell communication by electrical coupling involved in cardiac conduction	4	0.0725821	0.0861092	CAV1, IRX3, HRC, SRI
GOTERM_BP_DIRECT	GO:2000766~negative regulation of cytoplasmic translation	4	0.0725821	0.0861092	CPEB1, CPEB3, CPEB2, CPEB4
GOTERM_BP_DIRECT	GO:0051683~establishment of Golgi localization	4	0.0725821	0.0861092	SLC9A3R1, PDCD10, STK25, YWHAZ
GOTERM_BP_DIRECT	GO:0003360~brainstem development	4	0.0725821	0.0861092	CNTFR, ATF2, SMAD4, PHOX2B
GOTERM_BP_DIRECT	GO:0051383~kinetochore organization	4	0.0725821	0.0861092	NUF2, SMC4, NDC80, SMC2

## Sheet: Sheet 4
Sheet 4. GO-BP and KEGG pathway enrichment analyses of DEGs in ILN tissue infected with ASFV at 1 dpi.
Category	Term	Count	%	PValue	Genes
KEGG_PATHWAY	ssc04151:PI3K-Akt signaling pathway	18	4.35294	0.00122679	RPTOR, VTN, RXRA, CREB3L1, CHAD, FGF22, FGF21, PDGFRB, NGFR, LAMB3, VWF, NOS3, TSC2, PPP2R3B, EPOR, COL1A1, COL2A1, COL4A2
KEGG_PATHWAY	ssc04080:Neuroactive ligand-receptor interaction	11	3.53698	0.0155877	GABRA2, NMB, CALCRL, CHRNB3, HTR1E, LEP, GZMA, HTR1B, GABRD, GRIA4, GABRG1
GOTERM_BP_DIRECT	GO:0007155~cell adhesion	9	2.89389	0.04219	MAG, RELN, GPNMB, MOG, PCDH8, CDHR5, CNTN4, CLDN1
GOTERM_BP_DIRECT	GO:0015031~protein transport	8	2.57235	0.0385566	RAB1A, SCFD1, ENY2, CALCRL, MTX2, EIF5A2, SCAMP1, LIN7C
KEGG_PATHWAY	ssc04060:Cytokine-cytokine receptor interaction	8	2.57235	0.0507778	IL33, CXCL9, CXCL11, CXCL8, IL5, IFNG, LEP, TNFRSF17
GOTERM_BP_DIRECT	GO:0007411~axon guidance	7	2.2508	0.0127803	ROBO3, EPHA7, RELN, SEMA3C, CNTN4, EPHA3
KEGG_PATHWAY	ssc04360:Axon guidance	7	2.2508	0.0252674	ROBO3, EPHA7, SEMA3C, RYK, SEMA3D, KRAS, EPHA3
GOTERM_BP_DIRECT	GO:0007156~homophilic cell adhesion via plasma membrane adhesion molecules	5	1.60772	0.0920444	CDH10, PCDH8, CDH22, CDHR5, CNTN4
GOTERM_BP_DIRECT	GO:0031334~positive regulation of protein complex assembly	5	1.60772	0.000835258	LGALS3, SLF1, IFNG, MMP1, CLEC7A
GOTERM_BP_DIRECT	GO:0034765~regulation of ion transmembrane transport	5	1.60772	0.0606895	KCNB2, KCNA2, KCNQ3, SCN7A, KCNA7
GOTERM_BP_DIRECT	GO:0071222~cellular response to lipopolysaccharide	5	1.60772	0.0920444	CXCL9, CXCL11, CXCL8, NR1H4, ANKRD1
GOTERM_BP_DIRECT	GO:0071805~potassium ion transmembrane transport	5	1.60772	0.0186962	SLC9A4, KCNB2, KCNA2, KCNQ3, KCNA7
KEGG_PATHWAY	ssc04610:Complement and coagulation cascades	5	1.28617	0.0765796	VTN, C6, F11, TFPI, FGB
KEGG_PATHWAY	ssc05322:Systemic lupus erythematosus	5	1.60772	0.0584519	H2AC12, C6, IFNG, HIST1H2BD
KEGG_PATHWAY	ssc05323:Rheumatoid arthritis	5	1.60772	0.0280215	ATP6V1A, CXCL8, IFNG, MMP1, ATP6V0D2
GOTERM_BP_DIRECT	GO:0006366~transcription from RNA polymerase II promoter	4	1.28617	0.0435947	GTF2A1L, GCM1, ELF3, GTF2H5
GOTERM_BP_DIRECT	GO:0030593~neutrophil chemotaxis	4	1.28617	0.0479701	LGALS3, CXCL9, CXCL11, CXCL8
GOTERM_BP_DIRECT	GO:0032755~positive regulation of interleukin-6 production	4	1.28617	0.0701627	TLR1, IFNG, CLEC7A, LEP
GOTERM_BP_DIRECT	GO:0032757~positive regulation of interleukin-8 production	4	1.28617	0.0374274	TLR1, RAB1A, CLEC7A, LEP
GOTERM_BP_DIRECT	GO:0051865~protein autoubiquitination	4	1.28617	0.0525526	TRIM17, ERCC8, RNF141, RNFT1
GOTERM_BP_DIRECT	GO:1902476~chloride transmembrane transport	4	1.28617	0.0394299	GABRA2, GABRD, BEST1, GABRG1
KEGG_PATHWAY	ssc03460:Fanconi anemia pathway	4	1.28617	0.0225331	RAD51C, RMI1, FANCL, BRCA2
KEGG_PATHWAY	ssc04657:IL-17 signaling pathway	4	1.28617	0.0979226	CXCL8, IL5, IFNG, MMP1
KEGG_PATHWAY	ssc04721:Synaptic vesicle cycle	4	1.28617	0.0678422	ATP6V1A, SLC6A2, ATP6V0D2, SLC6A4
KEGG_PATHWAY	ssc05033:Nicotine addiction	4	1.28617	0.013088	GABRA2, GABRD, GRIA4, GABRG1
GOTERM_BP_DIRECT	GO:0018108~peptidyl-tyrosine phosphorylation	3	0.96463	0.0306537	IL5, RELN
GOTERM_BP_DIRECT	GO:0021766~hippocampus development	3	0.96463	0.0911606	RELN, UBA6
GOTERM_BP_DIRECT	GO:0032008~positive regulation of TOR signaling	3	0.96463	0.0642941	RELN, LEP
GOTERM_BP_DIRECT	GO:0032735~positive regulation of interleukin-12 production	3	0.96463	0.0729127	IFNG, CLEC7A, LEP
GOTERM_BP_DIRECT	GO:0050795~regulation of behavior	3	0.96463	0.00789735	RELN, HTR1B
GOTERM_BP_DIRECT	GO:0051649~establishment of localization in cell	3	0.96463	0.0118236	DNAH5, DNAAF11, SCAMP1
GOTERM_BP_DIRECT	GO:0070098~chemokine-mediated signaling pathway	3	0.96463	0.0959124	CXCL9, CXCL11, CXCL8
KEGG_PATHWAY	ssc05219:Bladder cancer	3	0.96463	0.0837434	CXCL8, MMP1, KRAS

## Sheet: Sheet 5
Sheet 5. GO-BP and KEGG pathway enrichment analyses of DEGs in tonsil tissue infected with ASFV at 1 dpi.
Category	Term	Count	%	PValue	Genes
KEGG_PATHWAY	ssc01100:Metabolic pathways	515	9.37216	1.08615e-09	PGAP1, UXS1, GLS, TDO2, NDST4, LIPG, NAMPT, PLCE1, LRAT, GAMT, GSTK1, CHIA, ACOT8, TSTD1, UPB1, MTHFD1, ETHE1, UQCRC1, UQCRC2, ADPRM, GNE, IDO1, TPH2, HACD1, MTMR3, RPN2, SHMT2, RPN1, HACD3, MTMR4, GNS, HACD2, ADH5, HSD11B1, LDHB, ADH4, LDHA, RDH12, RDH11, PRDM16, PNPO, COX3, HAO1, COX1, LTA4H, HAO2, HMOX2, FDFT1, GSTM3, B3GALNT1, SETD1A, MTHFS, PRDX6, CS, GLUD1, B4GAT1, PPT1, GALNTL6, PLCH2, GPI…
GOTERM_BP_DIRECT	GO:0045944~positive regulation of transcription from RNA polymerase II promoter	201	3.65787	0.0516623	RB1, GABPB2, RAX, CCNC, ABRA, IKZF4, DCAF6, RPS6KA3, SOX18, GPBP1, NAMPT, SOX8, CDON, MEF2A, MED1, MEF2C, BSX, FOXH1, SOX11, TFR2, PRKD1, ZFPM1, ATF6, PRR13, AIRE, DHX9, GATA5, GATA4, GATA3, HELZ2, GALR3, GALR1, PCBP2, HLTF, NKX2-1, TP53BP1, ZNF148, PPARGC1B, STAT5B, EGR2, XBP1, JAG1, GDF2, EAF2, NR1D2, INO80, ELL3, SETX, MLLT10, HNRNPK, SNW1, MC1R, HOXD9, TMEM9B, TOP2A, ARF4, ZNF131, HEXB, PTPRN…	4542	595	14888	1.10731	1	1	1
KEGG_PATHWAY	ssc05022:Pathways of neurodegeneration - multiple diseases	195	3.54868	1.28351e-11	APP, ZFYVE1, PSMD8, PSMD7, PSMD4, PSMD2, PRKCG, CSNK2A2, PDYN, DKK2, COX7A2L, UQCRC1, VDAC3, VDAC2, VDAC1, UQCRC2, ATF6, PIK3R4, C9ORF72, PPP3R1, GRIN2A, COX3, COX1, NRBF2, XBP1, DNAH17, FZD4, FZD6, FZD9, BRAF, GRIN2C, GRIN2B, GRIN2D, CALM1, CALM2, NOX1, ATG2B, COX7C, SLC6A3, PPP3CA, ACTR1A, MAP1LC3B, ACTR1B, NEFL, NEFH, APC2, COX8A, TUBB, PSMA5, IL1A, PSMA3, PSMA4, PLCB4, PSMA1, PSMA2, SAMD8, WN…
KEGG_PATHWAY	ssc05010:Alzheimer disease	169	3.07552	4.71692e-13	APP, NDUFA10, IRS4, COX6A1, PSMD8, PSMD7, PSMD4, SLC39A9, PSMD2, KIF5B, TUBB1, KIF5A, SLC39A6, SLC39A5, SLC39A1, SLC39A4, SLC11A2, CSNK2A2, ADAM10, CYBB, SDHC, SDHA, SDHB, DKK2, TUBA4A, COX7A2L, ADAM17, UQCRC1, VDAC3, PPIF, VDAC2, VDAC1, UQCRC2, RAF1, ATF6, ND5, PPID, ND4, ND6, PSMD12, PSMD14, NDUFB10, PSMD13, NDUFB11, PIK3R4, ITPR1, PIK3R3, ITPR2, ATP5MC3, LPL, COX7A2, PSEN1, CACNA1F, AGER, RTN4…
KEGG_PATHWAY	ssc05200:Pathways in cancer	165	3.00273	0.0182782	RB1, EPO, KEAP1, ETS1, FGF4, FGF9, TFG, CDH1, IL12B, PIM2, SKP2, PRKACB, IL13RA1, PRKCG, PDGFRA, F2R, RBX1, EML4, MSH6, MSH2, CCNE2, MSH3, COL4A4, COL4A3, IL6ST, RAF1, IFNAR1, NOTCH2, MGST3, CUL2, CUL1, MGST1, PIK3R3, LPAR2, PLD1, HIF1A, KNG1, RASGRP3, HSP90B1, GNG10, TPR, FGF22, FGF21, SMAD2, STAT5B, GSTM3, SMAD4, TGFB1, JAG1, TGFB3, FZD4, FZD6, FN1, FZD9, BRAF, GNG12, NFKB1, FGF17, CXCL12, SP1,…
KEGG_PATHWAY	ssc05014:Amyotrophic lateral sclerosis	158	2.87534	1.12942e-11	NUP107, NDUFA10, COX6A1, PSMD8, PSMD7, PSMD4, PSMD2, KIF5B, TUBB1, KIF5A, SDHC, SDHA, SDHB, TUBA4A, COX7A2L, NUP210L, UQCRC1, SRSF3, MATR3, VDAC1, NUP98, UQCRC2, ATF6, SQSTM1, SRSF7, ND5, ND4, GRIA1, ND6, NUP205, PSMD12, VCP, SEH1L, PSMD14, NDUFB10, PSMD13, NDUFB11, PIK3R4, ATP5MC3, COX7A2, C9ORF72, NUP160, ATP5MC1, PPP3R1, GRIN2A, ATXN2, TPR, COX3, COX1, NUP88, CYC1, NRBF2, NDUFV2, NDUFV1, XBP1,…
KEGG_PATHWAY	ssc05016:Huntington disease	139	2.52957	7.8062e-12	NDUFA10, COX6A1, PSMD8, PSMD7, CREB3L3, PSMD4, PSMD2, KIF5B, TUBB1, KIF5A, AP2M1, SDHC, SDHA, SDHB, TUBA4A, COX7A2L, TBPL2, UQCRC1, VDAC3, PPIF, TBPL1, VDAC2, TFAM, VDAC1, UQCRC2, ND5, ND4, GRIA1, ND6, PSMD12, PSMD14, NDUFB10, PSMD13, NDUFB11, PIK3R4, CACNA1B, ITPR1, ATP5MC3, COX7A2, ATP5MC1, COX3, COX1, CYC1, NRBF2, NDUFV2, NDUFV1, DNAH17, GRIN2B, SP1, UQCRQ, CYCS, TAF4B, ATG2B, COX4I1, COX4I2, …
KEGG_PATHWAY	ssc05020:Prion disease	135	2.45678	2.993e-15	NDUFA10, COX6A1, PSMD8, PSMD7, CREB3L3, PSMD4, PSMD2, KIF5B, TUBB1, KIF5A, PRKACB, CSNK2A2, CYBB, SDHC, SDHA, SDHB, TUBA4A, COX7A2L, UQCRC1, VDAC3, PPIF, VDAC2, VDAC1, UQCRC2, ND5, ND4, ND6, PSMD12, PSMD14, NDUFB10, PSMD13, NDUFB11, CACNA1B, ITPR1, PIK3R3, ITPR2, ATP5MC3, COX7A2, CACNA1F, ATP5MC1, STIP1, PPP3R1, GRIN2A, C5, C6, C7, C9, COX3, COX1, CACNA1S, CYC1, NDUFV2, NDUFV1, HSPA8, HSPA5, CAV2…
KEGG_PATHWAY	ssc05012:Parkinson disease	129	2.34759	1.68622e-13	NDUFA10, KEAP1, PARK7, COX6A1, PSMD8, PSMD7, PSMD4, SLC39A9, PSMD2, KIF5B, TUBB1, KIF5A, SLC39A6, SLC39A5, SLC39A1, PRKACB, SLC39A4, SLC11A2, SDHC, SDHA, SDHB, TUBA4A, COX7A2L, UQCRC1, VDAC3, PPIF, VDAC2, VDAC1, UQCRC2, ATF6, ND5, ND4, ND6, PSMD12, PSMD14, NDUFB10, PSMD13, NDUFB11, ITPR1, ITPR2, ATP5MC3, COX7A2, ATP5MC1, UBB, UBC, COX3, COX1, CYC1, DRD2, NDUFV2, NDUFV1, XBP1, HSPA5, EIF2S1, TH, U…
KEGG_PATHWAY	ssc04080:Neuroactive ligand-receptor interaction	124	2.2566	0.00348382	VIPR1, NPFFR1, CHRM4, RXFP4, TMEM97, NR3C1, CYSLTR1, CHRNB2, CHRNB3, F2R, PDYN, GABRG3, GABRG2, GABRG1, ADCYAP1, LTB4R2, PARD3, GRIA1, CHRNA3, ADCYAP1R1, CALCRL, CHRNA2, GIPR, CHRNA4, CHRNA6, LPAR2, GPR83, KNG1, CRHR1, MCHR2, C3, GRIN2A, C5, GALR3, TBXA2R, HRH2, GALR1, DRD2, CGA, DRD3, DRD4, NTSR1, NTSR2, HTR1E, IDH1, NMBR, GRIN2C, GRIN2B, GRIN2D, GRIN3B, MC1R, NMUR2, GABRB3, GABRB2, GABRB1, GRIK…
KEGG_PATHWAY	ssc04151:PI3K-Akt signaling pathway	113	2.05641	0.0161437	CSF3, EPO, PPP2R2A, FGF4, COMP, CREB3L3, IBSP, PPP2R1B, FGF9, KDR, TNR, PDGFRA, RPS6, F2R, CCNE2, EIF4E1B, COL4A4, COL4A3, MTCP1, RAF1, IFNAR1, PIK3R3, LPAR2, HSP90B1, VTN, GNG10, PDGFD, PDGFC, EIF4EBP1, FGF22, FGF21, NGFR, FN1, GNG12, G6PC1, NFKB1, EFNA1, FGF17, COL1A2, IL7, GNB2, FGF18, COL9A1, MDM2, GNB3, COL9A3, IL7R, ITGB1, GSK3B, CDKN1A, HSP90AB1, YWHAB, LAMC3, BRCA1, LAMC1, PIK3CG, GYS2, G…
KEGG_PATHWAY	ssc05165:Human papillomavirus infection	110	2.00182	0.00696916	RB1, PATJ, PPP2R2A, UBE3A, COMP, CREB3L3, IBSP, PPP2R1B, TNR, PRKACB, PRKCI, CCNE2, COL4A4, TBPL2, PARD3, COL4A3, TBPL1, ATP6V0D1, RAF1, IFNAR1, ATP6V1A, NOTCH2, UBR4, PIK3R3, PSEN1, VTN, ATP6V0A2, EIF4EBP1, ATP6V1D, ATP6V1F, JAG1, FZD4, FZD6, FN1, FZD9, NFKB1, DLG1, DLG2, COL1A2, COL9A1, MDM2, COL9A3, ATR, PALS1, ITGB1, GSK3B, CDKN1A, WNT2B, LAMC3, LAMC1, CASP8, CASP3, VCPKMT, ITGB8, ITGAV, ITGB…
KEGG_PATHWAY	ssc05208:Chemical carcinogenesis - reactive oxygen species	101	1.83803	1.85357e-08	NDUFA10, KEAP1, COX6A1, MAP2K4, SDHC, SDHA, SDHB, COX7A2L, PRKD3, UQCRC1, VDAC3, PPIF, VDAC2, VDAC1, PRKD1, UQCRC2, RAF1, ND5, ND4, ND6, NDUFB10, NDUFB11, MGST3, MGST1, PIK3R3, ATP5MC3, COX7A2, PLD1, HIF1A, ATP5MC1, COX3, COX1, CYC1, NDUFV2, NDUFV1, GSTM3, BRAF, NFKB1, UQCRQ, NOX1, NFE2L2, COX4I1, COX4I2, COX7C, VCPKMT, UQCRFS1, ACP1, COX8A, CHUK, GSTO2, GSTO1, AKR1A1, ARNT, NDUFC2, FOS, PIK3CA, …
KEGG_PATHWAY	ssc04010:MAPK signaling pathway	100	1.81984	0.00369949	IL1RAP, FGF4, RPS6KA3, FGF9, KDR, MAP3K7, PRKACB, PRKCG, PDGFRA, MAP2K4, MEF2C, IL1R1, CACNA2D1, CACNA2D2, CACNA2D4, CACNB1, MAPKAPK3, MAPKAPK2, RAF1, CACNA1B, CACNA1A, CACNA1F, CACNA1E, RASGRP3, STK3, CACNA1G, RAP1B, CACNA1I, PPP3R1, RAP1A, RRAS, PDGFD, PDGFC, MAP3K20, CACNA1S, FGF22, FGF21, HSPA8, NGFR, TGFB1, TGFB3, NFATC3, BRAF, GNG12, NFKB1, EFNA1, FGF17, FGF18, NF1, TAB2, MYD88, RASGRF1, EC…
KEGG_PATHWAY	ssc05415:Diabetic cardiomyopathy	98	1.78344	2.95568e-10	NDUFA10, COX6A1, PPP1CB, PPP1CC, PDK4, PDK3, PRKCG, CYBB, SDHC, SDHA, CPT1B, SDHB, COX7A2L, UQCRC1, VDAC3, PPIF, VDAC2, VDAC1, UQCRC2, ND5, ND4, ND6, NDUFB10, NDUFB11, PIK3R3, ATP5MC3, COX7A2, AGER, ATP5MC1, COX3, COX1, CYC1, NDUFV2, NDUFV1, SMAD2, ACE, TGFB1, PDHA1, TGFB3, GFPT1, NFKB1, COL1A2, SP1, UQCRQ, GSK3B, COX4I1, COX4I2, ATP2A1, SLC2A4, COX7C, GYS2, UQCRFS1, COX8A, MMP2, NDUFC2, TGFBR1, …
KEGG_PATHWAY	ssc04714:Thermogenesis	96	1.74704	2.43907e-06	KLB, NDUFA10, COX6A1, NPPB, RPS6KA3, CREB3L3, PRKACB, PRKAB2, CPT1A, SMARCC1, ACSL1, RPS6, ACSL6, ACSL5, FRS2, ACSL4, SDHC, ACSL3, SDHA, CPT1B, SDHB, COX7A2L, TFR2, UQCRC1, UQCRC2, ND5, ND4, ND6, NDUFB10, NDUFB11, COX18, ATP5MC3, COX7A2, ATP5MC1, PRDM16, COX3, COX1, CYC1, NDUFV2, NDUFV1, ATP5ME, FGF21, ADCY10, UQCRQ, NDUFAF3, COX4I1, COX4I2, PRKAG1, COX7C, VCPKMT, UQCRFS1, PRKG1, COX8A, NDUFC2, C…
KEGG_PATHWAY	ssc05171:Coronavirus disease - COVID-19	92	1.67425	0.000759725	RPL4, CSF3, CXCL8, RPL3, RPL32, RPL34, RPLP1, RPLP0, CGAS, F13A1, C8B, C8A, RPL6, RPL7, RPS15, RPS4X, IFIH1, RPS17, RPS16, RPL18A, RPS18, IL12B, RPL38, RPL37, RPS11, MAP3K7, RPS13, JAK1, RPS12, PRKCG, FGB, RPS7, CHUK, RPL23, RPS5, FGG, RPS6, FLT3LG, CYBB, RPS3A, RPSA, FOS, ADAM17, PIK3CA, TLR8, RPL24, RPL27, TLR7, RPL26, IL6ST, TLR4, IRF9, IFNAR1, C1QB, RPL11, PIK3R3, RPS27L, C2, C3, MAPK9, MAPK8…
KEGG_PATHWAY	ssc04144:Endocytosis	88	1.60146	0.00114167	WASHC5, SH3GL3, ARF4, VPS29, TFRC, ZFYVE9, ARPC1A, CLTC, CBLC, WASL, PSD2, KIF5B, KIF5A, VPS35, CCR5, VPS36, AP2M1, PSD, ACTR3, SH3GLB1, ACTR2, USP8, PDGFRA, PRKCI, PDCD6IP, IST1, ARAP2, VPS37A, ARFGAP3, RHOA, TGFBR1, RNF41, ARFGAP2, TGFBR2, DNM3, ACAP2, ZFYVE16, BIN1, PARD3, CHMP3, CHMP4A, AMPH, STAM2, VPS25, ARF5, CHMP5, VPS4B, CXCR4, IL2RG, PLD1, CDC42, GRK1, SNX3, SNX1, GRK3, PARD6B, SNX2, RA…
KEGG_PATHWAY	ssc05132:Salmonella infection	87	1.58326	0.00816713	CYFIP2, NCKAP1, CYFIP1, HSP90AB1, CXCL8, CSE1L, ARPC1A, BRK1, WASL, PIK3C2A, PIK3CG, PYCARD, CASP7, ACTR1A, CASP8, ACTR1B, KIF5B, CASP3, TUBB1, KIF5A, KPNA4, MAP3K7, KPNA3, KPNA1, ACTR3, ACTR2, MAP2K4, HSP90AA1, CHUK, ANXA2, RIPK2, MYL11, VPS33A, DYNLT3, TUBB, RHOH, FOS, DYNLL1, PARP9, RHOA, TUBA4A, DYNC1LI1, DYNC1LI2, PIK3CA, MYL2, ELMO2, PIK3C3, EXOC5, TLR6, RAF1, TLR4, BIRC3, ARL8B, DCTN6, DYN…
GOTERM_BP_DIRECT	GO:0043066~negative regulation of apoptotic process	85	1.54686	0.0740161	AVEN, PAGE4, ARF4, DYRK3, HSP90AB1, TFRC, CHD8, ZFAND6, HTR2B, APIP, NR2E1, PHB2, FGF4, AQP1, COMP, PIDD1, SIN3A, CASP3, CLEC5A, FFAR4, MAEL, PROK2, SOX8, PIM2, TMEM14A, BNIP3L, MED1, PROP1, TEX11, RPS6, RPS3A, DDB1, ARHGAP10, HCK, HAX1, RASA1, CAT, TAX1BP1, NAA35, BIRC6, TMBIM6, FATE1, BECN1, TMF1, PRKAA2, BCL2A1, XIAP, PSEN1, HIGD1A, FSTL1, HSP90B1, MAPK8, PDCD10, NCKAP1L, NTSR1, ATG5, TFAP2A, …	4542	240	14888	1.16091	1	1	1
GOTERM_BP_DIRECT	GO:0045893~positive regulation of transcription, DNA-templated	84	1.52866	0.0682618	BMP10, DDX3X, MSTN, EPO, CHD8, HOXA11, EDRF1, CDH1, CHEK2, GPBP1, FAM170A, SOST, CEP290, SOX7, FEZF1, RNF111, NCOA1, MEF2C, ANKRD49, FBXW11, F2R, MSL2, SOX11, HNF1B, POU3F1, SOX10, UCHL5, ZFP90, TOPORS, TGFBR1, DNAJC2, NIF3L1, ILF3, MDFIC, IRF1, WAC, TFAM, MAPRE1, KDM7A, KMT2E, INO80C, RRN3, KMT2A, KARS1, GATA4, GATA3, PSEN1, SAMHD1, BICRA, RAI1, SERTAD3, NSD1, TP53INP2, PRDM16, TP53INP1, SPP1, G…	4542	236	14888	1.16669	1	1	1
KEGG_PATHWAY	ssc04810:Regulation of actin cytoskeleton	83	1.51046	0.00176374	ITGB1, CYFIP2, NCKAP1, CYFIP1, MYLK2, CHRM4, ARPC1A, BRK1, WASL, C8B, C8A, ARHGAP35, MYLK3, FGF4, PPP1CB, PPP1CC, FGF9, TMSB4X, CFL2, VCPKMT, ITGB8, ITGAV, ITGB6, APC2, ACTR3, ACTR2, PDGFRA, ITGA4, ITGA2, MYL11, INSRR, ITGA1, F2R, RHOA, PIK3CA, MYL2, ITGA7, ITGA6, SOS1, RAF1, SOS2, CRK, VCL, ARHGEF6, LPAR2, PIK3R3, CXCR4, IQGAP1, IQGAP2, KNG1, MYL12A, CDC42, GNA13, NRAS, C5, SCIN, C6, RRAS, C7, C…
KEGG_PATHWAY	ssc04020:Calcium signaling pathway	83	1.51046	0.0131071	MYLK2, HTR2B, HTR2C, ATP2A1, ADRA1D, ADRA1B, ADRA1A, GRM1, SLC8A1, MYLK3, SLC8A2, FGF4, PPP3CA, CYSLTR1, FGF9, KDR, PLCE1, PRKACB, PRKCG, PDGFRA, AVPR1B, TNNC1, F2R, PHKA1, AVPR1A, TRDN, PLCB4, ADRB3, LTB4R2, VDAC3, PPIF, VDAC2, VDAC1, CASQ1, SLC25A5, MET, CAMK1G, CAMK2D, SAMD8, PTGER1, ITPR1, CACNA1B, CACNA1A, ITPR2, CXCR4, ADCY2, CACNA1F, CACNA1E, CACNA1G, CACNA1I, PPP3R1, GRIN2A, ERBB3, PHKG1,…
KEGG_PATHWAY	ssc05205:Proteoglycans in cancer	76	1.38308	0.00186298	ITGB1, CDKN1A, WNT2B, HPSE2, IHH, CTSV, PPP1CB, PPP1CC, SHH, CTSL, PLAU, CASP3, KDR, IL12B, VCPKMT, PLCE1, TIMP3, ITGAV, PRKACB, PRKCG, ITGA2, MMP2, RPS6, FRS2, DCN, RHOA, PIK3CA, SOS1, RAF1, TLR4, SOS2, MET, CD44, CD63, DDX5, CAMK2D, ITPR1, WNT8A, PIK3R3, ITPR2, IQGAP1, THBS1, HIF1A, CDC42, VTN, NRAS, ERBB3, RRAS, GPC3, MAPK1, FLNC, CAMK2G, MAPK3, SMAD2, TGFB1, FZD4, CAV2, LUM, CAV1, WNT7B, FZD6…
GOTERM_BP_DIRECT	GO:0015031~protein transport	74	1.34668	0.0592587	VPS29, PGAP1, USE1, ABRA, SEC61A1, DUOXA2, VPS35, AP1S3, TMED7, BBS5, TMED5, ARRDC4, NSF, AMN, COG6, EXOC8, IST1, COG4, VPS33A, COPZ2, VPS37A, SCAMP1, COPZ1, SCAMP3, SCAMP2, RABEP1, TXNIP, CHMP3, ATG4A, KDELR2, EXOC5, KDELR3, NUP98, SFT2D2, STAM2, VPS25, SFT2D1, ARL8B, RAB1A, CD63, NBAS, RAMP3, CALCRL, GOSR1, NMD3, PSEN1, LIN7C, SNX3, SCFD1, VPS54, ARFGEF1, TIMM8B, ARFGEF2, TIMM8A, MON2, MTX2, VT…	4542	204	14888	1.18902	1	1	1
KEGG_PATHWAY	ssc04510:Focal adhesion	74	1.34668	0.00196907	ITGB1, GSK3B, MYLK2, LAMC3, RASGRF1, LAMC1, ARHGAP5, ARHGAP35, MYLK3, COMP, PPP1CB, PPP1CC, IBSP, KDR, TNR, VCPKMT, ITGB8, ITGAV, ITGB6, PRKCG, PDGFRA, ITGA4, ITGA2, MYL11, ITGA1, RHOA, COL2A1, PIK3CA, MYL2, COL4A4, COL6A1, COL4A3, ITGA7, ITGA6, SOS1, RAF1, SOS2, CRK, MET, VCL, BIRC3, LAMA4, PIK3R3, XIAP, THBS1, THBS4, MYL12A, CDC42, RAP1B, VTN, MAPK9, MAPK8, RAP1A, PDGFD, PDGFC, SPP1, MYL10, MAP…
GOTERM_BP_DIRECT	GO:0006511~ubiquitin-dependent protein catabolic process	73	1.32848	0.0351761	USP35, USP37, USP38, USP33, USP34, UBE2D1, CBLC, KEAP1, UBE3A, HERPUD1, RNF114, RNF19A, USP30, RNF111, BBS4, UBL7, USP8, USP47, MYLIP, USP7, USP4, RC3H1, FBXO10, TRPC4AP, RC3H2, UCHL5, RBX1, RNF144A, PSMA3, PSMA4, CDC34, PSMA1, RNF128, PSMA2, USP13, USP15, USP16, CUL5, PSMD13, UBA6, CUL3, USP12, CUL2, UBR4, CUL1, DCST1, TP53INP2, UBD, USP1, UBQLN1, USP50, RBBP6, FEM1C, UBQLN3, UBQLN2, USP24, USP2…	4542	196	14888	1.22083	1	1	1
KEGG_PATHWAY	ssc05017:Spinocerebellar ataxia	73	1.32848	6.58855e-09	KCNC3, ATP2A1, RORA, GRM1, PSMD8, PSMD7, PSMD4, OPA1, PSMD2, PRKCG, KCND3, WIPI1, PDYN, PSMA5, AFG3L2, PSMA3, PSMA4, PLCB4, PIK3CA, PSMA1, PSMA2, TBPL2, VDAC3, PPIF, TBPL1, VDAC2, PIK3C3, VDAC1, SLC25A5, RBPJL, GRIA1, BECN1, PSMD12, BEAN1, SAMD8, PSMD14, PSMD13, ITPR1, PIK3R4, CACNA1A, PIK3R3, ITPR2, OMA1, SLC1A6, PSMB7, MAPK9, ATXN3, ATXN2, PSMB4, GRIN2A, MAPK8, PSMB3, PSMB1, NRBF2, XBP1, GRIN2C…
KEGG_PATHWAY	ssc04024:cAMP signaling pathway	73	1.32848	0.0382252	ATP2A1, PPP1CB, PPP1CC, CREB3L3, PDE4B, PLCE1, CNGA3, CNGA4, PRKACB, PDE4D, FSHB, PDE4C, F2R, ATP1B4, ATP1B2, FOS, SSTR2, ATP1B1, RHOA, CREB3, ADCYAP1, CREB1, PIK3CA, ACOX1, FSHR, CNGB3, RAF1, CFTR, HCN4, GRIA1, ADCYAP1R1, CAMK2D, GIPR, GNAI3, PIK3R3, ATP1A3, ADCY2, ATP1A2, CACNA1F, PLD1, CRHR1, RAP1B, MAPK9, GRIN2A, MAPK8, RAP1A, RRAS, MAPK1, CACNA1S, DRD2, CGA, GPHA2, CAMK2G, MAPK3, GABBR2, HTR…
KEGG_PATHWAY	ssc05166:Human T-cell leukemia virus 1 infection	72	1.31028	0.0734976	RB1, CDKN1A, BUB1B, ETS1, ICAM1, POLB, PPP3CA, XPO1, CDC23, CREB3L3, CHEK2, CDC26, CDC27, PRKACB, JAK1, MAP2K4, MMP7, CHUK, ANAPC7, IL1R1, IL1R2, FOS, TGFBR1, TGFBR2, KAT2B, CREB3, CREB1, PIK3CA, CCNE2, TBPL2, CANX, LTA, VDAC3, TBPL1, VDAC2, VDAC1, ANAPC5, SLC25A5, MAD1L1, ANAPC1, ANAPC13, ANAPC15, SAMD8, PIK3R3, XIAP, ADCY2, IL2RG, CCNB2, MAPK9, NRAS, PPP3R1, MAPK8, MAPK1, BUB3, MAPK3, SMAD2, ST…
KEGG_PATHWAY	ssc04723:Retrograde endocannabinoid signaling	71	1.29208	1.26765e-07	GABRB3, GABRB2, GABRB1, NDUFA10, GRM1, GNGT1, GABRR1, PRKACB, PRKCG, NDUFC2, GABRG3, GABRG2, GABRG1, PLCB4, NDUFS5, NDUFS4, NDUFS3, NDUFS2, NDUFS1, ND5, ND4, GRIA1, ND6, NDUFB9, NDUFB8, NDUFB6, NDUFB10, NDUFB5, NDUFB11, NDUFB4, ITPR1, GNAI3, CACNA1B, NDUFB1, CACNA1A, ITPR2, ADCY2, ABHD6, CACNA1F, MAPK9, MAPK8, GNG10, CNR1, GNG4, SLC17A6, MAPK1, SLC17A7, CACNA1S, SLC17A8, NDUFV2, NDUFV1, MAPK3, ND…
KEGG_PATHWAY	ssc04932:Non-alcoholic fatty liver disease	70	1.27389	4.29969e-06	GSK3B, CXCL8, COX4I1, COX4I2, NDUFA10, PRKAG1, COX6A1, COX7C, CASP7, CASP8, CASP3, UQCRFS1, COX8A, SREBF1, PRKAB2, NDUFC2, SDHC, FOS, SDHA, SDHB, IL1A, COX7A2L, PIK3CA, NDUFS5, NDUFS4, NDUFS3, UQCRC1, NDUFS2, NDUFS1, UQCRC2, NDUFB9, NDUFB8, PRKAA2, NDUFB6, NDUFB10, NDUFB5, NDUFB11, NDUFB4, NDUFB1, PIK3R3, COX7A2, UQCR10, COX5B, ADIPOR2, COX5A, CDC42, MAPK9, MAPK8, COX3, COX1, CYC1, NDUFV2, NDUFV1…
KEGG_PATHWAY	ssc04141:Protein processing in endoplasmic reticulum	69	1.25569	7.87275e-05	TRAM1, HSP90AB1, UBE2D2, NGLY1, UBE2D1, HERPUD1, SEC61A1, MAN1A2, SEC61B, UBXN4, SEC63, PDIA3, HSP90AA1, SSR4, SSR2, SSR3, DNAJB12, YOD1, UBE4B, RAD23B, DDOST, RBX1, PDIA4, DNAJB11, CANX, PLAA, CRYAA, ATF6, CRYAB, VCP, SAR1A, RPN2, RPN1, SEL1L, CUL1, DERL2, SEL1L2, HSP90B1, MAPK9, LMAN1, ATXN3, GANAB, MAPK8, HSPH1, UBQLN1, TRAM1L1, UGGT1, SEC23B, UBQLN3, MARCHF6, UBQLN2, SEC31A, EDEM3, HSPA8, SEC…
KEGG_PATHWAY	ssc00190:Oxidative phosphorylation	66	1.20109	2.25722e-07	COX4I1, COX4I2, NDUFA10, COX6A1, COX7C, UQCRFS1, COX8A, ATP6V0B, ATP6AP1, NDUFC2, SDHC, SDHA, SDHB, COX7A2L, PPA2, PPA1, NDUFS5, NDUFS4, NDUFS3, UQCRC1, ATP6V1B2, NDUFS2, NDUFS1, UQCRC2, ATP6V0D1, ND5, ND4, ATP6V1A, ND6, NDUFB9, NDUFB8, NDUFB6, NDUFB10, NDUFB5, NDUFB11, NDUFB4, ATP5MC3, NDUFB1, COX7A2, UQCR10, COX5B, COX5A, ATP5MC1, ATP5F1A, COX3, ATP6V0A2, COX1, CYC1, NDUFV2, NDUFV1, ATP6V1D, AT…
KEGG_PATHWAY	ssc05167:Kaposi sarcoma-associated herpesvirus infection	65	1.18289	0.0463711	RB1, GSK3B, CDKN1A, CXCL8, PIK3CG, ICAM1, GNGT1, PPP3CA, MAP1LC3B, CASP8, CASP3, CCR5, JAK1, CCR2, MAP2K4, CHUK, IFNGR1, FOS, HCK, CREB1, PIK3CA, MAPKAPK2, PIK3C3, RAF1, IL6ST, IRF9, IFNAR1, BECN1, ITPR1, PIK3R3, ITPR2, HIF1A, C3, MAPK9, NRAS, PPP3R1, MAPK8, GNG10, UBB, GNG4, UBC, MAPK1, RPS27A, MAPK3, CCR1, ANGPT2, STAT1, STAT2, STAT3, NFATC3, GNG12, MAPK14, MTOR, MAPK12, NFKB1, RCAN1, CLEC2B, G…
GOTERM_BP_DIRECT	GO:0006915~apoptotic process	64	1.1647	0.0607848	CYFIP2, APP, AHCYL1, EPO, APIP, NUDT2, PCSK9, COMP, PYCARD, PIDD1, CASP7, CASP8, LGALS1, OPA1, AIFM1, CASP3, RACK1, IFT57, MAP3K7, TP63, SH3GLB1, MEF2A, MAP1S, DCC, THOC1, TGFBR1, TGFBR2, PLSCR1, IRF1, GAS2, CHI3L1, ELMO2, VDAC1, BIRC6, TMBIM6, FATE1, DNASE1L3, DAP3, BECN1, BCL2A1, SLC5A11, CUL1, TNFRSF11B, PSEN1, STK3, NHLH2, RPS3, PAK5, BCL2L14, DEDD, ATG5, EGLN3, GSDMA, CDKN2A, MTHFS, VIL1, DL…	4542	174	14888	1.20565	1	1	1
KEGG_PATHWAY	ssc04218:Cellular senescence	61	1.1101	0.000793588	RB1, LIN54, CDKN1A, CXCL8, ETS1, PPP1CB, PPP1CC, PPP3CA, CHEK2, FBXW11, TGFBR1, TGFBR2, RBL2, IL1A, PIK3CA, CCNE2, MAPKAPK2, VDAC3, VDAC2, VDAC1, SLC25A5, RAF1, SQSTM1, PPID, SAMD8, LIN37, ITPR1, PIK3R3, ITPR2, GATA4, LIN9, CCNB2, NRAS, PPP3R1, CCNB1, RRAS, EIF4EBP1, MAPK1, TRPM7, MAPK3, SMAD2, HIPK4, TGFB1, TGFB3, NFATC3, MAPK14, HIPK1, MTOR, HIPK3, MAPK12, NFKB1, PPP1CA, RAD50, CDK1, MDM2, KRAS…
KEGG_PATHWAY	ssc04120:Ubiquitin mediated proteolysis	60	1.0919	0.000186944	DET1, UBE2D2, UBE2D1, CBLC, KEAP1, UBE3A, BRCA1, HERC4, CDC23, HERC2, HERC1, CDC26, CDC27, SKP2, ANAPC7, FBXW11, UBE4B, PIAS2, RBX1, DDB1, CDC34, BIRC6, ANAPC5, ANAPC1, BIRC3, ANAPC13, ANAPC15, CUL5, AIRE, UBA6, CUL3, CUL2, CUL1, XIAP, KLHL13, RHOBTB1, COP1, UBB, UBC, UBR5, RPS27A, MAP3K1, UBE2B, SMURF2, FANCL, HUWE1, WWP1, UBE2A, PML, KLHL9, UBE2W, NEDD4, CDC16, UBA3, MDM2, ERCC8, TRIM37, TRIP12…
KEGG_PATHWAY	ssc04261:Adrenergic signaling in cardiomyocytes	60	1.0919	0.000233358	ATP2A1, PPP2R2A, ADRA1D, ADRA1B, ADRA1A, PIK3CG, SLC8A1, SLC8A2, PPP1CB, PPP1CC, PPP2R1B, CREB3L3, SCN5A, PRKACB, TPM2, CACNA2D1, TNNC1, ATP1B4, CACNA2D2, ATP1B2, CACNA2D4, PPP2R5C, ATP1B1, CACNB1, CREB3, PLCB4, CREB1, MYL2, MYL3, MYH6, CAMK2D, GNAI3, ATP1A3, ADCY2, ATP1A2, CACNA1F, PPP2CA, CACNG7, PPP2CB, MAPK1, CACNA1S, CACNG1, CACNG2, CACNG3, CAMK2G, CACNG4, MAPK3, ATP2B4, ATP2B3, ATP2B1, PPP2…
KEGG_PATHWAY	ssc04022:cGMP-PKG signaling pathway	60	1.0919	0.0109735	MYLK2, GUCY1B1, IRS4, ATP2A1, ADRA1D, ADRA1B, ADRA1A, PIK3CG, SLC8A1, MYLK3, SLC8A2, NPPB, PPP1CB, PPP1CC, PPP3CA, CREB3L3, PRKG1, MEF2A, MEF2C, ATP1B4, ATP1B2, ATP1B1, ADRA2A, RHOA, CREB3, KCNU1, PLCB4, CREB1, ADRB3, VDAC3, PPIF, VDAC2, VDAC1, SLC25A5, RAF1, MYH6, SAMD8, ITPR1, GNAI3, ATP1A3, ITPR2, ADCY2, ATP1A2, GATA4, CACNA1F, KNG1, GNA13, PPP3R1, KCNMB2, MAPK1, CACNA1S, MAPK3, ATP2B4, NFATC3…
KEGG_PATHWAY	ssc04360:Axon guidance	59	1.0737	0.0836826	ITGB1, SEMA5B, ROBO3, GSK3B, BMPR2, PPP3CA, SHH, DPYSL5, DPYSL2, CFL2, PLXNC1, NEO1, SEMA6B, TRPC5, EPHA6, UNC5A, EPHA8, UNC5B, DCC, UNC5D, RHOA, PIK3CA, RASA1, PARD3, RAF1, MET, EPHA3, NGEF, CAMK2D, SEMA3C, SEMA3D, NTN4, GNAI3, PIK3R3, CXCR4, MYL12A, CDC42, NRAS, ABLIM1, PPP3R1, PARD6B, EFNB3, RRAS, SLIT1, MAPK1, LRRC4C, PAK2, CAMK2G, PAK5, MAPK3, NTNG2, RYK, LIMK2, NFATC3, PTPN11, EFNA1, CXCL12…
GOTERM_BP_DIRECT	GO:0001701~in utero embryonic development	57	1.03731	0.0683567	GPI, EXOC3L2, CHD8, RTCB, ZFAND5, CELF4, IHH, KEAP1, BRK1, SMG9, YBX3, POLB, DNMT3L, GJA1, SIN3A, SOX18, MYO18B, SOX8, SLC39A1, EMX1, PDGFRA, PRMT1, NOG, ADAM10, SLC30A1, TENT5C, TERF2, TGFBR2, RCN1, MSH2, SYF2, HAND2, MYH6, NOTCH2, RRN3, GATA3, INPP5B, GNA13, CCNB2, CCNB1, C5, C6, SLC25A20, APOB, WDTC1, SMAD2, CHTOP, SMAD4, UBE2B, GDF3, EIF2S2, CAMSAP3, MYO1E, ETNK2, B9D1, SEC24D, BMPR1A	4542	154	14888	1.21323	1	1	1
KEGG_PATHWAY	ssc05161:Hepatitis B	57	1.03731	0.0369607	RB1, CDKN1A, DDX3X, CXCL8, YWHAB, IFIH1, CASP8, CREB3L3, CASP3, VCPKMT, MAP3K7, JAK1, PRKCG, MAP2K4, CHUK, ATP6AP1, APAF1, FOS, YWHAZ, TGFBR1, TGFBR2, DDB1, CREB3, CREB1, PIK3CA, CCNE2, VDAC3, SOS1, RAF1, TLR4, SOS2, IFNAR1, PIK3R3, MAPK9, NRAS, MAPK8, MAPK1, MAPK3, STAT5B, EGR2, SMAD4, TGFB1, MAP3K1, SLC10A1, TGFB3, STAT1, STAT2, STAT3, NFATC3, BRAF, MAPK14, MAPK12, NFKB1, CYCS, KRAS, TAB2, MYD8…
KEGG_PATHWAY	ssc04910:Insulin signaling pathway	56	1.01911	0.000448575	GSK3B, IRS4, PRKAG1, PYGM, PYGL, SLC2A4, HK2, PPP1CB, GYS2, HK3, PPP1CC, VCPKMT, PRKACB, SREBF1, PRKCI, PRKAB2, RPS6, PHKA1, PIK3CA, PRKAR1B, PRKAR1A, PPP1R3B, EIF4E1B, HKDC1, SOS1, RAF1, SOS2, CRK, RHOQ, PRKAA2, PIK3R3, PPP1R3A, MAPK9, NRAS, MAPK8, PHKG1, PRKAR2A, EIF4EBP1, MAPK1, EIF4E, SH2B2, SOCS4, MAPK3, PTPN1, PKLR, PHKB, BRAF, SORBS1, G6PC1, MTOR, PPP1CA, RPS6KB1, KRAS, CALM1, CALM2
KEGG_PATHWAY	ssc03010:Ribosome	56	1.01911	0.00509076	RPL4, MRPS15, RPL3, RPL32, RPL34, RPLP1, RPLP0, MRPS10, MRPL34, RPL6, RPL7, MRPL33, RPS15, RPS4X, MRPL3, MRPL2, RPS17, RPS16, RPL18A, RPS18, RPL38, RPL37, RPS11, RPS13, RPS12, RPS7, RPL23, RPS5, RPS6, FLT3LG, RPS3A, RPSA, MRPS7, MRPS6, MRPS9, RPL24, RPL27, RPL26, MRPL18, RPL11, MRPL16, RPS27L, SLC5A3, RPS15A, RPS3, RPL15, RPS27A, RPL35A, RPL23A, MRPL24, MRPL30, RPS25, RPS28, RPS29, RPS21, RPL26L1
KEGG_PATHWAY	ssc04530:Tight junction	56	1.01911	0.0427787	ITGB1, PATJ, ARPC1A, PRKAG1, PPP2R2A, F11R, YBX3, CLDN1, PPP2R1B, CLDN25, PRKACB, RAB8B, ACTR3, ACTR2, PRKCI, PRKAB2, ARHGEF18, RHOA, TUBA4A, CLDN6, CLDN5, CLDN15, CLDN14, MYL2, PARD3, CLDN7, CLDN19, CLDN18, RAPGEF6, CFTR, PRKAA2, TUBAL3, GATA4, MYL12A, CDC42, PPP2CA, MAPK9, PPP2CB, MAPK8, PARD6B, RAP1A, MYH14, MPDZ, JAM2, MAP3K1, HSPA4, ARPC5, TJP1, DLG1, DLG2, PPP2R2C, ARPC3, NEDD4, AMOTL1, PAL…
GOTERM_BP_DIRECT	GO:0006281~DNA repair	54	0.982712	0.0245828	RPAIN, DCLRE1A, SMARCAL1, CGAS, BRCA1, PARK7, POLB, RUVBL1, SMARCAD1, WDHD1, SUPT16H, RFC4, RFC1, RFC2, PARP2, ATRX, INIP, UCHL5, DDB1, RRM2B, PSME4, ASF1A, FH, VCP, CHRNA4, PDS5B, PDS5A, SAMHD1, ZMPSTE24, RPS3, ZRANB3, MBD4, RRM1, NPM1, UBE2B, EYA1, FANCL, XRCC3, EYA4, RPA1, HUWE1, RPA2, GTF2H1, INO80, UBE2A, APTX, RAD50, APEX1, UBE2T, RAD17, TRIP12, MMS19, MNAT1, ATR	4542	137	14888	1.292	1	1	1
KEGG_PATHWAY	ssc01200:Carbon metabolism	54	0.982712	3.20478e-06	GPI, ADPGK, OGDHL, HK2, HK3, IDH3B, DLAT, IDH3A, TPI1, PGAM2, TALDO1, SDHC, SDHA, SDHB, PKM, PCCA, ACOX1, HKDC1, CAT, PCCB, PGP, SUCLG2, SUCLG1, ALDOC, AGXT, DLD, GOT1L1, FH, ACSS2, SHMT2, DLST, PDHB, ADH5, ACAT1, ESD, PGK1, HAO1, PGK2, HAO2, PDHA1, PKLR, MDH1, IDH3G, MDH2, IDH1, IDH2, GOT2, RPIA, CS, GLUD1, SUCLA2, PSAT1, ACO1, ACO2
KEGG_PATHWAY	ssc04728:Dopaminergic synapse	54	0.982712	0.000448449	GSK3B, PPP2R2A, SLC6A3, GNGT1, PPP1CB, PPP1CC, PPP3CA, PPP2R1B, CREB3L3, KIF5B, KIF5A, PRKACB, SCN1A, PRKCG, FOS, PPP2R5C, CREB3, PLCB4, CREB1, GRIA1, CAMK2D, ITPR1, GNAI3, CACNA1B, CACNA1A, ITPR2, PPP2CA, MAPK9, PPP2CB, GRIN2A, MAPK8, GNG10, GNG4, DRD2, CAMK2G, DRD3, DRD4, KCNJ6, KCNJ9, PPP2R3A, GNG12, MAPK14, GRIN2B, MAPK12, PPP1CA, PPP2R2C, CALY, TH, GNB2, PPP1R1B, GNB3, CALM1, CALM2
KEGG_PATHWAY	ssc05418:Fluid shear stress and atherosclerosis	54	0.982712	0.00270437	BMPR2, HSP90AB1, KEAP1, PLAT, CTSV, ICAM1, CDH5, CTSL, SUMO2, KDR, ITGAV, MAP3K7, ACVR1, MEF2A, MAP2K4, MEF2C, HSP90AA1, CHUK, GSTO2, DUSP1, IL1R1, GSTO1, MMP2, IL1R2, FOS, RHOA, IL1A, PIK3CA, PECAM1, SQSTM1, PRKAA2, MGST3, MGST1, PIK3R3, HSP90B1, MAPK9, MAPK8, MAPK7, CCL2, GSTM3, NQO1, VCAM1, CAV2, CAV1, MAPK14, MAPK12, NFKB1, CTNNB1, CALM1, CALM2, NOX1, NFE2L2, BMPR1A
KEGG_PATHWAY	ssc04921:Oxytocin signaling pathway	54	0.982712	0.0115364	MYLK2, CDKN1A, GUCY1B1, PRKAG1, PIK3CG, MYLK3, PPP1CB, PPP1CC, PPP3CA, PRKACB, PRKCG, PRKAB2, MEF2C, PLA2G4E, CACNA2D1, CACNA2D2, CACNA2D4, FOS, RHOA, CACNB1, PLCB4, RAF1, CAMK1G, CAMK2D, PRKAA2, ITPR1, GNAI3, ITPR2, ADCY2, CACNA1F, CACNG7, NRAS, PPP3R1, MAPK7, MAPK1, CACNA1S, CACNG1, CACNG2, CACNG3, CAMK2G, KCNJ2, CACNG4, MAPK3, KCNJ4, KCNJ6, KCNJ9, NFATC3, EEF2, PPP1CA, RCAN1, KRAS, CALM1, CALM2
GOTERM_BP_DIRECT	GO:0050821~protein stabilization	53	0.964513	0.0153329	CCNH, USP33, CTNND1, CSN3, PARK7, IFI30, PHB2, CHEK2, LAMP2, ZNF207, MFSD1, PIM2, CCT3, MORC3, USP7, HSP90AA1, COG7, CAMLG, RPS7, ATP1B2, ATP1B1, CREB1, TCP1, CRYAA, SAXO1, CRYAB, USP13, STX12, RPL11, AFM, RTN4, STK3, PDCD10, MARCHF7, CCT8, CCT7, TSPAN1, CCT5, CCT4, ATF7IP, UBE2B, USP9X, PTGES3, TREX1, HPS4, GLMP, A1CF, EFNA1, PINK1, PRKRA, PIN1, SUGT1, NAA15	4542	131	14888	1.32615	1	1	1
KEGG_PATHWAY	ssc04142:Lysosome	53	0.964513	0.000856697	HEXB, HEXA, CLTC, AP4E1, CTSV, LIPA, CTSS, LAPTM4B, LAPTM4A, GM2A, GNPTAB, CTSL, AP1G1, HYAL2, LAMP2, HYAL4, ACP2, WDR7, AP1S3, AP3S1, CTSC, CTSB, ATP6V0B, ATP6AP1, SLC11A2, MCCC1, AP3B1, SUMF1, NPC1, NPC2, DNASE2, ATP6V0D1, CD63, ASAH1, GNS, AP3M1, GGA3, ATP6V0A2, AGA, AP1M2, AP1M1, CD164, SORT1, FUCA1, FUCA2, LAPTM5, GALC, GNPTG, GLB1, DMXL1, PPT1, GLA, LGMN
KEGG_PATHWAY	ssc04390:Hippo signaling pathway	53	0.964513	0.0427815	GSK3B, PATJ, BMPR2, WNT2B, YWHAB, PPP2R2A, LIMD1, BBC3, PPP1CB, PPP1CC, PPP2R1B, CDH1, TEAD1, APC2, PRKCI, FBXW11, YWHAZ, FRMD1, TGFBR1, TGFBR2, LATS1, FRMD6, PARD3, BIRC3, YAP1, CRB2, WNT8A, AFP, NKD1, STK3, PPP2CA, PPP2CB, PARD6B, CTNNA1, CTNNA2, SMAD2, SMAD4, TGFB1, FZD4, TGFB3, WNT7B, FZD6, FZD9, PPP1CA, MOB1A, DLG1, DLG2, PPP2R2C, SNAI2, CTNNB1, TP73, PALS1, BMPR1A
GOTERM_BP_DIRECT	GO:0007411~axon guidance	52	0.946315	0.00901881	SEMA5B, ROBO3, USP33, LAMC1, ARHGAP35, SHH, CDH4, DPYSL5, TUBB3, CHL1, KIF5B, DPYSL2, DAG1, NPTN, NEO1, FEZF1, SEMA6B, UNC5A, DSCAM, EPHA8, UNC5B, DCC, UNC5D, MYOT, DSCAML1, EPHA3, RTN4R, SEMA3C, EPHA10, LRTM2, CRMP1, NEXN, GATA3, IGSF9, EFNB3, GBX2, FLRT3, SLIT1, NKX2-1, OTX2, DRGX, NGFR, SMAD4, LAMB2, CNTN6, VAX1, EFNA1, EXT1, NFASC, CXCL12, LHX2, CNTN2	4542	125	14888	1.36359	1	1	1
KEGG_PATHWAY	ssc04371:Apelin signaling pathway	51	0.928116	0.0108983	MYLK2, PRKAG1, PLAT, PIK3CG, SLC8A1, MYLK3, SLC8A2, GNGT1, MAP1LC3B, CDH1, PRKACB, MEF2A, PRKAB2, MEF2C, RPS6, TGFBR1, ACTA2, PLCB4, MYL2, MYL3, TFAM, PIK3C3, RAF1, BECN1, PRKAA2, ITPR1, PIK3R4, GNAI3, ITPR2, ADCY2, GNA13, NRAS, GNG10, RRAS, GNG4, SPP1, MAPK1, MAPK3, SMAD2, SMAD4, JAG1, GNG12, MTOR, ADCY10, RPS6KB1, GNB2, GNB3, KRAS, CALM1, CALM2
KEGG_PATHWAY	ssc04140:Autophagy - animal	51	0.928116	0.0193365	IRS4, CTSV, ZFYVE1, MAP1LC3B, DEPTOR, CTSL, LAMP2, SUPT20H, MAP3K7, PRKACB, CTSB, SH3GLB1, WIPI1, RAB33B, RRAGA, PIK3CA, RRAGC, RRAGB, RRAGD, PIK3C3, ATG4A, PRKCQ, RAF1, SQSTM1, BECN1, RAB1A, MTMR3, PRKAA2, ITPR1, PIK3R4, PIK3R3, MTMR4, HIF1A, C9ORF72, PPP2CA, MAPK9, PPP2CB, NRAS, MAPK8, RRAS, TP53INP2, MAPK1, NRBF2, ATG5, MAPK3, EIF2AK4, EIF2S1, MTOR, RPS6KB1, KRAS, ATG2B
KEGG_PATHWAY	ssc04110:Cell cycle	50	0.909918	0.00197837	RB1, GSK3B, CDKN1A, MCM7, YWHAB, CCNH, BUB1B, SMC3, CDC14A, CDC23, CHEK2, CDC26, CDC27, SKP2, ANAPC7, YWHAZ, RBX1, SMC1B, RBL2, CCNE2, ANAPC5, MCM6, MAD1L1, ANAPC1, ANAPC13, HDAC2, ANAPC15, CUL1, TTK, ORC5, CCNB2, ORC4, CCNB1, ORC3, RAD21, ORC2, BUB3, BUB1, CDKN2D, SMAD2, SMAD4, TGFB1, TGFB3, STAG1, STAG2, CDC16, CDK1, MDM2, MAD2L1, ATR
KEGG_PATHWAY	ssc04068:FoxO signaling pathway	50	0.909918	0.00498136	CDKN1A, SETD7, IRS4, PRKAG1, SLC2A4, GRM1, VCPKMT, RAG2, SKP2, RAG1, PRKAB2, USP7, CHUK, PRMT1, TGFBR1, TGFBR2, RBL2, PIK3CA, CAT, SOS1, RAF1, SGK1, SOS2, PRKAA2, FOXG1, FOXO6, PIK3R3, CCNB2, MAPK9, NRAS, MAPK8, CCNB1, MAPK1, MAPK3, CDKN2D, SMAD4, TGFB1, EGF, TGFB3, PLK2, STAT3, BRAF, MAPK14, SOD2, FBXO32, G6PC1, MAPK12, CCNG2, MDM2, KRAS, IL7R
KEGG_PATHWAY	ssc05226:Gastric cancer	50	0.909918	0.0660937	RB1, GSK3B, CDKN1A, WNT2B, FGF4, SHH, FGF9, CDH1, VCPKMT, APC2, TGFBR1, TGFBR2, PIK3CA, CCNE2, RARB, SOS1, RAF1, SOS2, MET, CDH17, WNT8A, PIK3R3, LRP6, NRAS, MUC2, CTNNA1, MAPK1, CTNNA2, FGF22, FGF21, MAPK3, SMAD2, SMAD4, TGFB1, CDX2, FZD4, EGF, CSNK1A1, TGFB3, REG4, WNT7B, FZD6, FZD9, BRAF, MLH1, MTOR, FGF17, RPS6KB1, FGF18, CTNNB1, KRAS
KEGG_PATHWAY	ssc04114:Oocyte meiosis	49	0.89172	0.00132966	ANAPC13, CAMK2D, ANAPC15, YWHAB, ITPR1, CUL1, ITPR2, ADCY2, SMC3, PPP1CB, PPP2CA, CCNB2, PPP1CC, PPP3CA, RPS6KA3, PPP2CB, PPP3R1, CCNB1, CDC23, PPP2R1B, CDC26, CDC27, MAPK1, CAMK2G, PRKACB, BUB1, MAPK3, ANAPC7, FBXW11, PPP2R5C, MAPK14, YWHAZ, MAPK12, RBX1, SMC1B, PPP1CA, STAG3, CCNE2, CDC16, CDK1, PGR, ANAPC5, CALM1, CALM2, MAD1L1, ANAPC1, MAD2L1, CPEB4
KEGG_PATHWAY	ssc03040:Spliceosome	49	0.89172	0.00355468	EIF4A3, DDX42, SART1, SNRPD2, DHX15, TXNL4A, AQR, NCBP1, THOC1, PRPF40A, THOC2, CDC40, PRPF4, PRPF18, DDX39B, SYF2, SNRPG, SRSF2, SRSF3, SNRNP27, SNRPE, SNRPA1, SNRPF, SRSF5, SNRPC, SRSF6, SRSF7, SNRPA, DDX5, SF3B3, SF3B6, SNU13, PRPF8, TRA2B, SRSF10, SF3A3, HSPA8, CDC5L, CWC15, LSM5, U2SURP, LSM3, LSM8, SNRNP40, PHF5A, HNRNPK, SNW1, LSM6, HNRNPC
GOTERM_BP_DIRECT	GO:0043161~proteasome-mediated ubiquitin-dependent protein catabolic process	48	0.873521	0.00951384	TRIM71, PSMD8, PSMD7, PSMD4, PSMD2, PPP2R5C, ARMC8, RAD23B, TOPORS, DDB1, PSMA5, CDC34, HECW1, PELI1, PLAA, SPOPL, KCTD17, PRR13, USP14, VCP, PSMD14, FBXO45, ATXN3, COP1, RMND5A, PSMB3, PCBP2, SPOP, MARCHF6, UBE2B, SMURF2, CRBN, FBXL19, HUWE1, WWP1, UBE2A, PML, KLHL20, NSFL1C, PSMC5, PSMC6, APPBP2, PSMC4, PSMC1, NEDD4, PSMC2, ERCC8, ASB2, NFE2L2	4542	114	14888	1.38015	1	1	1
KEGG_PATHWAY	ssc03013:Nucleocytoplasmic transport	47	0.855323	0.000255462	IPO11, AHCTF1, NUP107, CSE1L, EIF4A3, NXT2, IPO7, IPO5, IPO8, XPO1, SUMO2, XPO5, KPNA6, KPNA4, KPNA5, TNPO1, KPNA3, TNPO3, KPNA1, UPF2, NCBP1, NUP133, IMP3, THOC1, THOC2, PARP9, THOC7, NUP210L, DDX39B, TMEM33, EEF1A2, NUP54, NUP98, KPNB1, NUP205, SEH1L, NMD3, NUP160, TPR, SAP18, NUP88, RAE1, RANBP2, NUP155, XPO7, UPF3A, CAPRIN2, RAN, NUP37
KEGG_PATHWAY	ssc04670:Leukocyte transendothelial migration	47	0.855323	0.00134	ITGB1, ITK, CTNND1, GNAI3, CXCR4, PIK3R3, F11R, ARHGAP5, CLDN1, MYL12A, ARHGAP35, ICAM1, CDC42, RAP1B, CDH5, RAP1A, CLDN25, CTNNA1, MYL10, CTNNA2, JAM2, PRKCG, VCAM1, ITGA4, MMP2, MYL11, RHOH, CYBB, PTPN11, MAPK14, MAPK12, RHOA, CLDN6, CLDN5, CXCL12, PIK3CA, CLDN15, CLDN14, MYL2, CLDN7, PECAM1, CLDN19, CTNNB1, CLDN18, VCL, SIPA1
GOTERM_BP_DIRECT	GO:0034765~regulation of ion transmembrane transport	46	0.837125	0.000527113	KCNG1, CLIC6, CLIC5, KCNG2, KCNG3, CLIC4, KCNC1, KCNC2, KCNC3, KCNA2, CACNA1B, CACNA1F, CACNA1E, CACNA1G, CACNA1I, KCNV1, SCN5A, CACNA1S, KCNJ2, CACNG4, SCN1A, KCNH1, KCNJ4, KCNH2, KCNH3, KCNH4, KCNJ6, KCNH5, KCND1, KCNJ10, KCNH6, KCNJ9, KCND3, CACNA2D1, KCNH8, KCNK13, KCNJ15, CACNA2D2, CYBB, CACNA2D4, CACNB1, SCN10A, KCNS2, KCNQ2, KCNA10, SCN2A	4542	96	14888	1.57064	0.972779	0.53723	0.537152
GOTERM_BP_DIRECT	GO:0006888~ER to Golgi vesicle-mediated transport	45	0.818926	6.90548e-05	RAB1A, COPB2, COPA, TMED10, PGAP1, SAR1A, COPB1, GOSR1, USO1, LMAN1, SCFD1, SPAST, TFG, TMED3, TRAPPC12, TRAPPC11, TMED7, TMED5, SEC31A, TMED4, TRAPPC2, TRAPPC3, SEC24B, TMED9, SEC24A, TRAPPC2L, TRAPPC4, YIPF5, TRAPPC8, YIF1A, YIF1B, ARCN1, SEC23IP, TBC1D20, ZW10, TRIP11, KDELR2, COPG2, KDELR3, COPG1, ERGIC3, SEC24D, SEC22B, SEC22A, SEC24C	4542	87	14888	1.69544	0.37625	0.146133	0.146112
KEGG_PATHWAY	ssc04260:Cardiac muscle contraction	45	0.818926	2.40406e-06	COX4I1, COX4I2, ATP1A3, COX7A2, ATP1A2, ATP2A1, UQCR10, CACNA1F, COX6A1, COX5B, COX7C, COX5A, SLC8A1, SLC8A2, CACNG7, COX3, UQCRFS1, COX1, CYC1, CACNG1, CACNA1S, CACNG2, CACNG3, CACNG4, COX8A, CACNA2D1, TPM2, TNNC1, CACNA2D2, ATP1B4, ATP1B2, CACNA2D4, ATP1B1, TRDN, CACNB1, COX7A2L, ACTC1, SLC9A6, UQCRQ, MYL2, MYL3, HRC, UQCRC1, UQCRC2, MYH6
KEGG_PATHWAY	ssc04724:Glutamatergic synapse	45	0.818926	0.0037868	GRIA1, GRIK5, ITPR1, GNAI3, GRIK3, GRIK4, ITPR2, CACNA1A, ADCY2, GRIK1, SLC1A6, PLD1, GRM1, GLS, GRM3, GNGT1, PPP3CA, PPP3R1, GRIN2A, GRK3, GNG10, GRM4, GNG4, GRM6, GRM8, SLC17A6, MAPK1, SLC17A7, DLGAP1, SLC17A8, SLC38A2, PRKACB, MAPK3, PRKCG, SLC38A1, PLA2G4E, GRIN2C, GNG12, GRIN2B, GRIN1, GRIN2D, GRIN3B, PLCB4, GNB2, GNB3
GOTERM_BP_DIRECT	GO:0006606~protein import into nucleus	44	0.800728	2.03241e-06	RPAIN, IPO11, CDKN1A, NUP107, CSE1L, LRRK2, NXT2, ELAVL1, IPO7, PHB2, ABRA, IPO5, STK3, EIF4ENIF1, PPP3CA, PPP3R1, IPO8, FGF9, TPR, KPNA6, FAM53C, NUP88, KPNA4, KPNA5, TNPO1, KPNA3, TNPO3, APPL2, APPL1, KPNA1, AKIRIN2, MED1, NUP133, NUP155, IMP3, STAT3, NUTF2, RANBP6, PARP9, PML, MMP12, CAPRIN2, TXNIP, SQSTM1, KPNB1, RAN	4542	76	14888	1.8977	0.0137955	0.00694576	0.00694475
KEGG_PATHWAY	ssc04066:HIF-1 signaling pathway	44	0.800728	0.00314581	CAMK2D, CDKN1A, TFRC, EPO, CUL2, PIK3R3, PDHB, HIF1A, HK2, LDHB, HK3, LDHA, EIF4EBP1, PGK1, MAPK1, PGK2, TIMP1, EIF4E, CAMK2G, MAPK3, PDK1, PRKCG, EGLN3, PDHA1, ANGPT2, IFNGR1, EGF, IFNGR2, STAT3, RPS6, ARNT, CYBB, MTOR, NFKB1, RBX1, RPS6KB1, PIK3CA, HKDC1, EIF4E1B, ALDOC, TEK, TLR4
KEGG_PATHWAY	ssc04722:Neurotrophin signaling pathway	44	0.800728	0.0210785	GSK3B, CAMK2D, MAGED1, ARHGDIG, PIK3R3, PSEN1, CDC42, RAP1B, RPS6KA3, MAPK9, MAPK8, NRAS, MAPK7, RAP1A, IRAK2, ARHGDIB, VCPKMT, MAPK1, CAMK2G, SH2B2, MAPK3, NGFR, MAP3K1, RIPK2, KIDINS220, SORT1, ZFR2, FRS2, BRAF, PTPN11, MAPK14, MAPK12, NFKB1, RHOA, PIK3CA, MAPKAPK2, KRAS, SOS1, RAF1, CALM1, SOS2, CRK, CALM2, TP73
KEGG_PATHWAY	ssc04146:Peroxisome	43	0.78253	1.25177e-05	ABCD3, ECI2, MPV17L, HSD17B4, CROT, DDO, PRDX5, PRDX1, HAO1, HAO2, HMGCLL1, NUDT12, GSTK1, PHYH, ACOT8, PEX19, ACSL1, IDH1, ECH1, IDH2, ACSL6, ACSL5, ACSL4, PEX1, ACSL3, PEX12, SOD2, PODN, SOD1, PEX7, GNPAT, DAO, SLC25A17, ACOX2, PEX3, ACOX1, EHHADH, CAT, AGPS, FAR1, AGXT, CRAT, SLC27A2
KEGG_PATHWAY	ssc04919:Thyroid hormone signaling pathway	43	0.78253	0.0332368	NOTCH2, GSK3B, HDAC2, ATP1A3, PIK3R3, ATP1A2, ATP2A1, GATA4, HIF1A, NRAS, MED14, MED13, SIN3A, PLCE1, MAPK1, ITGAV, PRKACB, MAPK3, PRKCG, NCOA1, NCOA2, MED1, STAT1, NCOA3, DIO1, DIO2, ATP1B4, ATP1B2, ATP1B1, MED4, MTOR, MED13L, KAT2B, RCAN1, PLCB4, PIK3CA, RCAN2, MDM2, CTNNB1, KRAS, RAF1, PLCD4, MYH6
KEGG_PATHWAY	ssc05145:Toxoplasmosis	42	0.764331	0.00700876	ITGB1, LAMC3, LAMA4, GNAI3, XIAP, LY96, LAMC1, PIK3CG, MAPK9, MAPK8, CASP8, ALOX5, CASP3, IL12B, MAPK1, CCR5, MAP3K7, MAPK3, JAK1, HSPA8, TGFB1, CHUK, IFNGR1, LAMB2, TGFB3, STAT1, IFNGR2, STAT3, LAMB4, LAMB1, SLA-DMB, MAPK14, MAPK12, NFKB1, CD40LG, PPIF, CYCS, ITGA6, TAB2, TLR4, MYD88, BIRC3
KEGG_PATHWAY	ssc03015:mRNA surveillance pathway	41	0.746133	0.000363484	SMG1, CSTF3, EIF4A3, CSTF2, CSTF2T, PPP2R2A, MSI1, NXT2, GSPT1, PABPN1L, PPP1CB, PPP2CA, PPP2CB, PPP1CC, PPP2R1B, CLP1, PCF11, PAPOLA, CSTF1, SAP18, PELO, UPF2, CPSF6, RNGTT, NCBP1, CPSF3, PABPC4, CPSF2, PABPC5, UPF3A, PPP2R5C, PPP2R3A, PPP1CA, NUDT21, PPP2R2C, DDX39B, WDR82, ETF1, PABPC1, PABPC1L, TARDBP
KEGG_PATHWAY	ssc04931:Insulin resistance	41	0.746133	0.0198725	GSK3B, PRKAA2, PRKAG1, SLC2A2, PIK3R3, PPP1R3A, PYGM, PYGL, SLC2A4, PPP1CB, GYS2, RPS6KA3, MAPK9, PPP1CC, MAPK8, CREB3L3, PPARGC1B, SREBF1, PTPN1, PRKAB2, CPT1A, STAT3, GFPT1, OGA, PTPN11, G6PC1, CPT1B, MTOR, AGT, NFKB1, PPP1CA, CREB3, MLXIPL, CREB1, RPS6KB1, PIK3CA, PPP1R3B, PRKCQ, OGT, SLC27A2, SLC27A5
KEGG_PATHWAY	ssc04725:Cholinergic synapse	41	0.746133	0.0309944	CHRNA3, CAMK2D, CHRNA4, CHRM4, CHRNA6, CHAT, ITPR1, GNAI3, CACNA1B, ITPR2, CACNA1A, PIK3R3, ADCY2, CACNA1F, PIK3CG, GNGT1, NRAS, GNG10, CREB3L3, GNG4, MAPK1, CACNA1S, CAMK2G, PRKACB, KCNJ2, MAPK3, PRKCG, KCNJ4, CHRNB2, KCNJ6, FOS, GNG12, SLC5A7, CREB3, PLCB4, CREB1, PIK3CA, GNB2, KCNQ2, GNB3, KRAS
KEGG_PATHWAY	ssc04935:Growth hormone synthesis, secretion and action	41	0.746133	0.0594936	GSK3B, ITPR1, GNAI3, IRS4, ITPR2, PIK3R3, ADCY2, CACNA1F, MAPK9, MAPK8, NRAS, CREB3L3, VCPKMT, MAPK1, CACNA1S, JUNB, PRKACB, MAPK3, PRKCG, MAP2K4, STAT5B, POU1F1, MAP3K1, STAT1, STAT3, FOS, SSTR2, MAPK14, SSTR3, MTOR, MAPK12, CREB3, ADCY10, PLCB4, CREB1, PIK3CA, KRAS, SOS1, RAF1, SOS2, CRK, MRAP2
KEGG_PATHWAY	ssc04152:AMPK signaling pathway	41	0.746133	0.0932586	PFKFB4, PRKAA2, CAB39L, PRKAG1, IRS4, PIK3R3, PPP2R2A, HMGCR, SLC2A4, ADIPOR2, ELAVL1, ADRA1A, PPP2CA, GYS2, PPP2CB, PPP2R1B, CREB3L3, HNF4A, EIF4EBP1, MAP3K7, RAB2A, SREBF1, PRKAB2, CPT1A, STRADB, PPP2R5C, PPP2R3A, EEF2, G6PC1, CPT1B, MTOR, RAB10, CREB3, CREB1, RPS6KB1, PPP2R2C, RAB14, PIK3CA, SCD, LEP, CFTR
GOTERM_BP_DIRECT	GO:0006457~protein folding	40	0.727934	0.0365896	HSP90AB1, ARL2, MESD, HSP90B1, CCT6B, NPPB, NUDCD2, DNAJB5, DNAJB4, PDILT, CCT8, CCT7, CCT5, CCT4, PDIA3, HSPA9, RANBP2, CCT3, PDIA2, MKKS, HSP90AA1, VBP1, PTGES3, HSPE1, CLPX, PDRG1, DNAJA1, ERP44, DNAJA4, DNAJB11, CANX, TCP1, PPIF, PFDN1, FKBP9, PPIL3, PFDN4, PFDN5, PPID, FKBP6	4542	99	14888	1.32438	1	1	1
GOTERM_BP_DIRECT	GO:0007601~visual perception	40	0.727934	0.026282	RD3, SLC24A1, SLC45A2, GUCY2D, CRYBG3, LAMC3, CRYBA2, LAMC1, NR2E1, ARR3, PDC, TRPM1, GRK1, RDH12, OPA1, RDH11, RHO, PDE6C, DRAM2, IMPG1, GPR179, CRYGS, DNAJC19, KCNJ10, LAMB2, LUM, CRYGN, SLC4A10, NYX, OPN5, COL2A1, GLRB, MYO3B, TH, PPT1, CNGB3, CRYAA, ATF6, VSX1, VSX2	4542	97	14888	1.35169	1	1	1
KEGG_PATHWAY	ssc05410:Hypertrophic cardiomyopathy	40	0.727934	0.000605503	ITGB1, PRKAA2, PRKAG1, ATP2A1, CACNA1F, SLC8A1, SLC8A2, CACNG7, SGCA, DAG1, ITGB8, ITGAV, DMD, CACNG1, ITGB6, CACNA1S, CACNG2, CACNG3, CACNG4, PRKAB2, ACE, TGFB1, ITGA4, TGFB3, CACNA2D1, TPM2, TNNC1, ITGA2, ITGA1, CACNA2D2, CACNA2D4, AGT, CACNB1, DES, ACTC1, MYL2, MYL3, ITGA7, ITGA6, MYH6
KEGG_PATHWAY	ssc04933:AGE-RAGE signaling pathway in diabetic complications	40	0.727934	0.0072596	CXCL8, PIK3R3, AGER, ICAM1, CDC42, MAPK9, MAPK8, NRAS, CASP3, PLCE1, CCL2, MAPK1, MAPK3, SMAD2, STAT5B, SMAD4, TGFB1, VCAM1, TGFB3, STAT1, MMP2, STAT3, FN1, CYBB, MAPK14, F3, MAPK12, AGT, NFKB1, TGFBR1, TGFBR2, IL1A, PLCB4, COL1A2, PIK3CA, COL4A4, COL4A3, KRAS, PLCD4, NOX1
GOTERM_BP_DIRECT	GO:0042391~regulation of membrane potential	39	0.709736	0.000550199	GABRB3, POPDC2, POPDC3, GABRB2, GABRB1, CHRNA2, CHRNA4, LRRK2, CHRNA6, ABCB5, SLC1A6, SLC4A4, RIMS2, RIMS4, KIF5B, NTSR2, ASIC1, KCNH1, GABRQ, KCNH2, CHRNB2, GABRA1, KCNH3, KCNH4, CHRNB3, KCNH5, KCNH6, GABRA5, ACTN2, GABRA4, KCNH8, HTR3B, GABRG3, GABRG2, GRIN1, GABRG1, GLRB, NEDD4, SLC26A5	4542	78	14888	1.63893	0.976755	0.53723	0.537152
GOTERM_BP_DIRECT	GO:0007030~Golgi organization	38	0.691538	0.00589018	RAB1A, SPTBN5, TMED10, ATL3, LRRK2, ATL2, ARL1, LMAN1, GOLGA5, TMED3, TRAPPC12, TRAPPC11, TMED7, TMED5, CLASP1, TMED4, ARFGEF1, RAB2A, ATP8B4, TMED9, ATP8B3, COG7, COG6, ATP8B1, COG5, CSNK1A1, COG4, GOLPH3L, HUWE1, TRAPPC8, VMP1, NSFL1C, RAB30, TBC1D20, ZW10, TRIP11, PRKD1, BLZF1	4542	84	14888	1.48284	1	1	1
KEGG_PATHWAY	ssc04512:ECM-receptor interaction	38	0.691538	0.00205373	ITGB1, LAMC3, LAMA4, HMMR, LAMC1, THBS1, THBS4, COMP, VTN, IBSP, SV2B, DAG1, SPP1, ITGB8, TNR, ITGAV, ITGB6, ITGA4, LAMB2, ITGA2, LAMB4, ITGA1, FN1, LAMB1, NPNT, GP5, GP9, COL2A1, COL1A2, COL4A4, COL6A1, COL4A3, COL9A1, ITGA7, ITGA6, COL9A3, CD44, FREM2
KEGG_PATHWAY	ssc04727:GABAergic synapse	38	0.691538	0.00325157	GABRB3, GABRB2, GABRB1, GNAI3, CACNA1B, CACNA1A, ADCY2, SLC6A1, CACNA1F, TRAK2, GLS, GNGT1, GNG10, GABRR1, GNG4, CACNA1S, SLC38A2, PRKACB, GABRQ, PRKCG, GABRA2, NSF, GABRA1, GABBR2, SLC38A1, KCNJ6, SLC12A5, GABRA5, GABRA4, GAD2, SLC6A12, SLC6A11, GNG12, GABRG3, GABRG2, GABRG1, GNB2, GNB3
KEGG_PATHWAY	ssc05414:Dilated cardiomyopathy	38	0.691538	0.00748869	ITGB1, ADCY2, ATP2A1, CACNA1F, SLC8A1, SLC8A2, CACNG7, SGCA, DAG1, ITGB8, ITGAV, DMD, CACNG1, ITGB6, CACNA1S, CACNG2, CACNG3, PRKACB, CACNG4, TGFB1, ITGA4, TGFB3, CACNA2D1, TPM2, TNNC1, ITGA2, ITGA1, CACNA2D2, CACNA2D4, AGT, CACNB1, DES, ACTC1, MYL2, MYL3, ITGA7, ITGA6, MYH6
KEGG_PATHWAY	ssc04922:Glucagon signaling pathway	38	0.691538	0.0216891	CAMK2D, PRKAA2, ITPR1, PRKAG1, ITPR2, SLC2A2, ADCY2, PYGM, PYGL, PDHB, GYS2, LDHB, PPP3CA, PPP3R1, LDHA, CREB3L3, PHKG1, CAMK2G, PRKACB, PRKAB2, CPT1A, PDHA1, PRMT1, GCGR, PGAM2, PHKA1, PHKB, PPP4R3B, G6PC1, CPT1B, CREB3, PLCB4, PKM, CREB1, CALM1, CALM2
GOTERM_BP_DIRECT	GO:0008283~cell proliferation	37	0.673339	0.0200564	YAP1, USP13, KANK1, USPL1, RRN3, MCM7, PAK1IP1, RASGRF1, CUL1, ADM, LIPA, RAP1B, THPO, PRDX1, PES1, OTUD6B, TBX20, PPP1R8, POC1B, IL12B, ASCC3, TP63, H3-3A, FAM83B, E2F8, PDK1, SMAD4, PTGES3, STAT3, USP28, TYR, PAX1, FER, IRF2, CDK1, TGFBI, LHX9	4542	87	14888	1.39403	1	1	1
KEGG_PATHWAY	ssc05210:Colorectal cancer	37	0.673339	0.00405949	GSK3B, CDKN1A, RALB, PIK3R3, BBC3, MAPK9, MAPK8, NRAS, CASP3, VCPKMT, MAPK1, APPL1, MAPK3, SMAD2, APC2, SMAD4, TGFB1, EGF, TGFB3, DCC, BRAF, FOS, MLH1, MTOR, RHOA, TGFBR1, TGFBR2, MSH6, RPS6KB1, MSH2, PIK3CA, MSH3, CTNNB1, CYCS, KRAS, SOS1, RAF1, SOS2
KEGG_PATHWAY	ssc04350:TGF-beta signaling pathway	37	0.673339	0.0133764	BMPR2, AMHR2, ZFYVE9, CUL1, LTBP1, THBS1, PPP2CA, PPP2CB, ACVR1C, PPP2R1B, HJV, MAPK1, NEO1, MAPK3, ACVR1, SMAD2, TGIF1, SMAD4, TGFB1, SMURF2, TGFB3, NOG, INHBB, INHBA, RGMB, INHBC, SMAD5, DCN, RHOA, TGFBR1, RBX1, TGFBR2, ZFYVE16, RPS6KB1, SP1, FMOD, BMPR1A
KEGG_PATHWAY	ssc05231:Choline metabolism in cancer	37	0.673339	0.0159573	SLC44A3, DGKE, SLC44A4, SLC44A1, DGKA, SLC22A1, PIK3R3, PLD1, HIF1A, MAPK9, MAPK8, NRAS, PDGFD, PDGFC, EIF4EBP1, VCPKMT, MAPK1, MAPK3, PRKCG, PDGFRA, LYPLA1, PCYT1A, PLA2G4E, EGF, FOS, GPCPD1, MTOR, SLC5A7, RPS6KB1, PIK3CA, SP1, KRAS, CHPT1, SOS1, RAF1, DGKK, SOS2, DGKI
KEGG_PATHWAY	ssc04625:C-type lectin receptor signaling pathway	37	0.673339	0.061096	ITPR1, ITPR2, PIK3R3, LSP1, PYCARD, MAPK9, PPP3CA, PPP3R1, MAPK8, NRAS, CASP8, RRAS, IL12B, MAPK1, MAPK3, EGR2, CHUK, STAT1, STAT2, NFATC3, PTPN11, MAPK14, MAPK12, NFKB1, RHOA, CYLD, PIK3CA, CD209, IRF1, MAPKAPK2, MDM2, KRAS, RAF1, CALM1, CALM2, IRF9
KEGG_PATHWAY	ssc05142:Chagas disease	37	0.673339	0.0876437	C1QB, CXCL8, GNAI3, PIK3R3, PPP2R2A, KNG1, C3, PPP2CA, MAPK9, PPP2CB, MAPK8, CASP8, PPP2R1B, IL12B, CCL2, MAPK1, MAPK3, SMAD2, MAP2K4, ACE, TGFB1, CHUK, IFNGR1, TGFB3, IFNGR2, FOS, MAPK14, MAPK12, NFKB1, TGFBR1, TGFBR2, PLCB4, PPP2R2C, PIK3CA, TLR6, TLR4, MYD88
GOTERM_BP_DIRECT	GO:0006397~mRNA processing	36	0.655141	0.015818	RBM27, DBR1, RBM26, SF3B6, CSTF3, DDX1, FMR1, CELF3, CELF4, CELF5, VIRMA, SNRPD2, PAPOLA, RBBP6, RBM5, RBM39, SRRM4, ZRANB2, RBFOX3, WTAP, CPSF3, LARP7, THOC2, LSM5, THOC7, QKI, PTBP2, PTBP3, PAN2, NUDT21, SCNM1, PRPF18, XRN2, SNRNP27, TARDBP, PRMT9	4542	83	14888	1.42172	1	1	1
GOTERM_BP_DIRECT	GO:0030182~neuron differentiation	36	0.655141	0.0469736	BARHL2, WNT2B, HOXD1, WNT8A, PCSK9, OTP, RNF112, NEUROD2, NEUROD4, NEUROD6, CASP3, HOXC8, EMX1, MEF2C, GSX1, OLIG3, IRX6, WNT7B, EN2, ACSL4, SOX11, SMARCA1, VAX1, HIPK1, EFNA1, NIF3L1, LHX3, LHX2, STRAP, INSM2, LHX5, LMX1B, LHX4, MET, NEUROG1, NEUROG3	4542	89	14888	1.32587	1	1	1
GOTERM_BP_DIRECT	GO:0043524~negative regulation of neuron apoptotic process	36	0.655141	0.0398956	BARHL1, GABRB2, AARS1, FOXQ1, SYNGAP1, CHL1, CCL2, NEFL, APOE, SNX6, TFAP2B, FOXB1, PRKCI, MEF2C, TFAP2D, GABRA5, UNC5B, F2R, FZD9, EN2, ZFP91, VSTM2L, BRAF, POU4F1, RHOA, SOD1, TOX3, MSH2, PIK3CA, GDNF, PPT1, HDGF, KRAS, IL6ST, LGMN	4542	88	14888	1.34094	1	1	1
KEGG_PATHWAY	ssc05032:Morphine addiction	36	0.655141	0.0136645	GABRB3, GABRB2, GABRB1, GNAI3, CACNA1B, CACNA1A, ADCY2, GNGT1, PDE11A, GRK3, GNG10, GABRR1, GNG4, PDE4B, PDE8A, PRKACB, GABRQ, PRKCG, GABRA2, GABRA1, GABBR2, KCNJ6, KCNJ9, GABRA5, GABRA4, PDE4D, PDE4C, OPRM1, GNG12, GABRG3, GABRG2, GABRG1, GNB2, GNB3, PDE7B, PDE7A
KEGG_PATHWAY	ssc04713:Circadian entrainment	36	0.655141	0.0423154	GRIA1, ADCYAP1R1, CAMK2D, GUCY1B1, ITPR1, GNAI3, ADCY2, CACNA1G, GNGT1, CACNA1I, GRIN2A, GNG10, GNG4, MAPK1, CAMK2G, PRKACB, PRKG1, MAPK3, PRKCG, KCNJ6, KCNJ9, FOS, GRIN2C, GNG12, GRIN2B, GRIN1, GRIN2D, ADCYAP1, ADCY10, PLCB4, CREB1, GNB2, GNB3, CALM1, CALM2
KEGG_PATHWAY	ssc04928:Parathyroid hormone synthesis, secretion and action	36	0.655141	0.0911516	GCM1, CDKN1A, PTH, ITPR1, GNAI3, ITPR2, ADCY2, GATA3, PLD1, LRP6, GNA13, CYP27B1, MMP25, CREB3L3, PDE4B, MAPK1, SOST, PRKACB, MAPK3, PRKCG, MEF2A, SLC34A3, MEF2C, PDE4D, PDE4C, BRAF, FOS, RHOA, CREB3, PLCB4, MMP13, CREB1, MMP16, SP1, MMP17, RAF1
GOTERM_BP_DIRECT	GO:0001764~neuron migration	35	0.636943	0.00112687	BARHL1, BARHL2, TOP2B, SATB2, CEP85L, FBXO45, PSEN1, GATA3, GJA1, PCM1, NEUROD4, CHL1, TBX20, TRIM46, NKX2-1, NDN, NKX6-1, KIAA0319, FEZF1, PRKG1, DRGX, KIRREL3, USP9X, DCC, ELP3, NAV1, VAX1, PHOX2B, DCLK1, PEX7, TLX3, ASTN2, CRK, LRP12, PAFAH1B1	4542	70	14888	1.63893	0.99955	0.962769	0.962628
GOTERM_BP_DIRECT	GO:0009952~anterior/posterior pattern specification	34	0.618744	0.0143797	HOXC11, HOXC10, HOXA11, HOXA10, HOXA9, ZIC3, HOXC5, HOXA3, ALX4, HOXC4, HES1, OTX1, HOXC9, HES3, HOXC8, HOXA5, BPTF, HOXC6, CDON, SMAD2, HNF1B, HIPK1, ARC, CYP26C1, BHLHE40, HOXB3, HOXB2, HOXB1, GRSF1, HOXB8, HOXD9, HOXB7, HOXB6, HOXB5	4542	77	14888	1.44736	1	1	1
GOTERM_BP_DIRECT	GO:0030308~negative regulation of cell growth	34	0.618744	0.0318899	RB1, CDKN1A, BMP10, DDX3X, EI24, RERG, CDKN2AIP, CYP27B1, GJA1, SERTAD3, SERTAD1, FRZB, HNF4A, HYAL2, RACK1, IP6K2, CDKN2D, MINAR1, SMAD4, TGFB1, CDKN2A, GDF2, EAF2, INHBA, CGRRF1, PML, GDF9, WT1, MYL2, CAPRIN2, NDUFS3, PPT1, CRLF3, HRG	4542	81	14888	1.37589	1	1	1
KEGG_PATHWAY	ssc05412:Arrhythmogenic right ventricular cardiomyopathy	34	0.618744	0.00148339	ITGB1, ATP2A1, CACNA1F, SLC8A1, SLC8A2, CACNG7, GJA1, SGCA, DAG1, CTNNA1, ITGB8, ITGAV, DMD, CTNNA2, CACNG1, ITGB6, CACNA1S, CACNG2, CACNG3, CACNG4, ACTN3, ITGA4, ACTN2, CACNA2D1, ITGA2, ITGA1, CACNA2D2, CACNA2D4, CACNB1, DES, CTNNB1, ITGA7, ITGA6, DSG2
KEGG_PATHWAY	ssc03018:RNA degradation	34	0.618744	0.00318865	DDX6, ZCCHC7, BTG1, DIS3L, PARN, EDC3, HSPD1, EXOSC5, EXOSC9, EXOSC8, DHX36, MTREX, HSPA9, CNOT6L, DIS3, PABPC4, PABPC5, LSM5, LSM3, PAN2, LSM8, SKIC8, CNOT7, LSM6, XRN1, CNOT1, PNLDC1, CNOT2, XRN2, C1D, PABPC1, PABPC1L, DCP1A, DCP2
KEGG_PATHWAY	ssc04925:Aldosterone synthesis and secretion	34	0.618744	0.0390949	ATF1, CAMK2D, KCNK9, ITPR1, ATP1A3, ITPR2, ADCY2, ATP1A2, CACNA1F, CACNA1G, CACNA1I, CREB3L3, CACNA1S, CAMK2G, PRKACB, PRKCG, ATP2B4, ATP2B3, ATP1B4, ATP2B1, ATP1B2, ATP1B1, AGT, CREB3, PLCB4, CREB1, STAR, PRKD3, PRKD1, CALM1, CALM2, CAMK1G, KCNK3
KEGG_PATHWAY	ssc04914:Progesterone-mediated oocyte maturation	34	0.618744	0.0390949	ANAPC13, HSP90AB1, ANAPC15, GNAI3, PIK3R3, ADCY2, CCNB2, RPS6KA3, MAPK9, MAPK8, CCNB1, CDC23, CDC26, CDC27, MAPK1, PRKACB, BUB1, MAPK3, HSP90AA1, ANAPC7, BRAF, MAPK14, MAPK12, PIK3CA, CDC16, CDK1, PGR, KRAS, ANAPC5, RAF1, MAD1L1, ANAPC1, MAD2L1, CPEB4
KEGG_PATHWAY	ssc01212:Fatty acid metabolism	33	0.600546	3.24471e-06	ACADVL, HACD1, ACAA2, HSD17B4, HACD3, HACD2, HSD17B8, ACAT1, ACADL, ACADM, HADH, CBR4, CPT1A, ACSL1, ELOVL5, OXSM, ELOVL3, ACSL6, ACSL5, ACSL4, ELOVL6, ELOVL7, ACSL3, PODN, ACADSB, CPT1B, HADHB, HADHA, SCD, ACOX1, EHHADH, PPT1, ACSBG2
KEGG_PATHWAY	ssc04540:Gap junction	33	0.600546	0.0209258	GUCY1B1, TUBAL3, ITPR1, GNAI3, HTR2B, HTR2C, ITPR2, ADCY2, GRM1, GJA1, NRAS, MAPK7, PDGFD, TUBB1, PDGFC, VCPKMT, MAPK1, DRD2, PRKACB, PRKG1, MAPK3, PRKCG, MAP3K2, PDGFRA, EGF, TUBB, TUBA4A, TJP1, PLCB4, CDK1, KRAS, SOS1, RAF1, SOS2
KEGG_PATHWAY	ssc04912:GnRH signaling pathway	33	0.600546	0.0468978	CAMK2D, ITPR1, ITPR2, ADCY2, CACNA1F, PLD1, CDC42, MAPK9, MAPK8, NRAS, MAPK7, VCPKMT, MAPK1, CACNA1S, CGA, CAMK2G, PRKACB, MAPK3, MAP3K2, MAP2K4, MAP3K1, PLA2G4E, MMP2, FSHB, MAPK14, MAPK12, PLCB4, KRAS, SOS1, RAF1, CALM1, SOS2, CALM2
GOTERM_BP_DIRECT	GO:0090263~positive regulation of canonical Wnt signaling pathway	32	0.582348	0.0708728	AMER1, YAP1, KANK1, VCP, DDX3X, TNKS, LRRK2, USP34, XIAP, SCEL, TNKS2, FGF9, TTC21B, UBR5, RUVBL1, GPC3, RPS12, CSNK1G3, USP47, UBE2B, EGF, CAV1, ATP6AP2, FZD9, DKK2, NFKB1, TMEM198, RNF146, TBL1XR1, CAPRIN2, PIN1, LGR4	4542	80	14888	1.31114	1	1	1
KEGG_PATHWAY	ssc04918:Thyroid hormone synthesis	32	0.582348	0.0031001	ITPR1, ATP1A3, ITPR2, ADCY2, ATP1A2, TTF2, ASGR1, HSP90B1, ASGR2, TTR, CREB3L3, IYD, DUOXA2, CGA, PRKACB, DUOX2, PRKCG, GPX2, HSPA5, GSR, GPX5, GPX8, ATP1B4, ATP1B2, ATP1B1, PDIA4, CREB3, TG, PLCB4, CREB1, ALB, CANX
KEGG_PATHWAY	ssc05133:Pertussis	32	0.582348	0.00397621	C1QB, ITGB1, CXCL8, GNAI3, LY96, C2, C3, PYCARD, MAPK9, MAPK8, CASP7, C5, CFL2, CASP3, IL12B, MAPK1, MAPK3, FOS, MAPK14, MAPK12, NFKB1, RHOA, IL1A, AMCF-II, IRF1, SERPING1, SFTPA1, CALM1, CALM2, TLR4, MYD88
KEGG_PATHWAY	ssc04610:Complement and coagulation cascades	32	0.582348	0.0147362	C1QB, FH, SERPINA1, SERPINC1, PROS1, CFI, F13A1, PLAT, C8B, C8A, KNG1, C2, C3, VTN, C5, C6, C7, PLAU, C9, VSIG4, FGB, F10, FGG, F11, F2R, F3, F7, PROC, SERPING1, F13B, KLKB1, F2RL2
KEGG_PATHWAY	ssc04657:IL-17 signaling pathway	32	0.582348	0.0645049	GSK3B, CSF3, HSP90AB1, CXCL8, DEFB1, ELAVL1, HSP90B1, MAPK9, MAPK8, MAPK7, CASP8, CASP3, CCL2, MAPK1, MAPK6, MAP3K7, MAPK3, USP25, HSP90AA1, CHUK, FOS, MAPK14, MAPK12, NFKB1, CXCL10, MMP13, AMCF-II, LCN2, TAB3, TAB2, ANAPC5, S100A8
GOTERM_BP_DIRECT	GO:0006351~transcription, DNA-templated	31	0.564149	0.0502989	PHF3, CCNT2, CCNT1, CCNH, LIN9, HOXA9, POLR2B, POLR2C, GPBP1, POLR2E, GPBP1L1, HOXC9, RUNX1T1, MAPK3, MEF2A, AKIRIN2, SMAD4, GTF2H1, INO80, CBFA2T3, PIAS2, THAP1, SKI, POLR3A, POLR3C, MTF1, POLR1B, TCEA3, PPP1R1B, TCEA1, HOXD9	4542	75	14888	1.35485	1	1	1
GOTERM_BP_DIRECT	GO:0007179~transforming growth factor beta receptor signaling pathway	31	0.564149	0.00730726	USP15, MSTN, ZFYVE9, PTPRK, MTMR4, CDH5, FUT8, ITGB8, LPXN, SKIL, APPL2, APPL1, SMAD2, SMAD4, TGFB1, USP9X, CAV2, TGFB3, FSHB, FOXH1, STAT3, FOS, SMAD5, PML, TGFBR1, TGFBR2, TGFBR3, CLDN5, TWSG1, COL1A2, ADAM9	4542	66	14888	1.5396	1	1	1
KEGG_PATHWAY	ssc04720:Long-term potentiation	31	0.564149	0.000720199	GRIA1, CAMK2D, ITPR1, ITPR2, GRM1, PPP1CB, RAP1B, RPS6KA3, PPP1CC, PPP3CA, PPP3R1, GRIN2A, NRAS, RAP1A, MAPK1, CAMK2G, PRKACB, MAPK3, PRKCG, BRAF, GRIN2C, GRIN2B, GRIN1, PPP1CA, GRIN2D, PLCB4, KRAS, RAF1, CALM1, CALM2
KEGG_PATHWAY	ssc01524:Platinum drug resistance	31	0.564149	0.00797147	TOP2A, TOP2B, CDKN1A, MGST3, XPA, MGST1, XIAP, PIK3R3, BRCA1, BBC3, CASP8, CASP3, REV3L, MAPK1, ATP7A, POLH, MAPK3, GSTM3, ABCC2, GSTO2, APAF1, SLC31A1, GSTO1, MLH1, MSH6, MSH2, PIK3CA, MSH3, MDM2, CYCS, BIRC3
KEGG_PATHWAY	ssc03008:Ribosome biogenesis in eukaryotes	31	0.564149	0.0122347	POP7, WDR3, HEATR1, SNU13, NMD3, SPATA5, NXT2, EMG1, XPO1, TCOF1, MDN1, UTP15, WDR36, UTP4, IMP3, CSNK2A2, WDR75, IMP4, GNL2, RPP25L, GNL3, LSG1, GNL3L, EIF6, XRN1, XRN2, SBDS, MPHOSPH10, RPP25, RAN, NOP10
GOTERM_BP_DIRECT	GO:0006979~response to oxidative stress	30	0.545951	0.00377591	PAGE4, CHRNA4, NDUFB4, ETFDH, PSEN1, EPX, THG1L, APOE, DUOX2, HMOX2, NQO1, GPX2, NDUFA6, GPX4, IDH1, TXNRD1, GPX5, GPX8, PRDX6, RCAN1, ALS2, RRM2B, MTF1, CAT, MSRB2, ERCC8, NDUFS2, TXNIP, GCLM, DGKK	4542	61	14888	1.61206	1	1	1
GOTERM_BP_DIRECT	GO:0016579~protein deubiquitination	30	0.545951	0.0409519	USP35, OTUD4, USP13, USP14, USP15, USP37, WDR48, USP38, PSMD14, USP53, USP54, USP33, USP12, USP34, ATXN3, OTUD6B, USP1, USP30, USP24, USP8, USP47, USP25, USP7, USP9X, USP4, YOD1, USP28, UCHL5, CYLD, COPS5	4542	71	14888	1.38501	1	1	1
KEGG_PATHWAY	ssc04520:Adherens junction	30	0.545951	0.00797656	CTNND1, IQGAP1, WASL, CDC42, CDH1, CTNNA1, MAPK1, CTNNA2, ACP1, MAP3K7, MAPK3, PTPN1, SMAD4, YES1, CSNK2A2, LMO7, SORBS1, RHOA, TGFBR1, TGFBR2, TJP1, FER, PTPRB, PARD3, SNAI2, CTNNB1, MET, SSX2IP, VCL, NECTIN1
KEGG_PATHWAY	ssc05212:Pancreatic cancer	30	0.545951	0.0151893	RB1, CDKN1A, RALB, PIK3R3, PLD1, BRCA2, CDC42, MAPK9, MAPK8, MAPK1, MAPK3, JAK1, SMAD2, SMAD4, TGFB1, CHUK, EGF, TGFB3, STAT1, STAT3, BRAF, MTOR, NFKB1, TGFBR1, TGFBR2, RPS6KB1, PIK3CA, KRAS, RAF1, ARHGEF6
GOTERM_BP_DIRECT	GO:0000902~cell morphogenesis	29	0.527753	0.0478559	CYFIP2, YAP1, NCKAP1, WNT8A, FRY, LIPA, CDH7, CDH5, PDPN, MAEL, CDH24, NCKAP1L, CAP2, CAP1, MED1, SS18, TGFB1, STRADB, TBCC, AP3B1, MAPK14, UPK3A, RHOA, RP2, CDH10, CDH11, IL7R, FRYL, PLEC	4542	69	14888	1.37765	1	1	1
KEGG_PATHWAY	ssc05031:Amphetamine addiction	29	0.527753	0.00626906	GRIA1, CAMK2D, HDAC2, SLC6A3, PPP1CB, PPP1CC, PPP3CA, PPP3R1, GRIN2A, CREB3L3, CAMK2G, PRKACB, PRKCG, FOS, GRIN2C, PDYN, GRIN2B, GRIN1, PPP1CA, GRIN2D, CREB3, GRIN3B, ARC, CREB1, TH, PPP1R1B, CALM1, CALM2
KEGG_PATHWAY	ssc04137:Mitophagy - animal	29	0.527753	0.0153838	BECN1, USP15, CALCOCO2, HIF1A, MAPK9, MAPK8, NRAS, MAP1LC3B, RHOT1, UBB, RRAS, FUNDC1, UBC, MFN1, MFN2, USP30, RPS27A, ATG5, FIS1, USP8, BNIP3L, CSNK2A2, PINK1, SP1, NBR1, TOMM7, TAX1BP1, KRAS, SQSTM1
KEGG_PATHWAY	ssc01521:EGFR tyrosine kinase inhibitor resistance	29	0.527753	0.0537152	GSK3B, PIK3R3, NRAS, ERBB3, PDGFD, PDGFC, EIF4EBP1, KDR, VCPKMT, MAPK1, EIF4E, MAPK3, JAK1, PRKCG, PDGFRA, EGF, STAT3, RPS6, BRAF, MTOR, RPS6KB1, PIK3CA, EIF4E1B, NF1, KRAS, SOS1, RAF1, SOS2, MET
GOTERM_BP_DIRECT	GO:0006364~rRNA processing	28	0.509554	0.0464851	DDX47, RPL11, EIF4A3, HEATR1, PWP1, RPS16, UTP20, LYAR, MDN1, UTP15, WDR36, HELQ, UTP11, RPS7, IMP3, RPS6, IMP4, RRP1B, NPM3, RPS25, C1D, TSR2, SBDS, MPHOSPH10, RPL27, RPL26, NOP10	4542	66	14888	1.3906	1	1	1
GOTERM_BP_DIRECT	GO:0007010~cytoskeleton organization	28	0.509554	0.0123923	AVIL, MAST1, LIMD1, FGD4, ABLIM1, CCL8, ZMYM4, DPYSL2, ZMYM6, MAP3K20, PACSIN3, CCL2, PAK5, CAP2, CAP1, SVIL, ZRANB1, DMTN, RANBP9, LARP4, RHOA, ARHGAP10, ARC, ELMO2, PHIP, RHOU, BRWD1, BRWD3	4542	60	14888	1.52966	1	1	1
GOTERM_BP_DIRECT	GO:0007417~central nervous system development	28	0.509554	0.0252275	NCAN, HAPLN4, HAPLN1, HAPLN2, STK3, ACAN, SCIN, ZIC2, ZIC3, NDN, MNX1, NGFR, EMX1, MARCKSL1, GSX1, ELP3, ZIC5, VAX1, AHI1, BCAN, VCAN, COL2A1, CYP26C1, TLX3, MTF1, B3GNT5, NMUR2, DSCAML1	4542	63	14888	1.45682	1	1	1
GOTERM_BP_DIRECT	GO:0008380~RNA splicing	28	0.509554	0.031251	DDX5, DDX47, FMR1, CELF3, VIRMA, LGALS3, SNRPD2, DHX15, RBM5, MBNL1, ZRANB2, RBFOX3, WTAP, PRMT1, LARP7, LSM5, QKI, PTBP2, PTBP3, SMU1, SCNM1, PRPF18, WT1, ZNF638, SNRNP27, PPIL3, TARDBP, SRSF7	4542	64	14888	1.43406	1	1	1
KEGG_PATHWAY	ssc05230:Central carbon metabolism in cancer	28	0.509554	0.0125368	SLC2A2, PIK3R3, PDHB, HIF1A, HK2, GLS, LDHB, HK3, LDHA, NRAS, MAPK1, MAPK3, PDK1, PDGFRA, PDHA1, IDH1, PGAM2, IDH2, MTOR, SIRT3, PKM, PIK3CA, HKDC1, KIT, KRAS, RAF1, MET
KEGG_PATHWAY	ssc05211:Renal cell carcinoma	28	0.509554	0.0155515	FH, CDKN1A, CUL2, PIK3R3, HIF1A, ETS1, CDC42, RAP1B, NRAS, RAP1A, VCPKMT, MAPK1, PAK2, PAK5, MAPK3, EGLN3, TGFB1, TGFB3, ARNT, BRAF, PTPN11, RBX1, PIK3CA, KRAS, SOS1, RAF1, SOS2, CRK, MET
KEGG_PATHWAY	ssc04917:Prolactin signaling pathway	28	0.509554	0.0281488	GSK3B, GALT, SLC2A2, PIK3R3, CSN2, CYP17A1, MAPK9, MAPK8, NRAS, VCPKMT, MAPK1, CGA, SOCS4, MAPK3, SOCS5, STAT5B, STAT1, STAT3, FOS, MAPK14, MAPK12, NFKB1, PIK3CA, TH, IRF1, KRAS, SOS1, RAF1, SOS2
KEGG_PATHWAY	ssc04115:p53 signaling pathway	28	0.509554	0.0401351	CDKN1A, EI24, GORAB, THBS1, BBC3, CCNB2, PIDD1, CCNB1, COP1, CASP8, SESN3, CHEK2, SESN1, PERP, CASP3, APAF1, SERPINB5, TP53I3, CCNE2, RRM2B, CCNG2, CCNG1, ADGRB1, CDK1, MDM2, CYCS, TP73, ATR
KEGG_PATHWAY	ssc04721:Synaptic vesicle cycle	28	0.509554	0.0646707	ATP6V1A, CLTC, CACNA1B, CACNA1A, SLC6A1, CPLX2, SLC1A6, CPLX1, SLC6A3, ATP6V0A2, SLC17A6, SLC17A7, SLC17A8, STX2, ATP6V1D, AP2M1, ATP6V1F, NSF, UNC13C, ATP6V0B, SLC6A12, SLC6A11, AP2B1, SLC6A5, DNM3, SLC6A7, ATP6V1B2, ATP6V0D1
KEGG_PATHWAY	ssc03320:PPAR signaling pathway	28	0.509554	0.0859544	LPL, DBI, ACADL, UBC, HMGCS2, ACADM, CPT1A, HMGCS1, ACSL1, ACSL6, ACSL5, ACSL4, SORBS1, ACSL3, PODN, CPT1B, CYP27A1, FABP3, FABP4, ACOX2, SCD, ACOX1, EHHADH, PLIN4, PLIN2, SLC27A2, ACSBG2, SLC27A5
GOTERM_BP_DIRECT	GO:0009617~response to bacterium	27	0.491356	0.0450057	CXCL9, CCDC186, PYGL, WASL, SNX3, C3, UPK1B, CA3, NLRP6, RGS1, GPC3, LRAT, HMCN1, ADAMTS9, ST13, CAV1, GZMA, REG4, FUCA2, IFI44, TENT5A, MLH1, FER1L6, TRDN, VIL1, FABP4, ADGRL2	4542	63	14888	1.40479	1	1	1
GOTERM_BP_DIRECT	GO:0071805~potassium ion transmembrane transport	27	0.491356	0.0772935	KCNG1, KCNG2, KCNG3, KCNC1, KCNK9, KCNC2, KCNC3, KCNA2, PKD2L1, SLC9C1, AQP1, KCNV1, KCNH1, KCNH2, KCNH3, KCNH4, KCNH5, KCNH6, KCNH8, KCNK13, KCNK17, SLC9A4, SLC9A6, KCNA10, CALM2, KCNK3, KCNK4	4542	66	14888	1.34094	1	1	1
KEGG_PATHWAY	ssc05033:Nicotine addiction	27	0.491356	5.62729e-07	GRIA1, GABRB3, GABRB2, GABRB1, CHRNA4, CHRNA6, CACNA1B, CACNA1A, GRIN2A, GABRR1, SLC17A6, SLC17A7, SLC17A8, GABRQ, GABRA2, CHRNB2, GABRA1, GABRA5, GABRA4, GRIN2C, GRIN2B, GABRG3, GABRG2, GRIN1, GABRG1, GRIN2D, GRIN3B
KEGG_PATHWAY	ssc00010:Glycolysis / Gluconeogenesis	27	0.491356	0.00784284	GPI, ACSS2, ADPGK, PDHB, HK2, ADH5, LDHB, HK3, ADH4, LDHA, PGK1, PGK2, DLAT, PDHA1, TPI1, PKLR, PGAM2, AKR1A1, BPGM, G6PC1, PKM, HKDC1, ALDOC, GALM, DLD, ALDH7A1
KEGG_PATHWAY	ssc01230:Biosynthesis of amino acids	27	0.491356	0.0574325	GOT1L1, SHMT2, MAT2B, MAT2A, IDH3B, PGK1, PGK2, IDH3A, TPI1, PKLR, IDH3G, IDH1, PGAM2, IDH2, GOT2, TALDO1, ASNS, RPIA, CS, PKM, PSAT1, CTH, ACO1, ALDOC, ACO2, ALDH18A1, BCAT1
GOTERM_BP_DIRECT	GO:0001666~response to hypoxia	26	0.473157	0.0759002	EPO, CHRNA4, ITPR2, CXCR4, PLOD2, PLAT, LIMD1, AGER, HSP90B1, DPP4, PLAU, FUNDC1, HMOX2, CHRNB2, SMAD4, TGFB3, MMP2, CAV1, SLC11A2, ARNT, CBFA2T3, PML, TH, P2RX3, PIN1, CRYAB	4542	63	14888	1.35276	1	1	1
GOTERM_BP_DIRECT	GO:0071277~cellular response to calcium ion	26	0.473157	0.0176312	CLIC4, PRKAA2, CPNE5, CPNE4, CPNE6, IQGAP1, NEUROD2, SCN5A, JUNB, SLC25A24, MEF2A, SYT5, SYT4, SYT3, MEF2C, DMTN, WWP1, SYT13, FOS, SYT7, SYT17, SYT6, ACER1, SYT10, PPIF, LGMN	4542	56	14888	1.52186	1	1	1
GOTERM_BP_DIRECT	GO:0031647~regulation of protein stability	25	0.454959	0.00360112	TMEM183A, LRRK2, CDKN2AIP, ASGR2, PYCARD, CASP3, VPS35, USP47, HSPA8, SREBF1, USP7, USP4, USP28, QRSL1, APTX, GNL3L, TADA2A, RNF128, RNF149, TOMM7, KRAS, SUGT1, PRKD1, TARDBP, B4GALT5	4542	48	14888	1.70721	1	1	1
GOTERM_BP_DIRECT	GO:0032981~mitochondrial respiratory chain complex I assembly	25	0.454959	0.00693439	ND6, NDUFB9, NDUFB6, NDUFB10, DMAC2, NDUFB11, NDUFB4, NDUFA10, NDUFB1, NDUFA9, NDUFA6, NDUFA2, ACAD9, TIMM21, BCS1L, NDUFS5, NDUFAB1, NDUFS4, NDUFS3, TMEM126A, NDUFAF3, NDUFS2, NDUFS1, ND5, ND4	4542	50	14888	1.63893	1	1	1
GOTERM_BP_DIRECT	GO:0051865~protein autoubiquitination	25	0.454959	0.0267621	TRIM71, UHRF2, CUL3, LTN1, UBE3A, BRCA1, RNFT1, RNF112, RNF115, HECTD1, MARCHF7, RAG1, MARCHF5, UBE2B, RNF208, KLHL24, UBE2A, RNF41, RNF146, NFX1, UBE2T, ERCC8, TRIM37, RNF183, RNF141	4542	55	14888	1.48993	1	1	1
KEGG_PATHWAY	ssc04978:Mineral absorption	25	0.454959	0.00437386	SLC40A1, ATP1A3, ATP1A2, SLC5A1, SLC8A1, SLC8A2, HEPHL1, TRPM7, ATP7A, HMOX2, SLC39A4, SLC34A3, SLC6A19, SLC31A1, SLC11A2, ATP2B4, ATP2B3, CYBRD1, ATP1B4, SLC30A1, ATP2B1, ATP1B2, ATP1B1, SLC9A3, SLC26A3
KEGG_PATHWAY	ssc00480:Glutathione metabolism	25	0.454959	0.00982122	MGST3, ODC1, MGST1, TXNDC12, CHAC2, GGT5, GSTM3, GSTK1, GPX2, RRM1, GGT6, GSTO2, GPX4, GSTO1, IDH1, GSR, LANCL1, IDH2, GPX5, GPX8, PRDX6, RRM2B, SMS, LAP3, GCLM
GOTERM_BP_DIRECT	GO:0001501~skeletal system development	24	0.436761	0.0195036	COL13A1, NCAN, HEXB, HEXA, SOX11, HOXD12, GDF3, HAPLN4, HOXC10, HAPLN1, HAPLN2, TLE5, HOXA10, ACAN, BCAN, RAI1, VCAN, COL1A2, COL2A1, MMP16, TRPS1, USP1, RPL38, TP63	4542	51	14888	1.54252	1	1	1
GOTERM_BP_DIRECT	GO:0016485~protein processing	24	0.436761	0.0492452	PCSK2, PCSK1, ECEL1, ADAM10, MMEL1, PSEN1, PCSK6, PHEX, CTSS, CPN1, BACE1, COMP, APH1A, F7, CASP7, MMP16, CPD, XPNPEP3, CASP3, SDE2, CPE, OGT, METAP2	4542	55	14888	1.43034	1	1	1
KEGG_PATHWAY	ssc00020:Citrate cycle (TCA cycle)	24	0.436761	6.48712e-09	FH, PDHA1, MDH1, IDH3G, MDH2, IDH1, IDH2, DLST, OGDHL, SDHC, PDHB, SDHA, SDHB, CS, ACLY, SUCLA2, IDH3B, SUCLG2, SUCLG1, ACO1, ACO2, DLAT, DLD, IDH3A
KEGG_PATHWAY	ssc00310:Lysine degradation	24	0.436761	0.0633731	KMT2E, PRDM7, SETD2, KMT2A, AADAT, SETD7, SETD1A, DLST, PLOD2, ASH1L, ACAT1, NSD3, HADHA, TMLHE, HYKK, EHHADH, NSD1, NSD2, PRDM16, SMYD1, SMYD3, HADH, DLD, ALDH7A1
GOTERM_BP_DIRECT	GO:0006919~activation of cysteine-type endopeptidase activity involved in apoptotic process	23	0.418562	0.0135242	CASP8AP2, NGFR, EGLN3, VCP, STAT1, F2R, LAPTM5, F3, PML, SENP1, ACER2, PYCARD, PIDD1, DAP, CASP8, AIFM1, FAM162A, DLC1, P2RX1, COL4A3, RACK1, IFT57, S100A8	4542	47	14888	1.60405	1	1	1
GOTERM_BP_DIRECT	GO:0030855~epithelial cell differentiation	23	0.418562	0.0299392	GSTK1, ACADVL, CPT1A, EHF, TAGLN, TSTD1, ANXA4, UPK3A, CNN3, VIL1, LGALS3, UPK1B, UPK1A, NR5A2, BDH2, WT1, CDHR2, CDK1, PGK1, ANXA7, ALDOC, NEUROG3, CTSB	4542	50	14888	1.50781	1	1	1
KEGG_PATHWAY	ssc00071:Fatty acid degradation	23	0.418562	0.000651025	ACADVL, CPT1A, ACAA2, ACSL1, ECI2, ACSL6, ACSL5, ACSL4, ACSL3, ACADSB, CPT1B, ADH5, ACAT1, HADHB, ADH4, HADHA, ACADL, ACOX1, EHHADH, ACADM, HADH, ALDH7A1, ACSBG2
KEGG_PATHWAY	ssc03050:Proteasome	23	0.418562	0.00203808	PSMD12, PSMD14, PSMD13, PSMA5, PSMD8, PSMB7, PSMA3, PSMC5, PSMB4, PSMA4, PSMC6, PSMD7, PSMD4, PSMA1, PSMC4, PSMB3, PSMA2, PSMD2, PSMC1, PSME4, PSMC2, PSMB1, PSME2
KEGG_PATHWAY	ssc04979:Cholesterol metabolism	23	0.418562	0.00719173	ABCA1, MYLIP, ABCG8, ABCG5, SAMD8, SORT1, LPL, PCSK9, ABCB11, LIPA, CYP27A1, VAPA, NPC1, STAR, NPC2, SOAT2, LIPG, ANGPTL8, VDAC3, ANGPTL3, VDAC2, VDAC1, APOE, APOB
KEGG_PATHWAY	ssc04730:Long-term depression	23	0.418562	0.0550471	GRIA1, PRKCG, ITPRID1, GUCY1B1, PLA2G4E, ITPR1, GNAI3, ITPR2, CACNA1A, BRAF, CRHR1, GRM1, GNA13, PPP2CA, PPP2CB, NRAS, PLCB4, PPP2R1B, MAPK1, KRAS, RAF1, PRKG1, MAPK3
GOTERM_BP_DIRECT	GO:0006099~tricarboxylic acid cycle	22	0.400364	1.70536e-07	FH, PDHA1, MDH1, IDH3G, MDH2, IDH1, IDH2, IREB2, DLST, OGDHL, SDHC, PTH2R, SDHA, SDHB, CS, SUCLA2, IDH3B, SUCLG2, SUCLG1, ACO1, ACO2, IDH3A	4542	26	14888	2.77357	0.00116494	0.00116562	0.00116544
GOTERM_BP_DIRECT	GO:0006366~transcription from RNA polymerase II promoter	22	0.400364	0.0685776	GTF2A1, GCM1, NKX2-8, NFAT5, SMAD4, EHF, PTH, TAF13, DDX21, GTF2H1, INHBA, NMI, MED4, GTF2H5, POLR2B, IRF1, POLR2C, POLR2E, FAM170A, POLR2G, POLR2I, MNAT1	4542	51	14888	1.41398	1	1	1
GOTERM_BP_DIRECT	GO:0006417~regulation of translation	22	0.400364	0.0214937	PTCD3, PIWIL2, PIWIL1, APP, PIWIL4, PIWIL3, FMR1, EIF4A3, FLT3LG, PUM3, QKI, LARP6, FXR1, CNOT7, TCOF1, CNOT1, RACK1, RPS3, GEMIN5, RPL38, KBTBD8, METTL18	4542	46	14888	1.56767	1	1	1
KEGG_PATHWAY	ssc00520:Amino sugar and nucleotide sugar metabolism	22	0.400364	0.0156594	GPI, CHIA, CMAS, GALT, UXS1, HEXB, HEXA, GFPT1, UAP1, NPL, RENBP, HK2, CHIT1, UGDH, CYB5R1, HK3, UGP2, HKDC1, FPGT, PGM3, GALK2, GNE
KEGG_PATHWAY	ssc03250:Viral life cycle - HIV-1	22	0.400364	0.0469829	RANBP2, CCNT2, CPSF6, PDCD6IP, CCNT1, MAP1S, VPS4B, CXCR4, SUPT5H, SAMHD1, BICD1, AFF4, ELL2, ELL3, KAT2B, XPO1, PIN1, CHMP4A, CCR5, SERINC3, TNPO3, RAN
GOTERM_BP_DIRECT	GO:0007267~cell-cell signaling	21	0.382166	0.0535102	CCR1, GABRQ, GABRB3, GABRB2, FGFBP1, PTH, SH2D1A, IHH, ADRA1D, ADRA1B, ADRA1A, AIMP1, PANX2, GJC3, SHH, GJA1, CCL8, GJC2, GPNMB, CCR5, FJX1	4542	47	14888	1.46457	1	1	1
GOTERM_BP_DIRECT	GO:0007596~blood coagulation	21	0.382166	0.0145621	FGB, MPIG6B, F10, SERPINC1, TFPI2, F11, F2R, HPS4, AP3B1, ANO6, SLC4A1, F3, PAPSS2, F7, SHH, PROC, MMRN1, HNF4A, KLKB1, F2RL2, HABP2	4542	42	14888	1.63893	1	1	1
GOTERM_BP_DIRECT	GO:0007613~memory	21	0.382166	0.0334376	CHRNB2, PLK2, FOXO6, TREM2, DBH, PTN, PSEN1, SLC6A1, SHISA7, SLC8A2, GRIN2A, CREB1, ADGRF1, NETO1, TH, PAIP2, SCN2A, CSMD1, PAK5, ASIC1, LGMN	4542	45	14888	1.52966	1	1	1
GOTERM_BP_DIRECT	GO:0017148~negative regulation of translation	21	0.382166	0.0258041	TRIM71, DDX6, NANOS2, DDX3X, FMR1, EIF4A3, FLT3LG, MALSU1, FXR1, EIF4ENIF1, ILF3, EPRS1, CNOT1, WT1, CAPRIN1, CAPRIN2, RPS3, IGF2BP1, PAIP2, EIF4E	4542	44	14888	1.56443	1	1	1
GOTERM_BP_DIRECT	GO:0034220~ion transmembrane transport	21	0.382166	0.0974455	GABRQ, GABRB3, CHRNB2, GABRB2, GABRA1, GABRB1, CHRNB3, CHRNA2, GABRA5, CHRNA4, GABRA4, CHRNA6, CYBB, ATP2A1, HTR3B, ATP2C1, GABRG3, GABRG2, GABRG1, GLRB, SLC22A8	4542	50	14888	1.3767	1	1	1
GOTERM_BP_DIRECT	GO:0051603~proteolysis involved in cellular protein catabolic process	21	0.382166	0.0075802	HSPA5, GZMA, PRORP, OMA1, IDE, CTSV, CLPX, CTSS, PSMB7, PSMB4, PSMA4, CASP8, PSMA1, FAP, CTSL, PSMA2, PSMB1, CTSC, ADAMTS7, LGMN, CTSB	4542	40	14888	1.72087	1	1	1
GOTERM_BP_DIRECT	GO:1902476~chloride transmembrane transport	21	0.382166	0.0808383	GABRQ, GABRA2, GABRB3, GABRB2, GABRA1, GABRB1, SLC12A5, GABRA5, GABRA4, ANO6, SLC6A1, ANO5, GABRG3, GABRG2, GABRG1, ANO3, GLRB, CLCA1, CLIC2, SLC12A6, CFTR	4542	49	14888	1.40479	1	1	1
KEGG_PATHWAY	ssc00620:Pyruvate metabolism	21	0.382166	0.00479635	FH, PDHA1, ACSS2, PKLR, MDH1, MDH2, GLO1, ACOT12, AKR1A1, ACYP2, PDHB, ADH5, ACAT1, LDHB, ADH4, LDHA, PKM, DLAT, DLD, ALDH7A1
KEGG_PATHWAY	ssc00970:Aminoacyl-tRNA biosynthesis	21	0.382166	0.00890214	RARS2, AARS1, RARS1, KARS1, MARS2, MARS1, DARS2, YARS1, QRSL1, YARS2, HARS2, WARS1, DARS1, SEPSECS, GARS1, SARS1, QARS1, NARS1, EPRS1, IARS2, TARS1
KEGG_PATHWAY	ssc04930:Type II diabetes mellitus	21	0.382166	0.0154523	PKLR, ABCC8, CACNA1B, IRS4, SLC2A2, CACNA1A, PIK3R3, SLC2A4, CACNA1E, HK2, MTOR, CACNA1G, MAPK9, HK3, MAPK8, PKM, PIK3CA, HKDC1, MAPK1, SOCS4, MAPK3
KEGG_PATHWAY	ssc00270:Cysteine and methionine metabolism	21	0.382166	0.058159	DNMT1, GOT1L1, AHCY, AHCYL1, TSTD1, MDH1, MDH2, TAT, GOT2, APIP, MAT2B, LDHB, LDHA, MAT2A, PSAT1, CTH, KYAT3, SMS, GCLM, BCAT1
GOTERM_BP_DIRECT	GO:0006635~fatty acid beta-oxidation	20	0.363967	0.023561	CPT1A, HSD17B4, CROT, CPT1B, ACAT1, HADHB, HADHA, PEX7, ACOXL, SLC25A17, BDH2, ACOX2, ACOX1, LEP, EHHADH, ACADM, HADH, CRAT, SLC27A2, DECR1	4542	41	14888	1.59895	1	1	1
GOTERM_BP_DIRECT	GO:0009267~cellular response to starvation	20	0.363967	0.0635951	KLF10, SREBF1, WNT2B, RALB, USP33, LRRK2, PCSK9, INHBB, WIPI1, CARTPT, ZFYVE1, RRAGA, RRAGB, ALB, RRAGD, VPS41, LAMP2, PDK4, FNIP1, ATG5	4542	45	14888	1.45682	1	1	1
GOTERM_BP_DIRECT	GO:0045666~positive regulation of neuron differentiation	20	0.363967	0.0952083	NCOA1, MEF2C, TCF12, SOX11, PHOX2B, RHOA, CYB5D2, RNF112, NEUROD2, BRINP1, SIN3A, VWC2L, FEZF2, NKX6-1, NKX2-5, NEUROG1, FEZF1, BRINP3, NKX2-2, CDON	4542	47	14888	1.39483	1	1	1
GOTERM_BP_DIRECT	GO:0048856~anatomical structure development	20	0.363967	0.0783516	TFAP2A, TFAP2B, GCM1, MEGF6, TFAP2D, TFAP2E, EYA1, EYA4, PAX4, NR2E1, NR2C1, NR2E3, HOXC11, PAX2, HOXA11, PAX1, HECTD1, WIF1, HNF4A, SPARCL1	4542	46	14888	1.42515	1	1	1
GOTERM_BP_DIRECT	GO:0051289~protein homotetramerization	20	0.363967	0.0952083	USP16, TRPA1, SHMT2, SYCP1, AQP10, APIP, ACOT13, AQP4, PKD2L1, SAMHD1, UPB1, GLS, THG1L, CRYZ, TDO2, CTH, KCNJ2, CBR4, APPL2, HCN1	4542	47	14888	1.39483	1	1	1
KEGG_PATHWAY	ssc05030:Cocaine addiction	20	0.363967	0.0398336	GPSM1, GNAI3, GRIN2C, PDYN, GRIN2B, NFKB1, SLC6A3, GRIN1, GRIN2D, GRM3, CREB3, GRIN2A, GRIN3B, CREB1, TH, CREB3L3, PPP1R1B, DRD2, PRKACB, RGS9
KEGG_PATHWAY	ssc00510:N-Glycan biosynthesis	20	0.363967	0.0596833	DPAGT1, B4GALT3, ST6GAL1, ALG9, RPN2, RPN1, ALG5, ALG13, DOLK, ALG11, DDOST, DPM1, FUT8, GANAB, MAN2A2, MAN1A2, MGAT5B, MGAT4A, STT3B, MGAT2
KEGG_PATHWAY	ssc00280:Valine, leucine and isoleucine degradation	20	0.363967	0.0854979	MCCC2, ACAA2, HMGCS1, HIBADH, MCCC1, ACADSB, ACAT1, HADHB, HADHA, PCCA, EHHADH, IVD, PCCB, HMGCS2, ACADM, HADH, BCAT1, HMGCLL1, DLD, ALDH7A1
GOTERM_BP_DIRECT	GO:0006816~calcium ion transport	19	0.345769	0.0372499	CCR1, CATSPER1, RAMP3, CALCRL, CAV1, PSEN1, SRI, CACNA1E, SLC8A1, LETM1, CYP27B1, PPP3CA, CYSLTR1, CCL8, CLCA1, SARAF, NMUR2, CACNA1S, RAMP1	4542	40	14888	1.55698	1	1	1
GOTERM_BP_DIRECT	GO:0006879~cellular iron ion homeostasis	19	0.345769	0.0755553	ATP6V1A, SMAD4, NDFIP1, TFRC, GLRX3, ATP6AP1, ABCB7, CCDC115, NCOA4, IREB2, SLC40A1, CYBRD1, HIF1A, SOD1, TMEM199, HEPHL1, ACO1, ATP6V0D1, ISCU	4542	43	14888	1.44835	1	1	1
GOTERM_BP_DIRECT	GO:0006890~retrograde vesicle-mediated transport, Golgi to ER	19	0.345769	0.0212055	ARF4, COPB2, COPA, NBAS, COG7, PITPNB, COG4, GOLPH3L, COPZ2, USE1, COPZ1, ARCN1, TMEM115, KDELR2, KDELR3, RAB6A, ERGIC3, SEC22B, ARF5	4542	38	14888	1.63893	1	1	1
GOTERM_BP_DIRECT	GO:0007265~Ras protein signal transduction	19	0.345769	0.0110565	RB1, USP8, CDKN1A, DNMT1, RALB, CDKN2A, KSR2, USP28, RERG, RASGRP3, SDCBP, DOK2, NRAS, RIT1, SYNGAP1, RRAS, USP50, KRAS, PRKD1	4542	36	14888	1.72998	1	1	1
GOTERM_BP_DIRECT	GO:0030282~bone mineralization	19	0.345769	0.000430792	KLF10, PTH, PTN, PHEX, ASPN, ZMPSTE24, COMP, CYP27B1, CLEC3B, COL1A2, MMP13, LOX, IBSP, GPC3, SBDS, TMEM38B, DUOX2, CER1, LGR4	4542	29	14888	2.14756	0.947403	0.53723	0.537152
GOTERM_BP_DIRECT	GO:0031397~negative regulation of protein ubiquitination	19	0.345769	0.0212055	PRKCG, MINAR1, PRR7, CAMLG, USP4, CAV1, KLHL40, DNAJA1, UFL1, GNL3L, ADGRB1, CRY1, RPS3, SPOPL, SQSTM1, OGT, N4BP1, ATG5	4542	38	14888	1.63893	1	1	1
GOTERM_BP_DIRECT	GO:0043484~regulation of RNA splicing	19	0.345769	0.047963	MBNL1, SRRM4, RBFOX3, ILDR2, AKAP17A, CLK4, PTBP2, PTBP3, CLK2, CLK1, HNRNPH1, ESRP1, PRX, ZNF326, GRSF1, CCNL1, RBM12, SRSF10, BRDT	4542	41	14888	1.519	1	1	1
GOTERM_BP_DIRECT	GO:0048704~embryonic skeletal system morphogenesis	19	0.345769	0.0110565	EYA1, SATB2, SOX11, HOXA9, DLG1, HOXA3, ALX4, HOXB3, HOXC4, HOXB2, HOXB1, HOXC9, HOXB8, HOXB7, DSCAML1, HOXD9, HOXA5, HOXB6, HOXB5	4542	36	14888	1.72998	1	1	1
KEGG_PATHWAY	ssc04216:Ferroptosis	19	0.345769	0.0194183	SAMD8, TFRC, GPX4, ACSL1, NCOA4, SLC11A2, SLC40A1, ACSL6, ACSL5, CYBB, ACSL4, ACSL3, SAT1, MAP1LC3B, CPHL1, PCBP2, VDAC3, VDAC2, GCLM, PRR13, ATG5
KEGG_PATHWAY	ssc03420:Nucleotide excision repair	19	0.345769	0.0251511	RFC4, RFC1, RFC2, CCNH, CETN2, XPA, RPA1, RPA2, GTF2H1, GTF2H3, RAD23B, GTF2H5, RBX1, DDB1, RPA3, POLE3, ERCC8, MNAT1, CUL4B
GOTERM_BP_DIRECT	GO:0008543~fibroblast growth factor receptor signaling pathway	18	0.327571	0.0256279	TRIM71, KLB, CHURC1, FRS2, PTPN11, IQGAP1, FRS3, FGF4, EXT1, FGF17, SETX, RAB14, FGF9, FLRT3, FGF18, FGF12, FGF22, FGF21	4542	36	14888	1.63893	1	1	1
GOTERM_BP_DIRECT	GO:0032465~regulation of cytokinesis	18	0.327571	0.0256279	SH3GLB1, BECN1, AHCTF1, SETD2, PLK2, CETN2, PIK3R4, KLHL13, RAB11A, KLHL9, PRC1, KIF13A, PIN1, BIRC6, PIK3C3, KIF20A, CALM1, CALM2	4542	36	14888	1.63893	1	1	1
GOTERM_BP_DIRECT	GO:0051216~cartilage development	18	0.327571	0.0062575	MKKS, DLX2, SATB2, COL11A2, NOG, SMAD5, HIF1A, SNORC, HYAL2, MGP, HOXA3, HOXB3, ITGB8, HOXC4, CD44, TAPT1, MATN3, MAPK3	4542	32	14888	1.84379	1	1	1
GOTERM_BP_DIRECT	GO:0007040~lysosome organization	17	0.309372	0.0413331	ABCA1, WASHC5, BECN1, SNAPIN, AKTIP, HEXB, HEXA, HPS4, AP3B1, LYST, MTOR, GNPTAB, ACP4, TMEM106B, ACP2, ACP3, CHMP5	4542	35	14888	1.5921	1	1	1
GOTERM_BP_DIRECT	GO:0008344~adult locomotory behavior	17	0.309372	0.0538973	CSTB, APP, SEZ6L2, PUM1, ARCN1, GRIN2D, DMBX1, INPP5F, CHL1, PPT1, OTOG, HOXB8, FGF12, HOXD9, NTSR1, DRD4, PAFAH1B1	4542	36	14888	1.54787	1	1	1
GOTERM_BP_DIRECT	GO:0035725~sodium ion transmembrane transport	17	0.309372	0.0688737	SLC6A19, SLC6A18, SLC6A17, SLC6A14, SLC6A12, ANO6, SLC6A1, SLC4A4, SLC8A1, SLC6A3, SLC8A2, SLC6A5, SLC6A7, SCN10A, ASIC5, SCN5A, SCN1A	4542	37	14888	1.50604	1	1	1
GOTERM_BP_DIRECT	GO:0045665~negative regulation of neuron differentiation	17	0.309372	0.0688737	MED1, DDX6, JAG1, NR2E1, PHOX2B, RHOA, EIF4ENIF1, DISP3, TLX3, CNTN2, HES1, HMG20A, HES3, FEZF2, NEPRO, EIF4E, NKX2-2	4542	37	14888	1.50604	1	1	1
GOTERM_BP_DIRECT	GO:0048538~thymus development	17	0.309372	0.0413331	ZBTB1, BRAF, PSEN1, GATA3, TYR, PAX1, ZMPSTE24, CCNB2, PRDX2, SHH, HAND2, HOXA3, HES1, RAF1, MAD1L1, MAPK3	4542	35	14888	1.5921	1	1	1
GOTERM_BP_DIRECT	GO:1902600~hydrogen ion transmembrane transport	17	0.309372	0.00753945	ATP6V1A, ATP5PF, SLC36A3, ATP6AP1, SLC4A10, ATP1A3, ATP1A2, OTOP1, ATP1B1, OTOP2, ATP5F1D, OTOP3, ATP5MC1, ATP5F1A, NNT, ATP6V1B2, ATP5ME	4542	30	14888	1.85745	1	1	1
KEGG_PATHWAY	ssc00500:Starch and sucrose metabolism	17	0.309372	0.00975977	GPI, MGAM, GBE1, TREH, PYGM, PYGL, GBA3, G6PC1, HK2, PGM2L1, GYS2, HK3, UGP2, HKDC1, SI, ENPP3, GYG1
KEGG_PATHWAY	ssc04962:Vasopressin-regulated water reabsorption	17	0.309372	0.0944203	NSF, DCTN6, DYNC1I2, DCTN2, AVPR2, ARHGDIG, AQP4, DYNLL1, RAB11A, CREB3, DYNC1LI1, DYNC1LI2, CREB1, CREB3L3, ARHGDIB, AVP, PRKACB
GOTERM_BP_DIRECT	GO:0019233~sensory perception of pain	16	0.291174	0.00212111	MME, HOXD1, OPRL1, OPRK1, OPRM1, GRM1, GRIN2A, SCN10A, MC1R, NDN, CCL2, HOXB8, CCR2, KCNK4, PTGES, MAPK3	4542	25	14888	2.09782	1	1	1
GOTERM_BP_DIRECT	GO:0032435~negative regulation of proteasomal ubiquitin-dependent protein catabolic process	16	0.291174	0.00360941	USP7, HSP90AB1, CAMLG, RPL11, PARK7, KLHL40, UCHL5, SDCBP, SHH, RYBP, WAC, PBK, EIF3H, OGT, N4BP1	4542	26	14888	2.01714	1	1	1
GOTERM_BP_DIRECT	GO:0051085~chaperone mediated protein folding requiring cofactor	16	0.291174	0.00909128	HSPA9, HSPA8, TOR1A, HSPA5, ST13, PTGES3, DNAJB12, HSPE1, HSPA14, HSPA13, DNAJC18, HSPH1, DNAJC7, DNAJB5, DNAJB4, SDF2	4542	28	14888	1.87306	1	1	1
KEGG_PATHWAY	ssc03060:Protein export	16	0.291174	0.000143105	SRP19, HSPA5, SRP54, SRP14, SRP9, SPCS3, OXA1L, IMMP1L, SEC61A1, SPCS2, SRP72, SRPRA, SRPRB, SEC61B, SEC11C, SEC63
KEGG_PATHWAY	ssc00630:Glyoxylate and dicarboxylate metabolism	16	0.291174	0.00895857	ACSS2, MDH1, SHMT2, MDH2, ACAT1, CS, PCCA, CAT, PCCB, PGP, HAO1, ACO1, ACO2, AGXT, HAO2, DLD
KEGG_PATHWAY	ssc00513:Various types of N-glycan biosynthesis	16	0.291174	0.0974498	B4GALT3, ALG9, RPN2, HEXB, RPN1, HEXA, ALG13, ALG11, DDOST, FUT8, MAN2A2, MAN1A2, MGAT4A, STT3B, MGAT2, B4GALNT4
GOTERM_BP_DIRECT	GO:0007080~mitotic metaphase plate congression	15	0.272975	0.045574	BECN1, DCTN2, CDCA5, VPS4B, CUL3, RAB11A, EML4, KIF18A, CCNB1, CDC23, KIFC1, ZW10, CHMP2B, CHMP4A, CHMP5	4542	30	14888	1.63893	1	1	1
GOTERM_BP_DIRECT	GO:0030216~keratinocyte differentiation	15	0.272975	0.0990012	YAP1, MED1, ASAH1, CLIC4, ANXA1, POU3F1, EVPL, FOXN1, ACER1, SCEL, CASP3, ADAM9, TXNIP, PNPLA1, TP63	4542	33	14888	1.48993	1	1	1
GOTERM_BP_DIRECT	GO:0001932~regulation of protein phosphorylation	14	0.254777	0.0132538	STAT2, FN1, ARR3, PML, CDH5, FER, TADA2A, LOX, PRKAR1B, PRKAR1A, FSHR, PRKAR2A, CCDC88C, NDUFS4	4542	24	14888	1.91208	1	1	1
GOTERM_BP_DIRECT	GO:0009411~response to UV	14	0.254777	0.0731723	CDKN2D, ZRANB3, UBE2B, UBE4B, UBE2A, PML, MSH6, RO60, MAPK8, CASP7, UVSSA, CASP3, USP1, ERCC8	4542	29	14888	1.58241	1	1	1
GOTERM_BP_DIRECT	GO:0030574~collagen catabolic process	14	0.254777	0.00838817	MMP7, MMP2, CTSV, CTSS, MMP20, MMP12, MMP25, MMP13, MMP16, MMP27, CTSL, MMP17, MMP19, CTSB	4542	23	14888	1.99521	1	1	1
GOTERM_BP_DIRECT	GO:0031334~positive regulation of protein complex assembly	14	0.254777	0.0553782	SH3GLB1, SLF1, VCP, TGFB1, TFRC, BRK1, PARK7, RHOC, WARS1, LGALS3, CDH5, GNL3L, RACK1, FNIP1	4542	28	14888	1.63893	1	1	1
GOTERM_BP_DIRECT	GO:0031623~receptor internalization	14	0.254777	0.0942769	GRIA1, ITGB1, RAMP3, CALCRL, CXCL8, TFRC, CAV1, CLTC, DNM3, NEDD4, CD9, CNTN2, RAMP1, PICALM	4542	30	14888	1.52966	1	1	1
GOTERM_BP_DIRECT	GO:0034614~cellular response to reactive oxygen species	14	0.254777	0.00285452	PDGFRA, CHUK, MMP2, TREX1, PTPRK, FOS, PRDX3, MAPK8, FER, PRDX5, NME8, ROMO1, PPARGC1B, MAPK3	4542	21	14888	2.18523	1	1	1
GOTERM_BP_DIRECT	GO:0045907~positive regulation of vasoconstriction	14	0.254777	0.00150657	FGB, AVPR1B, CAV1, AVPR2, F2R, FGG, ADRA1D, DBH, AVPR1A, ADRA1B, ADRA1A, HRH2, TBXA2R, COX1	4542	20	14888	2.2945	0.999967	1	1
GOTERM_BP_DIRECT	GO:0051402~neuron apoptotic process	14	0.254777	0.0731723	RB1, NGFR, TRPC5, USP53, ATN1, XIAP, PSEN1, POLB, CASP7, AIFM1, FAM162A, CASP3, SCN2A, TP63	4542	29	14888	1.58241	1	1	1
GOTERM_BP_DIRECT	GO:0001662~behavioral fear response	13	0.236579	0.0497159	GABRA5, HTR2C, NR2E1, DPP4, NEUROD2, ANKFN1, BRINP1, RPS6KB1, ALS2, VDAC1, MORC1, EIF4E, ASIC1	4542	25	14888	1.70448	1	1	1
GOTERM_BP_DIRECT	GO:0002224~toll-like receptor signaling pathway	13	0.236579	0.00593169	LRRC19, CD180, AP3B1, TLR1, RPS6KA3, MAPKAPK3, CHADL, MAPKAPK2, TLR8, TLR7, TLR10, TLR6, TLR4	4542	20	14888	2.1306	1	1	1
GOTERM_BP_DIRECT	GO:0006096~glycolytic process	13	0.236579	0.0887404	GPI, HK3, TPI1, PKLR, ADPGK, HKDC1, PGAM2, PGK1, ALDOC, PGK2, BPGM, HK2	4542	27	14888	1.57822	1	1	1
GOTERM_BP_DIRECT	GO:0006120~mitochondrial electron transport, NADH to ubiquinone	13	0.236579	0.0160259	NDUFB9, ND6, NDUFB8, NDUFB6, NDUFA10, NDUFC2, NDUFS3, NDUFS2, NDUFS1, NDUFV2, NDUFV1, ND5, ND4	4542	22	14888	1.93691	1	1	1
GOTERM_BP_DIRECT	GO:0006123~mitochondrial electron transport, cytochrome c to oxygen	13	0.236579	0.0497159	COX8A, COX4I1, COX4I2, AFG1L, COX7A2, COX6A1, COX5B, COX7C, COX5A, COX7A2L, COX3, CYCS, COX1	4542	25	14888	1.70448	1	1	1
GOTERM_BP_DIRECT	GO:0006284~base-excision repair	13	0.236579	0.0887404	POLQ, USP47, PARP2, XPA, RPA1, HUWE1, RPA2, UNG, POLB, NEIL2, RPA3, APEX1, MGP	4542	27	14888	1.57822	1	1	1
GOTERM_BP_DIRECT	GO:0006378~mRNA polyadenylation	13	0.236579	0.024358	APP, AHCYL1, CPSF3, CSTF2, CPSF2, CDC73, NUDT21, SCAF8, CLP1, PCF11, LEO1, PAPOLA, PABPC1L	4542	23	14888	1.8527	1	1	1
GOTERM_BP_DIRECT	GO:0007214~gamma-aminobutyric acid signaling pathway	13	0.236579	0.0100346	GABRA2, GABRB3, GABRB2, GABBR2, GABRA1, GABRB1, GABRA5, GABRA4, GABRG3, GABRG2, SHISA7, GABRG1, GPR156	4542	21	14888	2.02915	1	1	1
GOTERM_BP_DIRECT	GO:0007611~learning or memory	13	0.236579	0.0497159	PRRT1, MEF2C, MME, SLC11A2, FZD9, AGER, TTBK1, GATM, CCL8, GM2A, PICALM, PAFAH1B1, LHX8	4542	25	14888	1.70448	1	1	1
GOTERM_BP_DIRECT	GO:0008542~visual learning	13	0.236579	0.0674131	CHRNB2, FOXB1, APP, BRAF, DBH, HMGCR, HIF1A, GRIN2A, SYNGAP1, NETO1, PPP1R1B, KRAS, DRD2	4542	26	14888	1.63893	1	1	1
GOTERM_BP_DIRECT	GO:0034198~cellular response to amino acid starvation	13	0.236579	0.0497159	SH3GLB1, CDKN1A, DAPL1, EIF2AK4, EIF2S1, MAPK8, RRAGA, DAP, SESN3, RRAGC, BMT2, PRKD1, MAPK3	4542	25	14888	1.70448	1	1	1
GOTERM_BP_DIRECT	GO:0043409~negative regulation of MAPK cascade	13	0.236579	0.0674131	PSMD10, DUSP5, DUSP3, DUSP1, DUSP26, SPRED3, EFNA1, SPRED1, DUSP10, RNF149, NF1, DAG1, SPRY3	4542	26	14888	1.63893	1	1	1
GOTERM_BP_DIRECT	GO:0045070~positive regulation of viral genome replication	13	0.236579	0.024358	SRPK2, DDX3X, STAU1, HACD3, SRPK1, DDB1, CNOT7, NR5A2, TMEM39A, PKN2, PABPC1, PPID, FKBP6	4542	23	14888	1.8527	1	1	1
GOTERM_BP_DIRECT	GO:0050890~cognition	13	0.236579	0.0887404	APP, SETD5, CHRNA4, MAGT1, TMPRSS11E, RTL4, METTL23, NIPBL, CHL1, CHMP2B, NF1, GPR155, LINS1	4542	27	14888	1.57822	1	1	1
GOTERM_BP_DIRECT	GO:1901998~toxin transport	13	0.236579	0.0887404	CCT3, COPB2, HSPA5, ADAM10, ANTXR1, COPZ1, CCT6B, TCP1, VPS11, CCT8, CCT7, CCT5, CCT4	4542	27	14888	1.57822	1	1	1
KEGG_PATHWAY	ssc04950:Maturity onset diabetes of the young	13	0.236579	0.0283886	PKLR, ONECUT1, PAX4, SLC2A2, HNF1B, NR5A2, HNF4A, HES1, NKX6-1, MNX1, NKX2-2, NEUROG3, FOXA2
GOTERM_BP_DIRECT	GO:0006298~mismatch repair	12	0.21838	0.0296975	MSH6, SETD2, MSH2, MSH3, TDG, RPA3, RPA1, RPA2, MLH1, MLH3, PMS1	4542	21	14888	1.87306	1	1	1
GOTERM_BP_DIRECT	GO:0006891~intra-Golgi vesicle-mediated transport	12	0.21838	0.0193979	NSF, COPB2, TRAPPC3, COPA, COG6, COG5, COPB1, COPG2, COPG1, RAB6A, COPZ1, RAB33B	4542	20	14888	1.96671	1	1	1
GOTERM_BP_DIRECT	GO:0006986~response to unfolded protein	12	0.21838	8.55205e-05	HERPUD2, EDEM3, COMP, ERP44, TRAM1, JKAMP, EDEM1, CREBRF, TMBIM6, YOD1, STT3B, HERPUD1	4542	13	14888	3.02571	0.442648	0.146133	0.146112
GOTERM_BP_DIRECT	GO:0009954~proximal/distal pattern formation	12	0.21838	0.0607959	HOXA10, HOXA9, DLX2, CHSY1, PBX2, SP8, HOXC9, HOXD9, HOXC11, HOXC10, TP63, HOXA11	4542	23	14888	1.71018	1	1	1
GOTERM_BP_DIRECT	GO:0016236~macroautophagy	12	0.21838	0.0607959	ILRUN, BECN1, VCP, MAP1LC3B, EI24, NBR1, VPS41, PLAA, PIK3C3, YOD1, ZFYVE1, ATG5	4542	23	14888	1.71018	1	1	1
GOTERM_BP_DIRECT	GO:0016239~positive regulation of macroautophagy	12	0.21838	0.0193979	BNIP3L, PINK1, SESN3, RUFY4, SESN1, WAC, KDR, GNAI3, SUPT5H, C9ORF72, HIF1A, PAFAH1B2	4542	20	14888	1.96671	1	1	1
GOTERM_BP_DIRECT	GO:0030878~thyroid gland development	12	0.21838	0.0822322	SHH, TG, NKX2-1, HOXA3, HOXB3, BRAF, RAF1, NKX2-5, DUOX2, HOXA5, MAPK3	4542	24	14888	1.63893	1	1	1
GOTERM_BP_DIRECT	GO:0032727~positive regulation of interferon-alpha production	12	0.21838	0.00694603	SETD2, DDX3X, CHUK, STAT1, DHX9, HSPD1, IFIH1, MMP12, DHX36, TLR8, TLR7, TLR4, RIGI	4542	18	14888	2.18523	1	1	1
GOTERM_BP_DIRECT	GO:0042771~intrinsic apoptotic signaling pathway in response to DNA damage by p53 class mediator	12	0.21838	0.0822322	PYCARD, CDKN1A, SNW1, MSH2, CHEK2, RPS27L, USP28, HIPK1, PML, TP63, TOPORS, TP73	4542	24	14888	1.63893	1	1	1
GOTERM_BP_DIRECT	GO:0045454~cell redox homeostasis	12	0.21838	0.0607959	PRDX3, NQO1, PRDX2, PRDX5, APEX1, PRDX1, TXNRD1, GSR, KRIT1, PRDX6, DLD, NFE2L2	4542	23	14888	1.71018	1	1	1
GOTERM_BP_DIRECT	GO:0055072~iron ion homeostasis	12	0.21838	0.0822322	STEAP4, BDH2, HEPHL1, CPHL1, HJV, SLC11A2, IREB2, SLC40A1, FBXL5, NEO1, HMOX2, PICALM	4542	24	14888	1.63893	1	1	1
GOTERM_BP_DIRECT	GO:0060325~face morphogenesis	12	0.21838	0.0433691	PDGFRA, NIPBL, SGPL1, TGFB1, RRAS, CRISPLD1, TIPARP, TGFB3, MMP2, NOG, PTPN11, RAB3GAP1	4542	22	14888	1.78792	1	1	1
GOTERM_BP_DIRECT	GO:1904646~cellular response to beta-amyloid	12	0.21838	0.0119915	CACNB1, NGFR, GJA1, VCAM1, CACNA2D1, PSEN1, TLR6, TLR4, AGER, LGMN, ICAM1, SNX6	4542	19	14888	2.07022	1	1	1
KEGG_PATHWAY	ssc01210:2-Oxocarboxylic acid metabolism	12	0.21838	0.00248212	CS, GOT1L1, AADAT, IDH3G, IDH1, IDH2, GOT2, IDH3B, ACO1, ACO2, BCAT1, IDH3A
KEGG_PATHWAY	ssc00062:Fatty acid elongation	12	0.21838	0.0670214	HADHB, HADHA, HACD1, ACAA2, ELOVL5, ELOVL3, PPT1, ELOVL6, ELOVL7, HADH, HACD3, HACD2
GOTERM_BP_DIRECT	GO:0005977~glycogen metabolic process	11	0.200182	0.0745563	PPP1CB, GSK3B, PPP1CC, UGP2, PPP1R3B, PYGM, PHKB, PHKA1, PYGL, IL6ST, PPP1CA	4542	21	14888	1.71697	1	1	1
GOTERM_BP_DIRECT	GO:0014059~regulation of dopamine secretion	11	0.200182	0.0362964	SYT5, SYT4, SYT3, SYT10, KCNA2, SYT13, DRD2, DRD3, SYT7, SYT17, SYT6	4542	19	14888	1.8977	1	1	1
GOTERM_BP_DIRECT	GO:0019226~transmission of nerve impulse	11	0.200182	0.0143053	CACNG7, SPTBN4, NFASC, CACNG8, OTOA, CACNG2, CACNG3, CACNG4, PLEC, SOD1, PAFAH1B1	4542	17	14888	2.12096	1	1	1
GOTERM_BP_DIRECT	GO:0022904~respiratory electron transport chain	11	0.200182	0.053195	PINK1, NDUFA5, ETFDH, CYBRD1, ETFRF1, UQCRFS1, ETFA, COX1, SDHA, SDHB, PLEC	4542	20	14888	1.80282	1	1	1
GOTERM_BP_DIRECT	GO:0048008~platelet-derived growth factor receptor signaling pathway	11	0.200182	0.0362964	MYO1E, FER, SGPL1, TIPARP, PDGFD, ZFAND5, PDGFC, TXNIP, PLAT, PTPN11, IQGAP1	4542	19	14888	1.8977	1	1	1
KEGG_PATHWAY	ssc04964:Proximal tubule bicarbonate reclamation	11	0.200182	0.0489671	GLUD1, SLC9A3, MDH1, ATP1B4, ATP1A3, ATP1A2, ATP1B2, ATP1B1, SLC4A4, GLS, AQP1
GOTERM_BP_DIRECT	GO:0001825~blastocyst formation	10	0.181984	0.0285101	TJP1, SF3B6, RPL7L1, PNLDC1, MFN2, SKIL, GABPA, CCNB1IP1, RTN4, TM4SF1	4542	16	14888	2.04866	1	1	1
GOTERM_BP_DIRECT	GO:0002027~regulation of heart rate	10	0.181984	0.0654766	SCN10A, SHOX2, DMD, GPD1L, SCN5A, CALM1, DRD2, CALM2, MYH6, CACNA1G	4542	18	14888	1.82103	1	1	1
GOTERM_BP_DIRECT	GO:0007492~endoderm development	10	0.181984	0.0285101	EXT1, SMAD4, ARC, TGFB1, ONECUT1, NKX2-1, WNT8A, GDF3, PELO, BPTF	4542	16	14888	2.04866	1	1	1
GOTERM_BP_DIRECT	GO:0043046~DNA methylation involved in gamete generation	10	0.181984	0.00930433	TDRKH, PIWIL2, DNMT3L, PRMT7, DDX4, TDRD9, MAEL, PLD6, MORC1, FKBP6	4542	14	14888	2.34132	1	1	1
GOTERM_BP_DIRECT	GO:0045663~positive regulation of myoblast differentiation	10	0.181984	0.0654766	AKIRIN1, CXCL9, MEF2C, BTG1, TNFSF14, MYF6, SMYD1, HIF1AN, MAPK14, CDON	4542	18	14888	1.82103	1	1	1
GOTERM_BP_DIRECT	GO:0046034~ATP metabolic process	10	0.181984	0.0917388	HSPA8, VCP, MYH3, OLA1, ATP6V1B2, MYH8, ENPP3, ATP1B1, CLPX, MYH6	4542	19	14888	1.72518	1	1	1
GOTERM_BP_DIRECT	GO:0060079~excitatory postsynaptic potential	10	0.181984	0.0285101	NPAS4, MPP2, PPP3CA, GRIN2A, GRIK5, LRRK2, GRIN2C, GRIN2B, DGKI, GRIN2D	4542	16	14888	2.04866	1	1	1
GOTERM_BP_DIRECT	GO:2000378~negative regulation of reactive oxygen species metabolic process	10	0.181984	0.0444905	TFAP2A, BECN1, PINK1, SIRT5, VDAC1, BRCA1, HIF1A, HK2, PAX2, ATG5	4542	17	14888	1.92815	1	1	1
KEGG_PATHWAY	ssc03430:Mismatch repair	10	0.181984	0.0867504	MSH6, RFC4, MSH2, RFC1, MSH3, RFC2, RPA3, RPA1, RPA2, MLH1
GOTERM_BP_DIRECT	GO:0001818~negative regulation of cytokine production	9	0.163785	0.0346143	TWSG1, GPNMB, RNF128, BTK, NPTN, ATP2B1, MERTK, N4BP1, LGR4	4542	14	14888	2.10719	1	1	1
GOTERM_BP_DIRECT	GO:0002009~morphogenesis of an epithelium	9	0.163785	0.0201515	CRYGS, DAG1, KRT12, SOX8, TBX4, SOX10, SERPINB5, VCL, FREM2	4542	13	14888	2.26928	1	1	1
GOTERM_BP_DIRECT	GO:0002098~tRNA wobble uridine modification	9	0.163785	0.0547246	MOCS3, ELP1, ELP2, KTI12, DNAJC24, ELP3, ELP4, MTO1, ALKBH8	4542	15	14888	1.96671	1	1	1
GOTERM_BP_DIRECT	GO:0006376~mRNA splice site selection	9	0.163785	0.080939	SETX, CELF1, CELF3, CELF4, CELF5, LUC7L3, SRSF6, SRSF10, PTBP2	4542	16	14888	1.84379	1	1	1
GOTERM_BP_DIRECT	GO:0006614~SRP-dependent cotranslational protein targeting to membrane	9	0.163785	0.00178779	SEC61A1, SRP19, SRP72, SSR3, SRP54, SRPRA, SRP14, SRP9, SEC63	4542	10	14888	2.95007	0.999995	1	1
GOTERM_BP_DIRECT	GO:0007064~mitotic sister chromatid cohesion	9	0.163785	0.0346143	MAU2, CDCA5, RAD21, POGZ, DERPC, PDS5B, SMC3, PDS5A, SMC1B	4542	14	14888	2.10719	1	1	1
GOTERM_BP_DIRECT	GO:0008053~mitochondrial fusion	9	0.163785	0.0201515	FIS1, OPA1, MFN1, MFN2, USP30, PLD6, MFF, GDAP1, PARL	4542	13	14888	2.26928	1	1	1
GOTERM_BP_DIRECT	GO:0008610~lipid biosynthetic process	9	0.163785	0.080939	SREBF1, ACSS2, PRKAA2, ACSL1, AGMO, ACSL6, SC5D, ACSL5, MSMO1	4542	16	14888	1.84379	1	1	1
GOTERM_BP_DIRECT	GO:0009060~aerobic respiration	9	0.163785	0.080939	MDH2, CAT, COX3, COX1, MTFR1, ATP5F1D, SDHB, ND4, SIRT3	4542	16	14888	1.84379	1	1	1
GOTERM_BP_DIRECT	GO:0010906~regulation of glucose metabolic process	9	0.163785	0.0547246	BCKDK, NCOA2, PDK4, GNB3, NKX1-1, PDK3, RORA, ZMPSTE24, PDK1	4542	15	14888	1.96671	1	1	1
GOTERM_BP_DIRECT	GO:0019933~cAMP-mediated signaling	9	0.163785	0.0547246	CAP1, ADCYAP1, ADGRG6, CGAS, DEFB1, PDE7B, PDE7A, CAP2	4542	15	14888	1.96671	1	1	1
GOTERM_BP_DIRECT	GO:0032924~activin receptor signaling pathway	9	0.163785	0.0346143	BMP10, AMHR2, FGF9, HJV, GDF2, INHBB, INHBA, TGFBR1, TGFBR2	4542	14	14888	2.10719	1	1	1
GOTERM_BP_DIRECT	GO:0035855~megakaryocyte development	9	0.163785	0.080939	GP9, MED1, MPIG6B, PRC1, ABI1, KIT, PTPN11, ZFPM1, FLI1	4542	16	14888	1.84379	1	1	1
GOTERM_BP_DIRECT	GO:0035994~response to muscle stretch	9	0.163785	0.0547246	PIK3CA, ANKRD1, DMD, FOS, RAF1, MAPK14, NFKB1, SLC8A1	4542	15	14888	1.96671	1	1	1
GOTERM_BP_DIRECT	GO:0043473~pigmentation	9	0.163785	0.0547246	FIG4, VPS33A, KIT, SNAI2, HPS3, DRD2, TYR, LYST, ARCN1	4542	15	14888	1.96671	1	1	1
GOTERM_BP_DIRECT	GO:0045216~cell-cell junction organization	9	0.163785	0.080939	TJP1, PKHD1, CLDN6, GJA1, PRKCI, TGFB1, CXADR, TGFB3, XIRP2	4542	16	14888	1.84379	1	1	1
GOTERM_BP_DIRECT	GO:0045921~positive regulation of exocytosis	9	0.163785	0.080939	FGB, RAB2B, VSNL1, FGG, RAB9A, STXBP5, RAB27B, CFTR, CLASP1	4542	16	14888	1.84379	1	1	1
GOTERM_BP_DIRECT	GO:0048565~digestive tract development	9	0.163785	0.0346143	RB1, CHD8, KIT, PDGFC, ALX4, CLDN18, MIXL1, LGR4, NKX2-2	4542	14	14888	2.10719	1	1	1
GOTERM_BP_DIRECT	GO:0061136~regulation of proteasomal protein catabolic process	9	0.163785	0.0201515	USP14, TMF1, UBB, PSMD14, PITHD1, PSME2, DNAAF4, APOE, NUDT15	4542	13	14888	2.26928	1	1	1
GOTERM_BP_DIRECT	GO:0070509~calcium ion import	9	0.163785	0.080939	CACNA1I, CACNA1B, CASK, ATP2A1, CACNA1S, CACNA1F, CACNA1E, SLC8A1, CACNA1G	4542	16	14888	1.84379	1	1	1
GOTERM_BP_DIRECT	GO:0090110~cargo loading into COPII-coated vesicle	9	0.163785	0.0346143	RAB1A, SEC24B, SEC24A, TBC1D20, SAR1A, SEC24D, SEC24C, SEC23B, SEC31A	4542	14	14888	2.10719	1	1	1
GOTERM_BP_DIRECT	GO:0098962~regulation of postsynaptic neurotransmitter receptor activity	9	0.163785	0.0547246	AKAP9, DLGAP1, NPTX1, DLGAP3, NPTXR, DLGAP2, CACNG4, SHISA7, BEGAIN	4542	15	14888	1.96671	1	1	1
GOTERM_BP_DIRECT	GO:2000114~regulation of establishment of cell polarity	9	0.163785	0.0201515	RAP1B, ARFGEF1, KANK1, CDH5, RACK1, KRIT1, RICTOR, GATA3, KIF20B	4542	13	14888	2.26928	1	1	1
KEGG_PATHWAY	ssc00450:Selenocompound metabolism	9	0.163785	0.0615968	SEPSECS, MARS2, CTH, TXNRD1, MARS1, KYAT3, SEPHS1, PAPSS2, PAPSS1
KEGG_PATHWAY	ssc00061:Fatty acid biosynthesis	9	0.163785	0.0853953	ACSL1, OXSM, ACSL6, ACSL5, ACSL4, ACSL3, HSD17B8, ACSBG2, CBR4
KEGG_PATHWAY	ssc00511:Other glycan degradation	9	0.163785	0.0853953	NEU4, MAN2B2, GLB1, FUCA1, HEXB, HEXA, FUCA2, AGA, ENGASE
GOTERM_BP_DIRECT	GO:0006605~protein targeting	8	0.145587	0.0676006	YWHAB, RPL11, ERBIN, SRPRA, HPS4, AP1S3, YWHAZ, TOMM20	4542	13	14888	2.01714	1	1	1
GOTERM_BP_DIRECT	GO:0006607~NLS-bearing protein import into nucleus	8	0.145587	0.0236758	RANBP2, KPNA6, KPNA4, NUP54, KPNA5, PARP9, KPNA3, KPNA1, IPO5	4542	11	14888	2.38389	1	1	1
GOTERM_BP_DIRECT	GO:0010613~positive regulation of cardiac muscle hypertrophy	8	0.145587	0.0116619	MEF2A, BECN1, MTPN, BMP10, CAMK2D, HAND2, TWF1, ADRA1A	4542	10	14888	2.62228	1	1	1
GOTERM_BP_DIRECT	GO:0014002~astrocyte development	8	0.145587	0.0420511	EIF2B5, LAMB2, LAMC3, VIM, LAMC1, TLR4, S100A8, GFAP	4542	12	14888	2.18523	1	1	1
GOTERM_BP_DIRECT	GO:0015701~bicarbonate transport	8	0.145587	0.0676006	SLC4A7, SLC4A9, SLC4A10, SLC4A1, SLC26A3, SLC4A4, CFTR, SLC4A5	4542	13	14888	2.01714	1	1	1
GOTERM_BP_DIRECT	GO:0016075~rRNA catabolic process	8	0.145587	0.0676006	TRIR, EXOSC5, XRN1, DIS3, SLFN14, DIS3L, EXOSC8, MRPL44	4542	13	14888	2.01714	1	1	1
GOTERM_BP_DIRECT	GO:0044319~wound healing, spreading of cells	8	0.145587	0.0236758	TOR1A, CD151, PDCD10, PDPN, RHOC, CD44, RHOA, ARHGAP35	4542	11	14888	2.38389	1	1	1
GOTERM_BP_DIRECT	GO:0045724~positive regulation of cilium assembly	8	0.145587	0.0676006	CCDC88A, CROCC, CEP120, SAXO1, KCTD17, MARK4, TAPT1, ARHGAP35	4542	13	14888	2.01714	1	1	1
GOTERM_BP_DIRECT	GO:0051968~positive regulation of synaptic transmission, glutamatergic	8	0.145587	0.0676006	CACNG7, CACNG8, TNR, CCL2, CACNG2, CACNG3, CACNG4, CCR2	4542	13	14888	2.01714	1	1	1
GOTERM_BP_DIRECT	GO:0055013~cardiac muscle cell development	8	0.145587	0.0676006	CXADR, ACTN2, MYO18B, ASB2, MTOR, MYH6, PLEC, ZMPSTE24	4542	13	14888	2.01714	1	1	1
GOTERM_BP_DIRECT	GO:0055117~regulation of cardiac muscle contraction	8	0.145587	0.0236758	BMP10, SCN10A, RNF207, CALM1, ADRA1B, CALM2, ASB3, ADRA1A	4542	11	14888	2.38389	1	1	1
GOTERM_BP_DIRECT	GO:0071549~cellular response to dexamethasone stimulus	8	0.145587	0.0420511	TFAP4, RPS6KB1, MSTN, SMYD3, NR3C1, FBXO32, EIF4E, AQP1	4542	12	14888	2.18523	1	1	1
GOTERM_BP_DIRECT	GO:1902236~negative regulation of endoplasmic reticulum stress-induced intrinsic apoptotic signaling pathway	8	0.145587	0.0236758	CREB3, XBP1, OPA1, LRRK2, TXNDC12, TMBIM6, PARK7, HERPUD1	4542	11	14888	2.38389	1	1	1
GOTERM_BP_DIRECT	GO:1903077~negative regulation of protein localization to plasma membrane	8	0.145587	0.0420511	DAB2, HECTD1, CLTC, NUMB, MRAP2, AP2M1, RHOQ, PICALM	4542	12	14888	2.18523	1	1	1
GOTERM_BP_DIRECT	GO:0001659~temperature homeostasis	7	0.127389	0.0839557	FTO, ACADVL, ARRDC3, STAT3, NAPEPLD, DRD2, SQSTM1	4542	11	14888	2.08591	1	1	1
GOTERM_BP_DIRECT	GO:0002011~morphogenesis of an epithelial sheet	7	0.127389	0.0510757	NOTCH2, JAG1, DAG1, HOXB2, LIN7C, ARHGAP12, PALS1	4542	10	14888	2.2945	1	1	1
GOTERM_BP_DIRECT	GO:0002021~response to dietary excess	7	0.127389	0.0510757	PCSK1N, ACVR1C, VGF, LEP, GDF3, APOE, MAPK14	4542	10	14888	2.2945	1	1	1
GOTERM_BP_DIRECT	GO:0006103~2-oxoglutarate metabolic process	7	0.127389	0.0510757	PHYH, AADAT, TAT, IDH1, IDH2, GOT2, DLST	4542	10	14888	2.2945	1	1	1
GOTERM_BP_DIRECT	GO:0006829~zinc II ion transport	7	0.127389	0.0839557	SLC30A7, SLC30A6, SLC30A9, SLC30A5, SLC30A4, SLC30A1	4542	11	14888	2.08591	1	1	1
GOTERM_BP_DIRECT	GO:0006957~complement activation, alternative pathway	7	0.127389	0.0839557	C3, C5, C7, C9, C8B, C8A, C2	4542	11	14888	2.08591	1	1	1
GOTERM_BP_DIRECT	GO:0007369~gastrulation	7	0.127389	0.0839557	EXT1, LMBRD1, SYF2, CUL3, RPS6, RACK1, TGFBR2	4542	11	14888	2.08591	1	1	1
GOTERM_BP_DIRECT	GO:0007498~mesoderm development	7	0.127389	0.0839557	PPP2CA, EXT1, SMAD4, LHX2, GDF3, POU4F1, PALB2	4542	11	14888	2.08591	1	1	1
GOTERM_BP_DIRECT	GO:0007512~adult heart development	7	0.127389	0.0123092	BMP10, GJA1, HAND2, MNAT1, NKX2-5, ADRA1A, MYH6	4542	8	14888	2.86812	1	1	1
GOTERM_BP_DIRECT	GO:0008089~anterograde axonal transport	7	0.127389	0.0510757	SPAST, KIF3A, NEFL, MGARP, TERF2, ARL8B, SOD1	4542	10	14888	2.2945	1	1	1
GOTERM_BP_DIRECT	GO:0008206~bile acid metabolic process	7	0.127389	0.0274275	ARV1, SLC45A2, NR5A2, NPC1, LEP, NR1H4, ABCB11	4542	9	14888	2.54944	1	1	1
GOTERM_BP_DIRECT	GO:0010033~response to organic substance	7	0.127389	0.0839557	MMP2, ANXA5, TIMP2, TIMP3, HPSE, TIMP1, SOD1	4542	11	14888	2.08591	1	1	1
GOTERM_BP_DIRECT	GO:0019835~cytolysis	7	0.127389	0.0839557	C6, CPSF6, C7, C9, MMD2, C8B, C8A	4542	11	14888	2.08591	1	1	1
GOTERM_BP_DIRECT	GO:0030301~cholesterol transport	7	0.127389	0.0510757	ARV1, NPC1, ABCA5, NPC2, VPS4B, APOB, CFTR	4542	10	14888	2.2945	1	1	1
GOTERM_BP_DIRECT	GO:0031639~plasminogen activation	7	0.127389	0.0123092	FGB, PLAU, FGG, F11, PGK1, PLAT, KLKB1	4542	8	14888	2.86812	1	1	1
GOTERM_BP_DIRECT	GO:0033962~cytoplasmic mRNA processing body assembly	7	0.127389	0.0839557	EIF4ENIF1, DDX6, CNOT7, RC3H1, LIMD1, LSM3, EDC3	4542	11	14888	2.08591	1	1	1
GOTERM_BP_DIRECT	GO:0035338~long-chain fatty-acyl-CoA biosynthetic process	7	0.127389	0.0274275	ACSL1, ELOVL5, ELOVL3, ACSL6, ACSL5, ELOVL6, ELOVL7	4542	9	14888	2.54944	1	1	1
GOTERM_BP_DIRECT	GO:0042542~response to hydrogen peroxide	7	0.127389	0.0839557	PRDX3, CAT, ADAM9, NPTXR, CRYAB, APTX, SOD1	4542	11	14888	2.08591	1	1	1
GOTERM_BP_DIRECT	GO:0045047~protein targeting to ER	7	0.127389	0.0510757	SPCS3, SPCS2, EDEM1, SRPRA, SRPRB, SRP14, HERPUD1	4542	10	14888	2.2945	1	1	1
GOTERM_BP_DIRECT	GO:0045842~positive regulation of mitotic metaphase/anaphase transition	7	0.127389	0.0274275	RB1, CDC23, ANAPC7, CUL3, NSMCE2, CDC27, ANAPC5	4542	9	14888	2.54944	1	1	1
GOTERM_BP_DIRECT	GO:0046039~GTP metabolic process	7	0.127389	0.0839557	OPA1, LRRK2, MFN1, GNAI3, AK3, RHOA, RHOQ	4542	11	14888	2.08591	1	1	1
GOTERM_BP_DIRECT	GO:0048485~sympathetic nervous system development	7	0.127389	0.0839557	TFAP2B, GDNF, HAND2, SOX11, GATA3, TP63, PHOX2A	4542	11	14888	2.08591	1	1	1
GOTERM_BP_DIRECT	GO:0055008~cardiac muscle tissue morphogenesis	7	0.127389	0.0274275	MYLK2, ACTC1, TBX20, ANKRD1, TCAP, XIRP2, ZFPM1	4542	9	14888	2.54944	1	1	1
GOTERM_BP_DIRECT	GO:0070593~dendrite self-avoidance	7	0.127389	0.0510757	EXT1, DSCAM, MYOT, CHL1, NPTN, NEXN, DSCAML1	4542	10	14888	2.2945	1	1	1
GOTERM_BP_DIRECT	GO:0098761~cellular response to interleukin-7	7	0.127389	0.0274275	PDIA3, STIP1, ATIC, BTK, HDGF, RAD23B, HSPD1	4542	9	14888	2.54944	1	1	1
GOTERM_BP_DIRECT	GO:1902430~negative regulation of beta-amyloid formation	7	0.127389	0.0839557	SPON1, RTN1, GGA3, BIN1, PIN1, APOE, RTN4	4542	11	14888	2.08591	1	1	1
GOTERM_BP_DIRECT	GO:1904862~inhibitory synapse assembly	7	0.127389	0.0274275	GABRB3, NPAS4, GABRA2, GABRB2, GABRA1, CBLN4, GABRG2	4542	9	14888	2.54944	1	1	1
GOTERM_BP_DIRECT	GO:2000637~positive regulation of gene silencing by miRNA	7	0.127389	0.0274275	TIAL1, TRIM71, FXR1, DHX9, FMR1, LIMD1, PUM1	4542	9	14888	2.54944	1	1	1
GOTERM_BP_DIRECT	GO:2000767~positive regulation of cytoplasmic translation	7	0.127389	0.0839557	DHX9, CSDE1, CNBP, DHX36, IGF2BP1, PABPC1, PAIP1	4542	11	14888	2.08591	1	1	1
KEGG_PATHWAY	ssc00920:Sulfur metabolism	7	0.127389	0.0289564	TSTD1, ETHE1, SQOR, BPNT1, SUOX, PAPSS2, PAPSS1
GOTERM_BP_DIRECT	GO:0006102~isocitrate metabolic process	6	0.10919	0.0117981	IDH3G, IDH1, IDH2, IDH3B, PTH2R, IDH3A	4542	6	14888	3.27785	1	1	1
GOTERM_BP_DIRECT	GO:0006820~anion transport	6	0.10919	0.0619035	SLC17A6, VDAC1, SLC17A7, SLC17A8, SLC17A1, SLC17A4	4542	8	14888	2.45839	1	1	1
GOTERM_BP_DIRECT	GO:0016926~protein desumoylation	6	0.10919	0.0619035	SENP6, SENP7, HINT1, SENP5, USPL1, SENP1	4542	8	14888	2.45839	1	1	1
GOTERM_BP_DIRECT	GO:0032836~glomerular basement membrane development	6	0.10919	0.0309071	EXT1, MYO1E, WT1, COL4A4, COL4A3, NID1	4542	7	14888	2.80959	1	1	1
GOTERM_BP_DIRECT	GO:0060020~Bergmann glial cell differentiation	6	0.10919	0.0619035	SHH, TTC21B, PTPN11, VIM, MAPK3, GFAP	4542	8	14888	2.45839	1	1	1
GOTERM_BP_DIRECT	GO:0070934~CRD-mediated mRNA stabilization	6	0.10919	0.0619035	SYNCRIP, DHX9, CSDE1, IGF2BP1, PABPC1, PAIP1	4542	8	14888	2.45839	1	1	1
GOTERM_BP_DIRECT	GO:0072378~blood coagulation, fibrin clot formation	6	0.10919	0.0117981	FGB, FGG, FN1, F13A1, FBLN1, F13B	4542	6	14888	3.27785	1	1	1
GOTERM_BP_DIRECT	GO:0090267~positive regulation of mitotic cell cycle spindle assembly checkpoint	6	0.10919	0.0619035	DYNC1LI1, TPR, XRCC3, MAD1L1, NDC80, MAD2L1	4542	8	14888	2.45839	1	1	1
GOTERM_BP_DIRECT	GO:0001706~endoderm formation	5	0.0909918	0.0744782	SMAD2, DUSP5, DUSP1, NOG, MIXL1	4542	6	14888	2.73154	1	1	1
GOTERM_BP_DIRECT	GO:0006101~citrate metabolic process	5	0.0909918	0.0326915	CS, ACLY, IREB2, ACO1, ACO2	4542	5	14888	3.27785	1	1	1
GOTERM_BP_DIRECT	GO:0006517~protein deglycosylation	5	0.0909918	0.0744782	MAN2A2, NGLY1, OGA, AGA, PARK7	4542	6	14888	2.73154	1	1	1
GOTERM_BP_DIRECT	GO:0006824~cobalt ion transport	5	0.0909918	0.0326915	TCN2, CBLIF, TCN1, SLC30A5	4542	5	14888	3.27785	1	1	1
GOTERM_BP_DIRECT	GO:0007091~metaphase/anaphase transition of mitotic cell cycle	5	0.0909918	0.0744782	CDC23, ANAPC7, CDC27, BUB1B, ANAPC1	4542	6	14888	2.73154	1	1	1
GOTERM_BP_DIRECT	GO:0010880~regulation of release of sequestered calcium ion into cytosol by sarcoplasmic reticulum	5	0.0909918	0.0744782	HRC, CALM1, CLIC2, CALM2, TRDN	4542	6	14888	2.73154	1	1	1
GOTERM_BP_DIRECT	GO:0015698~inorganic anion transport	5	0.0909918	0.0326915	SLC22A6, SAMD8, VDAC3, VDAC2, VDAC1, SLC4A4	4542	5	14888	3.27785	1	1	1
GOTERM_BP_DIRECT	GO:0015889~cobalamin transport	5	0.0909918	0.0744782	AMN, TCN2, CBLIF, TCN1, CD320	4542	6	14888	2.73154	1	1	1
GOTERM_BP_DIRECT	GO:0015909~long-chain fatty acid transport	5	0.0909918	0.0326915	FABP3, FABP4, PLIN2, APOE, CPT1B	4542	5	14888	3.27785	1	1	1
GOTERM_BP_DIRECT	GO:0030432~peristalsis	5	0.0909918	0.0744782	DLG1, GDNF, P2RX3, DRD2, NEUROG1	4542	6	14888	2.73154	1	1	1
GOTERM_BP_DIRECT	GO:0035520~monoubiquitinated protein deubiquitination	5	0.0909918	0.0326915	USP47, ATXN3, USP15, USP7, USP1	4542	5	14888	3.27785	1	1	1
GOTERM_BP_DIRECT	GO:0036295~cellular response to increased oxygen levels	5	0.0909918	0.0326915	TMEM199, ATP6V1A, ATP6AP1, CCDC115, ATP6V0D1	4542	5	14888	3.27785	1	1	1
GOTERM_BP_DIRECT	GO:0040038~polar body extrusion after meiotic divisions	5	0.0909918	0.0744782	WASHC5, SPIRE2, KIF20A, RHOA, NDC80	4542	6	14888	2.73154	1	1	1
GOTERM_BP_DIRECT	GO:0042596~fear response	5	0.0909918	0.0744782	EXT1, DBH, CRHR1, DRD4, ADRA2A	4542	6	14888	2.73154	1	1	1
GOTERM_BP_DIRECT	GO:0050803~regulation of synapse structure or activity	5	0.0909918	0.0326915	APP, SYNGAP1, SLC17A6, SLC17A7, SLC17A8	4542	5	14888	3.27785	1	1	1
GOTERM_BP_DIRECT	GO:0051315~attachment of mitotic spindle microtubules to kinetochore	5	0.0909918	0.0744782	NUF2, MIS12, MAD1L1, NDC80, CENPC	4542	6	14888	2.73154	1	1	1
GOTERM_BP_DIRECT	GO:0051653~spindle localization	5	0.0909918	0.0326915	ACTR3, ACTR2, KASH5, WASL, RHOA	4542	5	14888	3.27785	1	1	1
GOTERM_BP_DIRECT	GO:0060272~embryonic skeletal joint morphogenesis	5	0.0909918	0.0744782	COL2A1, NOG, SHOX2, HOXC11, HOXA11	4542	6	14888	2.73154	1	1	1
GOTERM_BP_DIRECT	GO:0097553~calcium ion transmembrane import into cytosol	5	0.0909918	0.0326915	GRIN2A, GRIN2C, GRIN2B, GRIN1, GRIN2D	4542	5	14888	3.27785	1	1	1
GOTERM_BP_DIRECT	GO:1900246~positive regulation of RIG-I signaling pathway	5	0.0909918	0.0744782	ANKRD17, USP15, TRIM15, PUM1, DDX60	4542	6	14888	2.73154	1	1	1
GOTERM_BP_DIRECT	GO:0002248~connective tissue replacement involved in inflammatory response wound healing	4	0.0727934	0.0875096	IL1A, F2R, TIMP1, HIF1A	4542	4	14888	3.27785	1	1	1
GOTERM_BP_DIRECT	GO:0006857~oligopeptide transport	4	0.0727934	0.0875096	SLC15A1, SLC15A2, SLC15A4, CDH17	4542	4	14888	3.27785	1	1	1
GOTERM_BP_DIRECT	GO:0016048~detection of temperature stimulus	4	0.0727934	0.0875096	NGFR, TRPM8, TRPM3, DRGX	4542	4	14888	3.27785	1	1	1
GOTERM_BP_DIRECT	GO:0031848~protection from non-homologous end joining at telomere	4	0.0727934	0.0875096	DCLRE1B, DCLRE1A, TERF2IP, TERF2	4542	4	14888	3.27785	1	1	1
GOTERM_BP_DIRECT	GO:0032979~protein insertion into mitochondrial membrane from inner side	4	0.0727934	0.0875096	OXA1L, COX18, BCS1L, MAIP1	4542	4	14888	3.27785	1	1	1
GOTERM_BP_DIRECT	GO:0033119~negative regulation of RNA splicing	4	0.0727934	0.0875096	TMBIM6, RPS13, PTBP2, PTBP3	4542	4	14888	3.27785	1	1	1
GOTERM_BP_DIRECT	GO:0034329~cell junction assembly	4	0.0727934	0.0875096	VMP1, CDC42, OPHN1, CAPZA1	4542	4	14888	3.27785	1	1	1
GOTERM_BP_DIRECT	GO:0035617~stress granule disassembly	4	0.0727934	0.0875096	DYRK3, VCP, KIF5B, ZFAND1	4542	4	14888	3.27785	1	1	1
GOTERM_BP_DIRECT	GO:0044351~macropinocytosis	4	0.0727934	0.0875096	PYCARD, MAPKAPK3, MAPKAPK2, DOCK2	4542	4	14888	3.27785	1	1	1
GOTERM_BP_DIRECT	GO:0046726~positive regulation by virus of viral protein levels in host cell	4	0.0727934	0.0875096	DDB1, TBC1D20, STAU1, HACD3	4542	4	14888	3.27785	1	1	1
GOTERM_BP_DIRECT	GO:0051383~kinetochore organization	4	0.0727934	0.0875096	NUF2, SMC4, NDC80, SMC2	4542	4	14888	3.27785	1	1	1
GOTERM_BP_DIRECT	GO:0070125~mitochondrial translational elongation	4	0.0727934	0.0875096	TSFM, GFM1, MRPL44, TUFM	4542	4	14888	3.27785	1	1	1
GOTERM_BP_DIRECT	GO:0070318~positive regulation of G0 to G1 transition	4	0.0727934	0.0875096	MED1, RRM1, RRM2B, RHNO1	4542	4	14888	3.27785	1	1	1
GOTERM_BP_DIRECT	GO:1900028~negative regulation of ruffle assembly	4	0.0727934	0.0875096	KANK1, TACSTD2, STAP1, ARHGAP24	4542	4	14888	3.27785	1	1	1
GOTERM_BP_DIRECT	GO:1901018~positive regulation of potassium ion transmembrane transporter activity	4	0.0727934	0.0875096	ACTN2, RNF207, AKAP9, ATP1B2	4542	4	14888	3.27785	1	1	1
GOTERM_BP_DIRECT	GO:1901388~regulation of transforming growth factor beta activation	4	0.0727934	0.0875096	ITGB8, ITGAV, ITGB6, LTBP1	4542	4	14888	3.27785	1	1	1
GOTERM_BP_DIRECT	GO:1903214~regulation of protein targeting to mitochondrion	4	0.0727934	0.0875096	ATP5IF1, SREBF1, BNIP3L, PINK1	4542	4	14888	3.27785	1	1	1
GOTERM_BP_DIRECT	GO:1903373~positive regulation of endoplasmic reticulum tubular network organization	4	0.0727934	0.0875096	ATL3, RAB3GAP2, LNPK, RAB3GAP1	4542	4	14888	3.27785	1	1	1

## Sheet: Sheet 6
Sheet 6. GO-BP and KEGG pathway enrichment analyses of DEGs in lung tissue infected with ASFV at 1 dpi
Category	Term	Count	%	PValue	Genes
GOTERM_BP_DIRECT	GO:0042391~regulation of membrane potential	24	2.25989	6.04841e-11	CHRNA1, GABRB3, KCNH4, CHRNB3, KCNH5, KCNJ11, ACTN2, CHRNA4, GABRA4, LRRK2, CHRNA6, ABCB5, GABRA3, HTR3A, SLC1A6, GRIN1, RIMS4, GLRB, NEDD4, BVES, GABRD, SLC26A5, NTSR2, KCNH1
GOTERM_BP_DIRECT	GO:0034765~regulation of ion transmembrane transport	22	2.07156	1.35521e-07	KCNG1, KCNJ4, KCNF1, KCNJ6, KCNH4, KCNH5, KCNJ10, KCNC1, KCNJ11, KCNJ9, KCND3, CACNA1B, CACNA2D2, KCNA4, SCN10A, SCN11A, KCNS2, SCN9A, KCNQ2, SCN4A, SCN5A, KCNH1
GOTERM_BP_DIRECT	GO:0035725~sodium ion transmembrane transport	12	1.12994	5.77659e-06	SLC6A5, SLC6A7, SLC6A19, ASIC4, SCN10A, SLC6A18, SLC6A17, SCN11A, SCN4A, SCN5A, SLC6A1, SLC6A3
GOTERM_BP_DIRECT	GO:0009952~anterior/posterior pattern specification	17	1.60075	8.41943e-06	EMX2, BARX1, HOXD10, NEUROD1, HOXA10, HOXA9, ARC, ALX4, HOXD4, MSX1, HOXD3, HES3, HOXC9, HOXB8, HOXA7, HOXC8, HOXC6
GOTERM_BP_DIRECT	GO:0007601~visual perception	19	1.78908	1.24417e-05	RD3, SLC24A2, KCNJ10, GUCY2D, CRYBA2, SLC4A10, OPN5, GJD2, TRPM1, GRK1, GLRB, TH, MYO3B, MIP, CNGB3, CRYAA, RGR, VSX1, IMPG1
GOTERM_BP_DIRECT	GO:0030182~neuron differentiation	17	1.60075	5.59651e-05	BARHL2, WNT10A, EMX2, IRX6, HOXD1, EN2, PCSK9, OTP, NEUROD1, RNF112, NEUROD2, LHX3, SNPH, CASP3, LHX5, LMX1B, HOXC8
GOTERM_BP_DIRECT	GO:0043046~DNA methylation involved in gamete generation	7	0.659134	8.19207e-05	PIWIL2, DNMT3L, DDX4, ASZ1, TDRD9, MAEL, TDRD5
GOTERM_BP_DIRECT	GO:0007268~chemical synaptic transmission	21	1.9774	0.000110327	CHRNA1, GABRB3, CHRNB3, HTR1E, HTR1F, CHRNA4, GABRA4, CHRNA6, GABRA3, HTR3A, CEL, GRIN1, GJD2, SV2B, GLRB, HRH3, DLGAP1, SNCB, GABRD, DRD4, SLC18A3
GOTERM_BP_DIRECT	GO:0034220~ion transmembrane transport	12	1.12994	0.000124842	GABRB3, CHRNA1, CHRNB3, GLRB, CHRNA4, GABRA4, CHRNA6, GABRA3, HTR3A, ATP2A1, SLC22A8, GABRD
GOTERM_BP_DIRECT	GO:0048704~embryonic skeletal system morphogenesis	10	0.94162	0.000182216	HOXA9, EYA1, GSC, ALX4, HOXD4, HOXD3, HOXB8, HOXA7, HOXC9, HOXD10
GOTERM_BP_DIRECT	GO:0050877~neurological system process	11	1.03578	0.000189506	GABRB3, CHRNA1, CHRNB3, KCNJ11, GLRB, CHRNA4, GABRA4, CHRNA6, GABRA3, HTR3A, GABRD
GOTERM_BP_DIRECT	GO:0007411~axon guidance	19	1.78908	0.00037565	ROBO3, SEMA5B, NGFR, EPHA10, DSCAM, CNTN6, EPHA8, DCC, CRMP1, PAX6, L1CAM, NFASC, TUBB3, DPYSL5, SLIT1, CNTN2, OTX2, FEZF1, DRGX
GOTERM_BP_DIRECT	GO:0002027~regulation of heart rate	7	0.659134	0.000413096	SCN10A, SHOX2, SCN5A, DRD2, CALM2, BVES
GOTERM_BP_DIRECT	GO:0071805~potassium ion transmembrane transport	13	1.22411	0.000417686	KCNG1, KCNF1, KCNH4, KCNH5, KCNC1, LRRC38, KCNA4, SLC9C1, SLC9A2, SLC9A4, KCNN1, CALM2, KCNH1
GOTERM_BP_DIRECT	GO:0031047~gene silencing by RNA	8	0.753296	0.000452612	PIWIL2, PIWIL1, CNOT7, PIWIL3, DDX4, ASZ1, TDRD9, MAEL
GOTERM_BP_DIRECT	GO:0006357~regulation of transcription from RNA polymerase II promoter	91	8.56874	0.000493811	BARHL2, CCNT2, ONECUT1, FOXI2, FOXI1, RAX, HR, RORB, IKZF2, MEOX1, HOXA10, HOXA9, SALL1, ZIC2, SIX3, PITX2, HOXA7, FEZF2, FEZF1, PITX3, SREBF1, EMX2, NKX2-6, PROP1, EN2, PAX3, EBF3, PAX6, TBR1, EBF4, ISL1, MYT1, ETV4, PAX1, NR5A1, DMRTA2, TFR2, TBL1XR1, PAX7, MYOD1, TFEC, NOBOX, LMX1B, VGLL2, HMX2, FOXC2, DLX3, HOXD1, FOXG1, SHOX2, CRX, FOXO6, PRDM14, BARX1, HOXD10, RLF, NEUROD1, NEUROD2, HSF2, T…
GOTERM_BP_DIRECT	GO:0006820~anion transport	5	0.47081	0.000691387	SLC17A6, SLC17A7, SLC17A8, SLC17A1, SLC17A4
GOTERM_BP_DIRECT	GO:0034587~piRNA metabolic process	6	0.564972	0.000897665	PIWIL1, DDX4, ASZ1, TDRD9, MAEL, TDRD5
GOTERM_BP_DIRECT	GO:1990384~hyaloid vascular plexus regression	4	0.376648	0.00186223	TH, DRD2, OPN5, SLC6A3
GOTERM_BP_DIRECT	GO:0007189~adenylate cyclase-activating G-protein coupled receptor signaling pathway	16	1.50659	0.00196153	LHCGR, CXCL9, GIPR, GCG, ADCY1, RXFP2, CRHR1, CXCL10, GHRHR, ADCYAP1, MC1R, ADGRG7, ADGRB2, ADGRD2, ADGRB1
GOTERM_BP_DIRECT	GO:0007628~adult walking behavior	7	0.659134	0.0027659	SPTBN4, KCNJ10, GLRB, KLHL1, CNTN2, CEND1, DRD2
GOTERM_BP_DIRECT	GO:0019233~sensory perception of pain	7	0.659134	0.0027659	SCN10A, MC1R, HOXD1, SCN9A, OPRM1, HOXB8, GRM1
GOTERM_BP_DIRECT	GO:0010529~negative regulation of transposition	5	0.47081	0.00282602	PIWIL2, PIWIL1, DNMT3L, DDX4, TDRD9
GOTERM_BP_DIRECT	GO:0007218~neuropeptide signaling pathway	12	1.12994	0.00346229	ADCYAP1, GAL, GLRB, ECEL1, GPR149, OPRM1, PTH2, SSTR1, SSTR3, NTSR1, HCRTR2, NTSR2
GOTERM_BP_DIRECT	GO:0021559~trigeminal nerve development	4	0.376648	0.00356143	TFAP2A, POU4F1, ISL1, DRGX
GOTERM_BP_DIRECT	GO:0018149~peptide cross-linking	6	0.564972	0.00407645	TGM1, KRT1, F13A1, F13B, TGM6, TGM3
GOTERM_BP_DIRECT	GO:0086010~membrane depolarization during action potential	5	0.47081	0.00557041	SCN10A, SCN11A, CACNA1B, SCN4A, SCN5A
GOTERM_BP_DIRECT	GO:0048665~neuron fate specification	5	0.47081	0.00557041	DMRTA2, EYA1, MYT1L, POU4F1, ISL1
GOTERM_BP_DIRECT	GO:0045666~positive regulation of neuron differentiation	9	0.847458	0.00569293	NEUROD1, RNF112, NEUROD2, BRINP1, HOXD3, FEZF2, NKX2-5, FEZF1, BRINP3
GOTERM_BP_DIRECT	GO:0007409~axonogenesis	9	0.847458	0.00569293	NPPC, BRSK2, SLITRK1, TNN, SLITRK3, TRIM46, ADCY1, DRD2, ISL1
GOTERM_BP_DIRECT	GO:0019228~neuronal action potential	6	0.564972	0.00646875	CHRNA1, SCN10A, SCN11A, CACNA1B, SCN4A, SCN5A
GOTERM_BP_DIRECT	GO:0006120~mitochondrial electron transport, NADH to ubiquinone	6	0.564972	0.00797259	ND6, NDUFB8, ND1, ND3, ND5, ND4
GOTERM_BP_DIRECT	GO:0019722~calcium-mediated signaling	9	0.847458	0.0083246	CX3CR1, EDN2, LRRK2, ACKR4, KSR2, CALM2, CCR10
GOTERM_BP_DIRECT	GO:0046415~urate metabolic process	4	0.376648	0.00912204	SLC22A12, SLC17A1, G6PC1, SLC22A11
GOTERM_BP_DIRECT	GO:0009617~response to bacterium	10	0.94162	0.0110755	UPK1B, CXCL9, DGKB, GZMA, FGF19, REG4, IFI44, LRAT, PCK1, TRDN
GOTERM_BP_DIRECT	GO:0007141~male meiosis I	5	0.47081	0.0123135	DNMT3L, DDX4, SPO11, TDRD9, BRDT
GOTERM_BP_DIRECT	GO:0048149~behavioral response to ethanol	4	0.376648	0.0130898	DBH, OPRM1, DRD2, CRHR1
GOTERM_BP_DIRECT	GO:0021702~cerebellar Purkinje cell differentiation	4	0.376648	0.0130898	SKOR2, TTC21B, CEND1, LHX5
GOTERM_BP_DIRECT	GO:0021983~pituitary gland development	5	0.47081	0.0153659	SALL1, PROP1, LHX3, PAX6, ISL1
GOTERM_BP_DIRECT	GO:0098719~sodium ion import across plasma membrane	5	0.47081	0.0153659	SLC9A2, HCN4, SLC9A4, SLC6A1, SLC9C1
GOTERM_BP_DIRECT	GO:0071277~cellular response to calcium ion	9	0.847458	0.0161791	NEUROD2, SYT2, CPNE5, SYT12, CPNE4, SYT10, CPNE6, SCN5A, SYT7
GOTERM_BP_DIRECT	GO:0008344~adult locomotory behavior	7	0.659134	0.017556	NPPC, OTOG, HOXB8, HOXD10, NTSR1, DRD4, GRIN2D
GOTERM_BP_DIRECT	GO:0002028~regulation of sodium ion transport	4	0.376648	0.0178915	NKAIN2, SPTBN4, NKAIN4, DRD2
GOTERM_BP_DIRECT	GO:0060316~positive regulation of ryanodine-sensitive calcium-release channel activity	3	0.282486	0.0192034	CALM2, TRDN
GOTERM_BP_DIRECT	GO:0015990~electron transport coupled proton transport	3	0.282486	0.0192034	COX1, ND5, ND4
GOTERM_BP_DIRECT	GO:0016048~detection of temperature stimulus	3	0.282486	0.0192034	NGFR, TRPM8, DRGX
GOTERM_BP_DIRECT	GO:0021853~cerebral cortex GABAergic interneuron migration	3	0.282486	0.0192034	CNTN2, DRD2, FEZF2
GOTERM_BP_DIRECT	GO:1903818~positive regulation of voltage-gated potassium channel activity	3	0.282486	0.0192034	LRRC26, LRRC38, LRRC52
GOTERM_BP_DIRECT	GO:0051289~protein homotetramerization	8	0.753296	0.0192444	TRPA1, MIP, SYCP1, CTH, AQP4, SAMHD1, HCN1, CRYZ
GOTERM_BP_DIRECT	GO:0045665~negative regulation of neuron differentiation	7	0.659134	0.0199411	DISP3, CNTN2, PAX6, GPR37L1, HES3, FEZF2, ISL1
GOTERM_BP_DIRECT	GO:0030154~cell differentiation	30	2.82486	0.0200292	SEMA5B, FOXC2, DLX3, DDX3X, DDX4, KCNC1, LRRK2, FOXI2, FOXI1, ABHD5, FSTL5, FGF6, BOLL, KLRK1, ASZ1, MAEL, FGF20, CTNNA2, NKX2-5, NKX2-6, SRMS, EYA1, CDX2, TDRD9, ETV4, NR5A1, FGF16, GAP43, MYOD1, SIM1
GOTERM_BP_DIRECT	GO:0007626~locomotory behavior	9	0.847458	0.021662	DSCAM, TH, GRM6, PPP1R1B, DBH, FEZF2, GRM1, SLC6A3, PITX3
GOTERM_BP_DIRECT	GO:0045071~negative regulation of viral genome replication	6	0.564972	0.022242	IFIH1, ISG20, TRIM6, PLSCR1, ZNFX1, LTF
GOTERM_BP_DIRECT	GO:0014059~regulation of dopamine secretion	5	0.47081	0.0227957	SYT2, SYT12, SYT10, DRD2, SYT7
GOTERM_BP_DIRECT	GO:0071482~cellular response to light stimulus	4	0.376648	0.023541	TRPM1, CRB1, RGR, OPN5
GOTERM_BP_DIRECT	GO:0042445~hormone metabolic process	4	0.376648	0.023541	NR5A1, GHRHR, LEP, PRLHR
GOTERM_BP_DIRECT	GO:0055117~regulation of cardiac muscle contraction	4	0.376648	0.023541	BMP10, SCN10A, CALM2
GOTERM_BP_DIRECT	GO:0008584~male gonad development	9	0.847458	0.0237503	HOXA10, NR5A1, HOXA9, LHCGR, TEX11, INHBA, RXFP2, LHX9
GOTERM_BP_DIRECT	GO:0007283~spermatogenesis	18	1.69492	0.0252439	CATSPER1, PIWIL2, LHCGR, DDX4, FSHB, TDRD9, SPATC1L, TDRD5, PRSS21, HOXA10, HOXA9, DNMT3L, BOLL, HSF2, ASZ1, MAEL, APOB, BRDT
GOTERM_BP_DIRECT	GO:0061844~antimicrobial humoral immune response mediated by antimicrobial peptide	7	0.659134	0.0253511	CXCL10, CXCL9, AMCF-II, DEFB127, S100A12, HRG, LTF
GOTERM_BP_DIRECT	GO:0050808~synapse organization	6	0.564972	0.0256114	NFASC, TNR, L1CAM, SLC6A1, SNCB, CBLN1
GOTERM_BP_DIRECT	GO:0060291~long-term synaptic potentiation	6	0.564972	0.0292906	SLC24A2, SYT12, TNR, GRIN2C, GFAP, GRIN2D
GOTERM_BP_DIRECT	GO:0007274~neuromuscular synaptic transmission	4	0.376648	0.0300404	CHRNA1, SLC5A7, MYLK2, RIMBP2
GOTERM_BP_DIRECT	GO:0048169~regulation of long-term neuronal synaptic plasticity	4	0.376648	0.0300404	KCNJ10, NETO1, KRAS, DRD2
GOTERM_BP_DIRECT	GO:0007156~homophilic cell adhesion via plasma membrane adhesion molecules	13	1.22411	0.0301766	DSCAM, CLSTN3, PCDH8, PCDHA13, CDH9, PCDHB1, CDHR2, CDH22, DSG1, ALPK3, CDH15, DSC1, CDH17
GOTERM_BP_DIRECT	GO:0060931~sinoatrial node cell development	3	0.282486	0.0307642	SHOX2, ISL1, BVES
GOTERM_BP_DIRECT	GO:0090394~negative regulation of excitatory postsynaptic potential	3	0.282486	0.0307642	LRRK2, CELF4, CBLN1
GOTERM_BP_DIRECT	GO:0021902~commitment of neuronal cell to specific neuron type in forebrain	3	0.282486	0.0307642	TBR1, PAX6, FEZF2
GOTERM_BP_DIRECT	GO:0098700~neurotransmitter loading into synaptic vesicle	3	0.282486	0.0307642	SLC17A6, SLC17A7, SLC17A8
GOTERM_BP_DIRECT	GO:0050803~regulation of synapse structure or activity	3	0.282486	0.0307642	SLC17A6, SLC17A7, SLC17A8
GOTERM_BP_DIRECT	GO:0097553~calcium ion transmembrane import into cytosol	3	0.282486	0.0307642	GRIN2C, GRIN1, GRIN2D
GOTERM_BP_DIRECT	GO:0040011~locomotion	3	0.282486	0.0307642	NEFL, HCRTR2, IP6K3
GOTERM_BP_DIRECT	GO:0007186~G-protein coupled receptor signaling pathway	23	2.16573	0.0322778	OXTR, CASR, ENTPD2, NPFFR1, FSHB, MLNR, GPR61, OPN5, HCRTR2, CX3CL1, GNGT1, PROKR1, MC1R, TAFA5, GNG4, GPR150, BDKRB2, OR5AP2, CGA, RGR, NTSR1, NTSR2, RGS7
GOTERM_BP_DIRECT	GO:0007519~skeletal muscle tissue development	6	0.564972	0.0332866	CCNT2, NPHS1, MYOD1, VGLL2, BVES, HOXD10
GOTERM_BP_DIRECT	GO:0009566~fertilization	6	0.564972	0.0332866	SPTBN4, TEX11, TDRD9, MAEL, PRDM14, APOB
GOTERM_BP_DIRECT	GO:0007216~G-protein coupled glutamate receptor signaling pathway	4	0.376648	0.0373814	TRPM1, GRM4, GRM6, GRM1
GOTERM_BP_DIRECT	GO:0042462~eye photoreceptor cell development	4	0.376648	0.0373814	GNGT1, CRB1, TH, PAX6
GOTERM_BP_DIRECT	GO:1905606~regulation of presynapse assembly	5	0.47081	0.0374357	SLITRK1, SLITRK3, IL1RAP, LRRC4B, CBLN1
GOTERM_BP_DIRECT	GO:0051453~regulation of intracellular pH	5	0.47081	0.0374357	SLC9A2, SLC9A4, SLC4A10, SLC4A1, SLC9C1
GOTERM_BP_DIRECT	GO:0017121~phospholipid scrambling	3	0.282486	0.0443656	PLSCR1, PLSCR4, SLC4A1
GOTERM_BP_DIRECT	GO:0001696~gastric acid secretion	3	0.282486	0.0443656	SLC9A4, SLC26A7, SNX10
GOTERM_BP_DIRECT	GO:0021796~cerebral cortex regionalization	3	0.282486	0.0443656	DMRTA2, EMX2, PAX6
GOTERM_BP_DIRECT	GO:0042596~fear response	3	0.282486	0.0443656	DBH, CRHR1, DRD4
GOTERM_BP_DIRECT	GO:0010880~regulation of release of sequestered calcium ion into cytosol by sarcoplasmic reticulum	3	0.282486	0.0443656	CALM2, TRDN
GOTERM_BP_DIRECT	GO:0002052~positive regulation of neuroblast proliferation	4	0.376648	0.0455474	DMRTA2, PAX6, OTP, DRD2
GOTERM_BP_DIRECT	GO:0007613~memory	7	0.659134	0.0471325	SLC24A2, NETO1, TH, FOXO6, DBH, SLC6A1, NGF
GOTERM_BP_DIRECT	GO:0048856~anatomical structure development	7	0.659134	0.0516184	TFAP2A, TFAP2B, EYA1, PAX7, PAX3, PAX6, PAX1
GOTERM_BP_DIRECT	GO:0007399~nervous system development	12	1.12994	0.0531145	PCSK2, SEMA5B, GAP43, RBFOX1, NRN1, GLRB, TFR2, GFRAL, NRG2, SIM1, APOB, GFRA2
GOTERM_BP_DIRECT	GO:0001782~B cell homeostasis	4	0.376648	0.0545145	CASP3, VCPKMT, RC3H2, TNFSF13B
GOTERM_BP_DIRECT	GO:0098962~regulation of postsynaptic neurotransmitter receptor activity	4	0.376648	0.0545145	DLGAP1, DLGAP3, DLGAP2, BEGAIN
GOTERM_BP_DIRECT	GO:0055075~potassium ion homeostasis	4	0.376648	0.0545145	TFAP2B, SLC9A4, KCNJ10, UPK3A
GOTERM_BP_DIRECT	GO:0001975~response to amphetamine	4	0.376648	0.0545145	PPP1R1B, DBH, DRD2, DRD4
GOTERM_BP_DIRECT	GO:0035115~embryonic forelimb morphogenesis	5	0.47081	0.0563928	TFAP2A, HOXA9, SHOX2, ALX4, MSX1
GOTERM_BP_DIRECT	GO:1990573~potassium ion import across plasma membrane	6	0.564972	0.058179	KCNJ4, HCN4, KCNJ6, KCNJ10, KCNJ9, ATP1A2
GOTERM_BP_DIRECT	GO:0021520~spinal cord motor neuron cell fate specification	3	0.282486	0.0597277	LHX3, ISL1, HOXD10
GOTERM_BP_DIRECT	GO:0046007~negative regulation of activated T cell proliferation	3	0.282486	0.0597277	CD274, CASP3, IDO1
GOTERM_BP_DIRECT	GO:0060124~positive regulation of growth hormone secretion	3	0.282486	0.0597277	GHRHR, ADCYAP1, DRD2
GOTERM_BP_DIRECT	GO:0015711~organic anion transport	3	0.282486	0.0597277	SLC22A12, SLC22A6, SLC22A11
GOTERM_BP_DIRECT	GO:0021798~forebrain dorsal/ventral pattern formation	3	0.282486	0.0597277	TTC21B, SIX3, PAX6
GOTERM_BP_DIRECT	GO:1900271~regulation of long-term synaptic potentiation	3	0.282486	0.0597277	CALB2, ARC, CYP46A1
GOTERM_BP_DIRECT	GO:0009653~anatomical structure morphogenesis	7	0.659134	0.0613466	FBN3, FOXC2, FOXI2, ONECUT1, FOXI1, PITX2, PITX3
GOTERM_BP_DIRECT	GO:0050767~regulation of neurogenesis	5	0.47081	0.0636647	TNR, HES3, FEZF2, POU4F1, FEZF1
GOTERM_BP_DIRECT	GO:0008542~visual learning	5	0.47081	0.0636647	NETO1, PPP1R1B, KRAS, DBH, DRD2
GOTERM_BP_DIRECT	GO:0043388~positive regulation of DNA binding	4	0.376648	0.0642532	MMP8, CALM2, ISL1
GOTERM_BP_DIRECT	GO:0007009~plasma membrane organization	4	0.376648	0.0642532	SPTA1, CRB1, BAIAP2L2, OTOF
GOTERM_BP_DIRECT	GO:0048268~clathrin coat assembly	4	0.376648	0.0642532	NSG2, CALY, CLTC, SNAP91
GOTERM_BP_DIRECT	GO:0007140~male meiosis	4	0.376648	0.0642532	DDX4, ASZ1, MAEL, MLH3
GOTERM_BP_DIRECT	GO:0032869~cellular response to insulin stimulus	7	0.659134	0.0665904	GHRHR, STAT1, LEP, PCSK9, OTOP1, PCK1, POU4F2
GOTERM_BP_DIRECT	GO:1902476~chloride transmembrane transport	7	0.659134	0.0665904	GABRB3, GABRA2, GLRB, GABRA4, GABRA3, SLC6A1, GABRD
GOTERM_BP_DIRECT	GO:0006821~chloride transport	8	0.753296	0.0711436	GABRB3, GABRA2, GABRR1, CLCN4, GLRB, GABRA3, GABRD, SLC26A3
GOTERM_BP_DIRECT	GO:0050890~cognition	5	0.47081	0.0714023	LHCGR, HRH3, CHRNA4, NF1, MAGT1
GOTERM_BP_DIRECT	GO:0009636~response to toxic substance	5	0.47081	0.0714023	PON3, NPPC, PON2, SCN9A, SLC22A8
GOTERM_BP_DIRECT	GO:0043524~negative regulation of neuron apoptotic process	10	0.94162	0.0739612	TFAP2B, NPPC, FGF20, EN2, NEFL, KRAS, NGF, POU4F1, PPARGC1A, ISL1
GOTERM_BP_DIRECT	GO:0098609~cell-cell adhesion	10	0.94162	0.0739612	CRNN, NFASC, KIRREL2, CDSN, NPHS1, CNTN6, CTNND2, DSG1, DSC1, MYPN
GOTERM_BP_DIRECT	GO:0060828~regulation of canonical Wnt signaling pathway	4	0.376648	0.0747291	AMER3, CTNND2, LRRK2, PARP9
GOTERM_BP_DIRECT	GO:0007422~peripheral nervous system development	4	0.376648	0.0747291	NFASC, ADGRB2, NGF, SLC5A3
GOTERM_BP_DIRECT	GO:0019226~transmission of nerve impulse	4	0.376648	0.0747291	CACNG7, SPTBN4, NFASC, CACNG8
GOTERM_BP_DIRECT	GO:0045109~intermediate filament organization	4	0.376648	0.0747291	KRT71, NEFL, KLHL24, GFAP
GOTERM_BP_DIRECT	GO:0007417~central nervous system development	8	0.753296	0.0761798	BCAN, NGFR, EMX2, ZIC2, NCAN, ZIC5, HAPLN4, HAPLN1
GOTERM_BP_DIRECT	GO:0048168~regulation of neuronal synaptic plasticity	3	0.282486	0.0765962	ARC, NETO1, CNTN2
GOTERM_BP_DIRECT	GO:1903428~positive regulation of reactive oxygen species biosynthetic process	3	0.282486	0.0765962	ADGRB1, MMP8, SLC5A3
GOTERM_BP_DIRECT	GO:0005513~detection of calcium ion	3	0.282486	0.0765962	CASR, CALM2
GOTERM_BP_DIRECT	GO:0007158~neuron cell-cell adhesion	3	0.282486	0.0765962	TNR, CEL, ASTN1
GOTERM_BP_DIRECT	GO:0048148~behavioral response to cocaine	3	0.282486	0.0765962	PPP1R1B, DRD2, DRD4
GOTERM_BP_DIRECT	GO:0060041~retina development in camera-type eye	6	0.564972	0.0770927	RD3, ACHE, GRM6, PAX6, PDE6B, POU4F2
GOTERM_BP_DIRECT	GO:0048666~neuron development	6	0.564972	0.0770927	NEUROD1, NEUROD2, MYT1L, EN2, VSX1, PITX3
GOTERM_BP_DIRECT	GO:0042472~inner ear morphogenesis	6	0.564972	0.0770927	TFAP2A, USH1G, FOXI1, USH1C, OTOP1, HMX2
GOTERM_BP_DIRECT	GO:0009791~post-embryonic development	7	0.659134	0.0838365	NPPC, MORC3, SCN9A, SLC4A10, ALX4, APOB, RC3H2
GOTERM_BP_DIRECT	GO:0006836~neurotransmitter transport	4	0.376648	0.085904	GABRA2, SV2B, SLC6A11, SLC6A1
GOTERM_BP_DIRECT	GO:0007130~synaptonemal complex assembly	4	0.376648	0.085904	SPO11, SYCP1, TEX11, MLH3
GOTERM_BP_DIRECT	GO:0099560~synaptic membrane adhesion	4	0.376648	0.085904	SLITRK1, SLITRK3, IL1RAP, LRRC4B
GOTERM_BP_DIRECT	GO:0017158~regulation of calcium ion-dependent exocytosis	4	0.376648	0.085904	SYT2, SYT12, SYT10, SYT7
GOTERM_BP_DIRECT	GO:0023019~signal transduction involved in regulation of gene expression	4	0.376648	0.085904	NEUROD1, GSC, PAX6, MSX1
GOTERM_BP_DIRECT	GO:0008340~determination of adult lifespan	4	0.376648	0.085904	GHRHR, LEP, LRRK2, TREX1
GOTERM_BP_DIRECT	GO:0046676~negative regulation of insulin secretion	4	0.376648	0.085904	CHGA, SREBF1, KCNJ11, STXBP5L
GOTERM_BP_DIRECT	GO:0048536~spleen development	5	0.47081	0.0882332	ONECUT1, BARX1, NKX2-5, CDH17, RC3H2
GOTERM_BP_DIRECT	GO:0018242~protein O-linked glycosylation via serine	3	0.282486	0.0947409	GALNT13, GALNT16, MGAT5B
GOTERM_BP_DIRECT	GO:1904862~inhibitory synapse assembly	3	0.282486	0.0947409	GABRB3, GABRA2, CBLN4
GOTERM_BP_DIRECT	GO:0051146~striated muscle cell differentiation	3	0.282486	0.0947409	MYOD1, KRAS, BVES
GOTERM_BP_DIRECT	GO:0017156~calcium ion regulated exocytosis	4	0.376648	0.0977368	SYT2, SYT12, SYT10, SYT7
GOTERM_BP_DIRECT	GO:0051966~regulation of synaptic transmission, glutamatergic	4	0.376648	0.0977368	GRM4, GRM6, LRRK2, GRM1
GOTERM_BP_DIRECT	GO:0051923~sulfation	4	0.376648	0.0977368	SULT1C2, SULT1E1, SULT6B1, SULT2A1
GOTERM_BP_DIRECT	GO:0007528~neuromuscular junction development	4	0.376648	0.0977368	CHRNA1, MUSK, NEDD4, LRRK2
GOTERM_BP_DIRECT	GO:0006874~cellular calcium ion homeostasis	8	0.753296	0.0983496	SLC24A2, NPPC, CASR, EDN2, ATP2B3, SLC30A1, ATP2A1, TRPM8
KEGG_PATHWAY	ssc04080:Neuroactive ligand-receptor interaction	55	5.17891	1.03643e-12	GABRB3, OXTR, NPFFR1, MLNR, RXFP2, GRM1, GABRR1, GRM4, GRM6, BDKRB2, PRLHR, LHCGR, CHRNB3, EDN2, FSHB, PTH2R, OPRM1, SSTR1, SSTR3, ADCYAP1, GAL, CHRNA1, GRIA2, CHRNA4, GIPR, CHRNA6, PTH2, CRHR1, GHRHR, P2RY4, HRH3, PATE2, DRD2, CGA, GABRD, DRD4, NTSR1, NTSR2, GRIA4, GABRA2, HTR1E, HTR1F, GABRA4, GZMA, GABRA3, GCG, GRIN2C, HCRTR2, GRIN1, GRIN2D, MC1R, GLRB, LEP, LYPD6B, F2RL2
KEGG_PATHWAY	ssc05022:Pathways of neurodegeneration - multiple diseases	41	3.86064	0.00112381	CAMK2B, ND6, GRIA2, NDUFB8, ATP8, LRRK2, CAMK2A, CACNA1B, COX7A2, ATP2A1, COX6A1, COX7C, GRM1, SLC6A3, KIF5C, CASP3, NEFL, COX1, PRPH, GRIA4, DNAH12, WNT10A, DNAH17, DNAH14, GRIN2C, GRIN1, GRIN2D, PSMA5, PSMA3, PSMA1, PSMA2, KRAS, ND1, SLC25A5, ND3, CALM2, ND5, CDK5R1, ND4
KEGG_PATHWAY	ssc04024:cAMP signaling pathway	31	2.91902	8.09059e-07	HCN4, CAMK2B, GRIA2, OXTR, GIPR, CAMK2A, ATP1A2, ATP2A1, ADCY1, CRHR1, CGA, DRD2, PRKACB, GRIA4, LHCGR, EDN2, HTR1E, HTR1F, FSHB, ATP2B3, GCG, SSTR1, GRIN2C, GRIN1, GRIN2D, ADCYAP1, PPP1R1B, CNGB3, CALM2
KEGG_PATHWAY	ssc05010:Alzheimer disease	31	2.91902	0.0131284	ND6, NDUFB8, ATP8, IRS4, COX7A2, ATP2A1, COX6A1, COX7C, KIF5C, CASP3, COX1, SLC39A4, WNT10A, SLC39A12, GRIN2C, GRIN1, GRIN2D, PSMA5, PSMA3, PSMA1, PSMA2, KRAS, ND1, SLC25A5, ND3, CALM2, ND5, CDK5R1, ND4
KEGG_PATHWAY	ssc05012:Parkinson disease	30	2.82486	9.96952e-05	CAMK2B, ND6, NDUFB8, ATP8, LRRK2, CAMK2A, COX7A2, COX6A1, COX7C, SLC6A3, KIF5C, CASP3, COX1, DRD2, PRKACB, SLC39A4, SLC39A12, PSMA5, PSMA3, PSMA1, TH, PSMA2, ND1, SLC25A5, ND3, CALM2, ND5, ND4
KEGG_PATHWAY	ssc05016:Huntington disease	30	2.82486	0.0010314	ND6, GRIA2, NDUFB8, ATP8, CLTC, CACNA1B, COX7A2, COX6A1, COX7C, KIF5C, CASP3, COX1, PPARGC1A, GRIA4, DNAH12, KCNJ10, DNAH17, DNAH14, SOD2, GRIN1, PSMA5, PSMA3, PSMA1, PSMA2, TBPL2, ND1, SLC25A5, ND3, ND5, ND4
KEGG_PATHWAY	ssc05014:Amyotrophic lateral sclerosis	29	2.7307	0.0193159	ND6, GRIA2, NDUFB8, ATP8, COX7A2, COX6A1, NXT2, COX7C, KIF5C, CASP3, NEFL, COX1, UBQLN3, PRPH, DNAH12, DNAH17, DNAH14, NRG2, GRIN2C, GRIN1, GRIN2D, PSMA5, PSMA3, PSMA1, PSMA2, ND1, ND3, ND5, ND4
KEGG_PATHWAY	ssc04020:Calcium signaling pathway	28	2.63653	0.000119552	CAMK2B, MYLK2, OXTR, CAMK2A, CACNA1B, CACNA1A, ATP2A1, ADCY1, GRM1, FGF6, PLCZ1, BDKRB2, FGF20, PRKACB, NTSR1, LHCGR, ATP2B3, NGF, GRIN2C, GRIN1, TRDN, GRIN2D, FGF16, FGF19, SLC25A5, CALM2
KEGG_PATHWAY	ssc04723:Retrograde endocannabinoid signaling	26	2.44821	1.18664e-07	GABRB3, ND6, GRIA2, NDUFB8, CACNA1B, CACNA1A, ADCY1, GRM1, GNGT1, GABRR1, GNG4, SLC17A6, SLC17A7, SLC17A8, PRKACB, GABRD, GRIA4, GABRA2, KCNJ6, KCNJ9, GABRA4, GABRA3, ND1, ND3, ND5, ND4
KEGG_PATHWAY	ssc05020:Prion disease	26	2.44821	0.00325132	ND6, NDUFB8, ATP8, CACNA1B, COX7A2, COX6A1, C8B, COX7C, C8G, C7, KIF5C, CASP3, COX1, PRKACB, GRIN2C, GRIN1, GRIN2D, PSMA5, PSMA3, PSMA1, PSMA2, ND1, SLC25A5, ND3, ND5, ND4
KEGG_PATHWAY	ssc04728:Dopaminergic synapse	23	2.16573	5.89971e-07	CAMK2B, GRIA2, KCNJ6, KCNJ9, CAMK2A, CACNA1B, CACNA1A, SLC6A3, GNGT1, TH, PPP2R2C, CALY, KIF5C, GNG4, PPP1R1B, DRD2, CALM2, BMAL1, PRKACB, DRD4, GRIA4
KEGG_PATHWAY	ssc04060:Cytokine-cytokine receptor interaction	23	2.16573	0.0208575	CX3CR1, IL22, IL33, NGFR, BMP10, CXCL9, IL1R1, IL31RA, IL20RA, IL1RAP, INHBA, TAPBPL, NGF, INHBC, CX3CL1, TNFSF13B, CXCL10, IL18RAP, AMCF-II, LEP, ACKR4, INHA, CCR10
KEGG_PATHWAY	ssc04714:Thermogenesis	22	2.07156	0.00761971	COA4, ND6, CPT1A, NDUFB8, COX16, ATP8, COX7A2, GCG, ADCY1, COX6A1, COX7C, RPS6KA3, TFR2, VCPKMT, KRAS, ND1, COX1, ND3, PRKACB, PPARGC1A, ND5, ND4
KEGG_PATHWAY	ssc05208:Chemical carcinogenesis - reactive oxygen species	21	1.9774	0.0120206	ND6, NDUFB8, ATP8, MGST3, EPHX4, MGST1, COX7A2, LPO, COX6A1, SOD2, COX7C, PRKD3, CYP1A1, VCPKMT, KRAS, ND1, COX1, ND3, SLC25A5, ND5, ND4
KEGG_PATHWAY	ssc04724:Glutamatergic synapse	20	1.88324	3.84219e-06	GRIA2, PLA2G4D, CACNA1A, ADCY1, SLC1A6, GRIN2C, GRM1, GRIN1, GRIN2D, GNGT1, GRM4, GNG4, GRM6, SLC17A6, SLC17A7, DLGAP1, SLC17A8, SLC38A3, PRKACB, GRIA4
KEGG_PATHWAY	ssc05033:Nicotine addiction	18	1.69492	2.45921e-12	GABRA2, GABRB3, GRIA2, CHRNA4, GABRA4, CHRNA6, GABRA3, CACNA1B, CACNA1A, GRIN2C, GRIN1, GRIN2D, GABRR1, SLC17A6, SLC17A7, SLC17A8, GABRD, GRIA4
KEGG_PATHWAY	ssc05207:Chemical carcinogenesis - receptor activation	18	1.69492	0.0293715	PAQR5, CHRNA4, MGST3, CACNA1B, EPHX4, MGST1, CACNA1A, ADCY1, PARP9, DLL3, RPS6KA3, FGF16, FGF6, FGF20, CYP1A1, VCPKMT, KRAS, PRKACB
KEGG_PATHWAY	ssc04727:GABAergic synapse	17	1.60075	1.24553e-05	GABRA2, GABRB3, KCNJ6, GAD1, GABRA4, GABRA3, CACNA1B, CACNA1A, SLC6A11, ADCY1, SLC6A1, GNGT1, GABRR1, GNG4, SLC38A3, PRKACB, GABRD
KEGG_PATHWAY	ssc04713:Circadian entrainment	17	1.60075	3.70594e-05	CAMK2B, GRIA2, KCNJ6, KCNJ9, CAMK2A, ADCY1, GRIN2C, GRIN1, GRIN2D, GNGT1, ADCYAP1, GNG4, CALM2, PRKACB, GRIA4
KEGG_PATHWAY	ssc04725:Cholinergic synapse	17	1.60075	0.000187911	KCNJ4, CAMK2B, ACHE, KCNJ6, CHRNA4, CAMK2A, CHRNA6, CACNA1B, CACNA1A, ADCY1, GNGT1, SLC5A7, GNG4, KCNQ2, KRAS, PRKACB, SLC18A3
KEGG_PATHWAY	ssc05017:Spinocerebellar ataxia	17	1.60075	0.00313287	GRIA2, KCND3, CACNA1A, ATP2A1, SLC1A6, GRIN2C, GRM1, GRIN1, GRIN2D, PSMA5, PSMA3, DAB1, PSMA1, PSMA2, TBPL2, MYOD1, SLC25A5
KEGG_PATHWAY	ssc05034:Alcoholism	17	1.60075	0.0139578	GRIN2C, SLC6A3, GRIN1, GRIN2D, GNGT1, H2AC12, TH, GNG4, PPP1R1B, VCPKMT, KRAS, DRD2, CALM2, PRKACB
KEGG_PATHWAY	ssc04151:PI3K-Akt signaling pathway	16	2.30833	0.000268412	COL6A2, COL4A6, COL6A3, ITGA7, SOS2, SGK2, CSF1R, LAMA5, TNXB, PKN3, PIK3R2, EFNA4, THBS4, INS, RXRA, GNG4
KEGG_PATHWAY	ssc04921:Oxytocin signaling pathway	16	1.50659	0.0085352	KCNJ4, CAMK2B, MYLK2, OXTR, KCNJ6, PLA2G4D, KCNJ9, CAMK2A, CACNA2D2, ADCY1, CACNG7, KRAS, CALM2, PRKACB
KEGG_PATHWAY	ssc05031:Amphetamine addiction	15	1.41243	5.47248e-06	CAMK2B, GRIA2, CAMK2A, GRIN2C, SLC6A3, GRIN1, GRIN2D, ARC, TH, PPP1R1B, CALM2, PRKACB, GRIA4
KEGG_PATHWAY	ssc05032:Morphine addiction	15	1.41243	0.000218115	GABRA2, GABRB3, KCNJ6, KCNJ9, GABRA4, GABRA3, CACNA1B, CACNA1A, OPRM1, ADCY1, GNGT1, GABRR1, GNG4, PRKACB, GABRD
KEGG_PATHWAY	ssc04750:Inflammatory mediator regulation of TRP channels	15	1.41243	0.00125561	CAMK2B, PLA2G4D, TRPA1, IL1R1, CAMK2A, IL1RAP, ADCY1, NGF, ASIC4, BDKRB2, TRPM8, CALM2, PRKACB
KEGG_PATHWAY	ssc04720:Long-term potentiation	14	1.31827	1.95513e-05	CAMK2B, RPS6KA3, GRIA2, CAMK2A, KRAS, ADCY1, GRIN2C, CALM2, PRKACB, GRM1, GRIN1, GRIN2D
KEGG_PATHWAY	ssc04742:Taste transduction	14	1.31827	6.08596e-05	GABRA2, HCN4, ENTPD2, HTR1E, HTR1F, GABRA4, GABRA3, CACNA1A, HTR3A, GRM1, GRM4, P2RY4, SCN9A, PRKACB
KEGG_PATHWAY	ssc04726:Serotonergic synapse	14	1.31827	0.00706824	GABRB3, KCNJ6, PLA2G4D, HTR1E, KCNJ9, HTR1F, CACNA1B, CACNA1A, HTR3A, GNGT1, GNG4, CASP3, KRAS, PRKACB
KEGG_PATHWAY	ssc04261:Adrenergic signaling in cardiomyocytes	14	1.31827	0.0341456	CAMK2B, CACNG7, PPP2R2C, CAMK2A, ATP2B3, CACNA2D2, ATP1A2, ATP2A1, SCN5A, ADCY1, CALM2, PRKACB
KEGG_PATHWAY	ssc04721:Synaptic vesicle cycle	13	1.22411	0.000430103	CLTC, CACNA1B, CACNA1A, SLC6A11, SLC6A1, SLC1A6, SLC6A3, SLC6A5, SLC6A7, SLC17A6, SLC17A7, SLC17A8, SLC18A3
KEGG_PATHWAY	ssc04912:GnRH signaling pathway	13	1.22411	0.0019889	MAP3K2, CAMK2B, PLA2G4D, FSHB, CAMK2A, VCPKMT, KRAS, ADCY1, CGA, CALM2, PRKACB
KEGG_PATHWAY	ssc04922:Glucagon signaling pathway	13	1.22411	0.00522035	CAMK2B, PFKFB1, CPT1A, CAMK2A, SLC2A2, GCG, PCK1, CALM2, PRKACB, PPARGC1A, G6PC1
KEGG_PATHWAY	ssc04610:Complement and coagulation cascades	13	0.94162	0.0203506	C8G, PROC, C7, CFI, BDKRB2, F13A1, F13B, C8B, KLKB1, F2RL2, FGB, C6, TFPI
KEGG_PATHWAY	ssc04915:Estrogen signaling pathway	13	1.22411	0.0391481	KCNJ6, KCNJ9, KRT36, VCPKMT, KRT12, KRAS, OPRM1, ADCY1, CALM2, PRKACB, GRM1
KEGG_PATHWAY	ssc04971:Gastric acid secretion	12	1.12994	0.00124033	CAMK2B, MYLK2, SLC9A4, KCNJ10, CAMK2A, SLC26A7, ATP1A2, ADCY1, CALM2, PRKACB
KEGG_PATHWAY	ssc04911:Insulin secretion	11	1.03578	0.0110645	CAMK2B, ADCYAP1, KCNJ11, ABCC8, CAMK2A, KCNN1, SLC2A2, ATP1A2, GCG, ADCY1, PRKACB
KEGG_PATHWAY	ssc04976:Bile secretion	11	1.03578	0.0110645	ABCG8, SLC9A3, AQP4, ATP1A2, ADCY1, BAAT, ABCB11, SLC22A8, PRKACB, SULT2A1
KEGG_PATHWAY	ssc05030:Cocaine addiction	10	0.94162	0.000619454	GRIA2, TH, PPP1R1B, DRD2, GRIN2C, PRKACB, SLC6A3, GRIN1, GRIN2D, CDK5R1
KEGG_PATHWAY	ssc04925:Aldosterone synthesis and secretion	10	0.94162	0.0448484	CAMK2B, PRKD3, CAMK2A, ATP2B3, ATP1A2, ADCY1, CALM2, PRKACB
KEGG_PATHWAY	ssc04978:Mineral absorption	9	0.847458	0.00572971	SLC9A3, SLC6A19, ATP2B3, TRPM7, ATP1A2, SLC30A1, ATP7A, SLC26A3, SLC39A4
KEGG_PATHWAY	ssc04744:Phototransduction	7	0.659134	0.00203591	GNGT1, GRK1, GUCY2D, PDE6B, CALM2
KEGG_PATHWAY	ssc00514:Other types of O-glycan biosynthesis	7	0.659134	0.0313366	GALNT14, GALNT13, GALNT16, OGT, GALNT9, GALNT8
KEGG_PATHWAY	ssc02010:ABC transporters	7	0.659134	0.0443904	ABCG8, ABCC8, ABCB5, ABCC9, ABCA12, ABCB11, ABCC12
KEGG_PATHWAY	ssc00430:Taurine and hypotaurine metabolism	5	0.47081	0.0201472	GAD1, GADL1, FMO2, BAAT
KEGG_PATHWAY	ssc04913:Ovarian steroidogenesis	7	0.659134	0.0648807	LHCGR, PLA2G4D, FSHB, CYP1A1, ADCY1, CGA, PRKACB
KEGG_PATHWAY	ssc04916:Melanogenesis	10	0.94162	0.0657351	CAMK2B, WNT10A, MC1R, CAMK2A, KRAS, ADCY1, CALM2, PRKACB
KEGG_PATHWAY	ssc04061:Viral protein interaction with cytokine and cytokine receptor	9	0.847458	0.0680995	CX3CR1, CXCL10, CXCL9, IL18RAP, AMCF-II, IL20RA, ACKR4, CCR10, CX3CL1
KEGG_PATHWAY	ssc04975:Fat digestion and absorption	6	0.564972	0.0721615	ABCG8, FABP2, PNLIPRP2, NPC1L1, CEL, APOB
KEGG_PATHWAY	ssc04260:Cardiac muscle contraction	9	0.847458	0.0758509	CACNG7, CACNA2D2, COX7A2, ATP1A2, COX1, ATP2A1, COX6A1, COX7C, TRDN
KEGG_PATHWAY	ssc04930:Type II diabetes mellitus	6	0.564972	0.0902418	KCNJ11, ABCC8, CACNA1B, IRS4, SLC2A2, CACNA1A
KEGG_PATHWAY	ssc04014:Ras signaling pathway	18	1.69492	0.0975191	NGFR, PLA2G4D, KSR2, NGF, GRIN1, GNGT1, FGF16, FGF6, GNG4, FGF19, NF1, FGF20, VCPKMT, KRAS, CALM2, PRKACB
KEGG_PATHWAY	ssc04964:Proximal tubule bicarbonate reclamation	4	0.376648	0.0994507	SLC9A3, ATP1A2, PCK1, SLC38A3
KEGG_PATHWAY	ssc00190:Oxidative phosphorylation	12	1.12994	0.0913551	ND6, NDUFB8, ATP8, PPA1, COX7A2, ND1, COX1, ND3, COX6A1, COX7C, ND5, ND4

## Sheet: Sheet 7
Sheet 7. GO-BP and KEGG pathway enrichment analyses of DEGs in liver tissue infected with ASFV at 1 dpi
Category	Term	Count	%	PValue	Genes
GOTERM_BP_DIRECT	GO:0002523~leukocyte migration involved in inflammatory response	2	2.5974	0.00251267	S100A9, S100A8
GOTERM_BP_DIRECT	GO:0010951~negative regulation of endopeptidase activity	4	5.19481	0.000845104	AHSG, FETUB, SERPINA6, HRG
GOTERM_BP_DIRECT	GO:0014002~astrocyte development	3	3.8961	0.00113179	PLP1, S100A9, S100A8
GOTERM_BP_DIRECT	GO:0018119~peptidyl-cysteine S-nitrosylation	2	2.5974	0.00168209	S100A9, S100A8
GOTERM_BP_DIRECT	GO:0018149~peptide cross-linking	2	2.5974	0.00774556	F13A1, TGM3
GOTERM_BP_DIRECT	GO:0021591~ventricular system development	2	2.5974	0.00576646	CELSR2, AK8
GOTERM_BP_DIRECT	GO:0030574~collagen catabolic process	2	2.5974	0.00929934	MMP11, MMP8
GOTERM_BP_DIRECT	GO:0032496~response to lipopolysaccharide	3	3.8961	0.00211444	S100A9, S100A8, IDO1
GOTERM_BP_DIRECT	GO:0032693~negative regulation of interleukin-10 production	2	2.5974	0.00496318	MMP8, IDO1
GOTERM_BP_DIRECT	GO:0032869~cellular response to insulin stimulus	3	3.8961	0.00182405	PKLR, LPIN1
GOTERM_BP_DIRECT	GO:0032880~regulation of protein localization	3	3.8961	0.00234401	HSP90AA1, ITGB3, CELSR2
GOTERM_BP_DIRECT	GO:0033627~cell adhesion mediated by integrin	2	2.5974	0.00774556	MMRN1, ITGB3
GOTERM_BP_DIRECT	GO:0042403~thyroid hormone metabolic process	2	2.5974	0.0037456	SULT1B1, DIO1
GOTERM_BP_DIRECT	GO:0045429~positive regulation of nitric oxide biosynthetic process	2	2.5974	0.00852569	HSP90AA1, MMP8
GOTERM_BP_DIRECT	GO:0048675~axon extension	2	2.5974	0.00929934	HSP90AA1, ULK1
GOTERM_BP_DIRECT	GO:0050832~defense response to fungus	2	2.5974	0.0037456	S100A12, HRG
GOTERM_BP_DIRECT	GO:0051923~sulfation	2	2.5974	0.00774556	SULT1B1, SULT1C2
GOTERM_BP_DIRECT	GO:0061564~axon development	2	2.5974	0.00455901	PLP1, ZPR1
GOTERM_BP_DIRECT	GO:0061844~antimicrobial humoral immune response mediated by antimicrobial peptide	3	3.8961	0.00118082	S100A12, HRG, S100A9
GOTERM_BP_DIRECT	GO:0070207~protein homotrimerization	2	2.5974	0.00455901	STEAP4, SLC1A2
GOTERM_BP_DIRECT	GO:0070488~neutrophil aggregation	2	2.5974	0.00844557	S100A9, S100A8
GOTERM_BP_DIRECT	GO:0071716~leukotriene transport	2	2.5974	0.0012642	ABCC3, ABCC11
GOTERM_BP_DIRECT	GO:0098656~anion transmembrane transport	2	2.5974	0.00774556	SLC1A2, SLC13A5
KEGG_PATHWAY	ssc00564:Glycerophospholipid metabolism	3	3.8961	0.00673646	CHKA, LPIN1, ETNPPL
KEGG_PATHWAY	ssc01100:Metabolic pathways	12	15.5844	0.00627936	CHIT1, NQO1, TKFC, NNMT, CHKA, PKLR, FASN, LPIN1, ATP6V0D2, AK8, ETNPPL, IDO1
KEGG_PATHWAY	ssc04151:PI3K-Akt signaling pathway	14	3.84139	1.96728e-05	NGFR, VWF, ITGA3, TSC2, COL1A1, COL4A2, COL4A1, COL6A2, ITGA11, IL2RB, COL4A6, ITGA8, COL6A3, COL9A3
KEGG_PATHWAY	ssc04657:IL-17 signaling pathway	4	5.19481	0.00684647	HSP90AA1, LCN2, S100A9, S100A8

## Sheet: Sheet 8
Sheet 8. GO-BP and KEGG pathway enrichment analyses of DEGs in kidney tissue infected with ASFV at 1 dpi
Category	Term	Count	%	PValue	Genes
GOTERM_BP_DIRECT	GO:0070509~calcium ion import	6	0.952381	0.000128301	CACNA1B, CACNA1C, CACNA1F, CACNA1E, SLC24A5, CACNA1G
GOTERM_BP_DIRECT	GO:0030198~extracellular matrix organization	14	2.22222	0.000311599	POSTN, COL27A1, SERPINB5, GFAP, COL2A1, ADAMTS13, COL4A2, COL5A1, ABI3BP, BCL3, COL9A3, SOX9, CCN1, ADAMTS8
GOTERM_BP_DIRECT	GO:0014032~neural crest cell development	5	0.793651	0.00159777	FOXC1, TCOF1, SOX8, SOX11, SOX9
GOTERM_BP_DIRECT	GO:0071222~cellular response to lipopolysaccharide	11	1.74603	0.00386998	CD274, CXCL10, CXCL9, JUN, CXCL11, KLRK1, TNIP3, CD180, LY96, CMPK2, NR1D1
GOTERM_BP_DIRECT	GO:0019228~neuronal action potential	5	0.793651	0.00460629	CACNA1B, MYH14, SCN4A, CACNA1F, CACNA1G
GOTERM_BP_DIRECT	GO:0016339~calcium-dependent cell-cell adhesion via plasma membrane cell adhesion molecules	5	0.793651	0.00548419	NLGN1, SELL, CDH12, CDH8, CDH18
GOTERM_BP_DIRECT	GO:0007043~cell-cell junction assembly	5	0.793651	0.00756017	CDH12, PKP1, CDH8, CDH18, HDAC7
GOTERM_BP_DIRECT	GO:0086010~membrane depolarization during action potential	4	0.634921	0.00814579	CACNA1B, SCN4A, CACNA1F, CACNA1G
GOTERM_BP_DIRECT	GO:0009615~response to virus	6	0.952381	0.0100358	IFIH1, RSAD2, BCL3, MST1R, NMI, IFIT1
GOTERM_BP_DIRECT	GO:0006816~calcium ion transport	6	0.952381	0.0100358	CCR1, RAMP3, NMUR1, CACNA1C, KCNN4, CACNA1E
GOTERM_BP_DIRECT	GO:0045954~positive regulation of natural killer cell mediated cytotoxicity	4	0.634921	0.0101147	KLRK1, SH2D1A, SLAMF6, KLRD1
GOTERM_BP_DIRECT	GO:0007156~homophilic cell adhesion via plasma membrane adhesion molecules	10	1.5873	0.0116785	CDH4, CHL1, CDH22, PLXNB3, CDH12, ALPK3, PCDH1, CDH8, CDH18, IGSF9
GOTERM_BP_DIRECT	GO:0045071~negative regulation of viral genome replication	5	0.793651	0.0131245	IFIH1, ISG20, FAM111A, RSAD2, EIF2AK2
GOTERM_BP_DIRECT	GO:0034765~regulation of ion transmembrane transport	9	1.42857	0.014561	KCNK13, KCNC4, CACNA1B, CYBB, SCN4A, CACNA1C, CACNA1F, CACNA1E, CACNA1G
GOTERM_BP_DIRECT	GO:0002322~B cell proliferation involved in immune response	3	0.47619	0.0151411	CD19, CD180, GAPT
GOTERM_BP_DIRECT	GO:0060009~Sertoli cell development	3	0.47619	0.0151411	HSD17B4, SOX8, SOX9
GOTERM_BP_DIRECT	GO:0045444~fat cell differentiation	6	0.952381	0.0162854	NR4A1, SREBF1, CNTN2, SOX8, INHBB, ATF5
GOTERM_BP_DIRECT	GO:0006952~defense response	6	0.952381	0.0162854	CXCL10, STAT2, CYBB, ACOD1, SSC5D
GOTERM_BP_DIRECT	GO:0042127~regulation of cell proliferation	9	1.42857	0.0163253	JAG2, CXCL10, CXCL9, JUN, FANCL, STAT2, TNC, FANCA, SOX9
GOTERM_BP_DIRECT	GO:0000122~negative regulation of transcription from RNA polymerase II promoter	26	4.12698	0.0174877	FOXC1, NFIX, ATN1, AEBP1, GATA1, HDAC7, GLI2, SOX18, SOX8, SOX9, CIC, TP63, LMO1, EGR1, SREBF1, MLIP, CBX6, MSX2, WFS1, SOX11, NR1D1, FOXP4, NCOR2, MED25, NFIC, ZFPM1
GOTERM_BP_DIRECT	GO:0051281~positive regulation of release of sequestered calcium ion into cytosol	4	0.634921	0.0175521	CXCL10, CXCL9, GPER1, APLNR
GOTERM_BP_DIRECT	GO:0045087~innate immune response	17	2.69841	0.0190613	FGB, RSAD2, SH2D1A, LY96, CYBB, JCHAIN, IFIH1, ISG20, C5, KLRK1, VNN1, C7, RNF39, TLR8, S100A12, S100A8
GOTERM_BP_DIRECT	GO:0046007~negative regulation of activated T cell proliferation	3	0.47619	0.0207348	CD274, PDCD1LG2, IDO1
GOTERM_BP_DIRECT	GO:0050804~modulation of synaptic transmission	6	0.952381	0.0210585	NTF4, NLGN1, GRIK5, GPER1, LRRC4, CACNA1B
GOTERM_BP_DIRECT	GO:0045664~regulation of neuron differentiation	4	0.634921	0.023817	NTF4, CASZ1, NLGN1, ZFHX2
GOTERM_BP_DIRECT	GO:0006357~regulation of transcription from RNA polymerase II promoter	49	7.77778	0.0246374	CCNT2, HR, IKZF3, GLI2, SIX5, CREB3L1, SOX8, SOX9, CIC, TP63, SREBF1, MSX2, TCF15, FOXP4, HIC1, NCOR2, MYCN, TFEC, AHRR, ATF5, FOXC1, NFIX, ZBTB46, FOXO6, RAI1, MNT, ZNF865, ZNF286A, ZNF189, TBX1, EGR1, JUN, MYPOP, ZFHX2, IRX5, IRX6, IRX3, STAT2, GRHL3, INHBA, GRHL1, NR4A1, TFAP4, SP2, TNIP3, TBX10, NFIC, FOSB, ZNF575
GOTERM_BP_DIRECT	GO:0045893~positive regulation of transcription, DNA-templated	15	2.38095	0.0262114	CDKN1C, INO80E, JUN, NFIX, MSTN, DTX3L, IRX6, SOX11, INHBA, GDF7, BICRA, RAI1, IL5, NFIC, CAMK4
GOTERM_BP_DIRECT	GO:0001501~skeletal system development	6	0.952381	0.0266613	JAG2, RAI1, COL2A1, SOX11, SOX9, TP63
GOTERM_BP_DIRECT	GO:0061029~eyelid development in camera-type eye	3	0.47619	0.0270445	SOX11, GRHL3, INHBA
GOTERM_BP_DIRECT	GO:0045956~positive regulation of calcium ion-dependent exocytosis	3	0.47619	0.0270445	CACNA1B, CACNA1F, CACNA1G
GOTERM_BP_DIRECT	GO:0045907~positive regulation of vasoconstriction	4	0.634921	0.0273444	FGB, OXTR, FGG, COX1
GOTERM_BP_DIRECT	GO:0048167~regulation of synaptic plasticity	4	0.634921	0.0273444	JPH4, VGF, ADGRB1, LZTS1
GOTERM_BP_DIRECT	GO:0034332~adherens junction organization	4	0.634921	0.0273444	CDH12, CDH8, CDH18, PLEC
GOTERM_BP_DIRECT	GO:0006955~immune response	16	2.53968	0.0280168	CCR1, CD274, GHSR, CXCL9, JUN, IFI44, IFI44L, CXCL10, CXCL11, IL5, CD28, CTLA4, TLR8, FAS, CD244, CCR10
GOTERM_BP_DIRECT	GO:0051607~defense response to virus	11	1.74603	0.0282733	IFIH1, ISG20, CXCL9, RSAD2, STAT2, IFIT5, EIF2AK2, TLR8, DDX60, IFI44L, IFIT2
GOTERM_BP_DIRECT	GO:0042475~odontogenesis of dentin-containing tooth	5	0.793651	0.0306981	JAG2, FOXC1, CCDC154, TP63, GLI2
GOTERM_BP_DIRECT	GO:0030155~regulation of cell adhesion	5	0.793651	0.0306981	JAG2, LAMA5, LAMA3, TNC, SOX9
GOTERM_BP_DIRECT	GO:0045662~negative regulation of myoblast differentiation	4	0.634921	0.0311341	CXCL10, MSTN, SOX8, SOX9
GOTERM_BP_DIRECT	GO:0030502~negative regulation of bone mineralization	3	0.47619	0.0340168	CCR1, SOX9, GATA1
GOTERM_BP_DIRECT	GO:0035987~endodermal cell differentiation	4	0.634921	0.0351841	COL4A2, LAMB3, LAMA3, INHBA
GOTERM_BP_DIRECT	GO:0009409~response to cold	4	0.634921	0.0351841	PCSK1N, VGF, ACADM, CDH8
GOTERM_BP_DIRECT	GO:0032729~positive regulation of interferon-gamma production	6	0.952381	0.0405051	KLRK1, BCL3, TLR8, SLAMF6, ZFPM1, CD244
GOTERM_BP_DIRECT	GO:0002021~response to dietary excess	3	0.47619	0.0416006	PCSK1N, ACVR1C, VGF
GOTERM_BP_DIRECT	GO:0051693~actin filament capping	3	0.47619	0.0416006	SPTA1, SPTBN4, SPTBN2
GOTERM_BP_DIRECT	GO:0042060~wound healing	5	0.793651	0.0429804	FGFR1OP2, GRHL3, EVPL, PPL, PLEC
GOTERM_BP_DIRECT	GO:0042130~negative regulation of T cell proliferation	4	0.634921	0.0440533	CD274, PLA2G2D, VSIG4, MAD1L1
GOTERM_BP_DIRECT	GO:0098742~cell-cell adhesion via plasma-membrane adhesion molecules	4	0.634921	0.0488649	CDH4, CDH12, CDH8, CDH18
GOTERM_BP_DIRECT	GO:0001578~microtubule bundle formation	4	0.634921	0.0488649	NUMA1, TRIM46, NAV1, TPPP
GOTERM_BP_DIRECT	GO:0061024~membrane organization	3	0.47619	0.0497479	SAR1A, LPCAT2, MTSS2
GOTERM_BP_DIRECT	GO:0033690~positive regulation of osteoblast proliferation	3	0.47619	0.0497479	SOX8, CCN1, GATA1
GOTERM_BP_DIRECT	GO:0060174~limb bud formation	3	0.47619	0.0497479	COL2A1, SOX11, SOX9
GOTERM_BP_DIRECT	GO:0009617~response to bacterium	6	0.952381	0.0580146	GPM6A, CXCL9, RGS1, GZMA, IFI44, IKZF3
GOTERM_BP_DIRECT	GO:0001541~ovarian follicle development	4	0.634921	0.0592187	FOXC1, VGF, MSH4, INHBA
GOTERM_BP_DIRECT	GO:0006954~inflammatory response	12	1.90476	0.0650337	CCR1, PTGFR, CXCL10, CD96, C5, CXCL9, CXCL11, S100A12, CYBB, TLR8, IL17B, IDO1
GOTERM_BP_DIRECT	GO:0007569~cell aging	3	0.47619	0.0675524	MNT, MORC3, TP63
GOTERM_BP_DIRECT	GO:1901741~positive regulation of myoblast fusion	3	0.47619	0.0675524	CD53, CXCL9, ADGRB1
GOTERM_BP_DIRECT	GO:0002009~morphogenesis of an epithelium	3	0.47619	0.0675524	SOX8, SOX9, SERPINB5
GOTERM_BP_DIRECT	GO:0055013~cardiac muscle cell development	3	0.47619	0.0675524	MYH11, MYH6, PLEC
GOTERM_BP_DIRECT	GO:0007267~cell-cell signaling	5	0.793651	0.070187	CCR1, PANX2, SH2D1A, GJA9, GATA1
GOTERM_BP_DIRECT	GO:0007189~adenylate cyclase-activating G-protein coupled receptor signaling pathway	8	1.26984	0.0739562	PTGFR, CXCL10, CXCL9, RAMP3, ADGRG7, GCGR, GPER1, ADGRB1
GOTERM_BP_DIRECT	GO:0005978~glycogen biosynthetic process	3	0.47619	0.0771253	GBE1, ACADM, NR1D1
GOTERM_BP_DIRECT	GO:0032924~activin receptor signaling pathway	3	0.47619	0.0771253	INHBB, INHBA, GDF7
GOTERM_BP_DIRECT	GO:0031295~T cell costimulation	3	0.47619	0.087093	CD274, CD28, ICOS
GOTERM_BP_DIRECT	GO:0050852~T cell receptor signaling pathway	6	0.952381	0.0871088	ITK, PTPRC, THEMIS, CD28, CTLA4
GOTERM_BP_DIRECT	GO:0045995~regulation of embryonic development	4	0.634921	0.0890917	LAMA5, INO80E, LAMA3, PHLDA2
GOTERM_BP_DIRECT	GO:0045944~positive regulation of transcription from RNA polymerase II promoter	27	4.28571	0.0944288	CASZ1, CALCOCO1, CRTC2, CCNT2, NFIX, GATA1, SOX18, CREB3L1, GPER1, DPF1, MYBL2, SOX8, SOX9, CCN1, PPARGC1B, LMO1, KDM6B, JUN, STAT2, SOX11, INHBA, NR1D1, METTL23, MED25, BCL3, TFEC, ZFPM1
GOTERM_BP_DIRECT	GO:0010628~positive regulation of gene expression	14	2.22222	0.0951541	PTGFR, CALCOCO1, FOXC1, RAMP3, TNC, GRHL3, SOX11, INHBA, GDF7, MYCN, GPER1, SOX8, SOX9, ADTRP
GOTERM_BP_DIRECT	GO:0045921~positive regulation of exocytosis	3	0.47619	0.0974186	FGB, FGG, CFTR
KEGG_PATHWAY	ssc05165:Human papillomavirus infection	19	3.01587	0.00267337	LAMA5, LAMB3, ITGA4, FZD4, WNT7B, STAT2, LAMA3, TNC, EIF2AK2, SCRIB, WNT11, COL2A1, COL4A2, COL6A2, CREB3L1, COL6A1, CHAD, FAS, COL9A3
KEGG_PATHWAY	ssc04060:Cytokine-cytokine receptor interaction	18	2.85714	0.000836073	CCR1, IL33, CXCL9, MSTN, MPL, INHBB, INHBA, GDF7, IL22RA1, CXCL10, CXCL11, IL5, ACVR1C, TNFRSF17, FAS, IL13RA2, IL17B, CCR10
KEGG_PATHWAY	ssc04080:Neuroactive ligand-receptor interaction	17	2.69841	0.0345617	DNAI4, PTGFR, P2RY13, GHSR, OXTR, GABBR1, GZMA, GCGR, GRIK5, NPY2R, OPRL1, GRIN2D, C5, VGF, ADORA3, APLNR, NMUR1
KEGG_PATHWAY	ssc04514:Cell adhesion molecules	15	2.38095	5.48249e-05	CD274, NLGN1, ITGA4, LRRC4, PDCD1LG2, L1CAM, CLDN22, CDH4, PTPRC, SELL, CD28, CTLA4, CNTN2, ICOS, LRRC4B
KEGG_PATHWAY	ssc04151:PI3K-Akt signaling pathway	15	2.38095	0.0228546	LAMA5, CRTC2, LAMB3, ITGA4, LAMA3, TNC, NTF4, COL2A1, COL4A2, CD19, COL6A2, CREB3L1, COL6A1, CHAD, COL9A3
KEGG_PATHWAY	ssc04024:cAMP signaling pathway	14	2.22222	0.00576429	GHSR, OXTR, GABBR1, JUN, CAMK2A, ATP1A3, CACNA1C, CACNA1F, GRIN2D, CREB3L1, CAMK4, PPP1R1B, SOX9, CFTR
KEGG_PATHWAY	ssc04020:Calcium signaling pathway	13	2.06349	0.028551	PTGFR, OXTR, CAMK1D, CAMK2A, CACNA1B, MST1R, CACNA1C, CACNA1F, CACNA1E, CACNA1G, GRIN2D, CAMK4, HRC
KEGG_PATHWAY	ssc04510:Focal adhesion	12	1.90476	0.0171293	LAMA5, JUN, COL2A1, COL4A2, ITGA4, LAMB3, COL6A2, COL6A1, LAMA3, CHAD, TNC, COL9A3
KEGG_PATHWAY	ssc04512:ECM-receptor interaction	11	1.74603	0.000112797	LAMA5, COL2A1, COL4A2, ITGA4, LAMB3, COL6A2, COL6A1, LAMA3, CHAD, TNC, COL9A3
KEGG_PATHWAY	ssc04974:Protein digestion and absorption	10	1.5873	0.00168464	COL27A1, COL2A1, COL4A2, COL5A1, COL6A2, COL6A1, ATP1A3, COL9A3, KCNN4, SLC38A2
KEGG_PATHWAY	ssc05031:Amphetamine addiction	9	1.42857	0.000361101	JUN, ARC, CAMK4, CREB3L1, CAMK2A, PPP1R1B, FOSB, CACNA1C, GRIN2D
KEGG_PATHWAY	ssc05164:Influenza A	9	1.42857	0.0452867	IFIH1, CXCL10, IL33, RSAD2, STAT2, EIF2AK2, FAS, KPNA5, PARP9
KEGG_PATHWAY	ssc04925:Aldosterone synthesis and secretion	8	1.26984	0.0108071	CAMK1D, CAMK4, CREB3L1, CAMK2A, ATP1A3, CACNA1C, CACNA1F, CACNA1G
KEGG_PATHWAY	ssc04660:T cell receptor signaling pathway	8	1.11111	0.0356335	ITK, JUN, IL5, PTPRC, CD28, CTLA4, ICOS, CD3E
KEGG_PATHWAY	ssc04911:Insulin secretion	7	1.11111	0.0247997	CREB3L1, CAMK2A, ATP1A3, CACNA1C, CACNA1F, KCNN4, VAMP2
KEGG_PATHWAY	ssc04260:Cardiac muscle contraction	7	1.11111	0.0274285	CACNG7, HRC, ATP1A3, COX1, CACNA1C, CACNA1F, MYH6
KEGG_PATHWAY	ssc04727:GABAergic synapse	7	1.11111	0.0332249	GABBR1, CACNA1B, SLC6A12, CACNA1C, HAP1, CACNA1F, SLC38A2
KEGG_PATHWAY	ssc05020:Prion disease	13	2.06349	0.0583925	EGR1, ND6, CACNA1B, NDUFB1, CYBB, CACNA1C, CACNA1F, GRIN2D, C5, C7, PSMA1, CREB3L1, COX1
KEGG_PATHWAY	ssc04610:Complement and coagulation cascades	8	0.952381	0.0603436	FGB, C5, C7, CFI, FGG, VSIG4, C6, TFPI
KEGG_PATHWAY	ssc04672:Intestinal immune network for IgA production	6	0.952381	0.00998341	IL5, ITGA4, CD28, TNFRSF17, ICOS, CCR10
KEGG_PATHWAY	ssc04929:GnRH secretion	6	0.952381	0.0267293	GABBR1, GPER1, CACNA1C, CACNA1F, KCNN4, CACNA1G
KEGG_PATHWAY	ssc04061:Viral protein interaction with cytokine and cytokine receptor	6	0.952381	0.0218777	CCR1, IL22RA1, CXCL10, CXCL9, CXCL11, CCR10
KEGG_PATHWAY	ssc05171:Coronavirus disease - COVID-19	12	1.90476	0.0692155	IFIH1, FGB, CXCL10, C5, JUN, C7, STAT2, FGG, EIF2AK2, CYBB, TLR8, RPL26
KEGG_PATHWAY	ssc04657:IL-17 signaling pathway	6	0.952381	0.0108126	CXCL10, JUN, IL5, FOSB, IL17B, S100A8
KEGG_PATHWAY	ssc05030:Cocaine addiction	5	0.793651	0.0374703	JUN, CREB3L1, PPP1R1B, FOSB, GRIN2D
KEGG_PATHWAY	ssc05340:Primary immunodeficiency	5	0.634921	0.0183912	CD79A, PTPRC, CD19, ICOS, CD8A
KEGG_PATHWAY	ssc04921:Oxytocin signaling pathway	8	1.26984	0.0974441	CACNG7, OXTR, JUN, CAMK1D, CAMK4, CAMK2A, CACNA1C, CACNA1F

## Sheet: Sheet 9
Sheet 9. GO-BP and KEGG pathway enrichment analyses of DEGs in heart tissue infected with ASFV at 1 dpi
	Term	Count	%	PValue	Genes
GOTERM_BP_DIRECT	GO:0000122~negative regulation of transcription from RNA polymerase II promoter	15	4.55927	0.0586752	EGR1, SREBF1, NFIX, UHRF1, WFS1, ATN1, FASLG, GATA3, GLI3, NCOR2, PER1, SOX18, E2F1, TIMELESS, TRIB3
KEGG_PATHWAY	ssc05165:Human papillomavirus infection	15	4.55927	0.000411925	NOTCH3, TNXB, ITGA4, LAMC3, FASLG, TICAM1, COL1A1, COL4A2, COL6A2, CREB3L1, ITGA11, COL6A1, E2F1, COL6A3, COL6A5
KEGG_PATHWAY	ssc04151:PI3K-Akt signaling pathway	14	4.25532	0.00217892	NGFR, TNXB, ITGA4, LAMC3, FASLG, COL1A1, COL4A2, COL6A2, CREB3L1, ITGA11, COL6A1, COL6A3, COL6A5, PCK1
GOTERM_BP_DIRECT	GO:0007155~cell adhesion	13	3.95137	0.00254394	CX3CR1, LGALS3BP, ITGA4, FIBCD1, NPNT, CELSR2, CD2, COL5A1, ITGA11, CERCAM, COL6A3, EMB, PCDH1
KEGG_PATHWAY	ssc04512:ECM-receptor interaction	13	3.95137	7.45991e-09	TNXB, ITGA4, LAMC3, NPNT, HSPG2, COL1A1, COL4A2, COL6A2, ITGA11, COL6A1, COL6A3, COL6A5, AGRN
KEGG_PATHWAY	ssc04510:Focal adhesion	12	3.64742	0.000209815	COL1A1, TNXB, COL4A2, ITGA4, LAMC3, COL6A2, ITGA11, COL6A1, ZYX, COL6A3, COL6A5, MYL9
GOTERM_BP_DIRECT	GO:0030198~extracellular matrix organization	11	3.34347	0.000115782	COL1A1, COL18A1, ADAMTS14, COL27A1, COL4A2, COL5A1, BCL3, ADAMTSL2, COL6A5, NPNT
KEGG_PATHWAY	ssc04974:Protein digestion and absorption	11	3.34347	3.41016e-06	COL1A1, COL18A1, COL27A1, COL4A2, SLC7A8, COL5A1, COL6A2, COL6A1, COL6A3, ATP1A3, COL6A5
GOTERM_BP_DIRECT	GO:0045893~positive regulation of transcription, DNA-templated	9	2.73556	0.0696421	RET, COL1A1, RAI1, BMP10, NFIX, PRDM16, GATA3, MT3, BICRA
KEGG_PATHWAY	ssc04060:Cytokine-cytokine receptor interaction	9	2.73556	0.0522906	CX3CR1, CXCL10, NGFR, BMP10, CXCL9, XCR1, ACVR1C, FASLG, TNFRSF11B
GOTERM_BP_DIRECT	GO:0007156~homophilic cell adhesion via plasma membrane adhesion molecules	8	2.43161	0.00433875	RET, CLSTN3, CDH24, DCHS1, EMB, PCDH1, CELSR2, CDH8
GOTERM_BP_DIRECT	GO:0006954~inflammatory response	8	2.43161	0.0711393	CX3CR1, CXCL10, CXCL9, CCRL2, S100A12, MS4A2, TICAM1, IDO1
KEGG_PATHWAY	ssc04658:Th1 and Th2 cell differentiation	8	2.43161	0.000489416	JAG2, NOTCH3, MAPK11, LCK, TBX21, GATA3, CD3E, CD3D
KEGG_PATHWAY	ssc05166:Human T-cell leukemia virus 1 infection	8	2.43161	0.0536391	CDC20, EGR1, ESPL1, LCK, CREB3L1, E2F1, CD3E, CD3D
KEGG_PATHWAY	ssc04810:Regulation of actin cytoskeleton	8	2.43161	0.0568197	C6, C7, ITGA4, ITGA11, MYH14, MYL9, IQGAP3, SLC9A1
GOTERM_BP_DIRECT	GO:0070374~positive regulation of ERK1 and ERK2 cascade	7	2.12766	0.0509267	FGB, RAMP3, DENND2B, GPER1, PTPN22, NPNT, MT3
KEGG_PATHWAY	ssc04660:T cell receptor signaling pathway	7	1.51976	0.0801908	MAPK11, CD8A, LCK, CD3E, CD3D, ITK, ICOS
GOTERM_BP_DIRECT	GO:0032729~positive regulation of interferon-gamma production	6	1.82371	0.00384523	CD2, KLRK1, CLEC7A, BCL3, SLAMF6, CD244
GOTERM_BP_DIRECT	GO:0002250~adaptive immune response	6	1.82371	0.0439654	CX3CR1, FGB, KLRK1, SH2D1A, CD3E, CD3D
GOTERM_BP_DIRECT	GO:0007189~adenylate cyclase-activating G-protein coupled receptor signaling pathway	6	1.82371	0.051853	CXCL10, CXCL9, RAMP3, GPER1, GPR4, PTHLH
KEGG_PATHWAY	ssc04610:Complement and coagulation cascades	6	1.82371	0.00705493	FGB, C6, C7, TFPI, C2, F5
KEGG_PATHWAY	ssc04659:Th17 cell differentiation	6	1.82371	0.0260512	MAPK11, LCK, TBX21, GATA3, CD3E, CD3D
KEGG_PATHWAY	ssc04936:Alcoholic liver disease	6	1.82371	0.0603506	SREBF1, MAPK11, FASN, FASLG, TICAM1, C2
KEGG_PATHWAY	ssc05135:Yersinia infection	6	1.82371	0.0664558	MAPK11, ITGA4, CD8A, LCK, TICAM1, SKAP2
GOTERM_BP_DIRECT	GO:0051281~positive regulation of release of sequestered calcium ion into cytosol	5	1.51976	0.000218034	CXCL10, CXCL9, GPER1, APLNR, CASQ1
GOTERM_BP_DIRECT	GO:0030199~collagen fibril organization	5	1.51976	0.00657369	COL1A1, ADAMTS14, TNXB, COL5A1, LOXL1
GOTERM_BP_DIRECT	GO:0050830~defense response to Gram-positive bacterium	5	1.51976	0.0283279	CHGA, KLRK1, SSC5D, DEFB1
GOTERM_BP_DIRECT	GO:0009617~response to bacterium	5	1.51976	0.0283279	UPK1B, CXCL9, FABP4, GZMA, PCK1
KEGG_PATHWAY	ssc04640:Hematopoietic cell lineage	5	1.51976	0.0452458	CD2, ITGA4, CD8A, CD3E, CD3D
KEGG_PATHWAY	ssc01522:Endocrine resistance	5	1.51976	0.051714	JAG2, NOTCH3, MAPK11, GPER1, E2F1
KEGG_PATHWAY	ssc05235:PD-L1 expression and PD-1 checkpoint pathway in cancer	5	1.51976	0.0551283	MAPK11, LCK, CD3E, TICAM1, CD3D
KEGG_PATHWAY	ssc04922:Glucagon signaling pathway	5	1.51976	0.0660845	LDHB, CREB3L1, SIK1, PCK1
KEGG_PATHWAY	ssc04928:Parathyroid hormone synthesis, secretion and action	5	1.51976	0.0739736	SLC34A3, EGR1, CREB3L1, GATA3, PTHLH
KEGG_PATHWAY	ssc05142:Chagas disease	5	1.51976	0.0801908	MAPK11, FASLG, CD3E, TICAM1, CD3D
KEGG_PATHWAY	ssc04650:Natural killer cell mediated cytotoxicity	5	1.51976	0.0844759	KLRK1, LCK, SH2D1A, FASLG, CD244
GOTERM_BP_DIRECT	GO:0046676~negative regulation of insulin secretion	4	1.21581	0.00405779	CHGA, SREBF1, ACVR1C, VSNL1
GOTERM_BP_DIRECT	GO:0007623~circadian rhythm	4	1.21581	0.0128855	SREBF1, DBP, TIMELESS, ATF5
GOTERM_BP_DIRECT	GO:0090307~mitotic spindle assembly	4	1.21581	0.0240077	CDC20, ABRAXAS1, NEK2, MYBL2
GOTERM_BP_DIRECT	GO:0045599~negative regulation of fat cell differentiation	4	1.21581	0.0299543	GPER1, E2F1, TRIB3, GATA3
GOTERM_BP_DIRECT	GO:0061844~antimicrobial humoral immune response mediated by antimicrobial peptide	4	1.21581	0.0343098	CXCL10, CXCL9, S100A12, DEFB1
GOTERM_BP_DIRECT	GO:0007596~blood coagulation	4	1.21581	0.0414216	P2RY12, FGB, TFPI, F5
GOTERM_BP_DIRECT	GO:0045444~fat cell differentiation	4	1.21581	0.0492136	NR4A1, SREBF1, STEAP4, ATF5
GOTERM_BP_DIRECT	GO:0006919~activation of cysteine-type endopeptidase activity involved in apoptotic process	4	1.21581	0.0547766	NGFR, LCK, FASLG, S100A8
GOTERM_BP_DIRECT	GO:0060326~cell chemotaxis	4	1.21581	0.0636564	CX3CR1, XCR1, CCRL2, DEFB1
GOTERM_BP_DIRECT	GO:0001501~skeletal system development	4	1.21581	0.0667553	COL1A1, JAG2, RAI1, PTHLH
GOTERM_BP_DIRECT	GO:0032922~circadian regulation of gene expression	4	1.21581	0.0731554	PER1, NGFR, RAI1, EGR1
GOTERM_BP_DIRECT	GO:0030324~lung development	4	1.21581	0.0731554	CCDC39, TIMELESS, TBX4, GLI3
GOTERM_BP_DIRECT	GO:0050829~defense response to Gram-negative bacterium	4	1.21581	0.0764544	CHGA, SSC5D, DEFB1
GOTERM_BP_DIRECT	GO:0007160~cell-matrix adhesion	4	1.21581	0.0902844	FGB, TNXB, ZYX, NPNT
GOTERM_BP_DIRECT	GO:0016525~negative regulation of angiogenesis	4	1.21581	0.0975633	CXCL10, COL4A2, FASLG, GPR4
KEGG_PATHWAY	ssc05340:Primary immunodeficiency	4	1.21581	0.0166669	CD8A, LCK, CD3E, CD3D
KEGG_PATHWAY	ssc00010:Glycolysis / Gluconeogenesis	4	1.21581	0.0667299	LDHB, ALDOB, PCK1
GOTERM_BP_DIRECT	GO:0050868~negative regulation of T cell activation	3	0.911854	0.0136804	TNXB, FGL1, PTPN22
GOTERM_BP_DIRECT	GO:0014002~astrocyte development	3	0.911854	0.0195866	LAMC3, MT3, S100A8
GOTERM_BP_DIRECT	GO:0045954~positive regulation of natural killer cell mediated cytotoxicity	3	0.911854	0.0263645	KLRK1, SH2D1A, SLAMF6
GOTERM_BP_DIRECT	GO:0032717~negative regulation of interleukin-8 production	3	0.911854	0.0300581	BCL3, SSC5D, PTPN22
GOTERM_BP_DIRECT	GO:0043392~negative regulation of DNA binding	3	0.911854	0.0422564	GZMA, E2F1, NEK2
GOTERM_BP_DIRECT	GO:0034332~adherens junction organization	3	0.911854	0.0512407	CDH24, DCHS1, CDH8
GOTERM_BP_DIRECT	GO:0045907~positive regulation of vasoconstriction	3	0.911854	0.0512407	FGB, HRH2, ADRA1B
GOTERM_BP_DIRECT	GO:0045429~positive regulation of nitric oxide biosynthetic process	3	0.911854	0.0559659	KLRK1, CLEC7A, TICAM1
GOTERM_BP_DIRECT	GO:0016339~calcium-dependent cell-cell adhesion via plasma membrane cell adhesion molecules	3	0.911854	0.060837	CDH24, DCHS1, CDH8
GOTERM_BP_DIRECT	GO:0051453~regulation of intracellular pH	3	0.911854	0.060837	SLC4A8, SLC4A9, SLC9A1
GOTERM_BP_DIRECT	GO:0030217~T cell differentiation	3	0.911854	0.0658469	EGR1, LCK, PTPN22
GOTERM_BP_DIRECT	GO:0000070~mitotic sister chromatid segregation	3	0.911854	0.0658469	ESPL1, CENPK, NEK2
GOTERM_BP_DIRECT	GO:0007043~cell-cell junction assembly	3	0.911854	0.0709891	CDH24, DCHS1, CDH8
GOTERM_BP_DIRECT	GO:0061512~protein localization to cilium	3	0.911854	0.076257	CCDC39, SNX10, ZNF423
GOTERM_BP_DIRECT	GO:0098742~cell-cell adhesion via plasma-membrane adhesion molecules	3	0.911854	0.076257	CDH24, DCHS1, CDH8
GOTERM_BP_DIRECT	GO:0009749~response to glucose	3	0.911854	0.076257	SREBF1, EGR1, ACVR1C
GOTERM_BP_DIRECT	GO:0001658~branching involved in ureteric bud morphogenesis	3	0.911854	0.0871451	DCHS1, NPNT, GLI3
GOTERM_BP_DIRECT	GO:0032735~positive regulation of interleukin-12 production	3	0.911854	0.098463	MAPK11, CLEC7A, IDO1
GOTERM_BP_DIRECT	GO:0042492~gamma-delta T cell differentiation	2	0.607903	0.0363388	JAG2, SOX13
GOTERM_BP_DIRECT	GO:0071663~positive regulation of granzyme B production	2	0.607903	0.0363388	PTPN22, CD244
GOTERM_BP_DIRECT	GO:0045064~T-helper 2 cell differentiation	2	0.607903	0.0540117	BCL3, GATA3
GOTERM_BP_DIRECT	GO:0035799~ureter maturation	2	0.607903	0.0540117	RET, GATA3
GOTERM_BP_DIRECT	GO:0071930~negative regulation of transcription involved in G1/S transition of mitotic cell cycle	2	0.607903	0.0540117	E2F1, E2F7
GOTERM_BP_DIRECT	GO:0045061~thymic T cell selection	2	0.607903	0.0540117	JAG2, GATA3
GOTERM_BP_DIRECT	GO:0043523~regulation of neuron apoptotic process	2	0.607903	0.0540117	GRID2, GATA3
GOTERM_BP_DIRECT	GO:0015804~neutral amino acid transport	2	0.607903	0.0540117	SLC7A8, SLC7A10
GOTERM_BP_DIRECT	GO:0060474~positive regulation of flagellated sperm motility involved in capacitation	2	0.607903	0.0713617	DEFB1
GOTERM_BP_DIRECT	GO:0072676~lymphocyte migration	2	0.607903	0.0713617	TBX21, GATA3
GOTERM_BP_DIRECT	GO:0006929~substrate-dependent cell migration	2	0.607903	0.0713617	ITGA11, CSPG4
GOTERM_BP_DIRECT	GO:0034354~'de novo' NAD biosynthetic process from tryptophan	2	0.607903	0.0883947	KYNU, IDO1
GOTERM_BP_DIRECT	GO:0000076~DNA replication checkpoint	2	0.607903	0.0883947	CDT1, TIMELESS
GOTERM_BP_DIRECT	GO:0019441~tryptophan catabolic process to kynurenine	2	0.607903	0.0883947	KYNU, IDO1
GOTERM_BP_DIRECT	GO:0021930~cerebellar granule cell precursor proliferation	2	0.607903	0.0883947	ZNF423, ATF5
GOTERM_BP_DIRECT	GO:0031536~positive regulation of exit from mitosis	2	0.607903	0.0883947	UBE2C, CDCA5
GOTERM_BP_DIRECT	GO:0051354~negative regulation of oxidoreductase activity	2	0.607903	0.0883947	GZMA, MT3

[truncated: 9 more sheets: Sheet 10, Sheet 11, Sheet 12, Sheet 13, Sheet 14, Sheet 15, Sheet 16, Sheet 17, Sheet 18]
