# Supplementary material for: Transcriptome profiles of organ tissues from pigs experimentally infected with African swine fever virus in early phase of infection
Source: Emerg Microbes Infect. 2024 Jun 7;13(1):2366406. doi: 10.1080/22221751.2024.2366406 (PMC11210422; doi:10.1080/22221751.2024.2366406)
Supplement: Supplemental Material [file TEMI_A_2366406_SM4454.xls]

## Sheet: Datasets S6
Datasets S6. Biological pathway enrichment analysis of genes from three modules of the PPI network.
Sheet 1. Biological pathway enrichment analysis of genes from module 1 of the PPI network.
Sheet 2. Biological pathway enrichment analysis of genes from module 2 of the PPI network.
Sheet 3. Biological pathway enrichment analysis of genes from module 3 of the PPI network.

## Sheet: Sheet 1
Sheet 1. Biological pathway enrichment analysis of genes from module 1 of the PPI network.
Category	Term		Count	%	PValue	Genes
KEGG_PATHWAY	ssc00190	Oxidative phosphorylation	41	100	6.47e-76	ND6, NDUFB9, LOC100524873, NDUFB8, NDUFA13, NDUFB7, NDUFA11, NDUFB10, NDUFB5, NDUFB11, NDUFA12, NDUFB4, NDUFB3, NDUFA10, NDUFB2, UQCR10, UQCRFS1, NDUFV3, NDUFV2, NDUFV1, NDUFA9, NDUFA8, NDUFA7, NDUFA5, NDUFA3, NDUFA2, NDUFA1, NDUFC2, NDUFC1, NDUFS7, NDUFS6, UQCRQ, NDUFS5, NDUFAB1, NDUFS4, NDUFS3, NDUFS2, NDUFS1, ND1, ND3, ND5
KEGG_PATHWAY	ssc05415	Diabetic cardiomyopathy	41	100	6.22e-68	ND6, NDUFB9, LOC100524873, NDUFB8, NDUFA13, NDUFB7, NDUFA11, NDUFB10, NDUFB5, NDUFB11, NDUFA12, NDUFB4, NDUFB3, NDUFA10, NDUFB2, UQCR10, UQCRFS1, NDUFV3, NDUFV2, NDUFV1, NDUFA9, NDUFA8, NDUFA7, NDUFA5, NDUFA3, NDUFA2, NDUFA1, NDUFC2, NDUFC1, NDUFS7, NDUFS6, UQCRQ, NDUFS5, NDUFAB1, NDUFS4, NDUFS3, NDUFS2, NDUFS1, ND1, ND3, ND5
KEGG_PATHWAY	ssc05208	Chemical carcinogenesis - reactive oxygen species	41	100	5.59e-66	ND6, NDUFB9, LOC100524873, NDUFB8, NDUFA13, NDUFB7, NDUFA11, NDUFB10, NDUFB5, NDUFB11, NDUFA12, NDUFB4, NDUFB3, NDUFA10, NDUFB2, UQCR10, UQCRFS1, NDUFV3, NDUFV2, NDUFV1, NDUFA9, NDUFA8, NDUFA7, NDUFA5, NDUFA3, NDUFA2, NDUFA1, NDUFC2, NDUFC1, NDUFS7, NDUFS6, UQCRQ, NDUFS5, NDUFAB1, NDUFS4, NDUFS3, NDUFS2, NDUFS1, ND1, ND3, ND5
KEGG_PATHWAY	ssc04714	Thermogenesis	41	100	1.45e-65	ND6, NDUFB9, LOC100524873, NDUFB8, NDUFA13, NDUFB7, NDUFA11, NDUFB10, NDUFB5, NDUFB11, NDUFA12, NDUFB4, NDUFB3, NDUFA10, NDUFB2, UQCR10, UQCRFS1, NDUFV3, NDUFV2, NDUFV1, NDUFA9, NDUFA8, NDUFA7, NDUFA5, NDUFA3, NDUFA2, NDUFA1, NDUFC2, NDUFC1, NDUFS7, NDUFS6, UQCRQ, NDUFS5, NDUFAB1, NDUFS4, NDUFS3, NDUFS2, NDUFS1, ND1, ND3, ND5
KEGG_PATHWAY	ssc05012	Parkinson disease	41	100	7.73e-63	ND6, NDUFB9, LOC100524873, NDUFB8, NDUFA13, NDUFB7, NDUFA11, NDUFB10, NDUFB5, NDUFB11, NDUFA12, NDUFB4, NDUFB3, NDUFA10, NDUFB2, UQCR10, UQCRFS1, NDUFV3, NDUFV2, NDUFV1, NDUFA9, NDUFA8, NDUFA7, NDUFA5, NDUFA3, NDUFA2, NDUFA1, NDUFC2, NDUFC1, NDUFS7, NDUFS6, UQCRQ, NDUFS5, NDUFAB1, NDUFS4, NDUFS3, NDUFS2, NDUFS1, ND1, ND3, ND5
KEGG_PATHWAY	ssc05020	Prion disease	41	100	1.72e-62	ND6, NDUFB9, LOC100524873, NDUFB8, NDUFA13, NDUFB7, NDUFA11, NDUFB10, NDUFB5, NDUFB11, NDUFA12, NDUFB4, NDUFB3, NDUFA10, NDUFB2, UQCR10, UQCRFS1, NDUFV3, NDUFV2, NDUFV1, NDUFA9, NDUFA8, NDUFA7, NDUFA5, NDUFA3, NDUFA2, NDUFA1, NDUFC2, NDUFC1, NDUFS7, NDUFS6, UQCRQ, NDUFS5, NDUFAB1, NDUFS4, NDUFS3, NDUFS2, NDUFS1, ND1, ND3, ND5
KEGG_PATHWAY	ssc04723	Retrograde endocannabinoid signaling	37	90.2439	1.13e-61	ND6, NDUFB9, NDUFB8, NDUFA13, NDUFB7, NDUFA11, NDUFB10, NDUFB5, NDUFB11, NDUFA12, NDUFB4, NDUFB3, NDUFA10, NDUFB2, NDUFV3, NDUFV2, NDUFV1, NDUFA9, NDUFA8, NDUFA7, NDUFA5, NDUFA3, NDUFA2, NDUFA1, NDUFC2, NDUFC1, NDUFS7, NDUFS6, NDUFS5, NDUFAB1, NDUFS4, NDUFS3, NDUFS2, NDUFS1, ND1, ND3, ND5
KEGG_PATHWAY	ssc04932	Non-alcoholic fatty liver disease	37	90.2439	1.23e-60	NDUFB9, LOC100524873, NDUFB8, NDUFA13, NDUFB7, NDUFA11, NDUFB10, NDUFB5, NDUFB11, NDUFA12, NDUFB4, NDUFB3, NDUFA10, NDUFB2, UQCR10, UQCRFS1, NDUFV3, NDUFV2, NDUFV1, NDUFA9, NDUFA8, NDUFA7, NDUFA5, NDUFA3, NDUFA2, NDUFA1, NDUFC2, NDUFC1, NDUFS7, NDUFS6, UQCRQ, NDUFS5, NDUFAB1, NDUFS4, NDUFS3, NDUFS2, NDUFS1
KEGG_PATHWAY	ssc05016	Huntington disease	41	100	3.06e-60	ND6, NDUFB9, LOC100524873, NDUFB8, NDUFA13, NDUFB7, NDUFA11, NDUFB10, NDUFB5, NDUFB11, NDUFA12, NDUFB4, NDUFB3, NDUFA10, NDUFB2, UQCR10, UQCRFS1, NDUFV3, NDUFV2, NDUFV1, NDUFA9, NDUFA8, NDUFA7, NDUFA5, NDUFA3, NDUFA2, NDUFA1, NDUFC2, NDUFC1, NDUFS7, NDUFS6, UQCRQ, NDUFS5, NDUFAB1, NDUFS4, NDUFS3, NDUFS2, NDUFS1, ND1, ND3, ND5
KEGG_PATHWAY	ssc05014	Amyotrophic lateral sclerosis	41	100	3.73e-57	ND6, NDUFB9, LOC100524873, NDUFB8, NDUFA13, NDUFB7, NDUFA11, NDUFB10, NDUFB5, NDUFB11, NDUFA12, NDUFB4, NDUFB3, NDUFA10, NDUFB2, UQCR10, UQCRFS1, NDUFV3, NDUFV2, NDUFV1, NDUFA9, NDUFA8, NDUFA7, NDUFA5, NDUFA3, NDUFA2, NDUFA1, NDUFC2, NDUFC1, NDUFS7, NDUFS6, UQCRQ, NDUFS5, NDUFAB1, NDUFS4, NDUFS3, NDUFS2, NDUFS1, ND1, ND3, ND5
KEGG_PATHWAY	ssc05010	Alzheimer disease	41	100	3.57e-56	ND6, NDUFB9, LOC100524873, NDUFB8, NDUFA13, NDUFB7, NDUFA11, NDUFB10, NDUFB5, NDUFB11, NDUFA12, NDUFB4, NDUFB3, NDUFA10, NDUFB2, UQCR10, UQCRFS1, NDUFV3, NDUFV2, NDUFV1, NDUFA9, NDUFA8, NDUFA7, NDUFA5, NDUFA3, NDUFA2, NDUFA1, NDUFC2, NDUFC1, NDUFS7, NDUFS6, UQCRQ, NDUFS5, NDUFAB1, NDUFS4, NDUFS3, NDUFS2, NDUFS1, ND1, ND3, ND5
KEGG_PATHWAY	ssc05022	Pathways of neurodegeneration - multiple diseases	41	100	2.45e-52	ND6, NDUFB9, LOC100524873, NDUFB8, NDUFA13, NDUFB7, NDUFA11, NDUFB10, NDUFB5, NDUFB11, NDUFA12, NDUFB4, NDUFB3, NDUFA10, NDUFB2, UQCR10, UQCRFS1, NDUFV3, NDUFV2, NDUFV1, NDUFA9, NDUFA8, NDUFA7, NDUFA5, NDUFA3, NDUFA2, NDUFA1, NDUFC2, NDUFC1, NDUFS7, NDUFS6, UQCRQ, NDUFS5, NDUFAB1, NDUFS4, NDUFS3, NDUFS2, NDUFS1, ND1, ND3, ND5
KEGG_PATHWAY	ssc01100	Metabolic pathways	41	100	2.42e-31	ND6, NDUFB9, LOC100524873, NDUFB8, NDUFA13, NDUFB7, NDUFA11, NDUFB10, NDUFB5, NDUFB11, NDUFA12, NDUFB4, NDUFB3, NDUFA10, NDUFB2, UQCR10, UQCRFS1, NDUFV3, NDUFV2, NDUFV1, NDUFA9, NDUFA8, NDUFA7, NDUFA5, NDUFA3, NDUFA2, NDUFA1, NDUFC2, NDUFC1, NDUFS7, NDUFS6, UQCRQ, NDUFS5, NDUFAB1, NDUFS4, NDUFS3, NDUFS2, NDUFS1, ND1, ND3, ND5
KEGG_PATHWAY	ssc04260	Cardiac muscle contraction	4	9.7561	0.00690145	LOC100524873, UQCRQ, UQCRFS1, UQCR10

## Sheet: Sheet 2
Sheet 2. Biological pathway enrichment analysis of genes from module 2 of the PPI network.
Category	Term		Count	%	PValue	Genes
KEGG_PATHWAY	ssc03050	Proteasome	26	89.6552	5.57e-60	PSMD12, PSMD11, PSMD14, PSMD13, PSMA7, PSMA8, PSMD8, PSMB6, PSMB7, PSMB4, PSMD7, PSMB5, PSMD4, PSMB3, PSMD2, PSMD3, PSMB1, PSMA6, PSMA3, PSMA4, PSMC6, PSMA1, PSMC3, PSMA2, PSMC1, PSMC2
KEGG_PATHWAY	ssc05017	Spinocerebellar ataxia	26	89.6552	7.42e-45	PSMD12, PSMD11, PSMD14, PSMD13, PSMA7, PSMA8, PSMD8, PSMB6, PSMB7, PSMB4, PSMD7, PSMB5, PSMD4, PSMB3, PSMD2, PSMD3, PSMB1, PSMA6, PSMA3, PSMA4, PSMC6, PSMA1, PSMC3, PSMA2, PSMC1, PSMC2
KEGG_PATHWAY	ssc05012	Parkinson disease	27	93.1034	8.7e-41	PSMD12, PSMD11, PSMD14, PSMD13, PSMA7, PSMA8, PSMD8, PSMB6, PSMB7, PSMB4, PSMD7, PSMB5, PSMD4, PSMB3, PSMD2, PSMD3, PSMB1, PSMA6, PSMA3, PSMA4, PSMC6, PSMA1, PSMC3, PSMA2, PSMC1, PSMC2, UBA52
KEGG_PATHWAY	ssc05020	Prion disease	26	89.6552	1.3e-37	PSMD12, PSMD11, PSMD14, PSMD13, PSMA7, PSMA8, PSMD8, PSMB6, PSMB7, PSMB4, PSMD7, PSMB5, PSMD4, PSMB3, PSMD2, PSMD3, PSMB1, PSMA6, PSMA3, PSMA4, PSMC6, PSMA1, PSMC3, PSMA2, PSMC1, PSMC2
KEGG_PATHWAY	ssc05016	Huntington disease	26	89.6552	3.02e-36	PSMD12, PSMD11, PSMD14, PSMD13, PSMA7, PSMA8, PSMD8, PSMB6, PSMB7, PSMB4, PSMD7, PSMB5, PSMD4, PSMB3, PSMD2, PSMD3, PSMB1, PSMA6, PSMA3, PSMA4, PSMC6, PSMA1, PSMC3, PSMA2, PSMC1, PSMC2
KEGG_PATHWAY	ssc05014	Amyotrophic lateral sclerosis	26	89.6552	2.28e-34	PSMD12, PSMD11, PSMD14, PSMD13, PSMA7, PSMA8, PSMD8, PSMB6, PSMB7, PSMB4, PSMD7, PSMB5, PSMD4, PSMB3, PSMD2, PSMD3, PSMB1, PSMA6, PSMA3, PSMA4, PSMC6, PSMA1, PSMC3, PSMA2, PSMC1, PSMC2
KEGG_PATHWAY	ssc05022	Pathways of neurodegeneration - multiple diseases	27	93.1034	4.16e-34	PSMD12, PSMD11, PSMD14, PSMD13, PSMA7, PSMA8, PSMD8, PSMB6, PSMB7, PSMB4, PSMD7, PSMB5, PSMD4, PSMB3, PSMD2, PSMD3, PSMB1, PSMA6, PSMA3, PSMA4, PSMC6, PSMA1, PSMC3, PSMA2, PSMC1, PSMC2, UBA52
KEGG_PATHWAY	ssc05010	Alzheimer disease	26	89.6552	9.08e-34	PSMD12, PSMD11, PSMD14, PSMD13, PSMA7, PSMA8, PSMD8, PSMB6, PSMB7, PSMB4, PSMD7, PSMB5, PSMD4, PSMB3, PSMD2, PSMD3, PSMB1, PSMA6, PSMA3, PSMA4, PSMC6, PSMA1, PSMC3, PSMA2, PSMC1, PSMC2
KEGG_PATHWAY	ssc05169	Epstein-Barr virus infection	13	44.8276	1.52e-13	PSMD12, PSMD11, PSMD14, PSMD13, PSMD8, PSMC6, PSMD7, PSMD4, PSMC3, PSMD2, PSMC1, PSMD3, PSMC2

## Sheet: Sheet 3
Sheet 3. Biological pathway enrichment analysis of genes from module 3 of the PPI network.
Category	Term		Count	%	PValue	Genes
KEGG_PATHWAY	ssc03010	Ribosome	14	60.8696	6.74e-23	RPL4, RPL30, RPL34, RPL11, RPS27L, RPL18A, RPS3, RPL24, RPL13, RPL35, RPL38, RPL37, RPL26, RPL29
KEGG_PATHWAY	ssc05171	Coronavirus disease - COVID-19	14	60.8696	7.32e-20	RPL4, RPL30, RPL34, RPL11, RPS27L, RPL18A, RPS3, RPL24, RPL13, RPL35, RPL38, RPL37, RPL26, RPL29
